# Supplementary material for: Characterization of the disruption of neural control strategies for dynamic fingertip forces from attractor reconstruction
Source: PLoS One. 2017 Feb 13;12(2):e0172025. doi: 10.1371/journal.pone.0172025 (PMC5305200; doi:10.1371/journal.pone.0172025)
Supplement: S1 File — CSV file with the best three hold phases for every participant. Every column is a hold phase, while the first row specifies the subject number, group and hold phase number in the following format Group_SubjectID_HoldPhase. (CSV) [file pone.0172025.s001.csv]

PD_ 1_1	PD_ 1_2	PD_ 1_3	PD_ 2_1	PD_ 2_2	PD_ 2_3	PD_ 3_1	PD_ 3_2	PD_ 3_3	PD_4_1	PD_4_2	PD_4_3	PD_5_1	PD_5_2	PD_5_3	PD_6_1	PD_6_2	PD_6_3	PD_7_1	PD_7_2	PD_7_3	PD_8_1	PD_8_2	PD_8_3	PD_9_1	PD_9_2	PD_9_3	PD_10_1	PD_10_2	PD_10_3	older_adults_ 1_1	older_adults_ 1_2	older_adults_ 1_3	older_adults_ 2_1	older_adults_ 2_2	older_adults_ 2_3	older_adults_ 3_1	older_adults_ 3_2	older_adults_ 3_3	older_adults_4_1	older_adults_4_2	older_adults_4_3	older_adults_5_1	older_adults_5_2	older_adults_5_3	older_adults_6_1	older_adults_6_2	older_adults_6_3	older_adults_7_1	older_adults_7_2
0.78108836	0.65317435	0.94616408	1.1356694	-0.70919682	1.256106	-0.33331761	0.27461189	0.053586809	-0.15212912	0.1735035	-0.1809582	0.43832117	-0.29793806	-0.46677959	1.1699234	3.4509508	0.61636596	0.32864486	-1.5606603	0.13260874	2.1825423	-0.083305956	-0.30972924	0.26122067	0.37654145	-1.1577657	-0.67268737	-1.1359663	0.7111813	0.10590888	0.000574889	0.28625003	-0.44287557	-0.44302072	1.6153242	-0.84096311	0.18311982	-0.1674332	0.31841527	0.29057629	0.025297693	0.25845564	-0.068261672	0.95971366	-1.0886066	1.9468178	-0.15213764	0.1522569	0.30832432
0.78550059	0.71106876	0.77581384	1.2995929	-0.49243776	1.6609568	-0.35085729	0.47193525	0.14597397	-0.0025531099	0.11337792	-0.17879074	0.52283495	-0.6821927	-0.35033826	1.3778966	3.9227694	0.23775639	0.22569795	-1.5442517	0.51796946	2.3182212	-0.053678173	-0.87992884	0.26938325	0.51445146	-1.2601665	-0.40585685	-1.4698051	1.0149678	0.40166708	0.072260361	0.34559233	-0.24524898	-0.25819291	1.4654798	-1.0392564	0.070068301	-0.32381899	0.14593447	0.27603913	-0.13414072	0.25060214	-0.010523482	0.77279208	-1.4507128	2.0174203	-0.76957267	0.087775388	0.34261708
0.76478466	0.79569653	0.61852468	1.4551537	-0.28438294	2.0561025	-0.34985252	0.65350393	0.25376435	0.13685585	0.055499438	-0.18589399	0.61095289	-1.0526626	-0.26385557	1.5506261	4.3977453	-0.093136331	0.13792627	-1.5275332	0.87078843	2.4670931	0.009223912	-1.3423239	0.27755074	0.6500326	-1.3572632	-0.1094032	-1.7854808	1.3249746	0.67377918	0.15052505	0.38105982	-0.072797845	-0.08725173	1.3356136	-1.2156965	-0.024728394	-0.47146153	0.0018073698	0.25945291	-0.2846906	0.24475243	0.036090686	0.61045428	-1.7959727	2.1058205	-1.3560541	0.035765601	0.36918193
0.69503174	0.92933467	0.47341103	1.5879299	-0.086605896	2.4259448	-0.31425302	0.80188827	0.38511168	0.26140368	0.0043325126	-0.20381246	0.70554587	-1.3955216	-0.2326443	1.6621924	4.8635865	-0.34974509	0.07613008	-1.4989435	1.1656812	2.636219	0.12171298	-1.6234466	0.28571451	0.77426533	-1.442249	0.23923186	-2.0707342	1.6429847	0.90616761	0.24023974	0.37248076	0.055492388	0.058983646	1.2337173	-1.3516545	-0.086890776	-0.60264215	-0.09190876	0.23845057	-0.42131227	0.23858609	0.068347853	0.48770918	-2.1049759	2.2240194	-1.888418	0.0036024023	0.38039607
0.56251008	1.1221464	0.33629603	1.6813481	0.10563084	2.7507938	-0.23666299	0.90671954	0.53431392	0.37012376	-0.035490953	-0.23085728	0.81041169	-1.6961449	-0.26941285	1.7017073	5.3026724	-0.52214935	0.043426969	-1.4428792	1.3898837	2.8285007	0.28110875	-1.6968968	0.29383097	0.87336147	-1.5107607	0.64265854	-2.3227737	1.9631714	1.0928325	0.34636307	0.31060892	0.12815058	0.17858205	1.1639506	-1.4412588	-0.11189662	-0.71364538	-0.126879	0.21010602	-0.5423725	0.23349041	0.089911214	0.40699153	-2.3585136	2.3804689	-2.3523162	-0.0077608356	0.3715211
0.3668518	1.3702878	0.20024154	1.7187587	0.30057931	3.0102155	-0.11791044	0.96632648	0.68457908	0.46817636	-0.060299936	-0.26336405	0.92875097	-1.9414917	-0.37527126	1.6732764	5.6915333	-0.61572425	0.036245403	-1.3435094	1.5441084	3.040688	0.46687377	-1.5828286	0.30180782	0.93056336	-1.5591439	1.0835702	-2.5463876	2.2742439	1.2388226	0.47272307	0.19865029	0.14419616	0.27737949	1.1249658	-1.4895212	-0.10375873	-0.80367955	-0.10766476	0.17248652	-0.6499917	0.23262769	0.11188054	0.35797655	-2.540734	2.5774351	-2.7431079	-0.0034798173	0.34212257
0.12044515	1.6575616	0.055921887	1.6856447	0.50533464	3.1890462	0.035231233	0.98660886	0.81666455	0.5674914	-0.068956433	-0.29689577	1.0617416	-2.1226272	-0.5438445	1.5920691	6.0036044	-0.64755966	0.048196644	-1.190209	1.6392189	3.262369	0.64903955	-1.3353213	0.30949591	0.93089884	-1.5822676	1.5321413	-2.7494448	2.5646157	1.358108	0.61926509	0.050519342	0.11399288	0.36418997	1.1083916	-1.5066474	-0.070926487	-0.87273336	-0.047105082	0.12633685	-0.74957558	0.23684691	0.15083127	0.32221866	-2.6435444	2.8086442	-3.0642309	0.0077224602	0.2963943
-0.15626719	1.9601428	-0.10809601	1.5722093	0.72212438	3.2823368	0.21231183	0.9771702	0.91770544	0.68367154	-0.063635884	-0.32654113	1.2074027	-2.2354931	-0.76542485	1.4787048	6.2155928	-0.64274087	0.074044614	-0.98141089	1.690402	3.4767092	0.79971714	-1.0246002	0.31669212	0.86691676	-1.5730375	1.9570125	-2.9384253	2.8261287	1.4684807	0.77928632	-0.11378954	0.056554038	0.44479157	1.0991385	-1.502114	-0.022034249	-0.91994035	0.039313908	0.075672702	-0.84803092	0.24133297	0.22434967	0.28096328	-2.6695464	3.0592309	-3.3235826	0.017221685	0.24177202
-0.44124565	2.2530986	-0.30431403	1.3767765	0.94658866	3.2961755	0.4007093	0.946353	0.98500417	0.82987848	-0.049064925	-0.34682571	1.3599032	-2.280241	-1.0294907	1.3536057	6.3143473	-0.63010913	0.11120544	-0.72457857	1.7117452	3.6634767	0.90216786	-0.71908198	0.32315911	0.74216573	-1.5239699	2.3355146	-3.1156418	3.0539459	1.5847158	0.93936541	-0.27466055	-0.0064693708	0.51803541	1.078758	-1.4810037	0.036810772	-0.94356538	0.13815071	0.026824135	-0.9510168	0.23574154	0.3451993	0.2225471	-2.6311007	3.309197	-3.5293439	0.019723981	0.18620534
-0.71543525	2.5169971	-0.54357093	1.1088254	1.1682578	3.2442726	0.58708696	0.89837093	1.023774	1.0114154	-0.030935311	-0.35257363	1.5102196	-2.2607508	-1.3258302	1.2320661	6.2995048	-0.63596506	0.1579684	-0.4322534	1.7133529	3.8033958	0.95337408	-0.47131807	0.32866611	0.57048501	-1.4293323	2.6597419	-3.2784549	3.2439563	1.7128093	1.0831603	-0.41887147	-0.058040818	0.57640496	1.0310774	-1.4437412	0.10220716	-0.94299534	0.24040861	-0.014006011	-1.0606965	0.20838143	0.51623267	0.14587207	-2.5455013	3.5393733	-3.6868914	0.014718209	0.13537966
-0.96399376	2.7419349	-0.83111995	0.78926883	1.3736485	3.1426693	0.75960881	0.83471533	1.0418312	1.2242237	-0.014709609	-0.34132866	1.6483617	-2.1848426	-1.6449913	1.1207162	6.1801889	-0.67636541	0.21018517	-0.11690258	1.7009527	3.8811934	0.96106966	-0.31056503	0.33305168	0.37196702	-1.286559	2.9368894	-3.4203502	3.3906864	1.8484384	1.1972903	-0.54228729	-0.090896158	0.61063944	0.94744759	-1.388836	0.17120646	-0.92147354	0.34089101	-0.043736148	-1.1751405	0.1522075	0.72853936	0.058591957	-2.4287872	3.7371141	-3.7977466	0.0056582708	0.091292036
-1.1758713	2.9268603	-1.1638178	0.44640074	1.5512042	3.0053384	0.91037876	0.7584496	1.0451787	1.4569931	-0.0052516876	-0.31616288	1.7660186	-2.0642816	-1.9782754	1.016684	5.9691693	-0.75227369	0.25962588	0.21174782	1.6766569	3.8858781	0.93949962	-0.2417861	0.33630359	0.16792602	-1.0971373	3.1844847	-3.5337629	3.4876507	1.9804087	1.2761805	-0.64805294	-0.10783025	0.61557689	0.8289464	-1.3163942	0.23859797	-0.88709852	0.43544032	-0.064056081	-1.289369	0.069079466	0.96413999	-0.028666368	-2.2913939	3.8989962	-3.8604384	-0.0025480111	0.05272427
-1.3441522	3.0754545	-1.5303692	0.10832833	1.6959403	2.8421867	1.0367331	0.67762888	1.0365569	1.6945322	-0.0069919156	-0.28687136	1.8585704	-1.9137379	-2.3174889	0.90992336	5.6795692	-0.85115472	0.29575788	0.54571759	1.6398681	3.8100445	0.90608053	-0.24911608	0.3386432	-0.023303635	-0.86742381	3.4225775	-3.613873	3.5296384	2.0966997	1.3236495	-0.74191535	-0.11706273	0.59385509	0.68449343	-1.2296708	0.29626434	-0.85071905	0.51852221	-0.080395014	-1.3974411	-0.030246972	1.2021142	-0.10888704	-2.1375647	4.0292901	-3.8722735	-0.0063716681	0.017040484
-1.4676726	3.1920392	-1.9140017	-0.20504772	1.8121231	2.6591678	1.1404395	0.60503727	1.0163608	1.9206391	-0.02417357	-0.26820276	1.9263337	-1.7486565	-2.6545357	0.78696129	5.3255936	-0.95371982	0.30968552	0.87659329	1.588453	3.6507789	0.87871327	-0.30211289	0.34059319	-0.18899644	-0.60874373	3.6655213	-3.6616277	3.5148013	2.1896982	1.3505869	-0.82755006	-0.12556167	0.55544564	0.52571398	-1.1338025	0.33525444	-0.82179848	0.58297557	-0.098895439	-1.4948034	-0.13052187	1.4252427	-0.18248674	-1.9684167	4.1349222	-3.83077	-0.0053136648	-0.017856671
-1.5523303	3.2794907	-2.295394	-0.48733026	1.9132055	2.4591362	1.2250196	0.55422727	0.98406756	2.1197248	-0.060789029	-0.27513656	1.9748106	-1.5824446	-2.9802326	0.63387971	4.9243199	-1.0417826	0.29744135	1.1953945	1.5207269	3.4123318	0.87351622	-0.36407362	0.34299943	-0.32321278	-0.33582561	3.9160438	-3.684093	3.4448683	2.258394	1.3696213	-0.90408858	-0.13404774	0.51316826	0.36091879	-1.0330959	0.3490438	-0.80453382	0.62176889	-0.12338034	-1.5796851	-0.21862073	1.6242306	-0.2562509	-1.7866749	4.2194178	-3.7340845	-0.0016037287	-0.052455838
-1.6103262	3.3387975	-2.6548682	-0.74669256	2.018567	2.2423034	1.2927184	0.53445783	0.93886626	2.2775904	-0.11993735	-0.31700764	2.0129391	-1.4238341	-3.2824995	0.43840208	4.4949411	-1.1042201	0.26060772	1.4951277	1.4378421	3.1082356	0.90218677	-0.40193581	0.3469736	-0.42692579	-0.06376876	4.1636631	-3.6916257	3.3233107	2.3068998	1.3894045	-0.96687923	-0.13608996	0.47655097	0.19136187	-0.9287295	0.33605046	-0.79601807	0.6305203	-0.15384948	-1.6525482	-0.28895631	1.7979284	-0.33816782	-1.5999635	4.2791022	-3.5806926	0.0016240143	-0.085881317
-1.6573445	3.3689556	-2.9743541	-1.0028095	2.1474418	2.0060661	1.3429418	0.54793148	0.87947795	2.3829719	-0.20268494	-0.39369789	2.0488494	-1.2757388	-3.5458443	0.19269925	4.0542485	-1.1398568	0.20408514	1.7738528	1.3453203	2.7597586	0.96821677	-0.39550917	0.35372555	-0.50705067	0.19538723	4.3883065	-3.69348	3.1525391	2.3401325	1.4116851	-1.0111643	-0.1215794	0.44766761	0.011974399	-0.81802733	0.30019882	-0.78733464	0.60950151	-0.1870025	-1.714042	-0.3446676	1.9498495	-0.43145684	-1.420248	4.3036636	-3.369135	0.0024155436	-0.11711654
-1.7092144	3.3663354	-3.2395897	-1.2812153	2.3117504	1.7447263	1.372978	0.59099207	0.8041746	2.4308167	-0.30721929	-0.4963513	2.0847702	-1.1362578	-3.7534217	-0.1024741	3.6105159	-1.1575734	0.13259656	2.0354318	1.2529338	2.3895472	1.0636715	-0.34164364	0.36426702	-0.57419974	0.43557607	4.5679004	-3.6940695	2.9318289	2.3592042	1.4323821	-1.0364391	-0.082709427	0.42157333	-0.18397575	-0.69584598	0.24904718	-0.76745879	0.56383358	-0.21854582	-1.7630902	-0.39388741	2.0831738	-0.53141687	-1.2595748	4.280485	-3.0985724	0.0010736662	-0.14630432
-1.7793006	3.3241004	-3.4424268	-1.6076299	2.5104087	1.4501729	1.3805041	0.65802024	0.71188491	2.4258159	-0.42928319	-0.61178387	2.1144607	-1.0009561	-3.8906368	-0.43474767	3.1606666	-1.1742076	0.048598545	2.2868392	1.17293	2.0137135	1.169689	-0.25105872	0.37899297	-0.63964403	0.65819372	4.6863394	-3.6910015	2.6572274	2.3596626	1.4451249	-1.0482255	-0.018985069	0.39091907	-0.39934451	-0.5577254	0.19007966	-0.72821402	0.50110164	-0.24619019	-1.7962697	-0.44338808	2.1973136	-0.62683197	-1.1247602	4.1999067	-2.7703404	-0.0003777939	-0.17515937
-1.8768752	3.2333255	-3.5826088	-2.0037781	2.7278044	1.114516	1.3661304	0.74473283	0.60391967	2.3830315	-0.56360682	-0.72700726	2.1256364	-0.86502544	-3.9487465	-0.78179291	2.6941125	-1.2096199	-0.046672595	2.5335882	1.1167414	1.6379427	1.2622679	-0.14090394	0.39718415	-0.71248838	0.87112992	4.7381651	-3.6749788	2.3238294	2.3337647	1.4448285	-1.0556798	0.06193215	0.35167516	-0.63000606	-0.40305782	0.12724949	-0.66743387	0.42746948	-0.27147989	-1.8084995	-0.49343898	2.2879727	-0.70508243	-1.0142599	4.0583624	-2.3899802	3.4137924E-06	-0.20607291
-2.0062268	3.0865578	-3.6677944	-2.4845156	2.9379896	0.73413756	1.3337541	0.8480258	0.48486003	2.323309	-0.70468161	-0.8312349	2.1062901	-0.72466791	-3.9276539	-1.1180149	2.2009064	-1.2787823	-0.15032161	2.7759833	1.0908073	1.2600077	1.3217007	-0.027964882	0.41652059	-0.79791629	1.0852732	4.7288582	-3.6313568	1.9301528	2.2750372	1.4297446	-1.066585	0.14810665	0.30659168	-0.86574315	-0.23614782	0.060047158	-0.58859103	0.34489212	-0.2991346	-1.7946705	-0.53679192	2.3501146	-0.75828506	-0.91908772	3.8579084	-1.9687058	0.0021358182	-0.24034643
-2.166086	2.8823928	-3.7107532	-3.055764	3.1131758	0.31277345	1.2879326	0.96270023	0.36174617	2.2645618	-0.8458025	-0.91583363	2.0506765	-0.57773988	-3.8369267	-1.4224506	1.6780822	-1.3841144	-0.25619712	3.0078072	1.0933348	0.87613687	1.3406213	0.075240797	0.43274247	-0.89654685	1.3099707	4.6720136	-3.5430324	1.4828058	2.1822466	1.4012932	-1.0827934	0.22943455	0.26465224	-1.0945011	-0.064589892	-0.014523526	-0.49760236	0.25114965	-0.3343961	-1.7517907	-0.56221568	2.3814082	-0.78722281	-0.82745747	3.6027589	-1.5232145	0.0030982695	-0.27662282
-2.3493632	2.6283881	-3.7244256	-3.7128243	3.232203	-0.13840072	1.230184	1.0787387	0.24195397	2.2136255	-0.97739762	-0.97413217	1.9612886	-0.42387621	-3.6938115	-1.6835222	1.130047	-1.5131451	-0.35620906	3.2176695	1.1139697	0.48727804	1.3254634	0.16174896	0.43962902	-1.0042276	1.5495718	4.5852157	-3.3941296	0.99810646	2.0608375	1.3617682	-1.0984237	0.30233596	0.2368678	-1.3077049	0.10377057	-0.098707193	-0.39895579	0.14225832	-0.38016667	-1.6806245	-0.56052344	2.3837974	-0.80082329	-0.73078318	3.2950938	-1.0733221	-0.0019068275	-0.31057862
-2.5441605	2.3400152	-3.7175159	-4.4387327	3.2847647	-0.60312553	1.1575974	1.1825124	0.13104802	2.163929	-1.0871378	-1.0021805	1.8464373	-0.26428994	-3.518324	-1.8990752	0.56418856	-1.6433388	-0.44363127	3.3925717	1.1367981	0.10259824	1.2911337	0.22971446	0.42946919	-1.1122806	1.8023639	4.4859188	-3.1735842	0.49887923	1.9212366	1.3115347	-1.1017287	0.3705441	0.23059088	-1.5036061	0.26362177	-0.19146771	-0.29313493	0.015750846	-0.43544918	-1.5856215	-0.52967091	2.3622727	-0.81147595	-0.62769627	2.9329807	-0.63798846	-0.017180114	-0.33630006
-2.736937	2.0351999	-3.6930854	-5.2038787	3.2702486	-1.0627263	1.0655692	1.2614981	0.032142334	2.1006234	-1.1634289	-1.0000179	1.7156494	-0.1013973	-3.3275328	-2.0733595	-0.013104213	-1.7510108	-0.51603814	3.5222377	1.14519	-0.26171537	1.253626	0.2810679	0.39414939	-1.2093075	2.061506	4.3880518	-2.877415	0.008203198	1.7746029	1.2481855	-1.0801479	0.44164284	0.24559228	-1.6866094	0.41356299	-0.28784638	-0.17657434	-0.12654958	-0.49565263	-1.4731311	-0.47588619	2.321543	-0.82903192	-0.5236834	2.5121141	-0.23125897	-0.043979993	-0.34880554
-2.9167942	1.7268921	-3.6505461	-5.9692722	3.1934471	-1.498124	0.95288402	1.3089505	-0.052759675	2.0093481	-1.2008004	-0.9719276	1.5756416	0.061635293	-3.1316429	-2.2140904	-0.59594174	-1.8199237	-0.5756065	3.6020346	1.1260431	-0.58874924	1.2249229	0.31990074	0.32686343	-1.2847607	2.3166737	4.29965	-2.5088931	-0.45662846	1.6281886	1.1685742	-1.0260978	0.5211628	0.27438594	-1.8631201	0.55529505	-0.38062284	-0.044341385	-0.27756845	-0.55463132	-1.3492221	-0.41006126	2.26257	-0.856964	-0.4265624	2.0306005	0.14020316	-0.07924007	-0.34638579
-3.0781108	1.4175177	-3.5894863	-6.6937735	3.0608702	-1.8916982	0.82498539	1.3252934	-0.12070343	1.882341	-1.2033227	-0.92465438	1.428652	0.22136743	-2.9331185	-2.3313932	-1.174841	-1.8463595	-0.6262076	3.6334486	1.0719104	-0.86871712	1.2112051	0.35100785	0.22424552	-1.3327283	2.5560024	4.2215889	-2.0770377	-0.88756292	1.4832831	1.0721709	-0.9399577	0.60765002	0.30665512	-2.0366609	0.69063909	-0.4636393	0.10593873	-0.42676063	-0.60749149	-1.2183431	-0.34157419	2.181343	-0.89262467	-0.34053163	1.4939465	0.47701422	-0.11637633	-0.33140722
-3.2195384	1.0972893	-3.5125621	-7.3422852	2.8797915	-2.2294532	0.69252115	1.315544	-0.16691137	1.7189268	-1.1833098	-0.86451894	1.2732297	0.37454547	-2.7285764	-2.4378281	-1.7325076	-1.8381915	-0.66906109	3.6229344	0.98145641	-1.1030488	1.2133766	0.37881795	0.088439085	-1.3542512	2.7687163	4.1474129	-1.5943436	-1.2852871	1.3369933	0.96342043	-0.82852884	0.69195407	0.3350334	-2.205029	0.81813078	-0.53469686	0.27152712	-0.56384377	-0.65237002	-1.083151	-0.27325953	2.0710284	-0.93115781	-0.26224832	0.91724377	0.78454493	-0.14788088	-0.30912246
-3.339901	0.74592251	-3.4251162	-7.8907764	2.6591437	-2.5033369	0.56618857	1.2847197	-0.18629371	1.5227047	-1.1560876	-0.79551326	1.1064809	0.51849194	-2.5121089	-2.547649	-2.2424931	-1.8076025	-0.69989894	3.5803861	0.85928646	-1.3028031	1.2285425	0.40678171	-0.071739216	-1.3572233	2.9479675	4.0642579	-1.0739942	-1.6544412	1.1862114	0.8517053	-0.7005101	0.76140037	0.35889264	-2.3606754	0.93177029	-0.59582076	0.44494323	-0.68202924	-0.68994057	-0.94536524	-0.20038807	1.9262885	-0.9706489	-0.18112547	0.32308349	1.0692315	-0.1683344	-0.28522804
-3.4337224	0.33715012	-3.3319124	-8.3258075	2.4104766	-2.7130578	0.45186811	1.2346114	-0.17676922	1.2993941	-1.1341706	-0.71952957	0.92666409	0.65131176	-2.2779215	-2.6744614	-2.6737687	-1.7616656	-0.70975979	3.5176101	0.71522525	-1.4839658	1.2511811	0.43717464	-0.24156164	-1.353608	3.0924179	3.9548785	-0.52710609	-1.9961031	1.0310069	0.7485877	-0.56201503	0.80628106	0.38419581	-2.4938751	1.0229196	-0.65069604	0.61657248	-0.77883817	-0.72128419	-0.80724051	-0.11411102	1.747081	-1.0153064	-0.083783074	-0.26416827	1.335491	-0.17621487	-0.26357359
-3.4898194	-0.15417402	-3.2339676	-8.6398811	2.1480155	-2.8661594	0.34940606	1.1643015	-0.14184374	1.0570921	-1.1240598	-0.63817287	0.7349063	0.77171262	-2.0207828	-2.8279151	-3.0018109	-1.6973416	-0.68902529	3.4464213	0.56241773	-1.6636117	1.273249	0.4712086	-0.40346175	-1.355188	3.2057301	3.8007375	0.038071232	-2.3009911	0.8756441	0.66310408	-0.41442233	0.82482304	0.41957047	-2.5970564	1.0840309	-0.70108696	0.77773222	-0.85458758	-0.74588721	-0.67266747	-0.0074329873	1.5396963	-1.0745124	0.039619847	-0.82524861	1.5845127	-0.17365207	-0.24520826
-3.4944049	-0.74382369	-3.128113	-8.826649	1.8868056	-2.9752615	0.25534543	1.073562	-0.090045504	0.80769994	-1.1265916	-0.55464676	0.5348294	0.87826914	-1.7352297	-3.0107087	-3.2201668	-1.6041344	-0.63198926	3.376126	0.41404125	-1.8589904	1.2840826	0.50932233	-0.54127917	-1.3700577	3.2944779	3.5859146	0.6137304	-2.5473779	0.72676201	0.59748489	-0.25556369	0.82399838	0.47065997	-2.667807	1.1120895	-0.74428112	0.92280504	-0.90982673	-0.76093439	-0.54685336	0.11960388	1.3143826	-1.1581652	0.1906817	-1.3506761	1.8150066	-0.16448666	-0.22912571
-3.4362872	-1.4315357	-3.0094111	-8.8790152	1.6383657	-3.0531573	0.16707804	0.96568085	-0.031314296	0.56653504	-1.1393229	-0.47413379	0.3302911	0.96843649	-1.4160711	-3.2168346	-3.3440897	-1.471884	-0.53941195	3.3109192	0.27954899	-2.0879204	1.272518	0.55152639	-0.64364632	-1.4008318	3.3655283	3.3012176	1.1887821	-2.706185	0.58947509	0.54622252	-0.083786525	0.8158147	0.53595049	-2.7085519	1.1101545	-0.77280351	1.0495718	-0.94311184	-0.76208163	-0.43470435	0.25857021	1.0806101	-1.2711092	0.36243009	-1.840957	2.0249166	-0.15187291	-0.21416669
-3.3102969	-2.1978089	-2.8744522	-8.7901946	1.4055069	-3.1084291	0.085146244	0.84702139	0.027536036	0.34834673	-1.158732	-0.40187457	0.12334203	1.0382278	-1.0608268	-3.4314499	-3.4035363	-1.2981265	-0.41824052	3.2483273	0.16226973	-2.366933	1.2320581	0.59770071	-0.70537196	-1.4440174	3.4237486	2.9473012	1.7476716	-2.7520851	0.46363134	0.49934551	0.097529868	0.8109299	0.60668263	-2.7231588	1.0861507	-0.77684551	1.157418	-0.95050562	-0.74543506	-0.33921557	0.39600972	0.84239751	-1.4099341	0.54343889	-2.3027069	2.2127718	-0.13676171	-0.20091243
-3.1176712	-3.0043255	-2.7232344	-8.5562781	1.1792621	-3.1440523	0.012156223	0.7238338	0.085647933	0.16176103	-1.180981	-0.3397704	-0.085782002	1.0832775	-0.67168069	-3.6328812	-3.4294229	-1.0910049	-0.2788156	3.179803	0.05977238	-2.7056886	1.1659188	0.64777368	-0.72717688	-1.490106	3.4705518	2.5350974	2.2733761	-2.6756124	0.34298801	0.44780712	0.27829456	0.81304419	0.6710072	-2.712982	1.0493011	-0.7486287	1.2444603	-0.92766227	-0.70989285	-0.26091178	0.51950468	0.59654636	-1.5638983	0.72374492	-2.7433404	2.3777874	-0.11794577	-0.1923643
-2.8648131	-3.7980277	-2.5583541	-8.1788543	0.93986686	-3.1593911	-0.050516475	0.59926089	0.14698207	0.0063377917	-1.2013867	-0.28382683	-0.29740475	1.1010084	-0.2547321	-3.7972965	-3.4403537	-0.86754768	-0.13108943	3.093736	-0.033395139	-3.0999914	1.0873722	0.70174527	-0.71472663	-1.524658	3.5035225	2.0823865	2.7522719	-2.4903126	0.21825184	0.38791182	0.44420715	0.81742706	0.71988662	-2.6750738	1.0062356	-0.68636278	1.3058669	-0.87348639	-0.65836099	-0.19832103	0.62288226	0.33517906	-1.7193592	0.89910049	-3.1673492	2.5186916	-0.093383922	-0.19291544
-2.5617267	-4.5194871	-2.3818439	-7.6664824	0.66199925	-3.1540176	-0.10524272	0.47297053	0.21516975	-0.12588441	-1.2137452	-0.22465728	-0.51211725	1.0927347	0.18265143	-3.9049565	-3.4372102	-0.64935891	0.017462438	2.9795488	-0.12239062	-3.5277844	1.0139323	0.75955089	-0.67764941	-1.5307531	3.5171366	1.6076411	3.1775132	-2.2312889	0.082176736	0.32281185	0.58165259	0.81447097	0.75127625	-2.6036611	0.95923495	-0.59532312	1.3348222	-0.79270281	-0.59683435	-0.14906468	0.70768346	0.051256072	-1.8652106	1.0713526	-3.5758278	2.6321705	-0.061785632	-0.20617313
-2.2206133	-5.1148482	-2.1917852	-7.0344259	0.32279045	-3.1305956	-0.15714155	0.34332537	0.28809594	-0.24612667	-1.2106245	-0.15121233	-0.7318248	1.0642332	0.63374248	-3.9448063	-3.4083897	-0.45744054	0.16084791	2.8305136	-0.20970687	-3.9515532	0.95863021	0.82079576	-0.62877446	-1.4923867	3.5043789	1.1246498	3.549731	-1.9455009	-0.066206375	0.2605682	0.68197617	0.79590026	0.77029649	-2.4940815	0.90738827	-0.4855341	1.3254007	-0.69543111	-0.5318912	-0.11116144	0.78023888	-0.25609663	-1.9961843	1.2449183	-3.9688209	2.712247	-0.02334382	-0.23288177
-1.855237	-5.5475052	-1.9814334	-6.3031686	-0.090351404	-3.0944905	-0.20953589	0.21021408	0.35706326	-0.36444465	-1.1848675	-0.055467362	-0.96020303	1.0239527	1.0919352	-3.9147009	-3.341108	-0.30717181	0.29206871	2.6438392	-0.29454226	-4.3272487	0.92376292	0.88442221	-0.58343602	-1.3974488	3.4588227	0.64084312	3.8755217	-1.6783187	-0.22028624	0.20958593	0.74315977	0.75977646	0.78541037	-2.3470192	0.84936126	-0.36761414	1.2754952	-0.59412515	-0.46819239	-0.083727452	0.84614727	-0.57922354	-2.1119891	1.4214398	-4.3482358	2.7513834	0.020877822	-0.27011457
-1.480995	-5.804204	-1.7416147	-5.4969274	-0.57508942	-3.0504956	-0.25931743	0.076763172	0.41140115	-0.48631067	-1.131806	0.064751745	-1.2010126	0.97978119	1.5483838	-3.8182804	-3.2305713	-0.20461402	0.40206557	2.4188843	-0.37418002	-4.6162657	0.90058556	0.94840173	-0.55840725	-1.2393659	3.37645	0.15899879	4.1644105	-1.4624827	-0.36815306	0.1738196	0.76834298	0.7115412	0.80278156	-2.1703845	0.78586894	-0.24885644	1.1882874	-0.49956694	-0.40728413	-0.066194589	0.90549335	-0.90347432	-2.2128539	1.595953	-4.7185299	2.7429612	0.070449236	-0.31217269
-1.1141839	-5.8930087	-1.4643486	-4.6424322	-1.1137463	-2.999659	-0.29665816	-0.051022425	0.44441966	-0.61104105	-1.0513885	0.2058118	-1.4546943	0.93662809	1.9900878	-3.6622913	-3.081849	-0.14513984	0.48179144	2.1558006	-0.44628756	-4.7953456	0.87469614	1.0095659	-0.56989836	-1.0179326	3.2563233	-0.32018944	4.4255624	-1.3130844	-0.4976748	0.15075961	0.76186738	0.66072354	0.8221099	-1.9772637	0.72058729	-0.13120512	1.0713219	-0.41763539	-0.34814994	-0.056315606	0.95182673	-1.2117411	-2.2945206	1.7571927	-5.083859	2.6838964	0.12687205	-0.35270402
-0.76915556	-5.8355735	-1.1451701	-3.7666496	-1.6765642	-2.9388416	-0.31044518	-0.16659142	0.45595924	-0.73330236	-0.9491775	0.36012684	-1.7151844	0.8962797	2.4007496	-3.456377	-2.9054983	-0.11439362	0.52627132	1.8558064	-0.51001899	-4.8602241	0.83355414	1.0636969	-0.63029574	-0.74000298	3.0997704	-0.79642089	4.6657689	-1.2283529	-0.60184804	0.13337285	0.72508801	0.61518576	0.83652635	-1.7808704	0.65898066	-0.012188514	0.93306984	-0.34835425	-0.28926089	-0.048421647	0.97561579	-1.489792	-2.3462377	1.8920026	-5.4430086	2.5759899	0.19364751	-0.38690343
-0.45417264	-5.6587953	-0.78338647	-2.8928094	-2.2277255	-2.8631323	-0.29597126	-0.26563287	0.45048703	-0.84728134	-0.83517588	0.51852604	-1.9691588	0.85916433	2.7649152	-3.2136405	-2.7120403	-0.091232374	0.53718599	1.5221316	-0.56518367	-4.8220755	0.77111032	1.1059803	-0.74433619	-0.41940682	2.9090203	-1.2687636	4.8888227	-1.1943152	-0.68127621	0.11439927	0.65488062	0.57622097	0.83663867	-1.5894484	0.60543761	0.111502	0.77859599	-0.28800475	-0.23106036	-0.033236843	0.97000082	-1.7297598	-2.3534805	1.9912278	-5.7852319	2.4252003	0.27477821	-0.41264498
-0.16846817	-5.3895215	-0.3813811	-2.0366062	-2.7323912	-2.7691456	-0.25918216	-0.347269	0.43326267	-0.95036326	-0.72058468	0.67238331	-2.1984357	0.82637309	3.0731495	-2.9495337	-2.5100558	-0.052616963	0.52147182	1.1602469	-0.61093835	-4.6999292	0.68753357	1.1318649	-0.90659772	-0.074939965	2.6867165	-1.7341453	5.0951008	-1.1914196	-0.74255963	0.090345313	0.54598741	0.53762405	0.81626495	-1.4039423	0.560511	0.24006613	0.60721093	-0.23316113	-0.17715142	0.0004661717	0.93524337	-1.9302776	-2.304292	2.0537706	-6.0898603	2.2390879	0.37230429	-0.4300401
0.09744238	-5.0529527	0.055083468	-1.2051803	-3.16214	-2.6569016	-0.21445252	-0.41284924	0.4073637	-1.0433487	-0.61445782	0.81457717	-2.3840941	0.79967191	3.3246597	-2.6784155	-2.3090337	0.020122232	0.48728832	0.77686904	-0.64544391	-4.5143693	0.58720697	1.138273	-1.1019298	0.27360109	2.4362913	-2.1850234	5.2810103	-1.2010084	-0.79422594	0.063247788	0.3955901	0.48954257	0.77655204	-1.2195054	0.52048464	0.36901426	0.41388485	-0.18388815	-0.13313284	0.062765157	0.87921966	-2.0939796	-2.1959668	2.0866571	-6.3306136	2.023696	0.48419118	-0.43981323
0.35787687	-4.6730965	0.51507667	-0.39958189	-3.4971207	-2.5290188	-0.17793649	-0.46355311	0.37283922	-1.1277878	-0.52221674	0.93872654	-2.5101366	0.77855654	3.5255777	-2.4087639	-2.1233121	0.13534962	0.44113365	0.3779508	-0.66639771	-4.2854509	0.47831477	1.1249496	-1.3088562	0.60991051	2.1613813	-2.6078498	5.439507	-1.2092092	-0.84282955	0.03933723	0.20751376	0.42481705	0.72620466	-1.0300619	0.4797516	0.49072161	0.19358471	-0.14412582	-0.10388162	0.15889225	0.81372308	-2.2245418	-2.0382297	2.1010229	-6.4832712	1.7815546	0.60384707	-0.44154585
0.6256492	-4.2726812	0.98172142	0.38098172	-3.725278	-2.387553	-0.16123632	-0.49924106	0.32805298	-1.2038399	-0.44566784	1.0377293	-2.5656386	0.75660376	3.6842212	-2.1395403	-1.9715464	0.28800589	0.38809297	-0.033043397	-0.6718234	-4.0328958	0.37327717	1.0955398	-1.5047333	0.92426962	1.8630237	-2.984767	5.5626899	-1.2071212	-0.89097115	0.025003583	-0.0057785319	0.3439801	0.67759671	-0.83372132	0.43432572	0.59763231	-0.053947632	-0.11955204	-0.091173731	0.28653683	0.74859519	-2.3251374	-1.8506174	2.1060807	-6.5336709	1.51191	0.72169391	-0.43291073
0.9058512	-3.870921	1.4351085	1.1357874	-3.8404929	-2.2306107	-0.16871259	-0.51994989	0.27210817	-1.2711026	-0.38295827	1.1036278	-2.5458467	0.72065891	3.8061661	-1.8607353	-1.8698598	0.46150369	0.33368681	-0.45457988	-0.66072132	-3.7746631	0.28795206	1.0577602	-1.6708309	1.2141774	1.5363058	-3.2987941	5.6454609	-1.188634	-0.93796566	0.022337869	-0.22439098	0.25604994	0.64080428	-0.63603389	0.3843861	0.68507139	-0.32133055	-0.11447378	-0.092942499	0.43585596	0.68685864	-2.3989099	-1.6550369	2.1044789	-6.4824068	1.2129562	0.82810616	-0.41047429
1.1932719	-3.4802618	1.8579874	1.8617824	-3.8413922	-2.0514752	-0.19869126	-0.52838048	0.20646258	-1.3312586	-0.32839112	1.1299345	-2.4530113	0.6541957	3.8916303	-1.5586342	-1.8231331	0.63422042	0.2844822	-0.88394611	-0.63314749	-3.522848	0.23896182	1.0218106	-1.795444	1.4830919	1.1697268	-3.5395743	5.6878002	-1.148164	-0.98284647	0.02741378	-0.42540779	0.17469701	0.61901287	-0.44888338	0.33467201	0.75224467	-0.593967	-0.12921359	-0.10436157	0.59246756	0.62361836	-2.4508262	-1.4673665	2.091864	-6.3438462	0.88468769	0.91630735	-0.37175519
1.4750055	-3.1047705	2.2404616	2.5551683	-3.7312642	-1.8410038	-0.24662563	-0.53012639	0.1345594	-1.3891393	-0.2735076	1.115104	-2.2965894	0.54344226	3.9363071	-1.2226821	-1.8218085	0.78700322	0.24617885	-1.3139495	-0.58964387	-3.280095	0.23970531	0.9965741	-1.8741981	1.7386304	0.74840936	-3.7062836	5.6938603	-1.0796007	-1.0276549	0.032662619	-0.58869337	0.11180944	0.60802204	-0.28541244	0.29245495	0.8007874	-0.85373158	-0.15927922	-0.1202855	0.74186885	0.5493791	-2.4892719	-1.2923999	2.0608258	-6.1400293	0.53076251	0.98382369	-0.3173767
1.7358164	-2.7411262	2.5807735	3.2140116	-3.5188541	-1.5912499	-0.30762524	-0.53069456	0.060036504	-1.450539	-0.21015115	1.0641395	-2.0915731	0.38357001	3.9348471	-0.85001523	-1.8474985	0.90807907	0.22046365	-1.7321255	-0.53064669	-3.0403056	0.29660739	0.98535048	-1.9081437	1.9905598	0.25933627	-3.8067332	5.668	-0.9766801	-1.078135	0.031634812	-0.70103507	0.071980051	0.5999013	-0.15392805	0.26384057	0.83148823	-1.0840169	-0.19715386	-0.13791832	0.87320913	0.45569891	-2.5255079	-1.1243608	2.0065611	-5.8927244	0.15837929	1.0318368	-0.25191
1.962255	-2.380948	2.882265	3.8399847	-3.2198226	-1.297785	-0.37690739	-0.53186281	-0.014633292	-1.5183849	-0.13415307	0.98700293	-1.8547389	0.18204678	3.8848756	-0.44621558	-1.8830605	0.99421206	0.20334031	-2.1231463	-0.45672886	-2.7935559	0.40717574	0.98516602	-1.9007528	2.2479146	-0.30376145	-3.8539831	5.6102476	-0.83451843	-1.140882	0.023048575	-0.75677643	0.051102472	0.58829523	-0.054216688	0.25053822	0.84145132	-1.2732345	-0.23589171	-0.15798285	0.98111568	0.33969789	-2.570353	-0.95228381	1.930706	-5.6174837	-0.22375483	1.0629148	-0.18274314
2.1438728	-2.0132784	3.1489628	4.4377793	-2.8577196	-0.95995508	-0.44881837	-0.53048211	-0.087592247	-1.5896964	-0.046955161	0.89579855	-1.6007195	-0.042644291	3.789656	-0.023556452	-1.9196093	1.0485668	0.18654647	-2.4728748	-0.37005945	-2.5316897	0.56005802	0.99148675	-1.8547997	2.5153979	-0.93717839	-3.8622926	5.5152068	-0.65171185	-1.218905	0.011860779	-0.75561134	0.039852725	0.57217619	0.021901055	0.24940596	0.82409552	-1.4152626	-0.27213659	-0.1833694	1.0652287	0.20487048	-2.6295348	-0.76723955	1.8412153	-5.3220362	-0.60818965	1.0784994	-0.11755331
2.2729788	-1.6269678	3.3827215	5.0125872	-2.4624712	-0.58018425	-0.51618004	-0.52068089	-0.15565576	-1.6549374	0.046260674	0.80309657	-1.3403309	-0.2662375	3.6584712	0.40141764	-1.956116	1.0762499	0.16126748	-2.7715429	-0.27609682	-2.251393	0.73636118	1.004548	-1.7703516	2.790716	-1.626047	-3.8437116	5.3762154	-0.43201973	-1.3083992	0.0067091049	-0.6996113	0.029798501	0.55598828	0.086231769	0.25504185	0.77228839	-1.5078186	-0.30673701	-0.21609943	1.1279496	0.058078846	-2.7003124	-0.56749022	1.7484869	-5.0090479	-0.99055841	1.0775892	-0.061772444
2.3450016	-1.2127214	3.5835975	5.5676103	-2.0656156	-0.16427723	-0.57129789	-0.49820881	-0.21322807	-1.7006805	0.14032689	0.72132724	-1.0814485	-0.46525783	3.5047538	0.81011349	-1.9925476	1.079769	0.12189777	-3.014448	-0.18334203	-1.9541089	0.91168002	1.0313369	-1.6453582	3.0645076	-2.3452467	-3.8060044	5.1916978	-0.18443771	-1.3983581	0.014790835	-0.59127418	0.018375946	0.54612734	0.14845096	0.26344802	0.68273314	-1.5506529	-0.34305732	-0.25455202	1.171806	-0.095177333	-2.7713502	-0.35885673	1.6598959	-4.6810599	-1.3693193	1.0572636	-0.017347498
2.359894	-0.76467282	3.7527268	6.1028453	-1.6939922	0.27679205	-0.60861727	-0.46430856	-0.25392391	-1.7146739	0.23273262	0.66170276	-0.83026776	-0.62257121	3.342997	1.1839007	-2.0227185	1.0579169	0.067595051	-3.2004825	-0.10028382	-1.6442524	1.058724	1.0802414	-1.4790584	3.3228323	-3.0627652	-3.7521339	4.9686266	0.078841049	-1.4734543	0.036983924	-0.43354815	0.0098961661	0.54576847	0.21214901	0.27452004	0.55933359	-1.544665	-0.38420595	-0.29244403	1.1980534	-0.25414592	-2.8261395	-0.15056909	1.5759293	-4.3442072	-1.7435281	1.0146146	0.016682921
2.323396	-0.28193063	3.8949032	6.615043	-1.3647279	0.72610217	-0.62723824	-0.42643636	-0.27427886	-1.6901843	0.32371525	0.6317847	-0.59117787	-0.73079818	3.1859523	1.5062372	-2.0352505	1.0094883	0.0007749618	-3.329989	-0.031708888	-1.3273319	1.1506611	1.1506616	-1.2759988	3.5504582	-3.7452084	-3.6811923	4.7205711	0.34543849	-1.5195413	0.066383363	-0.23182872	0.012186424	0.55134292	0.27487948	0.29222525	0.41397285	-1.4922546	-0.43045401	-0.32004199	1.207001	-0.42243869	-2.8486493	0.05031287	1.4904097	-4.0082556	-2.109977	0.94896611	0.042290434
2.2465623	0.22997067	4.0179886	7.0986253	-1.0830177	1.1636988	-0.63100386	-0.39491234	-0.27655266	-1.6271126	0.41454475	0.63227157	-0.36611056	-0.7931524	3.043164	1.7655102	-2.0242648	0.93840402	-0.075790682	-3.4036474	0.022607739	-1.0089764	1.1652547	1.2252103	-1.0475907	3.733141	-4.3628553	-3.5904147	4.4619263	0.60481057	-1.5293299	0.091227461	0.0035862895	0.030898859	0.5532458	0.33174059	0.32232988	0.26394703	-1.3987699	-0.47813686	-0.32725892	1.199135	-0.60371631	-2.8287759	0.2422745	1.3948105	-3.6831759	-2.4614319	0.86315713	0.060499231
2.1428231	0.75937857	4.1285741	7.54701	-0.8424757	1.5722855	-0.62590337	-0.37737128	-0.2680785	-1.5301485	0.5055939	0.65477976	-0.15508959	-0.82160406	2.9211104	1.9586095	-1.9996686	0.85507186	-0.16048507	-3.4234028	0.06622548	-0.69567644	1.0895253	1.272318	-0.8101938	3.8584478	-4.891359	-3.4777071	4.2021371	0.84860738	-1.5048573	0.10018755	0.25707771	0.064870911	0.54058682	0.37976556	0.36851708	0.12670687	-1.2739293	-0.52100334	-0.30733098	1.1759291	-0.79594712	-2.7649244	0.42869606	1.2840758	-3.3747542	-2.7870496	0.76306158	0.070661001
2.023892	1.2919984	4.2264785	7.9532404	-0.62775826	1.9419195	-0.61681495	-0.37497251	-0.25752616	-1.4059188	0.59531707	0.68246964	0.042189269	-0.83270583	2.8244255	2.0930439	-1.9859682	0.77249537	-0.25215395	-3.3941485	0.10320496	-0.39639076	0.92403471	1.2591627	-0.5816243	3.9156739	-5.3108155	-3.343916	3.942571	1.0705559	-1.4552879	0.086995828	0.51048126	0.1054571	0.50706877	0.42032045	0.42904433	0.014475876	-1.1314083	-0.55339207	-0.25901664	1.1399766	-0.98788152	-2.6624162	0.61386616	1.1605563	-3.0820839	-3.0748601	0.65538742	0.071433118
1.8973367	1.8159702	4.302208	8.3095851	-0.41921887	2.2707959	-0.60571854	-0.3836791	-0.25058129	-1.2609512	0.6804208	0.69400182	0.22518067	-0.84188991	2.7568222	2.1847032	-2.0099772	0.70027447	-0.34889597	-3.3233245	0.13612996	-0.12220643	0.68502544	1.1667565	-0.37829215	3.8956404	-5.6056067	-3.1938531	3.6763408	1.2669626	-1.3917801	0.052458991	0.74766261	0.14037011	0.4545357	0.45836286	0.4963298	-0.068381434	-0.98595052	-0.57301798	-0.18599279	1.0944436	-1.1601868	-2.5289046	0.79814363	1.0338748	-2.7984665	-3.3150885	0.54487184	0.062794036
1.7673018	2.3253835	4.3397934	8.6067649	-0.19832924	2.5622096	-0.59207897	-0.39989694	-0.24767379	-1.1012099	0.75710721	0.66941379	0.39221603	-0.85792581	2.7201957	2.252011	-2.085601	0.64052198	-0.44799204	-3.2177152	0.16574657	0.11681538	0.40204596	0.99868118	-0.21313051	3.791437	-5.766321	-3.0350803	3.3904385	1.4371672	-1.3224772	0.0031628159	0.95844346	0.15972781	0.39235404	0.49920526	0.55998304	-0.12444414	-0.84937781	-0.58153386	-0.094140809	1.0419051	-1.291124	-2.3696519	0.97533477	0.91673605	-2.5152956	-3.5025983	0.43246784	0.047762141
1.637079	2.8209206	4.323569	8.8337074	0.048108812	2.8201391	-0.57458413	-0.42552318	-0.24517616	-0.9326578	0.82270648	0.59541063	0.54055201	-0.87993857	2.7118905	2.310608	-2.2037749	0.58756601	-0.54696629	-3.0798546	0.19173847	0.31489325	0.11002269	0.77949941	-0.093815874	3.6005514	-5.7915407	-2.8743377	3.0692424	1.5827945	-1.2498425	-0.052721629	1.1401627	0.1607579	0.33302815	0.54463984	0.61143035	-0.16012005	-0.72751212	-0.5828292	0.011303933	0.98322261	-1.3642854	-2.1851791	1.1342508	0.8188679	-2.2267521	-3.6372292	0.31552828	0.032658998
1.5111158	3.3080174	4.2445053	8.9790963	0.32624821	3.0463911	-0.55276285	-0.46768107	-0.23915343	-0.76156212	0.87614138	0.46783415	0.66648806	-0.89836752	2.7224311	2.3712315	-2.3342896	0.53146433	-0.64495617	-2.9066651	0.21365579	0.47129314	-0.16107627	0.54381854	-0.021854941	3.326929	-5.6869989	-2.7132787	2.6982709	1.7063829	-1.171292	-0.11042729	1.296125	0.14858441	0.28627209	0.5908387	0.6475941	-0.18213113	-0.61921745	-0.58023407	0.12720807	0.91753743	-1.3747274	-1.9722354	1.2637942	0.74245346	-1.9324532	-3.7220224	0.18979259	0.025547833
1.3950049	3.7928774	4.1020961	9.0354792	0.63550914	3.2409734	-0.52758344	-0.53345196	-0.22882108	-0.5937414	0.91640261	0.29075209	0.76622844	-0.89905002	2.7363046	2.4403851	-2.4407709	0.46393282	-0.74361326	-2.6913866	0.23134248	0.5887289	-0.3928867	0.32196658	0.0068497249	2.9809068	-5.4623443	-2.5461663	2.2678371	1.8107829	-1.0827641	-0.17130593	1.4312905	0.13273837	0.25475782	0.62970548	0.67199823	-0.19500981	-0.51799116	-0.57397428	0.25212464	0.84359678	-1.3303824	-1.7274301	1.358542	0.68163455	-1.6363593	-3.7604863	0.052001766	0.033448793
1.293603	4.2774034	3.9014291	9.0040765	0.96906936	3.4049738	-0.5011066	-0.62431558	-0.21737129	-0.43332859	0.94053779	0.07397249	0.83778459	-0.86833763	2.7356502	2.5219408	-2.4994458	0.38357065	-0.8467056	-2.4282685	0.24464871	0.67100805	-0.57870202	0.13056963	0.0003964385	2.5766661	-5.1280828	-2.3610504	1.7766874	1.8992839	-0.98307322	-0.24175963	1.5473763	0.1213143	0.23407417	0.65317772	0.69288187	-0.20067969	-0.41585456	-0.56023528	0.38430725	0.76141826	-1.2480527	-1.4514924	1.4214549	0.62617639	-1.342712	-3.7545349	-0.098248381	0.059678958
1.2086854	4.7556373	3.6488038	8.896406	1.3135994	3.5431374	-0.47576345	-0.73455488	-0.21007353	-0.28240626	0.94363048	-0.16868298	0.88284326	-0.79735774	2.7041812	2.6173082	-2.5084212	0.29731793	-0.95810537	-2.1174208	0.25259037	0.72147853	-0.71959282	-0.027345811	-0.030873165	2.1286144	-4.6948989	-2.1439552	1.2342824	1.9754742	-0.87606981	-0.32960239	1.6405129	0.11610424	0.216833	0.65792616	0.71907978	-0.20018562	-0.30790987	-0.53279185	0.51934132	0.67321411	-1.1462871	-1.1515188	1.4621392	0.56693607	-1.0517126	-3.7042871	-0.25824681	0.10272567
1.1376642	5.2140084	3.3495522	8.7307332	1.6498814	3.6632776	-0.45386095	-0.85433041	-0.2113994	-0.14203397	0.92172453	-0.42020874	0.90738789	-0.68425975	2.6292576	2.7230056	-2.4825228	0.21758974	-1.0789815	-1.7665183	0.25293172	0.74340746	-0.8203826	-0.15548558	-0.0757079	1.6484339	-4.1753402	-1.8844193	0.65919747	2.0424947	-0.76928915	-0.4402439	1.7028939	0.11165542	0.1981525	0.64766408	0.75568942	-0.19589284	-0.19489842	-0.48651977	0.64925025	0.58322063	-1.0389874	-0.83970139	1.4916379	0.49997204	-0.75771742	-3.6097752	-0.42339726	0.15723416
1.0740567	5.6351635	3.0088888	8.5256712	1.9564499	3.7719372	-0.43752007	-0.97474582	-0.22321596	-0.013722266	0.87610987	-0.66178315	0.92051482	-0.53389136	2.5024526	2.8276515	-2.4399368	0.15745745	-1.2053832	-1.3887157	0.24326886	0.74264999	-0.88723339	-0.25830578	-0.12269653	1.1440286	-3.5859395	-1.5802887	0.073035409	2.1020488	-0.67043243	-0.57451953	1.7269034	0.098889503	0.17908966	0.63174198	0.80183339	-0.19198727	-0.082258894	-0.42049499	0.76412828	0.49649339	-0.93277383	-0.52939192	1.5165638	0.4271814	-0.4511993	-3.4734437	-0.5890179	0.21647985
1.0095672	6.0024275	2.6341405	8.295285	2.2156203	3.8688872	-0.42852214	-1.0910556	-0.2448792	0.10015935	0.81565324	-0.8750613	0.93109924	-0.35532164	2.3201206	2.9122715	-2.3910502	0.12714794	-1.3271165	-0.99903113	0.22291794	0.73109062	-0.92691858	-0.34110796	-0.16057617	0.62084019	-2.9476506	-1.2395503	-0.50716669	2.1535878	-0.58406236	-0.72909442	1.7089384	0.071108697	0.16613896	0.62061597	0.8513554	-0.19281772	0.023321483	-0.33881628	0.85541178	0.4169917	-0.82875827	-0.23099079	1.535775	0.35337355	-0.12372355	-3.3018102	-0.7515377	0.2749475
0.93678716	6.3016683	2.236134	8.0480854	2.4187272	3.944586	-0.42726199	-1.2023553	-0.27435677	0.19771297	0.75459228	-1.044558	0.94301327	-0.15887285	2.0844662	2.9557517	-2.3356796	0.13266005	-1.4287153	-0.6114824	0.19352302	0.72752392	-0.94660188	-0.41378517	-0.17841672	0.084789051	-2.284197	-0.87789687	-1.0739016	2.193954	-0.51016687	-0.89923579	1.6509865	0.028815944	0.16723708	0.6204295	0.89549728	-0.20046289	0.11756411	-0.24910109	0.91881423	0.34599167	-0.72694178	0.050070844	1.5414968	0.2816871	0.22653939	-3.1051205	-0.90842874	0.32973713
0.85079999	6.5203334	1.8280414	7.7890178	2.567651	3.9830171	-0.43099235	-1.3093324	-0.3088067	0.27956993	0.7065838	-1.1596865	0.95151382	0.045640459	1.8043702	2.9428119	-2.2681967	0.17453304	-1.4926328	-0.23795426	0.15758639	0.75397934	-0.95289385	-0.49166449	-0.16603671	-0.45520032	-1.6198547	-0.51316852	-1.6298486	2.2176447	-0.4452505	-1.0820071	1.5593411	-0.019449404	0.18661068	0.62979233	0.92612162	-0.2130805	0.20056074	-0.15971316	0.95548493	0.2821646	-0.63009826	0.31241445	1.5242396	0.21036438	0.59200366	-2.8949896	-1.0571285	0.38023625
0.7487653	6.6464011	1.4218769	7.5218316	2.6718263	3.968468	-0.43312675	-1.4123635	-0.34395171	0.34967824	0.67889594	-1.2163981	0.94369139	0.24935574	1.4952078	2.8693339	-2.1857452	0.24595079	-1.5034888	0.11118012	0.11633053	0.82927485	-0.95051615	-0.59049258	-0.11491007	-0.98715838	-0.97790625	-0.15965212	-2.1853579	2.2177262	-0.38557003	-1.2772023	1.441043	-0.060843338	0.22155715	0.64083521	0.93829556	-0.22492666	0.27602587	-0.07690943	0.97095662	0.22345554	-0.54439113	0.55556644	1.4785639	0.13317491	0.95759851	-2.681223	-1.1938838	0.42644085
0.62846534	6.6695387	1.0253778	7.2495982	2.7424347	3.8918632	-0.4254481	-1.5109009	-0.37315701	0.41368246	0.67041361	-1.2174137	0.90334106	0.44485979	1.1772042	2.7418236	-2.0929088	0.33230014	-1.4518781	0.4257733	0.068750623	0.9632696	-0.94215785	-0.71862815	-0.019598287	-1.4987678	-0.37944551	0.17568943	-2.7539957	2.1872646	-0.33056688	-1.4851342	1.300111	-0.084616926	0.26321909	0.64389683	0.93106144	-0.2285033	0.34798795	-0.0032104865	0.97217704	0.16930407	-0.4761479	0.77654294	1.4063191	0.043333795	1.3066313	-2.4695292	-1.3134963	0.46703736
0.48744339	6.584289	0.64182879	6.9729057	2.7874376	3.7526508	-0.40277728	-1.6039696	-0.38789443	0.47578523	0.67425547	-1.1697579	0.81739323	0.62760536	0.87212747	2.57233	-1.9987355	0.41424276	-1.3368644	0.69575062	0.012466487	1.1541304	-0.93090375	-0.87165447	0.120598	-1.9807306	0.1579073	0.49438572	-3.3463308	2.1209086	-0.28389244	-1.7030254	1.1362213	-0.087600991	0.30094895	0.63290516	0.90583982	-0.21836127	0.41682986	0.061952342	0.9638851	0.12166207	-0.42695963	0.96854515	1.3156346	-0.061565202	1.6273684	-2.2613633	-1.4104007	0.49844811
0.32337377	6.3933661	0.27208914	6.6870668	2.8106879	3.5558737	-0.36700226	-1.6909232	-0.38046304	0.53634725	0.68283623	-1.0805876	0.68020981	0.7970979	0.59915899	2.3731958	-1.9092927	0.47361837	-1.1667059	0.9129409	-0.054352022	1.3895706	-0.92455703	-1.0328934	0.30050516	-2.428232	0.62106019	0.80427424	-3.9632335	2.0159708	-0.25121045	-1.922551	0.94674861	-0.075471022	0.32768288	0.60838791	0.86372349	-0.19447149	0.47756239	0.11981636	0.94647919	0.084390851	-0.39055869	1.122939	1.2163688	-0.1766046	1.9168872	-2.0559902	-1.4806829	0.51543339
0.13527819	6.1086217	-0.084103065	6.3803127	2.8149029	3.3077872	-0.32711689	-1.7712198	-0.34766016	0.59188035	0.69172208	-0.95463881	0.494066	0.95601032	0.37158908	2.1550777	-1.823328	0.49947937	-0.957541	1.0739462	-0.13121452	1.6513797	-0.93802529	-1.1800998	0.50948818	-2.8396339	1.0021079	1.1141671	-4.5918423	1.8721926	-0.23649384	-2.1300681	0.73042995	-0.05901481	0.34332096	0.57665407	0.80401323	-0.16282303	0.52174255	0.17018439	0.91680346	0.061381698	-0.35384932	1.233431	1.1146178	-0.29041013	2.1804654	-1.853577	-1.5239543	0.51293853
-0.075253494	5.7484423	-0.42891814	6.0341786	2.8050857	3.0136802	-0.29469125	-1.8428408	-0.29246546	0.63719989	0.69974089	-0.79539999	0.26697256	1.1073146	0.19514524	1.9280839	-1.734943	0.49118717	-0.7302578	1.1819017	-0.21464119	1.9201402	-0.98991268	-1.2949821	0.73394981	-3.213137	1.2985563	1.427846	-5.2064426	1.6900412	-0.23914315	-2.3097833	0.49014541	-0.047758874	0.35433264	0.54569651	0.7251201	-0.13287327	0.54176304	0.21126858	0.87107392	0.054104005	-0.30201118	1.2998491	1.0095728	-0.38971301	2.4271177	-1.6574521	-1.5438881	0.48818905
-0.30379158	5.3329712	-0.76758583	5.6260512	2.7895307	2.6787244	-0.27766832	-1.9006969	-0.22194279	0.66813143	0.70634279	-0.60865239	0.010346402	1.25162	0.0676568	1.703356	-1.6401179	0.4563895	-0.50633797	1.2452291	-0.29893885	2.1771695	-1.0945109	-1.3703202	0.96114023	-3.5427124	1.5126702	1.7403902	-5.7737802	1.4688687	-0.25323482	-2.4488581	0.23345652	-0.044773773	0.36967938	0.52006373	0.62691472	-0.11347215	0.53494151	0.24123076	0.80779333	0.059940424	-0.22531448	1.3292753	0.8948714	-0.465449	2.6638436	-1.4741577	-1.5468785	0.44189754
-0.54415048	4.8800785	-1.1073452	5.1332651	2.778249	2.3102054	-0.27641387	-1.9368294	-0.14264948	0.68309932	0.70969539	-0.4052611	-0.26227599	1.3866675	-0.020415529	1.4927742	-1.540721	0.40491584	-0.30356435	1.2737263	-0.37814877	2.404498	-1.2544386	-1.4112042	1.1825517	-3.8153312	1.6498012	2.038661	-6.2609826	1.20687	-0.26934632	-2.5419708	-0.029339822	-0.045521614	0.39506378	0.49775034	0.51283454	-0.10922686	0.50534961	0.26009851	0.72910658	0.072711293	-0.12410241	1.3338342	0.76381599	-0.51699909	2.8918733	-1.3112425	-1.5393738	0.37790161
-0.79000393	4.4041033	-1.453807	4.5377555	2.7799954	1.9189091	-0.28409089	-1.9428633	-0.056768666	0.68306581	0.7074802	-0.20105288	-0.53653938	1.5089478	-0.084847286	1.3064306	-1.4427498	0.34352905	-0.13242585	1.2749471	-0.44820195	2.5857222	-1.4576648	-1.4304114	1.3951439	-4.0118067	1.716304	2.3059746	-6.6440029	0.90321612	-0.27858532	-2.5925491	-0.28906184	-0.041237868	0.42882762	0.47117013	0.39043885	-0.1187759	0.46240629	0.27092431	0.64023481	0.08527382	-0.0090049492	1.3261127	0.61531022	-0.55196432	3.1069543	-1.1739847	-1.5252267	0.30143083
-1.0355952	3.9169481	-1.8066389	3.8296139	2.7991244	1.517968	-0.29080968	-1.913336	0.038312075	0.67066538	0.69932754	-0.013651977	-0.79955963	1.6157265	-0.14566764	1.1493248	-1.3509892	0.27577561	0.0056766818	1.2538375	-0.5079941	2.708548	-1.6797239	-1.4409769	1.5992622	-4.1120023	1.7178307	2.5285064	-6.913895	0.56051922	-0.27685982	-2.6099574	-0.54138819	-0.024858905	0.46221142	0.43169686	0.26965327	-0.13591905	0.41662397	0.27942793	0.54726807	0.092449734	0.10399687	1.3144835	0.45693672	-0.58158623	3.3030876	-1.0627876	-1.5044086	0.21706081
-1.2750871	3.4289374	-2.1570151	3.008659	2.8336464	1.1193576	-0.28904678	-1.8476987	0.14635403	0.64957734	0.68893909	0.1422076	-1.0419711	1.7056418	-0.22367883	1.0195507	-1.2646652	0.205853	0.1173439	1.2157304	-0.5588326	2.7679915	-1.8905362	-1.4505412	1.7939133	-4.1026549	1.6588265	2.6999044	-7.078593	0.18551813	-0.26655826	-2.6045484	-0.78774509	0.0040536291	0.48392399	0.3749716	0.15895174	-0.15331387	0.37474038	0.29183156	0.454301	0.092637508	0.2009827	1.3009817	0.30334701	-0.61459356	3.4770181	-0.97265851	-1.4737182	0.1276043
-1.5016724	2.9472469	-2.4887787	2.0851721	2.8753656	0.73077741	-0.27707801	-1.7497948	0.26669673	0.62449159	0.6843959	0.25873957	-1.2581115	1.7773235	-0.33554698	0.90966421	-1.1775308	0.14173165	0.21326467	1.1697657	-0.60284808	2.7687016	-2.0633434	-1.4602517	1.9719176	-3.9843244	1.5439461	2.8224322	-7.159988	-0.21197715	-0.25450515	-2.5831736	-1.0323881	0.038492128	0.48615493	0.30387263	0.061430388	-0.16657686	0.33734803	0.31181777	0.36167793	0.087697309	0.27593903	1.2829826	0.17072564	-0.65293217	3.6305771	-0.89507733	-1.4291298	0.034512241
-1.7080352	2.4723862	-2.7837547	1.0805857	2.9113534	0.35547579	-0.25843737	-1.6255244	0.39073689	0.60131278	0.69545931	0.33686994	-1.4448796	1.8268947	-0.48892598	0.81091788	-1.0825364	0.09389537	0.30334979	1.1292335	-0.6413544	2.7242393	-2.1818807	-1.4669983	2.1173184	-3.7738141	1.3807124	2.9053186	-7.1879386	-0.62008051	-0.24777427	-2.5468655	-1.2775897	0.067815295	0.46850628	0.22757341	-0.026565962	-0.17614826	0.30045545	0.33859138	0.26662588	0.081447559	0.33216434	1.2574122	0.070180232	-0.69145139	3.7694798	-0.82125866	-1.3685662	-0.06062655
-1.8882326	1.9952667	-3.0289448	0.026182807	2.9251549	-0.0057235934	-0.23808716	-1.4803816	0.50329341	0.58663096	0.72830996	0.38532936	-1.6005881	1.8459827	-0.67988897	0.71786004	-0.97710235	0.070164526	0.39368316	1.1078029	-0.67404289	2.6523886	-2.2432891	-1.4661514	2.2067537	-3.5002931	1.1810026	2.9617339	-7.1929934	-1.0249696	-0.24981204	-2.4915959	-1.5198565	0.083792843	0.43781429	0.15717639	-0.11327285	-0.18608568	0.25959255	0.36735389	0.1657761	0.077439076	0.37896991	1.2246837	0.0036176306	-0.72145876	3.8992595	-0.74511239	-1.2936146	-0.15452787
-2.0387938	1.4974516	-3.2216395	-1.042158	2.8975674	-0.35311701	-0.21807309	-1.3184857	0.58793605	0.58582059	0.78113217	0.41787555	-1.7237668	1.822122	-0.89442356	0.63034607	-0.86409393	0.070858029	0.48672226	1.1141306	-0.69951573	2.5687689	-2.25614	-1.453433	2.215715	-3.1968372	0.95954622	3.0054874	-7.1990744	-1.4109372	-0.25844721	-2.4120629	-1.7491102	0.085258006	0.4040303	0.10013374	-0.20719674	-0.20109488	0.21383956	0.39175926	0.057846891	0.077228609	0.42580515	1.1900207	-0.035560599	-0.73610557	4.0207041	-0.66455578	-1.2093312	-0.24166505
-2.1572488	0.95537192	-3.3697324	-2.0915496	2.808697	-0.68890802	-0.19579356	-1.1439188	0.63251264	0.60052264	0.84450772	0.4498284	-1.811562	1.7425217	-1.1135757	0.5517603	-0.74770096	0.088428237	0.58342064	1.1487663	-0.71641822	2.4820495	-2.2342631	-1.4260098	2.1276016	-2.8917669	0.73026277	3.0480826	-7.21759	-1.760997	-0.26657783	-2.3065248	-1.9514575	0.078698023	0.37429068	0.056533226	-0.31292533	-0.22370623	0.16780033	0.40698307	-0.054976109	0.080349959	0.4771731	1.161448	-0.057434957	-0.7344507	4.1276284	-0.58094014	-1.1223937	-0.31523159
-2.2394925	0.34641164	-3.4874515	-3.0983969	2.6424785	-1.0183584	-0.16623327	-0.9632164	0.63182857	0.62695353	0.9069571	0.49492286	-1.8585437	1.5995828	-1.3193195	0.48507798	-0.62815612	0.11171306	0.68447183	1.2053076	-0.72374735	2.3922036	-2.1898602	-1.3831557	1.9408945	-2.6036084	0.50324815	3.0964447	-7.2449762	-2.0585893	-0.26552875	-2.1794178	-2.1148427	0.074357088	0.34851798	0.019478677	-0.42879338	-0.25294632	0.13057304	0.41213419	-0.16756477	0.085849757	0.53126788	1.145413	-0.069384898	-0.72169632	4.2085379	-0.49737742	-1.038664	-0.36920095
-2.278677	-0.34664211	-3.5888168	-4.0514582	2.3923937	-1.3487382	-0.12628195	-0.78617767	0.58726611	0.65596854	0.96172593	0.56312668	-1.85724	1.3948158	-1.4981063	0.43008573	-0.50039896	0.131507	0.78928406	1.2743532	-0.72027079	2.291527	-2.1307079	-1.3266778	1.6713595	-2.3403539	0.2848188	3.1514546	-7.2646347	-2.2908686	-0.24934152	-2.0399746	-2.2350094	0.079896297	0.31932622	-0.020748625	-0.54735078	-0.28517208	0.11191936	0.41090143	-0.27410881	0.093947136	0.58299565	1.1424009	-0.072503521	-0.70556394	4.2513029	-0.41705714	-0.9613907	-0.40036904
-2.2663166	-1.1342254	-3.6816717	-4.9515658	2.0655563	-1.685688	-0.07737972	-0.62331199	0.50505947	0.67513252	1.0100835	0.65939131	-1.8006964	1.1392607	-1.6415516	0.3837191	-0.35842255	0.14385301	0.89396429	1.3470259	-0.70420162	2.1676681	-2.0619495	-1.2611055	1.3494036	-2.1010681	0.080453798	3.2073662	-7.2519656	-2.4523088	-0.21714228	-1.8980843	-2.3181814	0.095253449	0.27637556	-0.071396403	-0.6583783	-0.31669238	0.11753838	0.40976795	-0.3709525	0.10661541	0.62914977	1.1453466	-0.062573181	-0.69130013	4.2481493	-0.34234045	-0.89093392	-0.40925837
-2.1945479	-2.0197884	-3.7647291	-5.8082242	1.6830768	-2.028904	-0.02414158	-0.48135264	0.39475303	0.67233079	1.0589123	0.78277345	-1.6855701	0.85098112	-1.7456861	0.34251406	-0.20138882	0.14966352	0.99059484	1.4159431	-0.67386928	2.0078288	-1.9880406	-1.1934544	1.0139839	-1.8778054	-0.10215386	3.2521982	-7.1802502	-2.5461603	-0.17218615	-1.760133	-2.3786681	0.11186776	0.21246881	-0.13375611	-0.75258437	-0.34630742	0.14633884	0.41463903	-0.45807023	0.12696427	0.67215139	1.1421969	-0.034823753	-0.67842824	4.1983524	-0.27484088	-0.82611317	-0.39943704
-2.0584352	-2.9985677	-3.8288267	-6.6342839	1.2762093	-2.3695878	0.030195139	-0.3599401	0.26820401	0.63956385	1.1140639	0.92606051	-1.5136478	0.55112453	-1.8098164	0.30481111	-0.035513032	0.15206885	1.0686496	1.4741325	-0.62944158	1.8031351	-1.9116902	-1.1322024	0.70433714	-1.6575932	-0.25291847	3.2692107	-7.0258435	-2.5828005	-0.11874937	-1.6269562	-2.4329134	0.11682753	0.12778852	-0.20299436	-0.8237129	-0.37564841	0.19127066	0.42811716	-0.53799156	0.15774932	0.71989184	1.1213548	0.010419202	-0.66104058	4.1075074	-0.2160081	-0.76629145	-0.37568951
-1.8574347	-4.0556918	-3.8614175	-7.4411716	0.87870082	-2.6916088	0.088195563	-0.25190326	0.13877419	0.57516264	1.173949	1.0770803	-1.2911852	0.26028541	-1.8350784	0.27106419	0.13004604	0.15384522	1.1175258	1.5140461	-0.57464918	1.5519067	-1.8314297	-1.084998	0.45146057	-1.4254352	-0.3624212	3.2395328	-6.7718123	-2.5760752	-0.059044284	-1.4948206	-2.4932025	0.099536427	0.029997681	-0.27109372	-0.86839624	-0.40708991	0.24281891	0.44906284	-0.61300546	0.19945925	0.7816889	1.0769922	0.064749573	-0.63146752	3.9838828	-0.16730367	-0.71279454	-0.3420648
-1.5954465	-5.1649449	-3.8513414	-8.2358146	0.5170112	-2.976817	0.15885842	-0.14742059	0.019949661	0.48312999	1.227908	1.222126	-1.0270883	-0.0032716123	-1.8229509	0.24210133	0.28952591	0.1562703	1.1287809	1.5282434	-0.51624893	1.2605384	-1.7412287	-1.0549598	0.2723516	-1.1684558	-0.42557997	3.1458305	-6.4097799	-2.5392633	0.0082271183	-1.3590056	-2.5636527	0.057182596	-0.069764562	-0.33123503	-0.88485909	-0.44100156	0.29309106	0.47422444	-0.68265499	0.24903634	0.86253785	1.0115532	0.1136149	-0.58540519	3.8337554	-0.12934706	-0.66870289	-0.30086904
-1.2798441	-6.2887231	-3.7908613	-9.0180028	0.20226443	-3.2122382	0.25314907	-0.039389935	-0.077248164	0.36979177	1.2604605	1.3498434	-0.73113659	-0.22381029	-1.774317	0.21683148	0.44418812	0.15952333	1.0973079	1.5114953	-0.46044783	0.94176089	-1.6335511	-1.0369958	0.16897185	-0.87975241	-0.44294075	2.9765449	-5.9407786	-2.4818368	0.086770763	-1.2177969	-2.6398781	-0.0038610157	-0.16275184	-0.38095975	-0.87179715	-0.47423244	0.33875995	0.50068993	-0.7428807	0.30039978	0.95891371	0.93449343	0.14245704	-0.52548377	3.6584902	-0.10027899	-0.63716288	-0.25311677
-0.9207658	-7.3800596	-3.6743514	-9.7774323	-0.071835442	-3.3951853	0.3771739	0.074017067	-0.1471879	0.23999045	1.2582583	1.45306	-0.41314818	-0.3887877	-1.6891937	0.19157148	0.6009293	0.16351389	1.0212449	1.4628675	-0.40890052	0.61147061	-1.5040586	-1.0172005	0.13124306	-0.56037539	-0.41887282	2.7296756	-5.3758682	-2.407643	0.17916128	-1.0740283	-2.7122639	-0.071409151	-0.24688451	-0.42198378	-0.82809709	-0.50065793	0.38170272	0.52798116	-0.78700666	0.34665487	1.0588632	0.8581475	0.14357267	-0.46085994	3.4553227	-0.074411602	-0.61932041	-0.20001008
-0.53142992	-8.3878863	-3.4961442	-10.492158	-0.32453755	-3.5335736	0.52806002	0.19111744	-0.19073761	0.095684515	1.2150219	1.5278002	-0.08340465	-0.49106043	-1.5669358	0.16173438	0.76712139	0.16719439	0.9012161	1.3862689	-0.35760554	0.28527126	-1.3540759	-0.97697278	0.14198816	-0.21914572	-0.35816104	2.4145807	-4.7353174	-2.3147278	0.28287188	-0.93314925	-2.7706846	-0.13381769	-0.32677591	-0.45687271	-0.75368567	-0.51370942	0.42693665	0.55872513	-0.80821115	0.3825422	1.1467773	0.79297258	0.11972995	-0.40293153	3.2212665	-0.042415287	-0.6131302	-0.14425759
-0.12850216	-9.2646208	-3.250569	-11.131041	-0.58086278	-3.6416516	0.6955236	0.3102251	-0.21353534	-0.062217161	1.1321527	1.5714609	0.24661604	-0.53128293	-1.4070237	0.12435053	0.94584044	0.16604564	0.74041986	1.2889001	-0.29951312	-0.024806464	-1.1886092	-0.89972207	0.18204159	0.12914185	-0.26313229	2.0505526	-4.0442897	-2.196709	0.38888133	-0.79947004	-2.8073993	-0.1857368	-0.40954301	-0.48508084	-0.65130065	-0.50987375	0.47905151	0.59714349	-0.80255263	0.40581205	1.210299	0.74479998	0.082611019	-0.35981523	2.9573774	0.0063937746	-0.61367935	-0.090119865
0.26913051	-9.9726926	-2.9342716	-11.66071	-0.86582972	-3.7334584	0.86725672	0.43108324	-0.22261391	-0.2307546	1.0164283	1.5823015	0.56452535	-0.51846465	-1.2105476	0.079214127	1.1352218	0.15054685	0.54636411	1.1788499	-0.22921115	-0.31269457	-1.0124027	-0.77641465	0.2344692	0.46688387	-0.13295751	1.6623296	-3.3257749	-2.0453436	0.48412332	-0.67306756	-2.8166667	-0.22989746	-0.49907508	-0.5011673	-0.5279214	-0.49107661	0.5396085	0.64597007	-0.77085384	0.41715613	1.2454469	0.71544981	0.047018542	-0.33282486	2.6705782	0.080321497	-0.61477421	-0.041975335
0.64341766	-10.487072	-2.5482301	-12.054098	-1.2010246	-3.8168557	1.0334383	0.5529129	-0.22343091	-0.40343161	0.8773102	1.5602342	0.85864466	-0.4681054	-0.98171196	0.027848996	1.3312604	0.10853681	0.33270585	1.06395	-0.14689051	-0.57904519	-0.82816384	-0.6078569	0.28738862	0.77796226	0.034471369	1.2741676	-2.59475	-1.8536535	0.55622368	-0.54885534	-2.792578	-0.27401747	-0.5922146	-0.49646643	-0.3942884	-0.46410611	0.60706316	0.70382693	-0.71813486	0.41888799	1.2571713	0.70570825	0.023853234	-0.3168041	2.3719105	0.18182888	-0.61084523	-0.0022293142
0.98076991	-10.793894	-2.0977267	-12.29591	-1.6024832	-3.8905734	1.1874835	0.67115036	-0.21894945	-0.57172001	0.72519619	1.5080115	1.1202805	-0.39880448	-0.72821624	-0.028495151	1.5302553	0.030740811	0.11855257	0.9523965	-0.058903598	-0.82984205	-0.6377929	-0.40425257	0.33523431	1.0520151	0.23910595	0.90458057	-1.8568872	-1.6186418	0.59788913	-0.4182911	-2.727595	-0.32490875	-0.67907493	-0.46349068	-0.26237256	-0.43727445	0.67856896	0.76477299	-0.65105	0.41292994	1.2552161	0.71818492	0.015499715	-0.30403074	2.0719997	0.30621443	-0.59807143	0.030159171
1.2747335	-10.887482	-1.5911546	-12.382461	-2.0792108	-3.9454651	1.3241465	0.77614124	-0.21117603	-0.72820149	0.57086497	1.432171	1.3453125	-0.32855214	-0.46032231	-0.089738409	1.7281478	-0.084032914	-0.075578515	0.85353024	0.025618201	-1.0721295	-0.44496778	-0.18397284	0.37848381	1.286849	0.4753915	0.56348172	-1.1116784	-1.3424457	0.6089895	-0.27326986	-2.6131732	-0.38336954	-0.74747104	-0.40076084	-0.14229042	-0.41634222	0.75199987	0.82014238	-0.57509742	0.39924358	1.2476154	0.75799406	0.016081629	-0.2895283	1.7760202	0.44335489	-0.5741511	0.059556727
1.5264179	-10.768084	-1.0396435	-12.317082	-2.6320375	-3.9689987	1.438082	0.85560478	-0.20325754	-0.86839895	0.42528523	1.3425683	1.5338277	-0.27159544	-0.18957984	-0.15574352	1.9164705	-0.22667016	-0.23297822	0.77698163	0.099720825	-1.3078063	-0.25766879	0.028167754	0.42189972	1.4876766	0.73068515	0.25228759	-0.35711387	-1.031429	0.59539552	-0.11026861	-2.4425101	-0.44280378	-0.78916325	-0.3151147	-0.040215335	-0.40177139	0.82697726	0.86163451	-0.49310719	0.37583373	1.2353763	0.83071279	0.016232624	-0.27468748	1.4810804	0.58184145	-0.53706835	0.091758927
1.7419867	-10.44173	-0.45825641	-12.104483	-3.2525583	-3.950028	1.5245379	0.89987277	-0.19927067	-0.98983391	0.29819624	1.2494876	1.6880121	-0.23649108	0.072124871	-0.22412761	2.0780596	-0.37922242	-0.34394987	0.72960203	0.16183003	-1.5296792	-0.088739265	0.20513209	0.47150635	1.6634281	0.98674451	-0.034242596	0.4069782	-0.69424957	0.56495772	0.067962392	-2.2144518	-0.49240601	-0.80430037	-0.21965198	0.042056425	-0.38840808	0.90424065	0.88427765	-0.40556613	0.34031584	1.2113763	0.93858643	0.0092627213	-0.26686491	1.17781	0.71365708	-0.48390539	0.13102745
1.9279777	-9.9220229	0.13273978	-11.747129	-3.9222914	-3.8808286	1.5811698	0.90659922	-0.20134019	-1.0898567	0.19531701	1.1593089	1.8100144	-0.22586966	0.31333486	-0.28964626	2.1885882	-0.52017892	-0.40570247	0.71126089	0.21523526	-1.7234403	0.047462735	0.32464809	0.53126274	1.8219053	1.2239542	-0.30644618	1.1772098	-0.34058523	0.52286726	0.2543327	-1.9363911	-0.52318743	-0.80129151	-0.12815264	0.1057035	-0.36783238	0.98332497	0.8877921	-0.31257158	0.29182317	1.1641524	1.0771212	-0.0050526102	-0.27506153	0.85537119	0.83732331	-0.41071979	0.17742461
2.086705	-9.2320776	0.70891585	-11.244553	-4.6123351	-3.7557863	1.6088137	0.88166905	-0.20663288	-1.1648867	0.11638744	1.0716127	1.9012702	-0.23827247	0.52378026	-0.34646253	2.2260769	-0.63228707	-0.42019587	0.71235449	0.2644484	-1.8741012	0.14153275	0.3757064	0.60117002	1.9659384	1.4261821	-0.57904316	1.9450652	0.019132003	0.46941141	0.4415711	-1.6236329	-0.53324426	-0.79224938	-0.049103672	0.15196117	-0.33252107	1.059852	0.87536091	-0.21631004	0.23199105	1.0842826	1.2344078	-0.021070329	-0.3043116	0.50709153	0.9581928	-0.31380899	0.22585171
2.2143204	-8.4045617	1.2458889	-10.594438	-5.2837782	-3.5692447	1.6100967	0.83552726	-0.20679641	-1.2121108	0.056067606	0.9803236	1.9631354	-0.27142619	0.69521941	-0.39157621	2.1820059	-0.70897922	-0.3919428	0.71553972	0.31137445	-1.9717514	0.19495589	0.36133284	0.67780721	2.0918076	1.5843467	-0.86975405	2.6958196	0.37389458	0.40139561	0.62608775	-1.2947395	-0.52892236	-0.78690664	0.017411372	0.17923592	-0.27960914	1.1246462	0.85047681	-0.12221249	0.1646048	0.96953394	1.3940672	-0.03162966	-0.35214458	0.13379083	1.0858814	-0.19181162	0.26739704
2.302921	-7.4788294	1.7251905	-9.794032	-5.8895849	-3.3155427	1.5868139	0.77736197	-0.1907527	-1.2322586	0.0071541279	0.87853489	1.9975308	-0.32467251	0.82242302	-0.42637435	2.0657123	-0.75538651	-0.32693062	0.70100017	0.35419753	-2.0130606	0.22154628	0.29687738	0.7564047	2.1899698	1.6981429	-1.1955356	3.4100261	0.71252806	0.31584388	0.80966243	-0.96532622	-0.52116201	-0.78842122	0.078512795	0.18237269	-0.2120331	1.1657729	0.81410085	-0.037644975	0.094123051	0.82590198	1.5404275	-0.033514768	-0.40909496	-0.25668209	1.230161	-0.047487508	0.2923853
2.3458187	-6.4959468	2.1386537	-8.8416587	-6.3792668	-2.9913351	1.5383309	0.71118062	-0.15000716	-1.2307717	-0.036343258	0.76307803	2.006723	-0.39849522	0.90391393	-0.45528702	1.8997856	-0.78365532	-0.23287496	0.65221493	0.38914708	-1.9994239	0.24310177	0.20466179	0.83285818	2.2477025	1.7759804	-1.5667277	4.0679417	1.0238744	0.21351682	0.99816595	-0.64356603	-0.51934764	-0.79301214	0.14377365	0.15476004	-0.13675126	1.1724326	0.76399286	0.031055594	0.023606647	0.66419019	1.6632232	-0.030734389	-0.46298096	-0.65315689	1.397344	0.11201149	0.29369532
2.342986	-5.4938789	2.4883844	-7.7388701	-6.7067186	-2.5976078	1.4625271	0.63631141	-0.083755097	-1.2155235	-0.0782095	0.63486565	1.9924379	-0.49233772	0.94183615	-0.48317046	1.7096519	-0.80612373	-0.12032031	0.55987215	0.41281933	-1.9354849	0.28183659	0.10706933	0.90492228	2.2530008	1.8331201	-1.981631	4.6544593	1.2971027	0.1003663	1.1976938	-0.32919617	-0.5262391	-0.79335735	0.21932926	0.091942816	-0.061523375	1.138592	0.69628931	0.081229008	-0.046856162	0.49422636	1.759534	-0.033505149	-0.5047313	-1.04573	1.5888243	0.27686429	0.26885958
2.3032563	-4.5045737	2.7822802	-6.4935214	-6.8389649	-2.1396501	1.3585084	0.55144344	-0.0004683521	-1.1919002	-0.12108364	0.49532349	1.9549692	-0.60405148	0.94079777	-0.51327318	1.5123224	-0.83081169	-0.0032514333	0.42295753	0.42291317	-1.8299827	0.35346407	0.021162105	0.97261805	2.1979099	1.8883086	-2.4244386	5.161637	1.5231349	-0.014024878	1.4101721	-0.016259525	-0.53666129	-0.78382989	0.3039875	-0.005190825	0.0080666732	1.0646289	0.60817412	0.11481802	-0.12000175	0.32007238	1.8321853	-0.05353331	-0.53255852	-1.4282527	1.8021517	0.43764927	0.22009404
2.2417755	-3.552984	3.0284558	-5.1232237	-6.762378	-1.6258616	1.2290232	0.45877455	0.085046424	-1.1587607	-0.16808746	0.34281219	1.8928099	-0.73177755	0.90629385	-0.54614204	1.3096148	-0.86104715	0.10268408	0.24709135	0.41733322	-1.6967831	0.46325755	-0.043546073	1.0380573	2.0791661	1.9598131	-2.8678196	5.5881212	1.6969102	-0.12065516	1.6313688	0.30141518	-0.540574	-0.76443613	0.38959453	-0.12907767	0.070115991	0.95614172	0.50030703	0.13728548	-0.19948035	0.13910181	1.8854917	-0.098569554	-0.5520089	-1.7970816	2.0335952	0.58829004	0.15246604
2.1743258	-2.6574703	3.2322046	-3.6578444	-6.4848237	-1.0673771	1.0812614	0.36485607	0.15703513	-1.1087836	-0.22334056	0.17211634	1.8030602	-0.87558013	0.84362832	-0.5791688	1.0901124	-0.89706987	0.18495991	0.041624843	0.39327227	-1.5533777	0.60570522	-0.084909532	1.1048376	1.8961238	2.0617339	-3.2790776	5.9372813	1.8188628	-0.21560158	1.8525846	0.62463496	-0.52888235	-0.74092269	0.46538279	-0.2668733	0.12556898	0.82026241	0.37772808	0.15492603	-0.28756462	-0.054475625	1.9206152	-0.16948066	-0.57189678	-2.14706	2.2804573	0.72748432	0.071389793
2.1118348	-1.8309854	3.3965018	-2.1392639	-6.0342409	-0.47926438	0.92593165	0.27752582	0.20360773	-1.033293	-0.2904092	-0.022864048	1.6825875	-1.0367988	0.75737039	-0.60696679	0.83996092	-0.93644765	0.2394308	-0.18258669	0.34773272	-1.4171058	0.76681866	-0.10620787	1.1771115	1.6481657	2.201254	-3.6270602	6.2160978	1.8945956	-0.30157424	2.06453	0.94646003	-0.49867905	-0.72110275	0.52355539	-0.40438936	0.17532408	0.66153355	0.24840044	0.17169382	-0.38383577	-0.26392725	1.9332372	-0.26131616	-0.5987339	-2.467658	2.5417709	0.85802852	-0.019099942
2.0574268	-1.0819751	3.5247619	-0.61692226	-5.454167	0.11820598	0.77504473	0.2019513	0.21880798	-0.92802853	-0.36916823	-0.24490666	1.5296251	-1.2159053	0.65025369	-0.62276878	0.55636205	-0.97272715	0.27174689	-0.41445926	0.27955492	-1.3009569	0.92704026	-0.11286438	1.2584064	1.3338132	2.3776539	-3.887191	6.4349976	1.9331815	-0.38525747	2.2608115	1.254288	-0.45471156	-0.71001788	0.5628484	-0.53064167	0.21736217	0.48021244	0.12010558	0.18735961	-0.48517797	-0.48578563	1.9149459	-0.3674801	-0.63304083	-2.7421452	2.8171073	0.98441663	-0.11651504
2.0064688	-0.41420573	3.623709	0.86027129	-4.7966151	0.7006017	0.63926081	0.13957713	0.20151479	-0.79591597	-0.45346759	-0.48999269	1.3451773	-1.4103406	0.52107362	-0.62036517	0.25472367	-0.9941903	0.29304215	-0.6440855	0.19165312	-1.2106811	1.0642039	-0.10989872	1.3502799	0.9523725	2.5832617	-4.0441454	6.607239	1.9450869	-0.47217345	2.4392797	1.5346979	-0.40620843	-0.70704132	0.58830349	-0.640422	0.24627084	0.27416725	-0.0021334187	0.19821711	-0.58688401	-0.70967588	1.8573574	-0.48440547	-0.669555	-2.9509101	3.1044468	1.1098813	-0.21883355
1.9490311	0.17431033	3.703803	2.2523103	-4.1139985	1.2435376	0.52595201	0.090847656	0.15306949	-0.64556693	-0.53274956	-0.74676328	1.1334131	-1.6132443	0.3629096	-0.59586805	-0.034854515	-0.98499836	0.31291436	-0.86482353	0.091557104	-1.1449928	1.1581315	-0.10155705	1.4509447	0.50736339	2.8051465	-4.0931384	6.7465278	1.9404138	-0.56202347	2.6007025	1.7782755	-0.3611937	-0.70652493	0.60758082	-0.73380774	0.25560639	0.042824255	-0.11644515	0.19973756	-0.68453258	-0.92227576	1.7564243	-0.61372759	-0.70107679	-3.0777762	3.398739	1.234347	-0.32324344
1.8738203	0.69253918	3.7757544	3.532886	-3.4522983	1.7285434	0.43858119	0.059341142	0.07633356	-0.48720303	-0.59791158	-0.9997571	0.90065579	-1.8141508	0.16338156	-0.54877443	-0.27790574	-0.92980513	0.33511476	-1.0753545	-0.010867601	-1.0989247	1.1965408	-0.091303328	1.5540813	0.0099681756	3.0265676	-4.039735	6.8630874	1.9277381	-0.64676579	2.7454881	1.9824147	-0.32179981	-0.70158282	0.62586831	-0.81346964	0.24152493	-0.20936057	-0.22253118	0.18943657	-0.77568255	-1.1132317	1.6146551	-0.76025985	-0.72372556	-3.1163556	3.6923129	1.3542987	-0.42579474
1.77214	1.1566078	3.8451141	4.6891313	-2.8460529	2.1474514	0.37722468	0.053899564	-0.023144393	-0.3288563	-0.64716095	-1.2345758	0.65363513	-2.0019016	-0.092699281	-0.48209139	-0.4454037	-0.82061423	0.35865273	-1.2802067	-0.10751848	-1.0672155	1.1786583	-0.080210181	1.6481458	-0.51908349	3.2284926	-3.8972439	6.960041	1.913506	-0.71252777	2.8706892	2.151001	-0.28326248	-0.68901603	0.64232498	-0.88137948	0.20569669	-0.47161831	-0.31944271	0.16858856	-0.86009582	-1.2797118	1.4402683	-0.92667381	-0.74045284	-3.0729752	3.9769824	1.4645562	-0.52240003
1.6404491	1.5878299	3.9093224	5.7174688	-2.3147106	2.5023671	0.33938074	0.086455914	-0.13571938	-0.17496211	-0.68706172	-1.4416088	0.39815504	-2.1678586	-0.41920633	-0.40186223	-0.51865514	-0.66248	0.38206629	-1.4876987	-0.19516715	-1.0448841	1.1144131	-0.065130222	1.7165386	-1.0503376	3.391677	-3.6825201	7.0323937	1.9017578	-0.74490975	2.9698328	2.2909519	-0.2372416	-0.6725317	0.6502636	-0.93650539	0.15602377	-0.72847656	-0.40400154	0.14215422	-0.93826748	-1.4268327	1.2437069	-1.1080453	-0.7605198	-2.9643055	4.246549	1.5609065	-0.61071344
1.4813125	2.0088459	3.9598137	6.6180358	-1.8608577	2.8011884	0.31961835	0.16634111	-0.24848956	-0.027715257	-0.72812384	-1.6165448	0.13847403	-2.3070976	-0.82435196	-0.31651387	-0.48929656	-0.47433274	0.40656067	-1.7058813	-0.27532309	-1.0258188	1.0211276	-0.039492375	1.7389818	-1.5498813	3.4995936	-3.4128219	7.0696484	1.8938455	-0.73502167	3.0359811	2.4074852	-0.17777589	-0.66202873	0.6409205	-0.97487267	0.10432637	-0.96391624	-0.47088751	0.11680014	-1.0095214	-1.5635477	1.0333587	-1.2897359	-0.79508366	-2.8108568	4.498178	1.6420405	-0.69171691
1.3032934	2.4393058	3.9877392	7.390579	-1.4715001	3.0520307	0.30799103	0.29483617	-0.34940454	0.11007683	-0.77809923	-1.7586442	-0.12307238	-2.4175721	-1.3073806	-0.23590609	-0.35709311	-0.28368467	0.43575421	-1.9381811	-0.35124649	-1.0019205	0.9198192	0.002407	1.6942865	-1.9861545	3.5424712	-3.1052844	7.0607454	1.8877915	-0.68257898	3.0657778	2.5011996	-0.10634845	-0.6690425	0.60836709	-0.99224535	0.061592112	-1.1660992	-0.51481687	0.097868338	-1.0710296	-1.6963936	0.81312778	-1.4502349	-0.85137353	-2.6297744	4.731737	1.7096732	-0.76983431
1.119657	2.8921255	3.9891535	8.0338788	-1.1225745	3.260189	0.28990694	0.46333615	-0.43269167	0.23267596	-0.83702899	-1.8689229	-0.38612778	-2.4991228	-1.8575253	-0.16998038	-0.1292325	-0.11808045	0.47275365	-2.1802903	-0.4245072	-0.96392028	0.83084908	0.059898232	1.5643484	-2.336454	3.5211036	-2.7779422	6.9985338	1.8771849	-0.59438864	3.0618637	2.5686991	-0.032670066	-0.70094407	0.55264599	-0.98763235	0.033390565	-1.3298416	-0.53374611	0.087186042	-1.1181188	-1.8247528	0.58346474	-1.5678818	-0.92864453	-2.4303298	4.9472262	1.7668921	-0.85117515
0.94577184	3.3705778	3.9660081	8.5482248	-0.78551392	3.42864	0.24984726	0.65556411	-0.50152604	0.33157245	-0.8970411	-1.9495358	-0.65138183	-2.5533676	-2.4560046	-0.12701634	0.17727869	0.0015718613	0.51691204	-2.419615	-0.49310371	-0.90349211	0.76874324	0.12354634	1.3386337	-2.5903031	3.4471172	-2.4497947	6.881673	1.8504493	-0.47979243	3.0325282	2.6057943	0.029581306	-0.75721007	0.47952046	-0.96492046	0.018369513	-1.4555313	-0.53085602	0.083143231	-1.1456998	-1.9402106	0.3449815	-1.6283621	-1.0180471	-2.2137008	5.1415591	1.8158402	-0.94055825
0.79600959	3.8668188	3.9228532	8.9382615	-0.43428078	3.560801	0.17746755	0.85231134	-0.56561966	0.39885946	-0.94696529	-2.003808	-0.91879455	-2.5837074	-3.0805929	-0.11139498	0.5337358	0.062632386	0.56260627	-2.6382696	-0.55173734	-0.81584293	0.73784783	0.17883767	1.0178213	-2.7486975	3.3378498	-2.1384036	6.7135771	1.7922247	-0.34602174	2.9886974	2.6109537	0.069566176	-0.82972098	0.39706754	-0.93151404	0.010508191	-1.5457356	-0.51381018	0.082681926	-1.1504539	-2.0302056	0.10198976	-1.62929	-1.1065057	-1.9764665	5.3065858	1.85614	-1.0386509
0.68069232	4.3632507	3.8625268	9.213938	-0.051260465	3.6633986	0.072081858	1.0365434	-0.63545809	0.43182929	-0.97797767	-2.0353635	-1.186322	-2.5944683	-3.7106417	-0.1217437	0.90435886	0.058584208	0.60088686	-2.8186537	-0.59380944	-0.70180382	0.73137417	0.21465431	0.61526773	-2.8202336	3.2083919	-1.8562963	6.499438	1.6876213	-0.19569732	2.939195	2.5871007	0.084710431	-0.906849	0.31099389	-0.89511029	0.0033400339	-1.6018197	-0.49171053	0.083660243	-1.1326415	-2.083956	-0.13643258	-1.5794766	-1.1825468	-1.7155399	5.4297667	1.8849052	-1.1405598
0.60312731	4.837321	3.7839817	9.3895257	0.3697365	3.7468961	-0.057285585	1.1964976	-0.71686691	0.43459316	-0.98588331	-2.0459369	-1.4500954	-2.5890996	-4.3299932	-0.15123215	1.258046	-0.012825062	0.62296854	-2.9482007	-0.61397063	-0.56821189	0.73551432	0.23147817	0.15584661	-2.8162071	3.0656982	-1.6090922	6.243079	1.5276411	-0.027487016	2.886522	2.5408073	0.081853502	-0.97916204	0.22158344	-0.8604997	-0.0062458991	-1.6223051	-0.47137766	0.086270961	-1.0960927	-2.0974207	-0.35860971	-1.4934013	-1.2407636	-1.4316029	5.4974412	1.8981842	-1.2365528
0.55779435	5.2678534	3.6828704	9.4821764	0.82406961	3.8220076	-0.19612535	1.3256495	-0.80862152	0.41449891	-0.96950816	-2.0333769	-1.7052558	-2.5679679	-4.9265895	-0.19043599	1.5796041	-0.14798809	0.62345964	-3.0204925	-0.60977153	-0.42547785	0.7368046	0.243445	-0.32739281	-2.7466648	2.9075113	-1.3967123	5.9449991	1.3127988	0.16042725	2.8259206	2.479173	0.07354629	-1.0435572	0.12453496	-0.82787337	-0.016363817	-1.6037971	-0.45464313	0.092875583	-1.046267	-2.074439	-0.55469468	-1.3841594	-1.2823437	-1.1292278	5.4991741	1.8928698	-1.314606
0.53168369	5.6396461	3.5536627	9.5113144	1.2992809	3.8942882	-0.33026697	1.4206859	-0.90383667	0.37643459	-0.92856721	-1.991812	-1.9462222	-2.5267826	-5.4894978	-0.23116571	1.8716484	-0.33302643	0.60133681	-3.03348	-0.58158598	-0.28288043	0.72774221	0.2720609	-0.79823981	-2.6185692	2.7250481	-1.2162613	5.6021608	1.0528239	0.36623797	2.7485961	2.4064281	0.071390668	-1.1033757	0.015365913	-0.79354144	-0.021568384	-1.5442665	-0.43799564	0.10620858	-0.98779613	-2.0233951	-0.72104937	-1.2587176	-1.3116629	-0.81422238	5.4311621	1.8679848	-1.3636309
0.50915462	5.9447077	3.3916357	9.4989568	1.778962	3.9611824	-0.45007156	1.4794927	-0.99377734	0.32071902	-0.86425281	-1.914691	-2.1667019	-2.4570496	-6.0054879	-0.26920957	2.146495	-0.54126494	0.55819501	-2.9876552	-0.53115396	-0.14498581	0.70772736	0.3353981	-1.2237536	-2.4363166	2.5064436	-1.0640455	5.2097481	0.76264344	0.58277355	2.64711	2.3229584	0.080107502	-1.1645286	-0.10551367	-0.75285462	-0.016828703	-1.4468416	-0.41509541	0.12684709	-0.9228859	-1.9515737	-0.86188905	-1.1175498	-1.3314789	-0.49049527	5.2972621	1.8246898	-1.3759685
0.47760969	6.1812692	3.1936406	9.4694291	2.2465918	4.0141293	-0.55139278	1.5005214	-1.0712839	0.24686892	-0.7820141	-1.7992065	-2.3603614	-2.3490408	-6.4572752	-0.30471154	2.4153258	-0.73773385	0.49580327	-2.8857446	-0.46010147	-0.012481115	0.68102514	0.43889194	-1.5811435	-2.2040463	2.2385139	-0.9353079	4.7643524	0.45739396	0.79943844	2.5199043	2.2275464	0.095861228	-1.2301675	-0.23034861	-0.70345079	-0.0015228119	-1.3213241	-0.38091956	0.15172448	-0.85104903	-1.8607157	-0.98683551	-0.95814756	-1.3398632	-0.15873685	5.1073362	1.7650821	-1.3482403
0.43047399	6.3525783	2.9577199	9.4462143	2.6884907	4.0442853	-0.63369385	1.4838887	-1.1316628	0.15983705	-0.69272715	-1.6488053	-2.5218718	-2.1958547	-6.824125	-0.34041476	2.6822106	-0.89085106	0.41585771	-2.7332337	-0.36989799	0.11427966	0.65415991	0.57175546	-1.8624263	-1.928457	1.906828	-0.82256135	4.2665573	0.14920684	1.0063137	2.3728911	2.1209309	0.10969256	-1.2971508	-0.34575011	-0.64650036	0.019371287	-1.1820808	-0.33494583	0.17494033	-0.77016783	-1.7463141	-1.1055326	-0.77992128	-1.3306457	0.18213215	4.8738232	1.6906115	-1.280594
0.36660091	6.4660596	2.6823111	9.4457175	3.0949666	4.04771	-0.69697974	1.4331989	-1.171323	0.073064809	-0.60968848	-1.4715229	-2.6471225	-1.9962658	-7.0843919	-0.37962878	2.9457054	-0.98494892	0.3221214	-2.5381379	-0.26338583	0.23411951	0.63317589	0.7104943	-2.0738832	-1.6203985	1.4963991	-0.71479091	3.7207009	-0.15404276	1.1977708	2.2174312	2.0080568	0.11361108	-1.3563711	-0.43778691	-0.58535418	0.03751635	-1.0435791	-0.28157829	0.19035086	-0.67850257	-1.6009264	-1.2222807	-0.58734786	-1.2970994	0.53144364	4.6082211	1.601256	-1.1751775
0.28792938	6.5321005	2.3655313	9.4713171	3.4595734	4.0263606	-0.73995566	1.3562245	-1.1863071	0.0053687303	-0.54314975	-1.2755014	-2.7321524	-1.7549983	-7.2191887	-0.42561154	3.205465	-1.025725	0.22203371	-2.3093816	-0.14622414	0.34786365	0.62115788	0.82793372	-2.2303224	-1.293914	0.99494148	-0.59895632	3.1318127	-0.44897084	1.3737325	2.0654625	1.8975969	0.1055638	-1.3969174	-0.49786339	-0.52302355	0.045150198	-0.91604556	-0.22808215	0.19429116	-0.57644272	-1.4196761	-1.3335107	-0.38930343	-1.2367971	0.88327796	4.3189952	1.4960785	-1.0348927
0.19725115	6.5620536	2.0048988	9.5120485	3.7777538	3.984793	-0.76097231	1.2635646	-1.1726157	-0.026515841	-0.4963526	-1.0654173	-2.772294	-1.4807276	-7.2155865	-0.48196075	3.4679076	-1.035446	0.12540754	-2.0549522	-0.02650953	0.46168508	0.6168043	0.90184765	-2.3478216	-0.96287677	0.39815888	-0.4634239	2.5024376	-0.73608477	1.5377868	1.9243664	1.7987736	0.090587026	-1.4118892	-0.5261077	-0.46027492	0.038457321	-0.80314489	-0.18144512	0.18710789	-0.46664998	-1.2048776	-1.4292711	-0.1949594	-1.1545852	1.2255554	4.0114315	1.3748101	-0.86313162
0.09695485	6.565986	1.5977235	9.5471552	4.0464359	3.9258512	-0.76053266	1.1662496	-1.1282292	-0.014773181	-0.46557422	-0.84257311	-2.7635968	-1.1832824	-7.0674889	-0.55218393	3.7453758	-1.0412954	0.040799816	-1.7814371	0.087392858	0.58743138	0.61414763	0.91732597	-2.4388082	-0.63695516	-0.285125	-0.30190042	1.8323828	-1.0187031	1.6926116	1.7948184	1.7166793	0.077645197	-1.402355	-0.53022118	-0.39533978	0.018858003	-0.70259761	-0.1455619	0.17292975	-0.35256256	-0.96695994	-1.4978815	-0.0089140337	-1.0614096	1.5430173	3.6888105	1.239379	-0.66445486
-0.010775045	6.5509572	1.1417785	9.5538366	4.2647031	3.8484939	-0.74240327	1.0738901	-1.0548761	0.037616688	-0.4438497	-0.60838657	-2.7060349	-0.87161279	-6.7743716	-0.63747167	4.0484054	-1.0638072	-0.027855028	-1.4949787	0.18943333	0.73940509	0.60399132	0.86425043	-2.5103145	-0.31920526	-1.0302085	-0.11611721	1.121883	-1.3022602	1.8351385	1.6727653	1.6485497	0.073924541	-1.3767484	-0.52057109	-0.32553684	-0.0083754178	-0.60954498	-0.11999128	0.15764075	-0.23662192	-0.72097634	-1.5312597	0.17122606	-0.96934052	1.8227765	3.3536708	1.0942576	-0.4454084
-0.12278672	6.5202818	0.63605172	9.5142679	4.4342808	3.7483801	-0.71207585	0.99407	-0.95766009	0.12091056	-0.42572813	-0.36835046	-2.6054274	-0.55316649	-6.3403034	-0.73387611	4.3772206	-1.1109028	-0.08200873	-1.2022228	0.27745406	0.9290131	0.57770617	0.73651513	-2.5639578	-0.0067502075	-1.7975948	0.084487682	0.37570345	-1.5938174	1.9549019	1.5536461	1.5836804	0.080004552	-1.345928	-0.50459964	-0.25018547	-0.037432461	-0.52075715	-0.10109431	0.14594744	-0.1194764	-0.48082614	-1.5279613	0.35312575	-0.88564149	2.0593026	3.0081801	0.94514739	-0.21451469
-0.23442844	6.4738461	0.082463634	9.4188814	4.5590013	3.6199858	-0.67426312	0.93226297	-0.84245036	0.22545092	-0.40974937	-0.13338747	-2.4719416	-0.23421281	-5.7746846	-0.83151932	4.7194681	-1.1784368	-0.1263967	-0.91001343	0.35271846	1.1592311	0.53174913	0.53609844	-2.5965976	0.30590095	-2.5381165	0.28680817	-0.39458511	-1.9006315	2.0370982	1.4359612	1.5075787	0.089111514	-1.3169617	-0.4836259	-0.17290838	-0.065009554	-0.43683056	-0.084904049	0.13940616	-0.0003825914	-0.25473369	-1.492386	0.54460256	-0.80920219	2.2560525	2.6534777	0.79655028	0.018896831
-0.34036851	6.4092486	-0.51094497	9.2642398	4.6436069	3.4585949	-0.63181414	0.89108404	-0.71299594	0.3456841	-0.39709296	0.082275461	-2.3162069	0.079702448	-5.09341	-0.91731705	5.0550209	-1.2546783	-0.16589587	-0.62382093	0.41730172	1.4211089	0.47005264	0.27914643	-2.601882	0.62302104	-3.2009288	0.47995444	-1.1709603	-2.2275467	2.0686152	1.3223927	1.4080866	0.091083302	-1.2892647	-0.45339756	-0.10136807	-0.091006607	-0.36096536	-0.069713627	0.13677062	0.12151006	-0.044489084	-1.4311881	0.7478025	-0.73116389	2.4228315	2.2886881	0.64956909	0.24652777
-0.43574459	6.3232651	-1.1268955	9.0465713	4.6926791	3.261065	-0.58673877	0.86897224	-0.57041629	0.47772448	-0.38789299	0.26532928	-2.1457714	0.38386703	-4.3185295	-0.97971713	5.3632878	-1.3254127	-0.20348757	-0.34612312	0.47090938	1.6945334	0.40282215	-0.0013235884	-2.5728244	0.94538456	-3.7423436	0.65929549	-1.9317578	-2.57422	2.0438041	1.2180978	1.2803496	0.078567999	-1.2550929	-0.40784301	-0.044361147	-0.1168323	-0.29545303	-0.056770624	0.13616732	0.24544455	0.15148579	-1.3496176	0.95605468	-0.63937986	2.5701238	1.9106514	0.50131361	0.46267362
-0.51681987	6.21289	-1.7385208	8.7559939	4.7101418	3.0254453	-0.54196877	0.85985503	-0.41586662	0.61330036	-0.37840203	0.40745383	-1.9638205	0.6754434	-3.4763397	-1.0124559	5.6288032	-1.3773292	-0.24031437	-0.076053308	0.5095624	1.9539352	0.3420256	-0.26053361	-2.5044719	1.270017	-4.1330756	0.82679802	-2.6562801	-2.9333772	1.9674093	1.1269653	1.1286986	0.051746039	-1.2040897	-0.34396102	-0.0080321096	-0.14301779	-0.23822667	-0.049006995	0.13742877	0.36787031	0.33330551	-1.2501107	1.155579	-0.52443778	2.7032881	1.515019	0.34645921	0.66467284
-0.58169562	6.0751265	-2.3137424	8.3765421	4.699306	2.7501801	-0.50181468	0.85496107	-0.25398474	0.73713805	-0.36137952	0.50745584	-1.7702568	0.95447934	-2.595425	-1.015629	5.8424824	-1.3994139	-0.27717735	0.18963549	0.52727487	2.1764665	0.2956421	-0.45412001	-2.3953665	1.5912791	-4.3616717	0.98886986	-3.3288024	-3.2912653	1.8532612	1.0479855	0.96488288	0.01898616	-1.1295733	-0.2649272	0.0068998491	-0.16770289	-0.181476	-0.048727163	0.1432508	0.4828881	0.49604476	-1.1337313	1.3313165	-0.38402258	2.819895	1.098468	0.18027778	0.85196104
-0.63168664	5.9053934	-2.8239641	7.8912834	4.6629835	2.4333932	-0.47044429	0.84634217	-0.093637281	0.8317241	-0.32976155	0.57096736	-1.5635263	1.222845	-1.7054999	-0.99421879	5.9973565	-1.3835776	-0.31548041	0.45499035	0.51914378	2.3483455	0.26422524	-0.55108188	-2.2472348	1.9025949	-4.4333851	1.1530364	-3.9392336	-3.6307096	1.7189482	0.97438002	0.80327969	-0.0069628597	-1.0330883	-0.17925434	0.0057693498	-0.18663328	-0.11341557	-0.055447815	0.1586173	0.58429545	0.62986466	-1.0034	1.4734983	-0.22324664	2.9118386	0.6609945	0.0016267229	1.0241654
-0.67252496	5.6958608	-3.2533067	7.2869674	4.6030153	2.0726098	-0.44963642	0.83040484	0.055203938	0.88643914	-0.28130857	0.60836841	-1.3411773	1.4807525	-0.83641629	-0.95502999	6.0823085	-1.3253815	-0.35616814	0.72283964	0.48300133	2.4668081	0.24186784	-0.54152633	-2.0634166	2.1981121	-4.365885	1.3237376	-4.4804406	-3.9350146	1.5791047	0.89634614	0.65532955	-0.015449455	-0.92438796	-0.096396118	-0.0020738562	-0.1948561	-0.022845314	-0.065215708	0.18852981	0.66789902	0.72408443	-0.8667562	1.5811895	-0.051061204	2.9709035	0.20705417	-0.18559913	1.1792627
-0.71373231	5.435631	-3.6030829	6.5548013	4.5192063	1.6651465	-0.43758127	0.80925485	0.18644756	0.90403267	-0.22099688	0.63194609	-1.0991904	1.7232939	-0.016811375	-0.90346253	6.0805726	-1.2245893	-0.39752325	0.99263365	0.41869171	2.5381527	0.21996159	-0.43712734	-1.8472074	2.473505	-4.1842084	1.4985242	-4.945291	-4.1899699	1.4412046	0.8056347	0.52627824	-0.0036088992	-0.81668722	-0.021648854	-0.007454388	-0.18958847	0.095837713	-0.072250225	0.23502708	0.73281257	0.77282027	-0.73640676	1.6609911	0.12477437	2.9943964	-0.25520329	-0.37332363	1.3129381
-0.76585347	5.1132281	-3.8887443	5.6893254	4.4089364	1.2087834	-0.42975963	0.78852156	0.30138217	0.8994677	-0.15942294	0.65306126	-0.832134	1.9395293	0.72750741	-0.84189897	5.9748571	-1.0846246	-0.43401984	1.2595509	0.32684828	2.5737308	0.19075813	-0.2646464	-1.6009989	2.7259526	-3.9166493	1.6668126	-5.3266483	-4.3831824	1.3058336	0.69931733	0.41573251	0.02215166	-0.72001498	0.046479236	-0.0055288714	-0.17244011	0.24029483	-0.072129326	0.29539343	0.78140553	0.77872545	-0.62680035	1.721785	0.30114084	2.9876732	-0.71637321	-0.5521234	1.4196615
-0.83732098	4.7197113	-4.1311666	4.6887518	4.2686165	0.70251489	-0.42167641	0.77293787	0.40816651	0.89227545	-0.10830821	0.67979607	-0.53520869	2.1145274	1.3759116	-0.77058409	5.753747	-0.91052258	-0.4576864	1.5159585	0.20922569	2.5855272	0.14936291	-0.055180389	-1.3264542	2.9539059	-3.5919537	1.8120881	-5.6205235	-4.502422	1.1702141	0.58103479	0.32091839	0.049822304	-0.63651063	0.11498792	0.0027055752	-0.14914199	0.40189091	-0.064340103	0.36289463	0.81809444	0.75256277	-0.54927494	1.7684692	0.47965943	2.9623397	-1.1686983	-0.71465541	1.4949531
-0.93290432	4.2502289	-4.3473004	3.5569598	4.0960628	0.14826842	-0.41162471	0.76307264	0.51703316	0.89808437	-0.075894408	0.71538345	-0.20710017	2.233136	1.916497	-0.69004703	5.4135435	-0.70639015	-0.46180295	1.7542624	0.070277615	2.5824226	0.09434273	0.16464404	-1.0257319	3.1564187	-3.2375232	1.9167237	-5.8293098	-4.5351773	1.0323799	0.45911789	0.24033217	0.068282949	-0.56007923	0.19188783	0.012244336	-0.12685628	0.56991014	-0.052544328	0.42952012	0.8473771	0.70877731	-0.5080784	1.7983017	0.66358234	2.9310956	-1.6079381	-0.85792486	1.5375746
-1.0541596	3.7034677	-4.5451806	2.3047656	3.8917094	-0.44590861	-0.40117974	0.7556085	0.63386133	0.92442634	-0.064812158	0.75766525	0.14790508	2.2837913	2.3494234	-0.60330469	4.9550662	-0.47409613	-0.44498307	1.9690246	-0.082040873	2.5677869	0.027452403	0.37410047	-0.7033746	3.3315246	-2.878167	1.9674373	-5.9618554	-4.4701671	0.89389995	0.34207901	0.17583142	0.072772236	-0.48032894	0.28076865	0.017602786	-0.11082009	0.73579129	-0.042632472	0.4890141	0.8720724	0.65932456	-0.49951976	1.8021994	0.85332995	2.9017701	-2.0333461	-0.98330962	1.5504134
-1.2010135	3.0802638	-4.7252021	0.94892086	3.6580543	-1.062731	-0.39296309	0.74625683	0.75647392	0.97192288	-0.073415072	0.79985747	0.51963937	2.2609986	2.687366	-0.51659998	4.379868	-0.21450459	-0.412844	2.1568496	-0.23750572	2.5387173	-0.047125417	0.55492001	-0.36791629	3.4745566	-2.5345415	1.9589537	-6.0300164	-4.2997255	0.75987972	0.23368842	0.13195916	0.066491648	-0.38851082	0.37745799	0.015865608	-0.10196092	0.89546843	-0.039729578	0.53877286	0.89293404	0.60893777	-0.51472995	1.7703802	1.0435478	2.8736612	-2.4459421	-1.0945258	1.5395463
-1.3730563	2.3827248	-4.885189	-0.49059505	3.3984535	-1.675325	-0.38765304	0.7321017	0.87604339	1.0379347	-0.098947923	0.83280146	0.89408376	2.166043	2.9518166	-0.43813096	3.6901312	0.068639356	-0.37585083	2.3141226	-0.38624419	2.4869896	-0.12376427	0.69080903	-0.032321352	3.5779284	-2.2207283	1.8945112	-6.0441894	-4.0218199	0.63618519	0.13072526	0.1124703	0.057767611	-0.2820334	0.4709472	0.0079250112	-0.096339162	1.0488924	-0.045533764	0.5799178	0.90977291	0.55444848	-0.54480954	1.6989194	1.2239347	2.8381779	-2.8461334	-1.1947598	1.5119539
-1.5692501	1.6144217	-5.0244619	-1.9933219	3.1162513	-2.2516058	-0.38292202	0.71120267	0.98169445	1.1186985	-0.13936101	0.8482651	1.2565504	2.0064455	3.1667975	-0.37513482	2.8922588	0.36454051	-0.34468808	2.4347193	-0.52111176	2.4015816	-0.19645594	0.77249952	0.2871147	3.6325386	-1.9421722	1.7840851	-6.0106097	-3.641532	0.52582187	0.024754871	0.1159962	0.05444427	-0.164917	0.54821559	-0.0026315216	-0.086874937	1.1969651	-0.057409373	0.61540208	0.92294118	0.48857269	-0.58582718	1.5932334	1.3836297	2.7832147	-3.2320208	-1.2844764	1.4730852
-1.786061	0.78171172	-5.1438123	-3.5394337	2.8142578	-2.7629707	-0.37555808	0.68058237	1.0644086	1.2085447	-0.19247455	0.8420136	1.5939039	1.795107	3.3528995	-0.33099071	2.0012497	0.65503421	-0.32616721	2.5102229	-0.63861862	2.2723888	-0.25987969	0.80312614	0.57316345	3.629935	-1.6960355	1.6425017	-5.9315306	-3.1716983	0.42737916	-0.093566116	0.13399806	0.058791051	-0.044186387	0.60012752	-0.012558695	-0.066936098	1.3378523	-0.07010638	0.64698124	0.93398159	0.40581387	-0.64087857	1.466491	1.5164213	2.6984603	-3.5992724	-1.3609228	1.4255083
-2.0156117	-0.10467666	-5.2421191	-5.1085219	2.4943836	-3.1935343	-0.36536309	0.63560432	1.1180612	1.2981061	-0.25435057	0.81526891	1.8952912	1.5495838	3.5235998	-0.30423669	1.0428284	0.92008096	-0.32197005	2.5328135	-0.7382535	2.09444	-0.31042405	0.79823561	0.81074247	3.564625	-1.4742763	1.488359	-5.8078306	-2.6315349	0.33672143	-0.23029586	0.15275259	0.066135592	0.075246892	0.62514386	-0.022006467	-0.033764743	1.4654287	-0.079234782	0.67296589	0.94511868	0.3068376	-0.71792314	1.3338987	1.623577	2.5786204	-3.9425042	-1.4193738	1.3692363
-2.245556	-1.0296393	-5.3131992	-6.6768954	2.1573	-3.5446032	-0.35740521	0.57223272	1.1383117	1.3745421	-0.31937024	0.77399397	2.1522897	1.2905757	3.6844901	-0.28988776	0.050437668	1.1457084	-0.33031149	2.498584	-0.82083399	1.8714981	-0.34705997	0.77932995	0.99006636	3.4360705	-1.2676916	1.3422136	-5.6427543	-2.0430447	0.25045014	-0.38606254	0.15819093	0.068066653	0.19400012	0.62909193	-0.035280838	0.010620854	1.5709132	-0.084131065	0.68832264	0.95784693	0.19881343	-0.82466122	1.2059682	1.7127224	2.4230863	-4.257214	-1.455212	1.303366
-2.4607954	-1.9760476	-5.3463774	-8.2152138	1.8016209	-3.8316228	-0.36005818	0.49067242	1.1218792	1.4249628	-0.38265018	0.72654701	2.3587811	1.038278	3.8355039	-0.28196723	-0.94365788	1.3279777	-0.34849251	2.4088399	-0.88666272	1.6174324	-0.37186167	0.76447545	1.1088821	3.2495962	-1.069233	1.222376	-5.4449172	-1.4270486	0.16882743	-0.55688659	0.14082932	0.057969807	0.31793079	0.62131189	-0.058756313	0.061525347	1.6461953	-0.088312649	0.68687344	0.97115774	0.091758057	-0.96342339	1.0844187	1.7933999	2.2326142	-4.5409782	-1.4655756	1.2279356
-2.6456151	-2.9276301	-5.3309379	-9.6879656	1.4225787	-4.0754632	-0.37964512	0.39767738	1.0680879	1.4408889	-0.44319545	0.68103824	2.5104345	0.80723546	3.9752286	-0.2758484	-1.918037	1.4705812	-0.3738176	2.2686071	-0.93439824	1.3535904	-0.38983339	0.76198574	1.1724685	3.0156506	-0.87646684	1.1393302	-5.2285071	-0.80096006	0.096646724	-0.73760427	0.098494086	0.035319961	0.45418963	0.609313	-0.097451933	0.11503089	1.6866081	-0.097548659	0.66401071	0.98047995	-0.0068831211	-1.1287733	0.96297207	1.8716198	2.0052015	-4.7931078	-1.44975	1.1448374
-2.7849579	-3.8697514	-5.2612219	-11.055359	1.0115736	-4.2930691	-0.41514801	0.30616743	0.9817008	1.4200904	-0.50522576	0.64356913	2.6042427	0.60269051	4.1048219	-0.26948293	-2.8647914	1.5803541	-0.40216534	2.0839761	-0.96165771	1.1018323	-0.40755402	0.77069166	1.191417	2.7478553	-0.69336361	1.0918285	-5.0098342	-0.178911	0.041342104	-0.92566019	0.035623395	0.0062565577	0.60573933	0.59507845	-0.15219224	0.17069488	1.6918609	-0.1167932	0.61851581	0.97844526	-0.096213276	-1.3088422	0.83246377	1.9464495	1.7339524	-5.0130001	-1.4083862	1.057255
-2.8649853	-4.7873751	-5.1392941	-12.277506	0.55789834	-4.4924696	-0.45636964	0.232408	0.87400532	1.3641733	-0.57610216	0.61763498	2.6385591	0.4209843	4.2290722	-0.26348902	-3.7829505	1.6651738	-0.42618529	1.8610105	-0.96720574	0.87599487	-0.43041109	0.78454599	1.179113	2.4607486	-0.53007257	1.0671083	-4.8020684	0.42644574	0.0086671451	-1.1223263	-0.04073088	-0.019767525	0.76767514	0.5753403	-0.21858902	0.23206176	1.6648057	-0.14752448	0.55280919	0.95736075	-0.18185341	-1.4895611	0.68715626	2.0107565	1.4086587	-5.1982841	-1.3423754	0.96803242
-2.8738624	-5.6615536	-4.9744844	-13.319929	0.052112102	-4.6740546	-0.48701697	0.19146912	0.76022755	1.2737123	-0.66159358	0.60432114	2.6132289	0.25374489	4.354227	-0.26040859	-4.6673376	1.7339942	-0.43581465	1.6072488	-0.95281731	0.67633533	-0.45965116	0.79708562	1.1504332	2.1675638	-0.39936242	1.0458757	-4.611471	1.0016839	-0.0017955809	-1.3303561	-0.12594493	-0.035387424	0.92788148	0.54546666	-0.28849436	0.3044522	1.60844	-0.18696464	0.47151085	0.91193882	-0.27162198	-1.659546	0.52864644	2.0556996	1.0205455	-5.3439638	-1.2522987	0.87807234
-2.8031838	-6.4665213	-4.7803244	-14.158093	-0.51064965	-4.8356425	-0.49131867	0.19220023	0.65443297	1.1447837	-0.76140432	0.60283898	2.529163	0.093476875	4.4843291	-0.26310251	-5.5000708	1.7970564	-0.42183968	1.3340226	-0.9228816	0.48966301	-0.49198782	0.80365379	1.1209244	1.8781612	-0.31120258	1.0106637	-4.4366771	1.5317019	0.0019179551	-1.5498972	-0.22045633	-0.039662909	1.0718517	0.50409593	-0.35363145	0.39091591	1.5227604	-0.22985059	0.37898941	0.84090974	-0.36936564	-1.8129597	0.36546755	2.0761937	0.56772665	-5.4431765	-1.138871	0.78585052
-2.6499037	-7.16952	-4.5699372	-14.779032	-1.1289458	-4.9765489	-0.46017183	0.23373665	0.56510861	0.97014151	-0.86813041	0.61107188	2.3877193	-0.062211413	4.618541	-0.27257565	-6.250976	1.8651031	-0.3807661	1.0569179	-0.88185549	0.29462319	-0.52300998	0.801627	1.1048012	1.5977523	-0.26868569	0.95355542	-4.2698176	2.0017719	0.0070039002	-1.7753992	-0.32841164	-0.038639606	1.1888745	0.45540742	-0.40946544	0.48888324	1.4037884	-0.2716309	0.27749017	0.74711447	-0.47056329	-1.9488893	0.20900722	2.0741421	0.058541468	-5.4892954	-1.0041302	0.68842976
-2.4184552	-7.7345564	-4.352202	-15.180735	-1.7955203	-5.0975603	-0.3932635	0.30520432	0.49387267	0.74500516	-0.97044699	0.62594399	2.1909573	-0.20966056	4.7511471	-0.28619407	-6.8876649	1.9463629	-0.31801704	0.79327214	-0.8318333	0.06988514	-0.55185566	0.78945391	1.1114939	1.3269127	-0.26702089	0.87842717	-4.0977975	2.4018235	0.0012164829	-1.9951938	-0.45391264	-0.041716496	1.2761728	0.40770806	-0.45677129	0.58999173	1.2457468	-0.31077469	0.16718881	0.63619901	-0.56220466	-2.0680653	0.068266427	2.0577302	-0.48895221	-5.4782722	-0.8525634	0.58347987
-2.1219667	-8.1289466	-4.1307751	-15.371758	-2.4992249	-5.1975508	-0.29710116	0.38881499	0.43739932	0.47361218	-1.0582889	0.64356134	1.9430982	-0.3412227	4.8739003	-0.2971272	-7.3874698	2.0417657	-0.24684548	0.5578599	-0.77248125	-0.19731291	-0.58311897	0.76524903	1.1422365	1.0625831	-0.29517	0.79670557	-3.9037782	2.7297616	-0.022343395	-2.1941228	-0.59758831	-0.056074988	1.338982	0.36914346	-0.49999716	0.68327332	1.0450131	-0.34874479	0.047973433	0.51429887	-0.62704464	-2.1692903	-0.053426187	2.0371998	-1.0511496	-5.409798	-0.69124835	0.47122201
-1.7808664	-8.3295871	-3.9052949	-15.371958	-3.2262734	-5.2703327	-0.18126653	0.4647914	0.39106163	0.17172734	-1.1265027	0.65918927	1.6524706	-0.44824073	4.9788342	-0.29539075	-7.7411187	2.1422392	-0.18275963	0.35918238	-0.70303863	-0.50491808	-0.62388162	0.72558063	1.1885435	0.79961043	-0.33893176	0.72075454	-3.6700434	2.991283	-0.063130794	-2.3584345	-0.75525953	-0.082491018	1.3866719	0.34284333	-0.54372426	0.7596623	0.80354135	-0.38798549	-0.078454596	0.38584634	-0.6501058	-2.2477194	-0.15779055	2.0193201	-1.6046644	-5.2864921	-0.52862007	0.35517373
-1.4186202	-8.3264351	-3.6722987	-15.211835	-3.959127	-5.3052263	-0.055194358	0.51558173	0.35250589	-0.13680736	-1.1747178	0.66720832	1.3329949	-0.52352145	5.0602703	-0.27053542	-7.9461942	2.2313435	-0.13661327	0.19822811	-0.623741	-0.83468717	-0.67721622	0.66495753	1.2335066	0.53264062	-0.38443742	0.65953341	-3.3822412	3.1966318	-0.11459095	-2.4806682	-0.91926569	-0.11483442	1.4269577	0.32435339	-0.58925904	0.81546098	0.5301958	-0.42921185	-0.20746691	0.252936	-0.62411553	-2.2957465	-0.24768545	2.0036665	-2.130753	-5.1116443	-0.37235266	0.24117996
-1.0568882	-8.1227026	-3.4246673	-14.927431	-4.6738078	-5.2915114	0.072923016	0.52801234	0.32342005	-0.42719663	-1.2041775	0.66122126	1.0044234	-0.56309267	5.1160408	-0.21529561	-7.9988294	2.292045	-0.11077217	0.069694749	-0.53474692	-1.1567412	-0.73699711	0.57635131	1.2555318	0.25782565	-0.42126264	0.61757119	-3.0330006	3.356346	-0.16850042	-2.561652	-1.0818899	-0.14349651	1.4614749	0.30316288	-0.63292829	0.85325027	0.23941401	-0.46935664	-0.3320136	0.11649096	-0.55103459	-2.3058189	-0.32275625	1.9830196	-2.6164577	-4.887049	-0.22745075	0.13522904
-0.71268002	-7.7327716	-3.1507859	-14.551455	-5.3386581	-5.2235253	0.19527059	0.4942129	0.30839275	-0.68029013	-1.2145453	0.63445629	0.69036518	-0.56673678	5.1477235	-0.12851937	-7.8938552	2.3141732	-0.10048454	-0.035477094	-0.43372404	-1.4380337	-0.78894069	0.45287683	1.2330975	-0.026577455	-0.44445996	0.5954667	-2.6227255	3.4774991	-0.21974546	-2.6085088	-1.2387746	-0.16094586	1.4854481	0.26768038	-0.667008	0.87972871	-0.05249317	-0.50145124	-0.44476274	-0.022000211	-0.43906956	-2.2734477	-0.37763191	1.9476803	-3.0528039	-4.6124243	-0.095589389	0.041325288
-0.39785432	-7.1796558	-2.8357737	-14.104862	-5.9168584	-5.1033285	0.30382135	0.41243511	0.31174862	-0.88576681	-1.2032933	0.58051656	0.4135905	-0.53690832	5.1590904	-0.015589399	-7.6343897	2.2995677	-0.098737191	-0.1270487	-0.31506561	-1.6509827	-0.81753298	0.29047673	1.1490832	-0.32091278	-0.4549657	0.59050978	-2.157658	3.5614766	-0.2684405	-2.6301833	-1.3896604	-0.16626829	1.4915713	0.21087266	-0.6830878	0.90144717	-0.33173595	-0.51706455	-0.54093303	-0.15943745	-0.29729303	-2.1984077	-0.40386059	1.8910119	-3.4322027	-4.2869495	0.023930127	-0.039361511
-0.11957173	-6.4934808	-2.4659954	-13.592455	-6.3722637	-4.9402474	0.3915665	0.28744194	0.33505442	-1.0415852	-1.1678857	0.49435648	0.19020578	-0.47714479	5.1529565	0.11400234	-7.2413871	2.2622139	-0.10059386	-0.21256148	-0.17233192	-1.7799242	-0.81317192	0.091108247	0.99394393	-0.62487861	-0.45845665	0.59758095	-1.6476937	3.6045926	-0.31826564	-2.6330456	-1.5357245	-0.16584827	1.4754666	0.13352604	-0.67589391	0.92102267	-0.58963606	-0.51019797	-0.61997146	-0.29111981	-0.13129103	-2.0832287	-0.39453699	1.8129492	-3.7473324	-3.9122499	0.13213154	-0.10767944
0.11949777	-5.7103294	-2.0347754	-13.003662	-6.6761809	-4.7478097	0.45450727	0.12934211	0.37727742	-1.1513937	-1.1085806	0.37327939	0.025848463	-0.39146202	5.1279285	0.25001457	-6.7534953	2.2223631	-0.1040293	-0.29576281	-0.0025957331	-1.8245053	-0.77413269	-0.13447873	0.76731212	-0.93680777	-0.46349263	0.61049044	-1.1059136	3.6020721	-0.37265724	-2.6185612	-1.6755066	-0.16963247	1.4393359	0.043554448	-0.64496033	0.93626339	-0.82211168	-0.48024227	-0.68479805	-0.41177028	0.05766488	-1.9301395	-0.34911045	1.7196251	-3.9924695	-3.4952577	0.22838415	-0.16463373
0.32147704	-4.869442	-1.5450086	-12.317917	-6.812898	-4.5391354	0.49243911	-0.049529183	0.43686225	-1.2219584	-1.0292585	0.21807655	-0.084149875	-0.28456565	5.0764638	0.38317488	-6.2160387	2.1976376	-0.10779285	-0.37710295	0.19059452	-1.7987822	-0.70269754	-0.36571471	0.47734504	-1.2514423	-0.47958392	0.62324815	-0.5491796	3.553609	-0.43145634	-2.5840951	-1.8020542	-0.18520794	1.3918146	-0.048201075	-0.59327282	0.9423729	-1.0269903	-0.43236276	-0.73923342	-0.517326	0.26967471	-1.738863	-0.27554061	1.6193911	-4.1665389	-3.0492153	0.30966216	-0.20967333
0.49346812	-4.0086028	-1.0067546	-11.512502	-6.782967	-4.3231002	0.50772826	-0.23868703	0.5130782	-1.2614176	-0.93570328	0.034699869	-0.15113975	-0.16156426	4.9852241	0.50500125	-5.6650435	2.1961254	-0.1094416	-0.4552741	0.39839836	-1.7258026	-0.59980572	-0.57466272	0.13754388	-1.5578309	-0.51490652	0.63116428	0.0021967282	3.4670738	-0.48990368	-2.5265956	-1.9027379	-0.21319244	1.344193	-0.13346098	-0.52431294	0.93537183	-1.20115	-0.37543094	-0.78539952	-0.60646994	0.50145666	-1.5070257	-0.18810702	1.5174188	-4.2758397	-2.5919315	0.37150859	-0.24016999
0.64654018	-3.1600434	-0.43259419	-10.569727	-6.603536	-4.1033575	0.50298468	-0.43247715	0.60478903	-1.2782204	-0.83291476	-0.16417007	-0.18817387	-0.026514493	4.8385513	0.60783042	-5.1152594	2.2142395	-0.10584008	-0.52796468	0.61160541	-1.6303603	-0.46410669	-0.73335233	-0.23746168	-1.8397316	-0.57351798	0.63217316	0.52693094	3.3577736	-0.54080891	-2.4468673	-1.9621198	-0.24653893	1.3050393	-0.21015163	-0.43956743	0.9147463	-1.3391407	-0.3185815	-0.82242759	-0.68059053	0.74295907	-1.2332475	-0.10166296	1.4120684	-4.3340613	-2.1418343	0.41013731	-0.25244816
0.79306468	-2.3486418	0.16520058	-9.4808518	-6.3049202	-3.8795428	0.47961081	-0.62990333	0.70761822	-1.2806474	-0.72344472	-0.3599421	-0.20612077	0.11971108	4.6243985	0.68616914	-4.5605192	2.2389157	-0.095672968	-0.59130491	0.82552267	-1.5333583	-0.29708503	-0.82455264	-0.63442241	-2.0796314	-0.6533014	0.62801555	1.0070215	3.2433312	-0.57925689	-2.3512377	-1.9672891	-0.27416745	1.2762758	-0.28197215	-0.33782496	0.88417135	-1.4342334	-0.26777669	-0.84687948	-0.74210284	0.97797979	-0.92148072	-0.025445438	1.2953531	-4.3585049	-1.713516	0.42440841	-0.24384852
0.94311297	-1.5917925	0.77438944	-8.2463437	-5.9240021	-3.6481906	0.4383773	-0.8311454	0.81258025	-1.2764561	-0.60791573	-0.532896	-0.2121892	0.28055197	4.339662	0.73796362	-3.9872631	2.2519716	-0.081668418	-0.63925685	1.040837	-1.4491197	-0.10904145	-0.84969772	-1.0408832	-2.2640508	-0.74634808	0.62394316	1.4320455	3.1369964	-0.60712806	-2.2494041	-1.9133442	-0.28698323	1.2531281	-0.35433077	-0.21672232	0.84983651	-1.4817502	-0.22404306	-0.85472494	-0.7924729	1.1890209	-0.58422854	0.040099046	1.1572862	-4.3639165	-1.3147384	0.41649901	-0.21466674
1.1012502	-0.89961403	1.3810765	-6.8746654	-5.4969248	-3.4021792	0.38116753	-1.0335853	0.90838173	-1.2716109	-0.48728218	-0.6690702	-0.21025884	0.46175529	3.9915511	0.76404964	-3.3916431	2.2341606	-0.070347383	-0.66440903	1.2596041	-1.3851548	0.081179921	-0.82716337	-1.4424787	-2.3864344	-0.84227468	0.62650567	1.8014491	3.0432986	-0.63403036	-2.1502346	-1.8057637	-0.2828009	1.2280202	-0.4295433	-0.075919262	0.81700622	-1.4827646	-0.18451978	-0.84399316	-0.83118953	1.3637597	-0.24227887	0.10181085	0.99151177	-4.3571187	-0.94617678	0.39084531	-0.16883614
1.2649711	-0.27548211	1.9690924	-5.3827601	-5.0536139	-3.1298914	0.31232182	-1.2308272	0.98646454	-1.2681772	-0.36464034	-0.76507991	-0.20156797	0.66644786	3.5943515	0.76589611	-2.7879395	2.168097	-0.069006506	-0.66025928	1.4791358	-1.3434272	0.25363611	-0.78145532	-1.820117	-2.4470602	-0.93336256	0.64102319	2.123648	2.9584851	-0.67364547	-2.0582758	-1.6582661	-0.26712313	1.1960062	-0.5043514	0.080135661	0.78702415	-1.4454559	-0.14554038	-0.81644453	-0.85599332	1.4993726	0.079795609	0.16850736	0.79897628	-4.3352854	-0.60390232	0.35190272	-0.11292589
1.4253687	0.28248842	2.5215228	-3.799048	-4.6150642	-2.8164442	0.23867754	-1.4152753	1.0452499	-1.2634647	-0.24448527	-0.82808838	-0.18495543	0.89093029	3.1640919	0.74321926	-2.2029992	2.0412644	-0.081817194	-0.62374715	1.6880071	-1.3222571	0.39574072	-0.73123286	-2.1493207	-2.4520006	-1.0189174	0.67037651	2.4121852	2.875058	-0.73776338	-1.9726869	-1.4877731	-0.24931757	1.158475	-0.57103169	0.24207245	0.75703291	-1.382962	-0.10542794	-0.77702919	-0.86422397	1.6022676	0.36056995	0.24468063	0.58759989	-4.2887924	-0.28333858	0.30198179	-0.053954028
1.5698485	0.77947855	3.0237351	-2.1656974	-4.1928617	-2.4482002	0.16793766	-1.5815368	1.0899778	-1.2517774	-0.12958082	-0.8715414	-0.15702092	1.1244038	2.7143052	0.69319897	-1.6612122	1.8497189	-0.10748452	-0.55662567	1.8670151	-1.3181925	0.50557792	-0.68357151	-2.4036663	-2.4119666	-1.1058239	0.71479436	2.6807735	2.7868646	-0.83131218	-1.8890198	-1.3092479	-0.23669919	1.1229697	-0.62138553	0.39844449	0.72255277	-1.3090106	-0.065300963	-0.73152737	-0.85484973	1.683391	0.58785447	0.32666855	0.3680818	-4.207401	0.017279793	0.240443	0.0028576957
1.6863639	1.2226878	3.4666687	-0.53603936	-3.7902164	-2.0184821	0.10568748	-1.7275479	1.1274997	-1.2271529	-0.017903685	-0.9097982	-0.1132822	1.3518441	2.2543747	0.61224006	-1.1707542	1.6007507	-0.13985861	-0.46505838	1.9948744	-1.3274102	0.58910215	-0.63639302	-2.5619423	-2.3404777	-1.2045126	0.77154742	2.9395416	2.6910421	-0.95064976	-1.8030397	-1.1324248	-0.23014753	1.0991149	-0.6515159	0.53981571	0.68107048	-1.2336414	-0.027871209	-0.68392966	-0.83000439	1.7515176	0.7612311	0.40355735	0.14812264	-4.0868606	0.29562026	0.16479296	0.055264209
1.7679221	1.6209694	3.8487491	1.0332871	-3.4040701	-1.5301827	0.052785539	-1.852728	1.1596549	-1.184789	0.09738764	-0.95474294	-0.050687876	1.5572433	1.7901034	0.49932762	-0.72113397	1.3120942	-0.17117923	-0.35808219	2.0557627	-1.3464382	0.65453922	-0.58569723	-2.6154866	-2.251335	-1.3227915	0.83452709	3.1934301	2.5862954	-1.0859583	-1.7143484	-0.96148406	-0.22372021	1.0928633	-0.66461203	0.66200668	0.63464619	-1.1608878	0.0048550425	-0.63493045	-0.79470918	1.8080218	0.89011648	0.46229281	-0.071502367	-3.9325054	0.5465354	0.073161056	0.10356228
1.8148409	1.9844465	4.1744189	2.4920598	-3.0276505	-0.99336039	0.0053865316	-1.9551262	1.1803812	-1.1209263	0.22415642	-1.0149319	0.029857244	1.725924	1.3255477	0.35843435	-0.29422603	1.0071534	-0.1958024	-0.2464306	2.0448377	-1.3721859	0.70811011	-0.53133073	-2.5714776	-2.1560214	-1.4609476	0.89453993	3.4422591	2.4701081	-1.2268318	-1.6272116	-0.79763803	-0.20844473	1.1025103	-0.66973402	0.76722529	0.59028816	-1.0894145	0.03377487	-0.5822054	-0.7547608	1.8460698	0.98833648	0.49390108	-0.29641805	-3.757812	0.76490109	-0.033139325	0.14884892
1.8329356	2.3233308	4.4489717	3.8042744	-2.6528405	-0.4205944	-0.041977656	-2.0300807	1.178585	-1.0322948	0.36648437	-1.0954814	0.12292679	1.8462427	0.86517087	0.19855006	0.11989194	0.70844143	-0.21175187	-0.14259035	1.9689623	-1.4014255	0.75297578	-0.47731735	-2.4505515	-2.0615647	-1.6100117	0.94063922	3.6818562	2.3373963	-1.3679489	-1.5479319	-0.64278417	-0.17822452	1.1190722	-0.67702063	0.86250799	0.55751555	-1.015855	0.063335901	-0.52252532	-0.71424263	1.8547905	1.0678022	0.49715007	-0.53378958	-3.5787071	0.94833612	-0.14837473	0.19107166
1.8290798	2.6464202	4.6726545	4.9518443	-2.2720495	0.17584459	-0.092417247	-2.071364	1.1442668	-0.91619081	0.52269895	-1.1969721	0.22069321	1.9111735	0.41533612	0.032299912	0.51552837	0.43270184	-0.21927416	-0.061015056	1.8428338	-1.4299805	0.79076193	-0.42850008	-2.280415	-1.969155	-1.7532252	0.96179309	3.9055965	2.1811876	-1.5111013	-1.4806469	-0.50132099	-0.13434771	1.1308818	-0.69213445	0.95587887	0.54383586	-0.93887717	0.099722577	-0.45475342	-0.67416632	1.8259525	1.1344556	0.47768245	-0.78593097	-3.406781	1.0983853	-0.26328965	0.22810844
1.8076654	2.9603256	4.8382415	5.933544	-1.8791946	0.78371739	-0.14476223	-2.0739578	1.0736611	-0.7719912	0.68705307	-1.3132583	0.31656419	1.9199779	-0.015192633	-0.12569908	0.87812294	0.18963928	-0.2180207	-0.016247802	1.6835329	-1.4519501	0.82369483	-0.38753417	-2.0883458	-1.8736934	-1.8698625	0.94814544	4.1056317	1.9946092	-1.6622818	-1.4240644	-0.37871028	-0.085579254	1.129623	-0.71315639	1.0521874	0.55068735	-0.86130468	0.1475079	-0.38176795	-0.63274334	1.7591936	1.1883228	0.44334382	-1.0459326	-3.2449094	1.2196489	-0.36784932	0.25636276
1.7700011	3.26937	4.9339575	6.7603883	-1.469574	1.3891291	-0.1952113	-2.0365839	0.97069151	-0.60378934	0.85306698	-1.4297183	0.40815113	1.8799412	-0.41522105	-0.26076231	1.1983816	-0.016524961	-0.20542866	-0.018478137	1.5066501	-1.459318	0.85486368	-0.35400014	-1.8947723	-1.7643976	-1.9403608	0.8920442	4.2740204	1.7730214	-1.8258952	-1.3706111	-0.27810628	-0.043568763	1.114352	-0.73152892	1.1510116	0.57259258	-0.78921302	0.20708094	-0.30987444	-0.5870348	1.6629537	1.2269336	0.39848782	-1.2976213	-3.0871951	1.3175139	-0.45448008	0.2723508
1.7157909	3.5751017	4.9498548	7.4506141	-1.0393657	1.9759113	-0.24124682	-1.9620899	0.84448783	-0.42203142	1.0164827	-1.5243132	0.49772295	1.8072218	-0.77153769	-0.36008747	1.4811968	-0.18500118	-0.17802779	-0.069280582	1.3248964	-1.4422647	0.88593741	-0.32517103	-1.7095219	-1.6265579	-1.9515391	0.78937374	4.4046029	1.5150564	-1.9995082	-1.3085487	-0.19754382	-0.01637114	1.0913993	-0.73648003	1.2473836	0.60002424	-0.72916936	0.27439423	-0.24620807	-0.53534597	1.5508716	1.2494964	0.34060127	-1.5200292	-2.9228822	1.3959069	-0.52013905	0.27424908
1.6446445	3.875231	4.8833385	8.0266991	-0.58610086	2.5271504	-0.28432964	-1.855255	0.70475423	-0.24189198	1.1763495	-1.5726199	0.58970885	1.7245976	-1.0704269	-0.41386684	1.7420781	-0.31821146	-0.13508339	-0.1610512	1.1482469	-1.3903895	0.91503306	-0.29747724	-1.531985	-1.4444381	-1.9003021	0.64090029	4.4952886	1.2220422	-2.1717875	-1.2266917	-0.1294455	-0.0038696101	1.0702101	-0.72063789	1.3342739	0.6240349	-0.68545371	0.34280928	-0.19589279	-0.47916779	1.4357591	1.259201	0.26141667	-1.6943516	-2.7420001	1.4562708	-0.56626331	0.26250424
1.5565281	4.1633113	4.7403406	8.5134258	-0.11058878	3.0282142	-0.32895343	-1.719902	0.55800579	-0.078278788	1.3331705	-1.5553547	0.68684155	1.6549136	-1.300384	-0.41553432	1.9954659	-0.42389292	-0.08147375	-0.28118031	0.98437434	-1.2948442	0.93738382	-0.26779479	-1.3551465	-1.2051053	-1.794046	0.45264481	4.5491564	0.89682993	-2.3247812	-1.1195922	-0.063139194	0.0024546556	1.0572571	-0.68372654	1.4053734	0.64010417	-0.6584827	0.4059353	-0.1603525	-0.42336044	1.3244858	1.2623964	0.15205989	-1.8099416	-2.5396135	1.4980423	-0.59689367	0.23913917
1.4514943	4.4304232	4.5321877	8.9346501	0.38106985	3.4700429	-0.37914908	-1.5579402	0.40678546	0.060082288	1.4848864	-1.4651751	0.78759971	1.6126059	-1.4555093	-0.36229355	2.2457285	-0.51710942	-0.026957354	-0.41858732	0.83844463	-1.1510653	0.94797178	-0.2337438	-1.1716658	-0.9026083	-1.647224	0.23486122	4.5734001	0.54369361	-2.4397751	-0.99004565	0.010169248	0.015264358	1.0515132	-0.63211927	1.4570185	0.64946557	-0.64510478	0.460196	-0.13730242	-0.37445688	1.2167379	1.2651768	0.0091993653	-1.8663531	-2.3164186	1.5200097	-0.61615336	0.2061118
1.3294986	4.6684301	4.2714016	9.3090164	0.87737312	3.8510622	-0.43552358	-1.3713242	0.25158924	0.17368189	1.6240443	-1.3093723	0.88646825	1.598047	-1.5383671	-0.25685922	2.4868601	-0.61874298	0.017454521	-0.56832232	0.7121236	-0.96137008	0.94369948	-0.19259291	-0.97922711	-0.54139135	-1.4763029	-1.0208082E-05	4.5766176	0.16969137	-2.5037336	-0.84745222	0.092478624	0.044706604	1.0444024	-0.57461953	1.4882912	0.65728288	-0.64070516	0.5057002	-0.12241505	-0.3383534	1.1083366	1.2695033	-0.16144161	-1.8708791	-2.0758362	1.5215359	-0.62637515	0.16372618
1.1908848	4.8730593	3.9699258	9.647476	1.3637832	4.175715	-0.49506386	-1.165507	0.093656786	0.26978777	1.7393843	-1.106496	0.97647205	1.5981072	-1.5599742	-0.10946862	2.7086132	-0.74934923	0.04283995	-0.73118788	0.6031287	-0.73616857	0.92410267	-0.1398855	-0.782567	-0.13737974	-1.2966204	-0.23983611	4.5655816	-0.213591	-2.5126374	-0.70346073	0.1775214	0.092980902	1.0243381	-0.5172563	1.4992016	0.66855075	-0.64163127	0.54461648	-0.11187548	-0.31867402	0.99681895	1.2715615	-0.34611564	-1.833659	-1.8199796	1.5028168	-0.62766212	0.11019517
1.0377876	5.0451535	3.6406522	9.9546764	1.8266425	4.4492951	-0.55377703	-0.95138844	-0.063597205	0.35618459	1.8211806	-0.87856168	1.0520221	1.5924333	-1.5357655	0.062198698	2.9029295	-0.92096612	0.043759863	-0.90903098	0.50705321	-0.49238678	0.89099014	-0.070387074	-0.59127511	0.28455957	-1.1221761	-0.47505083	4.542463	-0.58930251	-2.4701996	-0.56754879	0.25397584	0.15340429	0.98293223	-0.46020099	1.4885455	0.68425221	-0.64579616	0.57812107	-0.10415407	-0.31621893	0.88554019	1.2637528	-0.52793454	-1.7633864	-1.5473035	1.4639898	-0.61881786	0.042793682
0.87554963	5.1892551	3.2999704	10.232966	2.2570922	4.6720496	-0.60996078	-0.74343648	-0.21575928	0.43645108	1.8658885	-0.64398698	1.1099168	1.5617036	-1.4801032	0.23636983	3.0653728	-1.1312137	0.018425103	-1.099375	0.42097829	-0.24909579	0.8476032	0.017662436	-0.41513248	0.69667439	-0.96592361	-0.70019616	4.5031754	-0.93694092	-2.3835086	-0.44450709	0.31125574	0.21449619	0.91916214	-0.39830826	1.4535624	0.70034769	-0.65087772	0.60423251	-0.099732508	-0.32947906	0.78365777	1.2392255	-0.69292336	-1.6657778	-1.253469	1.4037216	-0.59880653	-0.039956921
0.71191377	5.3099891	2.9682573	10.48514	2.6530048	4.8367526	-0.66526259	-0.554746	-0.3598876	0.51051209	1.8763474	-0.41567328	1.1479446	1.4937759	-1.4033683	0.39253512	3.1916289	-1.3626369	-0.031375258	-1.2931624	0.34595692	-0.023007155	0.79770311	0.11796046	-0.25989506	1.0758205	-0.83796012	-0.91450015	4.4372658	-1.2367866	-2.25846	-0.33474259	0.34453806	0.26639887	0.8393741	-0.32477087	1.3918528	0.71000088	-0.65176849	0.61791653	-0.09922238	-0.35599419	0.70194354	1.1962307	-0.83387846	-1.5451895	-0.93506069	1.3184354	-0.56769227	-0.13626921
0.55326402	5.4082126	2.6670756	10.713021	3.0175588	4.9316287	-0.72269162	-0.39226005	-0.4954805	0.57874852	1.8581825	-0.20357554	1.1630053	1.3856233	-1.3128835	0.51635342	3.2744179	-1.5876575	-0.10016415	-1.4768542	0.28614089	0.17334567	0.74482639	0.21549493	-0.12531332	1.4088467	-0.7421372	-1.1209574	4.3295429	-1.4752986	-2.0973359	-0.23713379	0.35675996	0.30582339	0.75335795	-0.2358473	1.3040671	0.70723494	-0.63939959	0.61311416	-0.10145071	-0.3936483	0.64671281	1.1399254	-0.94986869	-1.4079099	-0.5940463	1.2030402	-0.52645492	-0.24036079
0.40105294	5.4792343	2.4141716	10.913183	3.3551982	4.94673	-0.78316518	-0.25483343	-0.62302913	0.64473411	1.8160738	-0.017082837	1.151225	1.2415238	-1.2154859	0.60215987	3.3040203	-1.7768872	-0.17836622	-1.6370196	0.24528035	0.33138442	0.69181102	0.29120802	-0.0057508813	1.6928266	-0.67390816	-1.3234935	4.1633502	-1.6484667	-1.8997681	-0.15240441	0.35681125	0.33700696	0.66867225	-0.13387004	1.1955694	0.68983889	-0.60187442	0.5856127	-0.10273616	-0.44074752	0.61526976	1.0807516	-1.0420475	-1.2644473	-0.24007813	1.0530223	-0.47583438	-0.34353516
0.25232892	5.5142809	2.2185842	11.074426	3.6671639	4.8794614	-0.84308275	-0.13487583	-0.74206306	0.71338528	1.7524675	0.13593075	1.1102288	1.0695906	-1.1190249	0.65258433	3.2712644	-1.9066537	-0.25221029	-1.7640791	0.22336845	0.44661469	0.64059919	0.32958659	0.10721207	1.9304024	-0.6213171	-1.5230369	3.9249968	-1.7618328	-1.6666022	-0.084180562	0.35469372	0.36839746	0.58647806	-0.026495038	1.0761208	0.66017379	-0.52772043	0.53557462	-0.09773486	-0.49483593	0.59568114	1.0301518	-1.1089498	-1.1285919	0.11120524	0.86680231	-0.41502656	-0.43673184
0.10419936	5.5045913	2.077994	11.180045	3.9485801	4.7357545	-0.89493302	-0.022610524	-0.85087065	0.78586582	1.6687347	0.25210272	1.0412187	0.8787452	-1.0319101	0.67610134	3.1722487	-1.9625546	-0.3050995	-1.8528407	0.21601206	0.51927449	0.59226377	0.32480733	0.22157707	2.1240521	-0.56879396	-1.7147998	3.6083012	-1.8280862	-1.4039988	-0.036737017	0.35635966	0.40687721	0.50152629	0.077464938	0.95740082	0.6234443	-0.41031217	0.46828334	-0.081669999	-0.55147807	0.57134209	0.99580201	-1.1446842	-1.0132855	0.44324985	0.64706116	-0.34126106	-0.51338914
-0.041791551	5.4455208	1.9791099	11.213203	4.1885539	4.5269353	-0.93095599	0.089461164	-0.94804285	0.85595573	1.5676155	0.33460751	0.94846388	0.67736638	-0.96129863	0.68376019	3.0132753	-1.9390992	-0.320975	-1.9000532	0.21704403	0.55410749	0.54718022	0.28157912	0.34236183	2.2728539	-0.50190824	-1.8892199	3.2177031	-1.863727	-1.1245122	-0.011214171	0.36157574	0.45285344	0.40639367	0.17293585	0.84911187	0.5842563	-0.25145556	0.39214101	-0.05299161	-0.60412237	0.52788251	0.97911667	-1.1414042	-0.92569104	0.74433938	0.40031839	-0.25081299	-0.57121143
-0.17887498	5.3371497	1.9005075	11.161446	4.373719	4.2655251	-0.94721015	0.20443291	-1.0340994	0.91160361	1.4552284	0.39278727	0.83612797	0.47375836	-0.91081083	0.68613044	2.8111778	-1.8379214	-0.28886858	-1.9017231	0.22223789	0.55892582	0.50526399	0.21063763	0.47005425	2.3721317	-0.41096373	-2.0367103	2.7686275	-1.8858414	-0.84413221	-0.0029943471	0.36595084	0.49938563	0.2972603	0.2611262	0.75571449	0.54368217	-0.061751922	0.31487659	-0.014704603	-0.64515841	0.45855249	0.97649398	-1.0947617	-0.864457	1.0110174	0.13500637	-0.1410906	-0.61202238
-0.29803034	5.1800514	1.8168931	11.018053	4.493573	3.963467	-0.94477938	0.32177653	-1.1113585	0.94090253	1.3406034	0.4398389	0.70499421	0.27740131	-0.87921334	0.69119772	2.5868088	-1.6674378	-0.20643985	-1.8533125	0.23090398	0.54268832	0.46620614	0.12297849	0.60027303	2.4146424	-0.29245343	-2.1531453	2.2848327	-1.9094944	-0.57723972	-0.0018513936	0.36520435	0.5360171	0.17765751	0.34822093	0.67600903	0.49888476	0.14287144	0.24045793	0.026837285	-0.66778433	0.36532236	0.98318067	-1.0091942	-0.82082002	1.2474641	-0.14087226	-0.012667857	-0.63996221
-0.39235999	4.9691003	1.7039768	10.7807	4.5451259	3.633652	-0.92744979	0.43930022	-1.1819404	0.9380147	1.2325223	0.48961402	0.55211656	0.099322075	-0.86164722	0.70358933	2.356337	-1.44497	-0.080028984	-1.7531856	0.24380141	0.51377969	0.42965976	0.026484165	0.72506017	2.3925863	-0.14878933	-2.2421581	1.793157	-1.9458747	-0.3323822	0.0049815465	0.35876921	0.55480038	0.058035113	0.44088741	0.60581513	0.44526501	0.34655815	0.16847727	0.064949209	-0.66817398	0.25551331	0.9969303	-0.8996436	-0.78311456	1.461186	-0.42111575	0.12996734	-0.65920397
-0.46033849	4.6902759	1.5433224	10.449139	4.5355524	3.2924691	-0.89828479	0.55399621	-1.2454696	0.90489397	1.1364149	0.55348396	0.37378518	-0.049495666	-0.85293466	0.72477478	2.1268342	-1.1987521	0.078967616	-1.6063065	0.25907588	0.47883398	0.39535041	-0.074038539	0.83588765	2.300286	0.01333504	-2.3126863	1.31653	-2.0011503	-0.11082418	0.027973285	0.35093279	0.55476719	-0.048670332	0.54101753	0.54177977	0.37933734	0.53814548	0.095965801	0.095501076	-0.64689386	0.13610635	1.0190992	-0.78798309	-0.74248283	1.6573802	-0.70084174	0.27946524	-0.67254219
-0.50682249	4.3231453	1.3264636	10.023081	4.4819635	2.9602945	-0.85798471	0.66082085	-1.2980661	0.84835726	1.0539716	0.63809087	0.16893704	-0.16125238	-0.85046116	0.75324168	1.8982093	-0.96545107	0.25834622	-1.4248648	0.27006671	0.44219739	0.36310232	-0.17377896	0.92767842	2.1369973	0.18636892	-2.3733876	0.86771917	-2.0759751	0.091514784	0.071091267	0.3490854	0.54237699	-0.13321832	0.64290608	0.48401842	0.30061008	0.71321387	0.020562496	0.11823656	-0.60836279	0.009028861	1.0526374	-0.69546216	-0.69672525	1.8352885	-0.97442215	0.42794342	-0.68152267
-0.54212915	3.8477193	1.0572342	9.5009512	4.4073181	2.6586898	-0.80584121	0.75074059	-1.3334435	0.77553526	0.98500126	0.74465174	-0.059842751	-0.23446395	-0.85506715	0.78436506	1.6684527	-0.78198672	0.44642621	-1.2252069	0.26726622	0.40597037	0.33278789	-0.26460567	1.0022783	1.908566	0.36655537	-2.427186	0.44725163	-2.1657013	0.27958047	0.13077581	0.35975212	0.52778052	-0.19460218	0.73494324	0.4364377	0.21164414	0.87292155	-0.056446508	0.13613388	-0.55837279	-0.12973112	1.0981718	-0.63493719	-0.65010004	1.988792	-1.2331702	0.56941756	-0.68772576
-0.58004257	3.2519053	0.75093385	8.8801587	4.3336126	2.4054007	-0.74180009	0.81107079	-1.3460159	0.6912344	0.92917672	0.86979104	-0.30744552	-0.27534192	-0.87037955	0.81124129	1.437064	-0.67529208	0.63027364	-1.022862	0.2427811	0.37048866	0.30422045	-0.33590772	1.0694696	1.626335	0.55686376	-2.4689202	0.046596301	-2.2615358	0.45470874	0.19864029	0.38450071	0.51882966	-0.24022101	0.80504751	0.4047367	0.1161135	1.0202209	-0.12903127	0.15310271	-0.50115937	-0.28654235	1.1505518	-0.60679118	-0.60938909	2.1107891	-1.4643659	0.70115896	-0.694075
-0.63554861	2.535726	0.42946315	8.1586403	4.2758046	2.209465	-0.66751817	0.82983273	-1.3342494	0.59847771	0.88594843	1.0067803	-0.56762184	-0.2962073	-0.90123606	0.82766036	1.2037425	-0.65469827	0.79429854	-0.82775239	0.19393668	0.33507734	0.27702047	-0.38014881	1.144613	1.303061	0.76515457	-2.4871171	-0.34584721	-2.352846	0.61314637	0.26601742	0.41848306	0.51618925	-0.28154767	0.84660998	0.39310318	0.015652357	1.155627	-0.18838368	0.17111807	-0.4375579	-0.46427952	1.1983759	-0.60031901	-0.5788953	2.1985031	-1.6525656	0.82330679	-0.70508116
-0.72281902	1.7108648	0.11363847	7.3362362	4.2387214	2.0685626	-0.58554635	0.80173552	-1.3016024	0.50079633	0.85257389	1.1461448	-0.83396982	-0.31135303	-0.95143533	0.83212682	0.96462014	-0.70974877	0.9225069	-0.64133537	0.12426609	0.29891469	0.25049327	-0.39860997	1.2436212	0.94807896	0.99788843	-2.4683637	-0.7392455	-2.430064	0.74850689	0.32789892	0.45266798	0.51268144	-0.32788519	0.86158256	0.40158071	-0.092447101	1.2752747	-0.22686616	0.18858242	-0.36481041	-0.6578272	1.2274455	-0.59957894	-0.55745351	2.2565047	-1.782997	0.93692858	-0.72568021
-0.85333745	0.79726776	-0.18351802	6.4151003	4.2164991	1.9694011	-0.49753913	0.73105979	-1.254255	0.40386533	0.82203353	1.2762602	-1.1004336	-0.33279061	-1.0217541	0.82985189	0.7114067	-0.81446112	1.0040619	-0.45732258	0.041967723	0.26185708	0.22356112	-0.4025993	1.376895	0.56459272	1.2532547	-2.4016753	-1.1368264	-2.4867968	0.85620326	0.38470789	0.47813623	0.49748778	-0.38171932	0.85922583	0.42585703	-0.21476017	1.3723245	-0.24126599	0.20104049	-0.27796704	-0.85365047	1.226498	-0.59073378	-0.5390917	2.2957575	-1.8456703	1.0416353	-0.75922737
-1.033598	-0.18064799	-0.45847902	5.3993328	4.1936962	1.8905553	-0.403197	0.62923548	-1.1975677	0.31480869	0.78339447	1.3852945	-1.360775	-0.36810241	-1.1097769	0.83038153	0.43660032	-0.93637184	1.0385805	-0.26588418	-0.043302988	0.22508882	0.19479146	-0.40859988	1.544148	0.15020344	1.5182849	-2.2810284	-1.534446	-2.5203769	0.93683544	0.44119897	0.48986356	0.46261986	-0.43801986	0.85128748	0.45945596	-0.35856421	1.4403753	-0.23355709	0.20359374	-0.17248559	-1.0338176	1.1920244	-0.56728756	-0.51693121	2.3290737	-1.8382951	1.1341569	-0.80573074
-1.2626596	-1.1971803	-0.71330761	4.2943333	4.1481452	1.8067305	-0.30106465	0.5092832	-1.1339624	0.23894633	0.72560399	1.4642086	-1.6070482	-0.42034421	-1.211699	0.84184944	0.14271191	-1.0455919	1.037284	-0.058407721	-0.12382425	0.19147116	0.16255365	-0.42942587	1.7320833	-0.29988484	1.7721189	-2.1057769	-1.9213348	-2.5313013	0.99659416	0.50282241	0.48827775	0.40774199	-0.48773575	0.84602416	0.49673456	-0.52786491	1.4767018	-0.20930894	0.19332061	-0.046868608	-1.1825396	1.1296392	-0.5307526	-0.48817756	2.3652338	-1.7666142	1.2086954	-0.86132981
-1.5311461	-2.2277295	-0.94947411	3.1068693	4.0555253	1.6936355	-0.1908311	0.38110675	-1.063695	0.17550738	0.64270909	1.5086611	-1.8282043	-0.48872602	-1.3239516	0.8653774	-0.15118682	-1.1192298	1.0188252	0.1701104	-0.19546864	0.16547871	0.12531441	-0.46677213	1.9161452	-0.78820382	1.9938779	-1.8801339	-2.2830038	-2.5217836	1.0443685	0.57166336	0.47790611	0.34074088	-0.5235823	0.84421203	0.53506907	-0.72059878	1.4837666	-0.17481414	0.17044902	0.096183606	-1.2918877	1.0514097	-0.48697984	-0.45719035	2.4050776	-1.6420549	1.2588526	-0.9194099
-1.8228235	-3.2498039	-1.1633894	1.8464348	3.8949715	1.5328333	-0.075424651	0.25018312	-0.98771732	0.11511689	0.5369007	1.5181328	-2.0105062	-0.56938912	-1.442519	0.89250317	-0.41254286	-1.1405713	1.0021857	0.42092079	-0.25652149	0.15264241	0.082043585	-0.51054979	2.0657154	-1.3104188	2.1709086	-1.6127227	-2.6051758	-2.4933918	1.086741	0.644887	0.46351212	0.27389992	-0.54472272	0.83944107	0.57537417	-0.92821711	1.4682511	-0.13422757	0.13790603	0.2505348	-1.3636188	0.97044658	-0.4409782	-0.43441747	2.4419783	-1.4779048	1.2800806	-0.97287494
-2.1180862	-4.2425977	-1.3460433	0.5268575	3.6545272	1.3158562	0.038917901	0.11961396	-0.91002512	0.041580104	0.41706978	1.4931876	-2.1406206	-0.65637891	-1.5607518	0.90681371	-0.60805473	-1.0971133	1.0003758	0.69174014	-0.30487652	0.15848366	0.032647309	-0.5451562	2.1508051	-1.8525091	2.3030094	-1.3156095	-2.8767385	-2.4448333	1.1235762	0.71682195	0.44583129	0.21768476	-0.55737302	0.82246813	0.6205984	-1.1380958	1.4378202	-0.088311514	0.099428866	0.40827322	-1.4062557	0.89539312	-0.39362662	-0.43145044	2.4663122	-1.285829	1.2712953	-1.0164426
-2.3977765	-5.1861048	-1.487247	-0.83316348	3.3348964	1.0465371	0.14491862	-0.0065391081	-0.83756741	-0.061744287	0.29361818	1.4336421	-2.2099146	-0.74322333	-1.6687381	0.88958805	-0.71751105	-0.98243416	1.0173995	0.97651458	-0.33674493	0.18703894	-0.021725169	-0.55759836	2.1488603	-2.3911521	2.4006243	-1.0024626	-3.090245	-2.3713741	1.1472052	0.78302457	0.41990646	0.17548678	-0.57103602	0.78691548	0.67263169	-1.3379501	1.3973748	-0.035836419	0.057119531	0.56112375	-1.429423	0.82768	-0.34206723	-0.45497148	2.471007	-1.0741558	1.2347101	-1.0478006
-2.6463057	-6.0604636	-1.5825114	-2.2108278	2.9501791	0.74017453	0.23726023	-0.1216689	-0.77789851	-0.20406712	0.17299066	1.3393279	-2.2172416	-0.82535348	-1.7561963	0.82696491	-0.73991052	-0.8017853	1.0491797	1.265436	-0.3487338	0.23924705	-0.07873319	-0.54243466	2.0507397	-2.8972779	2.4784262	-0.68720149	-3.2402541	-2.2662218	1.1460875	0.84361031	0.37732912	0.14246113	-0.59291923	0.73303424	0.72944083	-1.5198393	1.3472729	0.023337271	0.010090339	0.70122169	-1.4388575	0.7628271	-0.28320089	-0.50302033	2.4549084	-0.84830942	1.173962	-1.0671135
-2.8537529	-6.8458329	-1.6384761	-3.5811569	2.5253562	0.41866788	0.31439366	-0.21878724	-0.73587548	-0.38266567	0.055868817	1.2126008	-2.1691246	-0.90244491	-1.8176471	0.71498762	-0.69039624	-0.5753435	1.087633	1.5461452	-0.34138369	0.31169838	-0.13556489	-0.5018587	1.8636134	-3.34153	2.547959	-0.38396495	-3.3214795	-2.1230248	1.1108698	0.90400682	0.31083942	0.10926713	-0.62386973	0.66763558	0.78455638	-1.6813736	1.2845907	0.085969311	-0.044585394	0.8211925	-1.4346762	0.6945537	-0.21794463	-0.5655692	2.4223055	-0.61267952	1.0916996	-1.0753135
-3.0163134	-7.5235118	-1.6730733	-4.9198618	2.0912509	0.1028324	0.3783235	-0.29523948	-0.71118975	-0.58431507	-0.059907169	1.0605201	-2.0779235	-0.9785227	-1.8562546	0.56096713	-0.59238652	-0.33393259	1.1255001	1.8060888	-0.32051472	0.39650837	-0.19070014	-0.44248984	1.608356	-3.7004474	2.612806	-0.1073085	-3.3289454	-1.9383142	1.039587	0.97257752	0.21853673	0.068405521	-0.65792397	0.60037068	0.82932382	-1.8238624	1.2062656	0.14550395	-0.10919059	0.91367922	-1.4133796	0.61900677	-0.1533411	-0.62908959	2.3791372	-0.37252541	0.98817946	-1.0722932
-3.1341673	-8.0784258	-1.7094855	-6.2063053	1.6778413	-0.19431088	0.43249578	-0.35607272	-0.6987239	-0.79081142	-0.17472556	0.89502054	-1.9586672	-1.0588887	-1.8837365	0.38159345	-0.47040973	-0.10890318	1.158966	2.0350743	-0.2951382	0.48295957	-0.24675092	-0.37208474	1.3122642	-3.9617555	2.6677149	0.12844034	-3.2606822	-1.7131934	0.93965659	1.0559333	0.10567053	0.019329864	-0.6856828	0.5384368	0.85639208	-1.9490944	1.1121083	0.19412676	-0.18279038	0.97118823	-1.3720363	0.53684365	-0.10067753	-0.68273072	2.3282162	-0.13462626	0.8617148	-1.056115
-3.2073371	-8.5014767	-1.7670423	-7.4251751	1.3070134	-0.46923578	0.47916509	-0.41281721	-0.69196555	-0.98482764	-0.28506472	0.73050518	-1.8255479	-1.1460234	-1.9172208	0.19838333	-0.34750298	0.077193618	1.1867789	2.2270275	-0.27381284	0.56024975	-0.31290906	-0.29797966	1.0012277	-4.1264251	2.7009682	0.31069358	-3.1208743	-1.4542271	0.82588304	1.1544284	-0.016920944	-0.030538472	-0.69983102	0.48287413	0.86257516	-2.0566615	1.0061806	0.22563741	-0.26017374	0.98732574	-1.3118753	0.45236876	-0.070298309	-0.72265617	2.2665547	0.093733247	0.71060935	-1.0237117
-3.232173	-8.7902144	-1.8545997	-8.5659804	0.98657539	-0.72400653	0.51888585	-0.47791532	-0.68682752	-1.1535706	-0.38520175	0.57979629	-1.689363	-1.2377016	-1.9757248	0.031893138	-0.24683936	0.21403952	1.2072796	2.3799637	-0.26178196	0.61929377	-0.40403004	-0.22657705	0.69485296	-4.206519	2.6983316	0.43073814	-2.9205044	-1.1732393	0.7152699	1.2608405	-0.13740045	-0.069416796	-0.69963478	0.42885342	0.84991988	-2.1431036	0.89573904	0.2379708	-0.33267461	0.95921174	-1.2387618	0.37041582	-0.066115515	-0.75195043	2.1867333	0.30676764	0.53543698	-0.97265203
-3.2007515	-8.9477691	-1.96985	-9.620892	0.70766211	-0.96009457	0.55320681	-0.55851109	-0.68289785	-1.2896808	-0.47067704	0.45068085	-1.5560666	-1.3285326	-2.0775291	-0.1028775	-0.192641	0.30125015	1.2160923	2.4935053	-0.26006285	0.6527018	-0.53498658	-0.16306673	0.40486366	-4.2202458	2.6472713	0.48585896	-2.6748426	-0.88533589	0.62118169	1.3632013	-0.24826013	-0.087475193	-0.69146657	0.36969942	0.82438795	-2.2034757	0.78789599	0.23405129	-0.39064229	0.88948706	-1.1600471	0.29287536	-0.083102272	-0.77624955	2.0816424	0.50188135	0.34050686	-0.90287441
-3.1031062	-8.9805015	-2.103108	-10.58247	0.44702582	-1.1739119	0.58790486	-0.65389264	-0.68168749	-1.3904259	-0.54070606	0.34509234	-1.4257976	-1.4133514	-2.2378607	-0.19849765	-0.20549415	0.34397509	1.2064061	2.565265	-0.26654615	0.65426089	-0.71292575	-0.1109145	0.13558169	-4.1864752	2.5407898	0.48024635	-2.3996934	-0.60548611	0.55006976	1.4498798	-0.34895412	-0.082305996	-0.68491574	0.30189529	0.79243704	-2.2346459	0.68583482	0.22010639	-0.42666756	0.78658101	-1.0798291	0.21719649	-0.1092351	-0.79791278	1.9497323	0.67990149	0.13379459	-0.81730435
-2.9307858	-8.8948358	-2.2416372	-11.442071	0.17405715	-1.3564494	0.63289888	-0.75756356	-0.68370671	-1.4566779	-0.59843549	0.26099282	-1.2924829	-1.4893415	-2.466245	-0.25491381	-0.29290794	0.34919523	1.1719181	2.5891124	-0.27797988	0.61904798	-0.93190496	-0.070304011	-0.11382857	-4.1203552	2.3799781	0.42408351	-2.1084855	-0.34553579	0.50219016	1.5140318	-0.44413832	-0.060245063	-0.68701083	0.22800181	0.75730055	-2.2380535	0.58726978	0.20235561	-0.43788993	0.66312843	-0.99580671	0.1380447	-0.13091897	-0.81221638	1.7976385	0.84361901	-0.074661221	-0.72097585
-2.6803262	-8.6950054	-2.3722125	-12.188131	-0.13992424	-1.4975196	0.69794857	-0.86094876	-0.6868689	-1.4921067	-0.64929027	0.19498444	-1.1447234	-1.5547069	-2.7639913	-0.27807622	-0.4419512	0.32339403	1.1105438	2.5569446	-0.29128022	0.54462838	-1.1729043	-0.036721064	-0.34534747	-4.0308404	2.174005	0.33142207	-1.8110236	-0.11340024	0.47492615	1.5555222	-0.53904757	-0.032721445	-0.69810781	0.15603049	0.71730452	-2.2197028	0.48628062	0.18441215	-0.42608561	0.53308334	-0.89989731	0.0510758	-0.13917948	-0.8077198	1.6385896	0.99554176	-0.27503964	-0.61911386
-2.3554207	-8.3838494	-2.4822534	-12.803842	-0.51370792	-1.5926342	0.7871342	-0.95562875	-0.68790576	-1.5021986	-0.69832749	0.14377015	-0.96847762	-1.6050804	-3.1229156	-0.27814879	-0.6204779	0.27211115	1.0259757	2.4627578	-0.30382248	0.43381009	-1.4092502	-0.0025221334	-0.55749066	-3.9203102	1.9375488	0.21784374	-1.5134395	0.085768973	0.46611802	1.5796846	-0.63506304	-0.0099300315	-0.71171964	0.09570009	0.66708154	-2.187251	0.37718558	0.16691114	-0.39584911	0.40833178	-0.78255724	-0.043649071	-0.13337323	-0.77078927	1.4872544	1.1363189	-0.45943406	-0.51518075
-1.9668977	-7.9664937	-2.5609489	-13.265952	-0.95227186	-1.6484339	0.89639143	-1.0339618	-0.68589067	-1.4929698	-0.74835026	0.10427114	-0.75133338	-1.6317208	-3.5261752	-0.26764244	-0.78698506	0.20125623	0.92584996	2.3065025	-0.31351947	0.29709774	-1.6140685	0.038993518	-0.74223546	-3.7859827	1.6875566	0.098538221	-1.2184413	0.24842315	0.47555163	1.5934421	-0.72781473	0.00438394	-0.71829263	0.053460832	0.6006634	-2.1460358	0.25818956	0.14900493	-0.35231513	0.29614122	-0.63870029	-0.14068059	-0.12029274	-0.69210028	1.3536457	1.2648362	-0.62218985	-0.40996822
-1.5306775	-7.4544987	-2.6011001	-13.546993	-1.4477508	-1.6828521	1.0161988	-1.0894323	-0.68443273	-1.4695448	-0.80009905	0.073067318	-0.48670191	-1.6244316	-3.9514057	-0.25944308	-0.90380868	0.11795758	0.81852949	2.0954572	-0.31921064	0.15103711	-1.7650681	0.090853172	-0.88548586	-3.6224667	1.4408597	-0.01300563	-0.92597923	0.3731277	0.50399379	1.600929	-0.80882435	0.014152549	-0.71082777	0.029063578	0.51479147	-2.0962222	0.1330893	0.13056059	-0.29963094	0.19873439	-0.47206768	-0.23120847	-0.10918544	-0.57157646	1.2394789	1.3798668	-0.75909722	-0.30230407
-1.0648548	-6.8679599	-2.6007145	-13.621093	-1.9839412	-1.7190724	1.1375103	-1.1172485	-0.68998381	-1.4346231	-0.85364203	0.0455253	-0.17579891	-1.5778273	-4.3752567	-0.26460725	-0.94806884	0.029377083	0.71132108	1.8421655	-0.32123579	0.012088296	-1.8453461	0.15294327	-0.97183226	-3.4244707	1.212225	-0.10575819	-0.63510507	0.4622874	0.55034347	1.6014899	-0.8701238	0.027692186	-0.68904624	0.015895319	0.41095704	-2.0325456	0.010118264	0.1139526	-0.24071952	0.11490961	-0.2953797	-0.30715193	-0.10574478	-0.41885603	1.1391441	1.482181	-0.86639223	-0.19099163
-0.58702112	-6.2340122	-2.5623982	-13.471153	-2.5415205	-1.7764252	1.2562323	-1.1151501	-0.70747257	-1.3868549	-0.90875825	0.015116801	0.17281035	-1.4964329	-4.777455	-0.29032559	-0.91656175	-0.059138724	0.6107383	1.5602449	-0.32163376	-0.10962711	-1.843528	0.22433623	-0.99205224	-3.1885504	1.0122101	-0.17150707	-0.34627766	0.52311193	0.60886998	1.5912213	-0.90921669	0.051802911	-0.65945266	0.0049752459	0.29503171	-1.9472057	-0.1018133	0.10424191	-0.17840644	0.042313738	-0.1258199	-0.36516423	-0.10866255	-0.24905599	1.0445966	1.57572	-0.94057039	-0.076775523
-0.1123756	-5.5819712	-2.4898515	-13.094079	-3.1018135	-1.8637675	1.3725563	-1.0843538	-0.73674145	-1.3199061	-0.96344596	-0.026000264	0.54464179	-1.3949887	-5.1427321	-0.33912028	-0.82255754	-0.14468982	0.52343827	1.260899	-0.32304467	-0.21246734	-1.7563402	0.30488402	-0.94955926	-2.9133628	0.84570759	-0.20489462	-0.062261378	0.56648657	0.66901838	1.5666523	-0.93089134	0.086723921	-0.6312326	-0.0099053152	0.17444977	-1.834914	-0.19742957	0.1070016	-0.11713353	-0.020880989	0.021784292	-0.40809182	-0.1106129	-0.076374797	0.95105515	1.6669011	-0.97943233	0.036959113
0.34718114	-4.9376305	-2.383326	-12.501098	-3.6486679	-1.9787928	1.4858724	-1.0299864	-0.77223622	-1.2237769	-1.0120228	-0.084677536	0.92073857	-1.2937059	-5.4603462	-0.40982137	-0.68590265	-0.22604408	0.456249	0.95223267	-0.3262856	-0.30045708	-1.5924689	0.39441901	-0.86177669	-2.5992173	0.71219928	-0.20301369	0.21242137	0.6039525	0.71851351	1.5281931	-0.94450948	0.12507728	-0.610644	-0.028977953	0.054720657	-1.6972591	-0.27708598	0.12487614	-0.063557089	-0.075244971	0.14037319	-0.4427837	-0.10293472	0.091006963	0.86018026	1.7621698	-0.98390061	0.14527533
0.78294199	-4.3195563	-2.2371296	-11.713267	-4.1685975	-2.1118166	1.5899464	-0.9600266	-0.80600696	-1.0887775	-1.045115	-0.16393572	1.2790413	-1.2108464	-5.7222503	-0.49944842	-0.52263767	-0.30271384	0.41451674	0.64122066	-0.32862308	-0.3779652	-1.3741108	0.49029893	-0.7552264	-2.2482167	0.60724551	-0.16435654	0.47209416	0.64396811	0.74788946	1.4815409	-0.95869448	0.15553066	-0.59736273	-0.046961285	-0.062296926	-1.5435756	-0.34524555	0.15535947	-0.024876039	-0.12025557	0.23197201	-0.47551276	-0.0812451	0.25231611	0.77911908	1.8650122	-0.95943651	0.2439728
1.1884261	-3.7377706	-2.0410196	-10.755842	-4.6489409	-2.2501035	1.6727481	-0.88260671	-0.83196894	-0.91006221	-1.0528013	-0.26137206	1.5958334	-1.1558649	-5.9213142	-0.60472272	-0.34118832	-0.37550175	0.39927268	0.33592483	-0.32505787	-0.44603873	-1.1336012	0.58604	-0.6571612	-1.8650307	0.5242698	-0.087406607	0.71042726	0.68925636	0.75375633	1.4360626	-0.97667384	0.16896895	-0.58484711	-0.056892356	-0.17749948	-1.3879561	-0.40684229	0.19130718	-0.0056623947	-0.15515071	0.30461902	-0.50776641	-0.048619267	0.41145658	0.71605401	1.9740681	-0.91583681	0.33176831
1.558131	-3.1932544	-1.7847374	-9.6548388	-5.0744629	-2.3804293	1.7212796	-0.80295622	-0.84855536	-0.69013366	-1.0299244	-0.36947999	1.8477484	-1.1261376	-6.050577	-0.72284211	-0.14638209	-0.44830484	0.40488155	0.045309097	-0.31240548	-0.50284692	-0.90512687	0.67309486	-0.58807276	-1.4571053	0.45659191	0.030168737	0.92127492	0.73689223	0.73926813	1.4004383	-0.99458885	0.16353923	-0.56446427	-0.055183587	-0.29221785	-1.244431	-0.46391872	0.22365353	-0.0051689223	-0.17972028	0.36682063	-0.53478159	-0.014299505	0.57188098	0.67481127	2.0833849	-0.86497948	0.41108175
1.8870337	-2.6780665	-1.462951	-8.4355516	-5.4248263	-2.4902143	1.7279003	-0.72232412	-0.85800157	-0.43882108	-0.98006652	-0.47728347	2.0150568	-1.1088706	-6.1038113	-0.85203264	0.053759858	-0.52836945	0.41907976	-0.22317723	-0.2932905	-0.54670996	-0.7147799	0.74519231	-0.55746135	-1.0336611	0.3997318	0.19099193	1.099283	0.78098663	0.71161889	1.3779094	-1.0035362	0.14573927	-0.53105333	-0.044808715	-0.40617844	-1.1227208	-0.51415479	0.24492079	-0.01655231	-0.19412444	0.42264943	-0.54761208	0.011357824	0.73225754	0.6518956	2.1846447	-0.81727051	0.48682972
2.1715006	-2.1778624	-1.0779872	-7.121576	-5.6756449	-2.5686483	1.6936111	-0.6402638	-0.86279802	-0.17192371	-0.91458235	-0.5725414	2.0862799	-1.0870496	-6.0768959	-0.99242963	0.24399969	-0.62298967	0.426244	-0.46532479	-0.27690024	-0.57851514	-0.57386971	0.80233529	-0.56278957	-0.60420323	0.35284471	0.39606426	1.2398822	0.81634144	0.67752673	1.3644098	-0.99450089	0.12695226	-0.48660262	-0.034447496	-0.51680748	-1.0261764	-0.5519398	0.25216031	-0.028322108	-0.19781131	0.47027849	-0.53778145	0.022604196	0.88576864	0.63800349	2.270122	-0.7783501	0.56373413
2.4110953	-1.6771161	-0.63971938	-5.7345942	-5.8029938	-2.6085334	1.6258677	-0.55846566	-0.86194194	0.090645428	-0.84674824	-0.64420964	2.0624917	-1.0461644	-5.968781	-1.1467172	0.402808	-0.73467857	0.4124339	-0.67932334	-0.27558827	-0.60170906	-0.47858882	0.85145463	-0.59065204	-0.17773277	0.31809907	0.64169054	1.3394677	0.84170301	0.63909029	1.3508743	-0.96353979	0.11730688	-0.43967027	-0.034089379	-0.62035024	-0.95261417	-0.57170731	0.24787736	-0.027629293	-0.18866737	0.50465954	-0.5021587	0.021252881	1.0234483	0.62309593	2.3348046	-0.74757664	0.6436033
2.6098483	-1.1645077	-0.16391888	-4.2953832	-5.7886772	-2.6078777	1.5326979	-0.48251409	-0.84984981	0.32766255	-0.78528476	-0.68516953	1.9585739	-0.97870459	-5.7808568	-1.3188172	0.50723834	-0.85852582	0.36895475	-0.86370921	-0.29935595	-0.61981996	-0.41566061	0.90286511	-0.61938645	0.23713805	0.29867456	0.9161781	1.3963851	0.86114777	0.59283347	1.3279374	-0.91393859	0.12034324	-0.40085513	-0.049934698	-0.71440969	-0.8973787	-0.5717977	0.23801294	-0.0043275805	-0.16332439	0.522323	-0.44525575	0.01524695	1.1392368	0.60179261	2.3766825	-0.71901746	0.7241291
2.7756521	-0.63611135	0.32917221	-2.8250923	-5.6241579	-2.5692882	1.4179496	-0.41999863	-0.81842996	0.5211533	-0.73199431	-0.69511638	1.8001514	-0.88538911	-5.5147628	-1.5102091	0.53852458	-0.98286593	0.29254094	-1.0166412	-0.35145669	-0.63324119	-0.37064553	0.96458817	-0.62271741	0.63260898	0.29712423	1.1985917	1.4120378	0.88200222	0.53269066	1.290099	-0.85403143	0.13157365	-0.37707635	-0.081589726	-0.80013821	-0.85645725	-0.55630544	0.22801555	0.045995121	-0.11854813	0.52494025	-0.37750196	0.013770622	1.2335141	0.57588666	2.3952916	-0.68453824	0.79985719
2.9176141	-0.096079652	0.81552505	-1.346283	-5.3128716	-2.4964659	1.2811515	-0.37648719	-0.76013748	0.66197722	-0.68454442	-0.68213709	1.6176445	-0.77408407	-5.170206	-1.716224	0.48531171	-1.0922814	0.18351447	-1.137144	-0.42728303	-0.63842536	-0.33415836	1.0384338	-0.57425031	1.0040581	0.31476954	1.4617811	1.3909447	0.91007493	0.45479588	1.2373368	-0.79240841	0.14160169	-0.36792523	-0.12290251	-0.88215272	-0.8275925	-0.53368109	0.21965507	0.12145558	-0.053120244	0.5192772	-0.31051971	0.021640912	1.3130215	0.55270533	2.3896343	-0.63758286	0.8647389
3.0425366	0.44506136	1.2687252	0.115335	-4.8710188	-2.3896631	1.121236	-0.35200886	-0.66958652	0.75347616	-0.64097631	-0.66038131	1.440017	-0.65802741	-4.7447668	-1.9251744	0.34475018	-1.1723715	0.044153355	-1.2265161	-0.51670955	-0.63101959	-0.30316904	1.1202051	-0.45262509	1.3530921	0.35155737	1.6792658	1.3393828	0.94562126	0.36107958	1.1735254	-0.73346354	0.14172446	-0.36602119	-0.16588436	-0.96610971	-0.80925177	-0.51313308	0.21044599	0.21562074	0.030450283	0.513513	-0.25209376	0.036230835	1.3870971	0.54032975	2.3570131	-0.57589235	0.91486558
3.1522544	0.97467135	1.663904	1.528975	-4.3265154	-2.2431884	0.94057923	-0.34021511	-0.54304216	0.81000821	-0.60158504	-0.64351426	1.2899959	-0.55393372	-4.2367024	-2.1211132	0.12399706	-1.2148875	-0.12209168	-1.2879243	-0.60829259	-0.61056082	-0.27864652	1.2026332	-0.24685162	1.6880612	0.40577021	1.832522	1.2632877	0.9825427	0.2599133	1.1025246	-0.67533216	0.12875075	-0.36125654	-0.20573735	-1.0556925	-0.79881061	-0.50091281	0.19548413	0.3201751	0.12533715	0.51198613	-0.20340447	0.04897487	1.4621463	0.54233914	2.2937422	-0.50199758	0.95003651
3.2432623	1.483427	1.983567	2.8597956	-3.7159169	-2.0467997	0.74603229	-0.33092248	-0.37706828	0.84995772	-0.56702839	-0.63761807	1.1812894	-0.47912625	-3.6496933	-2.2885734	-0.15722279	-1.2197333	-0.31068167	-1.324385	-0.69284938	-0.58271295	-0.26249882	1.2782114	0.039217445	2.0205272	0.47373114	1.9150202	1.166311	1.0104103	0.16350121	1.0244239	-0.61101766	0.10644733	-0.34679011	-0.24420613	-1.1507048	-0.79125328	-0.49818345	0.17043163	0.42722408	0.22179216	0.51140082	-0.159738	0.050710226	1.5375435	0.55517783	2.1975104	-0.42155303	0.97348248
3.3089759	1.9688988	2.2221503	4.0744146	-3.0794915	-1.7902392	0.54611235	-0.31432598	-0.16872176	0.88676662	-0.53521984	-0.63788901	1.1175756	-0.44697172	-2.9965649	-2.416359	-0.46572189	-1.1916185	-0.51545796	-1.3371695	-0.76481091	-0.55681225	-0.25534491	1.3406844	0.38510132	2.3594566	0.54999588	1.9319691	1.0486116	1.0177905	0.082952759	0.93469383	-0.53233319	0.082824213	-0.32333505	-0.28905129	-1.246949	-0.77915134	-0.5014387	0.13430448	0.53053136	0.3101883	0.50101824	-0.11415061	0.037545816	1.6056257	0.56987044	2.0701017	-0.34070738	0.98998304
3.343234	2.4352088	2.3864597	5.1481502	-2.4550828	-1.4681752	0.34693661	-0.28349818	0.081313236	0.92345272	-0.50043435	-0.63070257	1.0927044	-0.46192421	-2.2991507	-2.4984322	-0.75932419	-1.1335553	-0.72840379	-1.3260931	-0.82160078	-0.53981219	-0.25522403	1.3854723	0.75680961	2.7065168	0.62768047	1.897094	0.90715476	0.99599692	0.023512641	0.82687892	-0.43454595	0.064738966	-0.29893171	-0.34974296	-1.3379694	-0.7543066	-0.5053841	0.0905876	0.62541215	0.38409088	0.46722638	-0.061974893	0.013648169	1.6559368	0.57709195	1.9188013	-0.26403079	1.0034851
3.3427141	2.8892666	2.4915796	6.0701813	-1.8724831	-1.0829353	0.15077007	-0.23326561	0.36450151	0.95368381	-0.45593463	-0.60004394	1.0916618	-0.51720995	-1.5837147	-2.5325301	-0.99705923	-1.0423348	-0.94091093	-1.2914749	-0.8621715	-0.53109269	-0.25706851	1.4096062	1.1154632	3.0549247	0.69807301	1.8283018	0.73780633	0.94228885	-0.017039714	0.69683971	-0.31868327	0.053149632	-0.28421534	-0.43195853	-1.4180934	-0.71049252	-0.50655435	0.04565109	0.70775162	0.44185655	0.40015285	-0.0034432381	-0.010689415	1.6812133	0.57243501	1.7554089	-0.19396002	1.0156187
3.3071066	3.33585	2.5542728	6.844827	-1.3506252	-0.64439334	-0.04162499	-0.15730551	0.66319711	0.96771524	-0.39827896	-0.53564761	1.0924499	-0.59704586	-0.87407066	-2.5188054	-1.1502614	-0.91037221	-1.1459228	-1.2368091	-0.88589312	-0.52260182	-0.25286389	1.4115995	1.4282265	3.3913932	0.75025813	1.7435574	0.53763887	0.86087236	-0.045856193	0.5459387	-0.19014658	0.042206744	-0.28612567	-0.53411299	-1.4850679	-0.64547507	-0.50514867	0.0053355877	0.77345483	0.48637453	0.2986414	0.057104806	-0.024618733	1.68168	0.55872139	1.5930687	-0.13174029	1.0258669
3.2378622	3.773758	2.587347	7.4889075	-0.89832027	-0.16832114	-0.22734528	-0.047421577	0.95449271	0.95893932	-0.32993152	-0.43861306	1.0692653	-0.68213945	-0.1859398	-2.4599505	-1.2090644	-0.7333616	-1.3388302	-1.1707453	-0.89297635	-0.50387871	-0.23248957	1.391466	1.6761771	3.6984994	0.77298195	1.6576829	0.30573978	0.76127284	-0.070345465	0.38174882	-0.055043071	0.02281736	-0.3037622	-0.64772999	-1.5404651	-0.56070432	-0.50399662	-0.027835109	0.81927119	0.52325165	0.17095579	0.11461159	-0.022848072	1.6653599	0.54410674	1.4423914	-0.078931427	1.0330388
3.1370764	4.1941052	2.5979001	8.0263609	-0.51660031	0.32503872	-0.39980401	0.10272007	1.2172709	0.92753212	-0.2581865	-0.3210361	0.99682114	-0.75541795	0.47491649	-2.3621083	-1.1823839	-0.51725372	-1.5163346	-1.1062806	-0.88632249	-0.4677271	-0.18524125	1.3508532	1.8560452	3.9561997	0.75906285	1.5803601	0.042913331	0.65567632	-0.0942381	0.21595368	0.083314312	-0.011656834	-0.32854298	-0.76132506	-1.587719	-0.45891075	-0.5058129	-0.055128977	0.84444556	0.55802147	0.031066196	0.16683095	-0.0087021202	1.6442832	0.53704544	1.3088135	-0.038197754	1.0369241
3.0077435	4.5809243	2.5894625	8.4819958	-0.20021846	0.81165694	-0.55072884	0.29117874	1.4384216	0.87984348	-0.19127586	-0.2004535	0.85502761	-0.80565755	1.110568	-2.2348451	-1.0917834	-0.27844179	-1.674921	-1.0560792	-0.87273938	-0.41382097	-0.101955	1.2929908	1.9766744	4.1438324	0.70905605	1.515376	-0.2483586	0.55648127	-0.1160569	0.060007808	0.22596483	-0.060997008	-0.3484672	-0.86569362	-1.6293475	-0.34127905	-0.51073536	-0.080007973	0.85176425	0.59362294	-0.10733689	0.21571935	0.0078665156	1.6285849	0.54085315	1.1924677	-0.012664093	1.0389821
2.8555341	4.9138401	2.5653048	8.8762402	0.061906674	1.2651187	-0.67444536	0.50366939	1.6149541	0.82490495	-0.13424602	-0.093324553	0.63297594	-0.82832943	1.7264097	-2.0893868	-0.96179532	-0.037538027	-1.8112918	-1.0258611	-0.86171853	-0.34933604	0.022539657	1.2218946	2.0528121	4.2434601	0.63068839	1.4610757	-0.56316651	0.47398817	-0.13042704	-0.079358355	0.37700706	-0.11742871	-0.35423409	-0.95762373	-1.6649571	-0.20580961	-0.51556251	-0.10558067	0.84711451	0.62967526	-0.23586422	0.26581948	0.016240373	1.6216988	0.55100411	1.0904165	-0.0042042505	1.0415652
2.6900974	5.171971	2.5300165	9.2224634	0.28574859	1.6605549	-0.77133559	0.71602753	1.7511476	0.77113249	-0.087119612	-0.010903067	0.33141055	-0.82429769	2.3267034	-1.9359667	-0.81284533	0.18828279	-1.9253601	-1.0099033	-0.86208108	-0.28554504	0.18721408	1.1404042	2.0985759	4.2433306	0.53440937	1.4120211	-0.8933595	0.41454735	-0.13171585	-0.20199829	0.53966461	-0.16907438	-0.3438573	-1.0398467	-1.6907924	-0.047853447	-0.51531149	-0.13226952	0.83765998	0.66383132	-0.35280889	0.32043801	0.011530619	1.6193353	0.55686663	0.99985122	-0.011758205	1.0461443
2.5232527	5.3377898	2.4883557	9.5275777	0.48959376	1.9804707	-0.84767252	0.90250918	1.8530145	0.7251056	-0.04684772	0.041965007	-0.036453478	-0.79772273	2.9121188	-1.7817566	-0.66114472	0.38934325	-2.0233925	-0.99178048	-0.87813403	-0.23145247	0.38385438	1.0479475	2.1222502	4.1400886	0.42864949	1.3617219	-1.2279353	0.37998096	-0.11792399	-0.31252365	0.71180096	-0.20589644	-0.32308587	-1.1174628	-1.7010974	0.13679854	-0.50666232	-0.15704739	0.82924819	0.69384724	-0.46038481	0.37786863	-0.0022712496	1.6126434	0.54689758	0.92048753	-0.030744144	1.0517264
2.3646133	5.4004999	2.4425161	9.7949866	0.68985614	2.2193019	-0.91190556	1.0450361	1.9243085	0.69191234	-0.01231354	0.066092442	-0.44583291	-0.75422645	3.4795233	-1.6300007	-0.5219938	0.56136941	-2.1175993	-0.95038723	-0.9074772	-0.18888962	0.59832471	0.9402816	2.1235023	3.9392811	0.31799437	1.3055199	-1.5548457	0.36833624	-0.091952563	-0.41635877	0.88403839	-0.22482475	-0.30144513	-1.1933328	-1.690922	0.34727822	-0.49119999	-0.17516788	0.82406991	0.71889358	-0.55991929	0.43031819	-0.013995732	1.5934069	0.51425369	0.85491126	-0.054046139	1.0545847
2.2184483	5.3594058	2.3899588	10.027725	0.89668893	2.3838539	-0.97033259	1.1387922	1.9666457	0.67540692	0.011332707	0.066306072	-0.86369227	-0.69943569	4.0227509	-1.4800745	-0.4094706	0.69971436	-2.220883	-0.86818637	-0.94242383	-0.15271952	0.81400177	0.81214806	2.0936665	3.6539008	0.20467086	1.2418787	-1.862815	0.37534028	-0.059260369	-0.5161699	1.0420893	-0.23090036	-0.28639962	-1.2652571	-1.6587993	0.57426032	-0.47576602	-0.18346491	0.81996515	0.73969663	-0.64829421	0.46669406	-0.01078888	1.558141	0.45968763	0.80673542	-0.074247271	1.0495864
2.0845392	5.2268456	2.3233112	10.229867	1.1120267	2.4892111	-1.0251836	1.1923946	1.9824968	0.67713918	0.013223709	0.049654436	-1.2547034	-0.63774118	4.5332938	-1.3281778	-0.330902	0.79647432	-2.3397497	-0.73750563	-0.97441623	-0.11528207	1.0157224	0.66132885	2.0191903	3.3011729	0.091017972	1.1711723	-2.1417544	0.39594526	-0.023812401	-0.61036608	1.171968	-0.23375183	-0.27908848	-1.3264351	-1.6074109	0.80051748	-0.46920059	-0.18282397	0.81212952	0.75768182	-0.71791704	0.47782633	0.015542194	1.5088988	0.39024822	0.77768138	-0.086066612	1.0324491
1.9619243	5.0287663	2.2323961	10.405757	1.3315982	2.5521357	-1.0761484	1.2232039	1.9777965	0.69450861	-0.01698899	0.023904245	-1.5882223	-0.57151759	5.0012863	-1.1683881	-0.28098455	0.84398538	-2.4703887	-0.56245004	-0.99761947	-0.070859359	1.1923898	0.49238892	1.8871915	2.8991916	-0.019718252	1.093161	-2.381974	0.42558532	0.014965882	-0.69434026	1.2651674	-0.24175986	-0.27390181	-1.3689468	-1.541905	1.0055025	-0.47747068	-0.17823118	0.79628495	0.77344375	-0.7602001	0.46110159	0.064749919	1.4505067	0.31456888	0.76539909	-0.087766654	1.0017801
1.8515792	4.8015085	2.1073233	10.558182	1.5491801	2.5854353	-1.1238802	1.2501796	1.9617043	0.72036255	-0.080977762	-0.0035052559	-1.8436981	-0.50105356	5.4178693	-0.99364677	-0.24116644	0.84097406	-2.6005655	-0.35704847	-1.0088087	-0.017148288	1.3371638	0.31855173	1.6908548	2.4652581	-0.12450364	1.0051106	-2.5734643	0.46095943	0.062664477	-0.76402331	1.3213332	-0.2574413	-0.26199131	-1.3884193	-1.4672466	1.1716608	-0.49997208	-0.17665084	0.77133588	0.78548818	-0.77048025	0.42193355	0.12906214	1.3859375	0.23739417	0.76339081	-0.080856278	0.95985452
1.7548391	4.5851977	1.9410606	10.686969	1.7597525	2.5962076	-1.1721588	1.2877331	1.9435335	0.74544667	-0.16759047	-0.026075413	-2.0128129	-0.42518053	5.7789159	-0.79655197	-0.18625815	0.79534626	-2.7156386	-0.14171251	-1.0049439	0.04544862	1.4451557	0.1595494	1.432622	2.0160427	-0.22190775	0.90153443	-2.7059329	0.50029633	0.12737281	-0.81967044	1.3471668	-0.27646429	-0.23677462	-1.387031	-1.3861679	1.2897912	-0.52880342	-0.18384836	0.74011429	0.79045766	-0.75140374	0.37127634	0.19814686	1.3128457	0.15661059	0.76306411	-0.068395366	0.91160989
1.6686182	4.4153609	1.7302489	10.788539	1.9599053	2.5879828	-1.2263558	1.3430165	1.9293181	0.76244976	-0.25613229	-0.03856282	-2.0981616	-0.34251406	6.0878078	-0.57037791	-0.09584931	0.72139942	-2.8044341	0.060502617	-0.98190946	0.11442758	1.5105609	0.035431615	1.1246182	1.5685687	-0.31292858	0.77554469	-2.769376	0.54315131	0.2148613	-0.86705188	1.3518915	-0.29064598	-0.19827306	-1.3726445	-1.2986022	1.3614201	-0.5515283	-0.20141635	0.70800627	0.78487828	-0.71245529	0.32032178	0.26498669	1.2237662	0.064733916	0.75669578	-0.052944819	0.86220016
1.5819347	4.3150343	1.474278	10.855821	2.1462791	2.5640313	-1.2893742	1.4165446	1.9204994	0.76881061	-0.32458289	-0.037152984	-2.1095325	-0.25253686	6.3541536	-0.31104262	0.035148478	0.63401708	-2.8613694	0.2274243	-0.93589851	0.18500815	1.5266845	-0.04025056	0.78678175	1.1412949	-0.4011835	0.62141938	-2.7553109	0.58983927	0.32393856	-0.91500753	1.3418238	-0.29329245	-0.15359965	-1.3543148	-1.2030406	1.3970366	-0.556495	-0.22556237	0.68007003	0.76707183	-0.66554211	0.27500787	0.32918731	1.1100378	-0.045934467	0.73970033	-0.035287266	0.8143295
1.477208	4.2898972	1.1739677	10.8782	2.3139051	2.5289425	-1.3585447	1.504019	1.9151019	0.76628166	-0.35671026	-0.019597321	-2.0595134	-0.15507554	6.5879503	-0.020007484	0.1928868	0.5443582	-2.8842824	0.34140675	-0.86590204	0.25011381	1.4907109	-0.064667516	0.44354165	0.75448213	-0.4916123	0.4377691	-2.6596505	0.64064034	0.4451742	-0.97108778	1.3176226	-0.28376313	-0.11327866	-1.3368817	-1.0994669	1.4108553	-0.53806275	-0.24880913	0.65798634	0.73798375	-0.61910816	0.23335269	0.39606269	0.96702104	-0.17755154	0.71110005	-0.014550615	0.76682157
1.33607	4.3280423	0.83163323	10.842099	2.4562102	2.4874744	-1.426047	1.5973526	1.9100782	0.75749484	-0.34436048	0.014697875	-1.9599418	-0.048072782	6.7924123	0.2936596	0.35057714	0.45961177	-2.8706196	0.39304194	-0.77481156	0.30187665	1.4103256	-0.046805109	0.12001759	0.42883591	-0.58722475	0.23040688	-2.486903	0.69493598	0.5640134	-1.037996	1.275756	-0.26828598	-0.085715085	-1.3178501	-0.99202774	1.4150327	-0.49867893	-0.26378501	0.63867668	0.70071681	-0.57426486	0.18711019	0.47227053	0.79749341	-0.32368708	0.6720866	0.010440587	0.71522127
1.1467179	4.4040475	0.45326396	10.732493	2.567443	2.4418205	-1.4827612	1.6851708	1.9029159	0.74198929	-0.28591477	0.064803096	-1.819984	0.074338064	6.9600576	0.61415672	0.48098683	0.38597688	-2.8156129	0.38360355	-0.66804355	0.3356467	1.3052881	-0.0063008658	-0.16168748	0.18224065	-0.68577936	0.013698509	-2.2524239	0.75045162	0.66623096	-1.1125796	1.2125172	-0.25642939	-0.073115602	-1.2882601	-0.88916857	1.4165757	-0.44681316	-0.2665684	0.615612	0.65904799	-0.52518914	0.12649338	0.56054888	0.61128335	-0.47064276	0.62364935	0.039559005	0.65407182
0.90923793	4.4852695	0.051352836	10.534869	2.6463401	2.3894419	-1.5228521	1.7547214	1.8912543	0.71488106	-0.18413853	0.12881882	-1.6458479	0.22156955	7.0746072	0.92273813	0.56703803	0.33203111	-2.7141886	0.32485081	-0.55075354	0.35549747	1.1999264	0.029252565	-0.38587527	0.025570841	-0.77911905	-0.19092217	-1.9798199	0.80279628	0.7427404	-1.1877367	1.1276815	-0.25556302	-0.071135167	-1.2371044	-0.80077943	1.4179281	-0.39246417	-0.25773076	0.58195062	0.61540373	-0.46358893	0.044952151	0.65670297	0.42118319	-0.60250618	0.56486564	0.070712316	0.57952788
0.63612649	4.537878	-0.35450895	10.237292	2.6980852	2.3229659	-1.5455932	1.7957067	1.8714153	0.66959201	-0.045642566	0.20460759	-1.4414916	0.40381222	7.1171929	1.2024902	0.6026367	0.30936702	-2.5650346	0.23613592	-0.42574357	0.37702166	1.1112382	0.0282397	-0.54561355	-0.04072027	-0.85544549	-0.35969628	-1.6948329	0.84549023	0.79181794	-1.2563258	1.0257808	-0.26670837	-0.072424752	-1.1570362	-0.7340106	1.4197836	-0.34283492	-0.241179	0.53352177	0.56941608	-0.38484496	-0.058525537	0.75089603	0.23714734	-0.70738713	0.49301656	0.10068159	0.49078012
0.34722734	4.5313453	-0.74085999	9.8319751	2.7321311	2.2322152	-1.5530885	1.8037716	1.8381363	0.60295352	0.11803348	0.29001211	-1.209389	0.6274512	7.072796	1.4421786	0.58412875	0.3291271	-2.3731974	0.13949442	-0.29349608	0.42305509	1.0415899	-0.039894674	-0.64304185	-0.027626538	-0.90233666	-0.47300791	-1.4194461	0.87064043	0.81794417	-1.3148135	0.91428076	-0.28400701	-0.072074286	-1.0482358	-0.68988472	1.4239956	-0.29992227	-0.22184006	0.47016017	0.51827064	-0.29237227	-0.18038433	0.83264712	0.061996998	-0.78149482	0.40543636	0.12699898	0.38953297
0.061457902	4.4416146	-1.085831	9.3152579	2.7568767	2.1072998	-1.5459852	1.7809564	1.7863493	0.51918475	0.28972023	0.38251437	-0.95090471	0.89043928	6.9340474	1.6382277	0.50082883	0.3963926	-2.1487742	0.05387642	-0.15429728	0.51322903	0.98034512	-0.19858595	-0.68743899	0.044414658	-0.90904388	-0.52076691	-1.1685923	0.8703395	0.82769597	-1.3641344	0.79945643	-0.29803964	-0.071621943	-0.91820299	-0.66217101	1.4349223	-0.26081667	-0.20326293	0.39497926	0.45874268	-0.19744718	-0.31586387	0.89645539	-0.10875935	-0.82889987	0.30188714	0.14973943	0.27796727
-0.21005814	4.2536471	-1.3733185	8.686017	2.7753717	1.9411871	-1.5209076	1.7326847	1.7136123	0.42987329	0.44920223	0.47921364	-0.66661681	1.1804062	6.7021294	1.7946959	0.33297196	0.5062129	-1.9026813	-0.0092901421	-0.010934203	0.65366663	0.91195271	-0.45771804	-0.6920079	0.15004815	-0.86876463	-0.50464086	-0.94984264	0.8387074	0.82503393	-1.4071703	0.68260714	-0.30139046	-0.078935551	-0.77778343	-0.63921616	1.458202	-0.22061335	-0.18643409	0.31199107	0.38950714	-0.11432141	-0.46256917	0.94457856	-0.28289518	-0.85753368	0.18595913	0.1721186	0.1564868
-0.46589864	3.9635097	-1.5936165	7.944301	2.7852933	1.7305184	-1.4718334	1.6634507	1.6212953	0.34936118	0.57991702	0.57727204	-0.35694917	1.4771417	6.3855495	1.9214581	0.059208112	0.64390636	-1.6427904	-0.047162584	0.13018181	0.83301746	0.82546809	-0.80817353	-0.67060452	0.26466938	-0.78148649	-0.43674785	-0.76519728	0.77425396	0.80920079	-1.4448009	0.55969625	-0.29342696	-0.10384967	-0.63603766	-0.60820364	1.4973331	-0.17630291	-0.17079887	0.22332489	0.31242103	-0.053389305	-0.6216862	0.98532306	-0.46577139	-0.87414938	0.064538653	0.19941504	0.022656296
-0.71117702	3.5791968	-1.741413	7.0916294	2.7824982	1.4746833	-1.3942491	1.5746165	1.5135781	0.28792812	0.67607908	0.6736026	-0.023426325	1.7584942	5.9975605	2.0311122	-0.33109153	0.78985126	-1.372971	-0.06316556	0.2604452	1.0264746	0.72091288	-1.2196995	-0.63522049	0.36935556	-0.65584766	-0.33576934	-0.61328131	0.68192178	0.77649374	-1.4731437	0.42512351	-0.28126229	-0.15209231	-0.49687983	-0.55966887	1.5503875	-0.12906463	-0.15676664	0.12790753	0.23234178	-0.016348312	-0.79569821	1.0277608	-0.65633569	-0.88115786	-0.054591622	0.23665096	-0.12794305
-0.9520775	3.1186027	-1.8141966	6.132178	2.7648763	1.1745016	-1.2886459	1.4663857	1.3947903	0.24726296	0.74449495	0.76300538	0.32894135	2.0072561	5.5533146	2.1356389	-0.82890792	0.92669808	-1.095101	-0.06309154	0.37208777	1.2045284	0.60934721	-1.6449055	-0.59455061	0.45357883	-0.50760712	-0.22212218	-0.49058185	0.57379832	0.72419129	-1.4834688	0.27721262	-0.27612972	-0.22088871	-0.35903454	-0.48975169	1.6095165	-0.083633861	-0.14754409	0.022701658	0.15556813	0.0040010327	-0.98398411	1.0756975	-0.84692505	-0.87690213	-0.16588252	0.28618682	-0.29930558
-1.1916898	2.6039047	-1.813455	5.0729209	2.7337286	0.83228871	-1.1607364	1.3424335	1.2670606	0.22129335	0.79905083	0.83598845	0.68898798	2.2160439	5.0679468	2.243965	-1.4053471	1.0451467	-0.81209625	-0.051764558	0.46100618	1.3412687	0.50720654	-2.0302732	-0.55364367	0.51533014	-0.35438809	-0.11349515	-0.39155212	0.46733993	0.65390631	-1.4650227	0.12208639	-0.28745736	-0.29858694	-0.21909493	-0.39944281	1.6637738	-0.045615978	-0.14887747	-0.094321856	0.087451726	0.019310024	-1.1792433	1.1243158	-1.0268602	-0.85906708	-0.26819719	0.34648015	-0.49224097
-1.4294922	2.0545861	-1.7479062	3.9220323	2.6920694	0.45403401	-1.0184529	1.2131677	1.1303726	0.20096613	0.85195808	0.87878413	1.0390459	2.3871925	4.555949	2.3608599	-2.0183962	1.1446977	-0.52949139	-0.031660431	0.52788935	1.4190784	0.42913627	-2.3304934	-0.51443555	0.55898962	-0.20949015	-0.021457833	-0.30796384	0.38077344	0.57258652	-1.4099141	-0.026057816	-0.31822043	-0.36867559	-0.075902027	-0.29210817	1.7034543	-0.018540266	-0.16703459	-0.22148822	0.030479831	0.038986282	-1.3671533	1.161676	-1.1878377	-0.82912537	-0.36487822	0.4126645	-0.70263099
-1.6640002	1.4832194	-1.6352998	2.6866672	2.6414014	0.052230514	-0.86782207	1.0944523	0.98507598	0.17860969	0.90802805	0.87677044	1.3582902	2.5273384	4.0312134	2.4866718	-2.6207201	1.2292692	-0.25431292	-0.0034481745	0.57712896	1.4298209	0.38312643	-2.5196871	-0.47686554	0.59147384	-0.078511299	0.050086863	-0.22802838	0.32719866	0.49050635	-1.3176841	-0.1484993	-0.3640155	-0.41635713	0.066562093	-0.17104373	1.7235811	-0.0020824923	-0.2061427	-0.35249926	-0.015854931	0.064849922	-1.529785	1.174433	-1.3279443	-0.79483084	-0.46181402	0.47862561	-0.92159439
-1.8955288	0.89578413	-1.500311	1.3716871	2.5793504	-0.35353049	-0.71030886	1.001699	0.83447995	0.14864944	0.96459615	0.81982287	1.6281302	2.6404827	3.5068995	2.6173721	-3.1645186	1.3014474	0.007831027	0.032718413	0.61441425	1.3740903	0.36878555	-2.5955072	-0.44024375	0.61772831	0.039673215	0.10403542	-0.13632684	0.31004515	0.4168053	-1.1965353	-0.22808354	-0.41613529	-0.43421095	0.20000319	-0.038280109	1.7248475	0.007614519	-0.26602577	-0.47765658	-0.053466496	0.090170664	-1.6513796	1.15453	-1.4517521	-0.76881733	-0.56463913	0.53942148	-1.1374629
-2.1261809	0.29446613	-1.3694712	-0.019609181	2.4995679	-0.73978751	-0.54339204	0.94248905	0.68495862	0.1049942	1.0150118	0.70697398	1.8367961	2.7241323	2.9947005	2.7450382	-3.6042335	1.3594316	0.25497211	0.076318373	0.64473969	1.2598193	0.37791449	-2.5763826	-0.40453651	0.63738829	0.14905965	0.14720658	-0.015520497	0.32158347	0.35493483	-1.0601062	-0.25509162	-0.46691439	-0.42380713	0.31614234	0.10468437	1.7114084	0.015392559	-0.34181593	-0.58685072	-0.083830575	0.10365526	-1.7237828	1.1031351	-1.5665114	-0.76396167	-0.67649	0.5927363	-1.3384408
-2.3569228	-0.32007652	-1.2660434	-1.4826284	2.3936664	-1.0846712	-0.36400292	0.91233111	0.54292408	0.038540331	1.0526067	0.54824309	1.9810511	2.7700193	2.503829	2.8589392	-3.9006775	1.3979671	0.48804194	0.12636647	0.67183776	1.1007842	0.39647173	-2.493867	-0.37124574	0.6442637	0.25247936	0.18655486	0.15031038	0.34445781	0.30109693	-0.92169089	-0.22982666	-0.51424874	-0.39270898	0.41181	0.254549	1.6866683	0.023800402	-0.42609287	-0.67315437	-0.10720707	0.095966869	-1.748699	1.0298113	-1.6770254	-0.78834407	-0.79741215	0.63864309	-1.5145446
-2.5841625	-0.94813727	-1.207323	-3.0080643	2.2539475	-1.3720778	-0.17207841	0.89624872	0.41047584	-0.061697404	1.0733646	0.36235063	2.0645686	2.7676793	2.0406213	2.9469151	-4.0287975	1.4119517	0.70723065	0.18163524	0.69851273	0.91478624	0.40733374	-2.3819776	-0.34356838	0.62900985	0.34910639	0.22560491	0.37192302	0.35540605	0.24678775	-0.78903145	-0.16088025	-0.56238385	-0.34917971	0.49160177	0.40410104	1.6499635	0.031591063	-0.51245546	-0.73505077	-0.12313483	0.064959624	-1.7355631	0.94750617	-1.7824082	-0.84273585	-0.92566156	0.67792061	-1.6581016
-2.7984127	-1.5908361	-1.2049576	-4.5803192	2.0754723	-1.5923013	0.028578831	0.87499697	0.28316815	-0.20365883	1.0763003	0.17103985	2.0943637	2.7079777	1.609049	2.9971418	-3.9864749	1.4002241	0.90857738	0.24043111	0.72661117	0.72099129	0.39348285	-2.2666414	-0.32553848	0.58365543	0.43390711	0.26209267	0.65233976	0.33035423	0.18369464	-0.66197203	-0.060810816	-0.61833831	-0.2978783	0.56645956	0.54239367	1.5966283	0.035210851	-0.5980512	-0.77585995	-0.13173627	0.0168309	-1.6964169	0.86608769	-1.8765659	-0.92178008	-1.0600168	0.71005346	-1.7631004
-2.9857819	-2.2482502	-1.2662619	-6.1785335	1.8566954	-1.7400297	0.23223839	0.8321834	0.15225915	-0.38662105	1.061608	-0.0068280831	2.0775199	2.584605	1.211167	3.0007949	-3.7976507	1.3671059	1.0841113	0.29974931	0.75602032	0.53691341	0.34133639	-2.1598964	-0.32008245	0.50549737	0.49870049	0.2877105	0.98640913	0.25013975	0.10817688	-0.533958	0.058089184	-0.68621275	-0.23873644	0.64872523	0.65748227	1.5212444	0.032144889	-0.68351253	-0.80090922	-0.13517692	-0.037188011	-1.6407372	0.7880239	-1.9521419	-1.0179153	-1.2015388	0.73229023	-1.8243562
-3.1314386	-2.915301	-1.3933355	-7.7788606	1.5992772	-1.8127513	0.43365206	0.758736	0.01018501	-0.59838602	1.0285979	-0.15856699	2.0196085	2.3939312	0.84677729	2.9546518	-3.5050512	1.3209334	1.225415	0.35454379	0.7833834	0.37672219	0.24383128	-2.0607631	-0.32675724	0.39837635	0.53394953	0.29057173	1.3620562	0.10594579	0.023307754	-0.39681172	0.18616621	-0.76290327	-0.16933745	0.74606849	0.74008354	1.4216865	0.023927395	-0.77072552	-0.81442884	-0.13826158	-0.086663113	-1.5726911	0.70868639	-2.005778	-1.1257181	-1.3535752	0.74046474	-1.8374663
-3.2238203	-3.5775533	-1.5790873	-9.3563303	1.3082321	-1.8119537	0.62878174	0.65318227	-0.14461238	-0.81705751	0.97585407	-0.27837888	1.9246343	2.135257	0.51312369	2.861401	-3.1551406	1.2711318	1.3276077	0.39818539	0.80199854	0.25128701	0.1026008	-1.9593743	-0.340813	0.27114347	0.53039044	0.25983609	1.7620903	-0.096886429	-0.062515	-0.24613852	0.31625105	-0.83775642	-0.08924263	0.85763228	0.78623726	1.3016503	0.017091218	-0.85980527	-0.81783148	-0.14724605	-0.12702074	-1.4916689	0.62091337	-2.0415514	-1.2440414	-1.5200018	0.73112625	-1.7999573
-3.2579753	-4.2095792	-1.8031364	-10.885534	0.99226532	-1.7463546	0.8136166	0.51910449	-0.30685141	-1.0170445	0.90366132	-0.36700874	1.7954718	1.8127218	0.20571999	2.7272998	-2.7835988	1.2258062	1.39112	0.42455963	0.80376863	0.16815386	-0.07183741	-1.8409322	-0.35456072	0.13452624	0.48029214	0.1900342	2.1660898	-0.33837762	-0.13997291	-0.083979482	0.44136128	-0.89651184	-0.0033311111	0.9747908	0.79779936	1.1704972	0.02123842	-0.94669381	-0.80995787	-0.16721573	-0.16083712	-1.3953578	0.52079967	-2.0702184	-1.3744491	-1.7028339	0.70366835	-1.7131203
-3.2361287	-4.7769565	-2.0321815	-12.34031	0.66294304	-1.6337037	0.98257394	0.3628296	-0.46818883	-1.1770103	0.81623564	-0.43090795	1.634043	1.4380764	-0.079711676	2.5593003	-2.4093904	1.1902181	1.4206658	0.43104593	0.78234824	0.13028141	-0.26306609	-1.6906472	-0.36018963	-0.0019237196	0.37852659	0.082347589	2.5524429	-0.58780577	-0.20375708	0.082544574	0.55218798	-0.92762416	0.078430539	1.0861357	0.78037487	1.0402751	0.044705526	-1.0228249	-0.78906601	-0.19967015	-0.19460507	-1.2833846	0.41111646	-2.1043431	-1.5167903	-1.9006069	0.66112116	-1.5833355
-3.1651385	-5.241391	-2.2274237	-13.693316	0.33224008	-1.4986759	1.1282874	0.19299205	-0.62277638	-1.2862109	0.72126686	-0.48063422	1.4409825	1.0321021	-0.34487714	2.3636641	-2.0398516	1.1653271	1.4226242	0.42082755	0.73546298	0.13426994	-0.45466475	-1.5007298	-0.35245646	-0.13173152	0.22333045	-0.057252262	2.900721	-0.81073226	-0.25474202	0.24491421	0.63696074	-0.92755166	0.14493837	1.1837178	0.73950817	0.92111777	0.090092804	-1.0776344	-0.75547875	-0.24174559	-0.23320038	-1.159118	0.30046245	-2.1518783	-1.6647465	-2.1083445	0.60905752	-1.4217629
-3.0532257	-5.5673771	-2.3569288	-14.916434	0.0095475047	-1.3678023	1.2433975	0.020937228	-0.77006192	-1.3459311	0.62624179	-0.52854193	1.2147548	0.62251998	-0.58718003	2.1465751	-1.6806804	1.146097	1.4029551	0.40302948	0.66509502	0.16889513	-0.63567939	-1.2757024	-0.33042377	-0.25248128	0.016253781	-0.22051051	3.1945723	-0.976101	-0.29813259	0.39661822	0.68450764	-0.90191718	0.18915071	1.2670727	0.67746499	0.81761463	0.15260097	-1.1027202	-0.71303103	-0.28728038	-0.2756963	-1.0283865	0.19879821	-2.2115703	-1.8042758	-2.3190154	0.55317849	-1.2421916
-2.9086943	-5.7284827	-2.4062081	-15.98229	-0.30058086	-1.264346	1.3234064	-0.13986352	-0.91265937	-1.3652596	0.53334525	-0.58620851	0.95091412	0.23801342	-0.80009856	1.9158292	-1.3408216	1.1208096	1.3671054	0.38997961	0.57606719	0.21447651	-0.80100663	-1.0319558	-0.29810535	-0.36616149	-0.23886479	-0.39797808	3.4241713	-1.0613434	-0.33916901	0.53465793	0.68869705	-0.86190643	0.21138678	1.3430431	0.59285532	0.72831683	0.22230671	-1.0950181	-0.66805169	-0.32916847	-0.31509634	-0.89610086	0.11197328	-2.2724177	-1.9162187	-2.5255637	0.49692172	-1.0578605
-2.7403666	-5.7119946	-2.3803806	-16.866227	-0.59880712	-1.2056021	1.3689089	-0.27608613	-1.0516295	-1.3541183	0.43628519	-0.66204544	0.64308173	-0.099368447	-0.9757013	1.6816618	-1.0289271	1.0733454	1.3213327	0.39259865	0.47455711	0.2448032	-0.94590344	-0.79223627	-0.26392695	-0.47815531	-0.53695373	-0.57872659	3.5859268	-1.0553864	-0.37897287	0.65863349	0.65163593	-0.81819757	0.21892132	1.4216078	0.48314922	0.64819243	0.2888596	-1.0572543	-0.62652181	-0.3622398	-0.34208075	-0.76323015	0.038485523	-2.3173461	-1.9821871	-2.7222605	0.4404316	-0.87853943
-2.5571529	-5.5209326	-2.2971972	-17.547443	-0.88875619	-1.2032181	1.3856081	-0.37769054	-1.1836205	-1.3183841	0.32200105	-0.75951011	0.28667719	-0.37980698	-1.1069235	1.4552891	-0.74748652	0.98875901	1.2735063	0.41652949	0.36729052	0.23362854	-1.0602468	-0.57827377	-0.23875993	-0.59447654	-0.87152654	-0.75008932	3.6787551	-0.95975419	-0.41248341	0.76795863	0.58396268	-0.77595185	0.2220748	1.5099277	0.34820342	0.57208565	0.34604343	-0.99590436	-0.59131262	-0.38545574	-0.350618	-0.6261841	-0.029428774	-2.3292494	-1.9910876	-2.9045709	0.38146967	-0.70900736
-2.3657185	-5.1725598	-2.176516	-18.008572	-1.1734249	-1.2645083	1.3814	-0.44020998	-1.3022811	-1.2600475	0.17722467	-0.87642228	-0.11605052	-0.60686861	-1.1878698	1.2458361	-0.49128823	0.85960442	1.232128	0.46133238	0.26100574	0.16437448	-1.1295106	-0.40457266	-0.23247192	-0.71834367	-1.2333926	-0.89894961	3.69969	-0.78752585	-0.42964757	0.85924078	0.50167873	-0.7334418	0.22869486	1.6079463	0.19291799	0.49741168	0.39418496	-0.91792424	-0.56099045	-0.40209843	-0.34217257	-0.47909443	-0.10094488	-2.2962956	-1.9429516	-3.0677154	0.31777314	-0.54950444
-2.1681484	-4.694321	-2.0326342	-18.234454	-1.4532566	-1.3915722	1.3618309	-0.46496417	-1.4024256	-1.1809297	-0.0039835312	-1.0058999	-0.55344863	-0.7943075	-1.2134738	1.0577412	-0.25084282	0.68941735	1.2037849	0.52276208	0.16193389	0.037668079	-1.1426445	-0.27641755	-0.25009097	-0.84794332	-1.6097166	-1.0149663	3.6425763	-0.56021266	-0.41978454	0.92628559	0.42017359	-0.68476439	0.23995475	1.7081565	0.028012476	0.4251367	0.43927762	-0.82772321	-0.53066306	-0.41785381	-0.32576322	-0.31796366	-0.18110219	-2.2138064	-1.8480259	-3.2050296	0.24958748	-0.39788884
-1.9619541	-4.1197751	-1.8719012	-18.211928	-1.7275605	-1.5773186	1.3271474	-0.45732735	-1.483023	-1.0856136	-0.2166073	-1.1388142	-1.0068158	-0.96040456	-1.1806453	0.88998915	-0.017831069	0.49165136	1.190327	0.59558003	0.075323039	-0.12834181	-1.0997618	-0.19252636	-0.28993491	-0.97648851	-1.9843542	-1.0940246	3.50103	-0.30335928	-0.37686717	0.9631424	0.34803733	-0.62490164	0.24999649	1.7995231	-0.13159059	0.35853943	0.4890609	-0.72598059	-0.49462932	-0.43818351	-0.3134088	-0.14456639	-0.26797705	-2.0823253	-1.721843	-3.3075081	0.18097596	-0.25238447
-1.7425188	-3.4856433	-1.6943786	-17.932127	-1.9979921	-1.8013665	1.2732171	-0.42413345	-1.5463336	-0.9807027	-0.44685785	-1.2665352	-1.455685	-1.1221318	-1.090797	0.73671616	0.21055509	0.28496872	1.1876449	0.67425839	0.0044079085	-0.30555463	-1.0135505	-0.14802917	-0.34505234	-1.0939823	-2.3391649	-1.1391528	3.273354	-0.042113983	-0.30238173	0.9680363	0.28426343	-0.554008	0.24970994	1.8729036	-0.27052171	0.30017911	0.54831934	-0.61121476	-0.4497053	-0.46641745	-0.31338069	0.032290917	-0.35410232	-1.90406	-1.5791599	-3.3653508	0.1190615	-0.11344194
-1.5061221	-2.8288292	-1.4970811	-17.394684	-2.2709282	-2.0304141	1.1953321	-0.37172789	-1.594422	-0.87165985	-0.67799354	-1.3825429	-1.8817835	-1.291009	-0.95165516	0.58792789	0.43128311	0.086959324	1.1872256	0.75191027	-0.05124168	-0.46726509	-0.90460945	-0.13393853	-0.40659866	-1.1891542	-2.6559897	-1.1578709	2.9659431	0.20240179	-0.20423269	0.94564871	0.22049017	-0.47814459	0.23226308	1.9246884	-0.37713564	0.24903766	0.61640967	-0.48297253	-0.39722597	-0.50303907	-0.32514789	0.19925703	-0.43117525	-1.680603	-1.4298436	-3.3711416	0.071417697	0.016246828
-1.2521761	-2.1824695	-1.2761912	-16.611412	-2.5561561	-2.2256627	1.0919957	-0.30598713	-1.626913	-0.76070027	-0.89563797	-1.4825393	-2.270002	-1.47149	-0.77659408	0.43003785	0.64012556	-0.091604727	1.1796478	0.8201601	-0.096209461	-0.5972966	-0.79414523	-0.1349295	-0.46680044	-1.2509572	-2.919552	-1.1576773	2.5937464	0.41566951	-0.092965493	0.90660544	0.14656314	-0.40591034	0.19702181	1.9568317	-0.44582411	0.20004407	0.6881699	-0.34410041	-0.34229737	-0.54622306	-0.33887249	0.34338074	-0.49536465	-1.4134674	-1.278387	-3.3231306	0.042937859	0.13334636
-0.98461643	-1.5718252	-1.0266916	-15.607387	-2.8619741	-2.3551776	0.96649522	-0.23398234	-1.6423145	-0.6472523	-1.089822	-1.5634998	-2.6080243	-1.6612359	-0.58181167	0.24733926	0.83805694	-0.24995014	1.1578514	0.87145943	-0.13699204	-0.69300213	-0.69738899	-0.12997171	-0.52048251	-1.2704101	-3.1207184	-1.1423095	2.1786338	0.59090775	0.022344377	0.864192	0.056175555	-0.34308816	0.14975865	1.9735547	-0.47661061	0.14635129	0.756895	-0.20058805	-0.29088414	-0.59353958	-0.33969319	0.45669531	-0.55003583	-1.106976	-1.1267678	-3.2267146	0.03389631	0.23586544
-0.7122311	-1.0119973	-0.74081573	-14.418758	-3.189316	-2.4044701	0.8258275	-0.16491509	-1.6413259	-0.52979308	-1.2542752	-1.6224746	-2.8865396	-1.8519015	-0.38336736	0.02553938	1.0337384	-0.39596712	1.1186987	0.90248501	-0.17818326	-0.76194387	-0.62081757	-0.097799491	-0.56536881	-1.2432766	-3.2581671	-1.1108304	1.7467442	0.72844264	0.13669419	0.82915776	-0.049910399	-0.28863125	0.0992952	1.9767724	-0.47291773	0.082832195	0.81734307	-0.059465774	-0.24671843	-0.64388113	-0.31455501	0.5381197	-0.60397414	-0.77150508	-0.97853589	-3.0930443	0.040193347	0.32421386
-0.44718035	-0.50893821	-0.40884969	-13.087405	-3.5279836	-2.378659	0.67819653	-0.10814714	-1.628703	-0.40769033	-1.3854559	-1.6562293	-3.1003058	-2.0299373	-0.1954451	-0.24310475	1.2391538	-0.53970985	1.0630411	0.91585815	-0.21992288	-0.81524024	-0.56428833	-0.02475161	-0.60164194	-1.1723062	-3.3371046	-1.0603912	1.325477	0.83375621	0.24907173	0.80488181	-0.1642901	-0.23445355	0.052625534	1.9631755	-0.43887488	0.0089173991	0.86742499	0.073935941	-0.2096683	-0.69813751	-0.25803806	0.59200876	-0.6659722	-0.4244643	-0.84116028	-2.9352256	0.055482475	0.40066064
-0.20194776	-0.062955075	-0.023768808	-11.653841	-3.8568066	-2.2954949	0.53087987	-0.069061886	-1.6120628	-0.28229758	-1.4828528	-1.6622067	-3.2490871	-2.1782306	-0.029465501	-0.55527284	1.4616726	-0.68497481	0.99549778	0.91825378	-0.25836184	-0.86216022	-0.52547137	0.090434241	-0.63116544	-1.0670771	-3.3657284	-0.99109139	0.94057065	0.91511477	0.35959634	0.78589131	-0.27676589	-0.16935594	0.011433006	1.9250939	-0.37735088	-0.070583364	0.90791133	0.19811163	-0.17615062	-0.75818919	-0.17408843	0.62426789	-0.73909494	-0.087369395	-0.72469413	-2.7638408	0.073899969	0.46748333
0.013629171	0.3278841	0.41306138	-10.151474	-4.1478676	-2.1748359	0.38940323	-0.046215483	-1.5987642	-0.15679988	-1.5497523	-1.6401698	-3.3374037	-2.2793807	0.10617157	-0.89519086	1.6990747	-0.82547614	0.92460382	0.91541607	-0.28855818	-0.90873735	-0.50262473	0.23827256	-0.65666148	-0.94111298	-3.3511807	-0.90920339	0.61326721	0.98148062	0.46580008	0.76094906	-0.37927904	-0.085118208	-0.027814504	1.8547904	-0.28983889	-0.14739355	0.94024746	0.31562135	-0.14141316	-0.82518621	-0.072868731	0.6381855	-0.81818847	0.22015705	-0.6373911	-2.5838221	0.091931768	0.52491392
0.19382565	0.6663296	0.88922781	-8.6047278	-4.3733236	-2.0309788	0.25782692	-0.032588633	-1.5926888	-0.03534642	-1.5924476	-1.593274	-3.3728419	-2.319962	0.2048427	-1.237255	1.9407705	-0.94867579	0.8626516	0.90728046	-0.30758262	-0.95916731	-0.49389033	0.40470248	-0.68101909	-0.8079904	-3.2964621	-0.82617285	0.35759939	1.0410437	0.56102735	0.718933	-0.46858345	0.018675969	-0.070243446	1.7494776	-0.17848744	-0.21377593	0.96396065	0.43079719	-0.10264391	-0.89818138	0.035160128	0.63257134	-0.8921898	0.48644507	-0.58102626	-2.394013	0.10854915	0.57014943
0.33712563	0.95641104	1.3832978	-7.0306929	-4.5120536	-1.870273	0.13927741	-0.020292334	-1.5919538	0.077209631	-1.6171272	-1.5275459	-3.3634631	-2.2939952	0.25921285	-1.5515857	2.1735204	-1.0428337	0.82414544	0.88693378	-0.31560798	-1.0171362	-0.49456027	0.57761702	-0.70680742	-0.67852967	-3.199166	-0.75434221	0.17842898	1.100427	0.63628342	0.65432557	-0.54525103	0.13402013	-0.11777166	1.6139681	-0.048665863	-0.26627395	0.97586277	0.54611153	-0.060978529	-0.97356099	0.14430631	0.60352741	-0.95002788	0.71069144	-0.54876499	-2.1894389	0.12378812	0.59806553
0.44579648	1.204327	1.8703074	-5.4422722	-4.5535671	-1.6927799	0.03585645	-0.0052965958	-1.5886988	0.17462611	-1.6263041	-1.450084	-3.3150447	-2.2041112	0.26002167	-1.810737	2.3877249	-1.101423	0.82254915	0.84443427	-0.31446242	-1.0857489	-0.49586307	0.75071555	-0.73599284	-0.55972949	-3.0523541	-0.70240866	0.071116603	1.1644355	0.68416552	0.56980082	-0.61051696	0.24846886	-0.16614066	1.4594255	0.090387579	-0.30675326	0.97185676	0.65968146	-0.020916408	-1.0455561	0.25503134	0.54876455	-0.9869317	0.90119762	-0.52688111	-1.9650236	0.13686104	0.60329846
0.52511238	1.4183211	2.3282557	-3.8510951	-4.4985182	-1.495514	-0.051877691	0.011060452	-1.5722442	0.24899995	-1.6178252	-1.3676319	-3.2291545	-2.0598221	0.19830395	-1.9957936	2.5793043	-1.1243093	0.86587937	0.77273573	-0.30534676	-1.1663092	-0.48743848	0.92265765	-0.76981552	-0.45463061	-2.8473743	-0.67276199	0.023468993	1.2361261	0.70239647	0.47477693	-0.6634228	0.35132653	-0.20563432	1.2987671	0.22770661	-0.34035903	0.95002945	0.76540443	0.012426512	-1.1079253	0.37115097	0.47175855	-1.0075767	1.0697243	-0.49969661	-1.7188613	0.14508395	0.58265235
0.58202753	1.6073627	2.7427501	-2.2695347	-4.3568228	-1.2746576	-0.12468962	0.024381742	-1.5346291	0.29268233	-1.5877552	-1.2866002	-3.1035535	-1.8733275	0.070240323	-2.099778	2.7444264	-1.1181592	0.95272733	0.67149075	-0.28778563	-1.256685	-0.4619304	1.0917276	-0.8087645	-0.36249386	-2.5778813	-0.66101523	0.019493579	1.316967	0.69505468	0.38056146	-0.69984143	0.43854859	-0.22530172	1.1409998	0.35421071	-0.37204965	0.91306773	0.85530172	0.036310012	-1.1559442	0.49472509	0.38326315	-1.0240584	1.2247053	-0.45543952	-1.4535479	0.14427094	0.53668582
0.62368079	1.7796891	3.1071338	-0.71199723	-4.1444501	-1.0251934	-0.18324709	0.031221792	-1.4747425	0.30237422	-1.5352089	-1.2136754	-2.9352681	-1.6547909	-0.1185776	-2.1268421	2.8715376	-1.0964022	1.0712742	0.54648868	-0.2601879	-1.3501178	-0.41859385	1.2500862	-0.85259787	-0.27952947	-2.2437198	-0.65715689	0.042843735	1.4069027	0.67057901	0.29489384	-0.71396323	0.5138037	-0.2184936	0.98763265	0.46572799	-0.4037462	0.8687016	0.92277582	0.051932028	-1.1872731	0.62182895	0.29914171	-1.0496629	1.366848	-0.38995756	-1.175198	0.13031544	0.46975536
0.65658149	1.9420323	3.4180575	0.80426643	-3.8792607	-0.73935444	-0.22647708	0.031785288	-1.3978982	0.28279862	-1.4654835	-1.1552888	-2.723668	-1.4098071	-0.35263997	-2.0880048	2.9389133	-1.0764438	1.2029102	0.40593224	-0.22121252	-1.4354651	-0.36424459	1.3828198	-0.90037577	-0.20032527	-1.8528489	-0.64775733	0.077869925	1.5042303	0.63698327	0.21940119	-0.70179222	0.58526087	-0.18642666	0.83343007	0.56385445	-0.4334938	0.8276102	0.96541465	0.063970432	-1.2012629	0.74200155	0.23527468	-1.091929	1.4895127	-0.30633609	-0.89096543	0.10104731	0.38853577
0.68710328	2.0992301	3.6705356	2.2591328	-3.5762594	-0.40742681	-0.2510837	0.029107433	-1.3113625	0.24667416	-1.3890765	-1.1155707	-2.4703898	-1.1400155	-0.61025178	-1.9962142	2.92116	-1.0729588	1.3289987	0.25660505	-0.17127488	-1.4995789	-0.31125221	1.4734809	-0.95050159	-0.11964289	-1.4199293	-0.61883807	0.10854032	1.605303	0.5967278	0.15123875	-0.66462107	0.65999269	-0.13742205	0.67109683	0.65399229	-0.45724132	0.79922774	0.98586461	0.078319653	-1.1976482	0.84195791	0.20195597	-1.1487492	1.5835039	-0.21104043	-0.60655638	0.057339085	0.29989236
0.72290961	2.2536805	3.8567953	3.6310312	-3.2435766	-0.022385659	-0.25303985	0.024830004	-1.2195111	0.21017725	-1.3170881	-1.094174	-2.1767964	-0.84519221	-0.8687778	-1.8629523	2.8015772	-1.0905709	1.4369491	0.10198035	-0.11363881	-1.5310072	-0.27288303	1.5126679	-1.0007913	-0.034132041	-0.96221137	-0.55908535	0.11765335	1.7041827	0.54460411	0.087056255	-0.60976535	0.73938263	-0.082220654	0.49691702	0.74136606	-0.47244288	0.78748469	0.98993416	0.099068803	-1.1757021	0.91139887	0.2007628	-1.2092809	1.6433403	-0.10925749	-0.32511536	0.0028027462	0.20938485
0.77351578	2.4049391	3.9689476	4.9001524	-2.880992	0.41440362	-0.2305026	0.014997341	-1.1223893	0.18675687	-1.2557841	-1.0853464	-1.8425664	-0.52496768	-1.1085966	-1.6965036	2.5836728	-1.1214447	1.5222324	-0.057856122	-0.054390211	-1.5225773	-0.25773585	1.5035787	-1.0486047	0.056462337	-0.49546955	-0.46302375	0.088243107	1.7924524	0.47007157	0.026457107	-0.54770672	0.81839038	-0.028254992	0.31395169	0.82740154	-0.48103287	0.78911131	0.98304767	0.12658435	-1.1342288	0.94742239	0.22552289	-1.2588181	1.6714333	-0.0022261402	-0.047957744	-0.057832067	0.12116084
0.84818762	2.5502516	4.0025088	6.0524919	-2.4819664	0.89052813	-0.18581299	-0.0099685151	-1.0183629	0.18347979	-1.2036546	-1.0785063	-1.4670599	-0.18004199	-1.3157826	-1.5013434	2.2940448	-1.1494154	1.5858256	-0.22559368	-0.0008359787	-1.4717132	-0.26656201	1.460315	-1.091066	0.14905114	-0.032265001	-0.33355634	0.006776785	1.8594388	0.36240763	-0.026733014	-0.48757022	0.88895507	0.023854211	0.13110213	0.9088283	-0.48950509	0.79545068	0.96757891	0.15803902	-1.0724007	0.95499549	0.26652607	-1.284884	1.6780056	0.11213308	0.22361358	-0.12074552	0.03896304
0.95178637	2.6861445	3.9586784	7.0823686	-2.0387615	1.3845553	-0.12440754	-0.060655407	-0.90787229	0.20173804	-1.1528357	-1.059933	-1.0516788	0.18624451	-1.4848428	-1.2788606	1.9732139	-1.1574472	1.6296968	-0.4060419	0.041142473	-1.3804316	-0.29337069	1.3995369	-1.1253726	0.2382255	0.4180076	-0.18295959	-0.13340113	1.8930622	0.21570052	-0.065814283	-0.4336273	0.9451511	0.079799755	-0.041325412	0.9797768	-0.50612143	0.79638473	0.94269119	0.18983869	-0.9911314	0.94329406	0.31539667	-1.2812847	1.6768281	0.23585789	0.48682855	-0.18422395	-0.032753414
1.0815119	2.8101246	3.8449066	7.991679	-1.5489885	1.8715213	-0.051305773	-0.14278841	-0.79454408	0.24061469	-1.0937068	-1.0151412	-0.60101185	0.56586365	-1.6209491	-1.0293687	1.6600102	-1.1348094	1.6538945	-0.60521425	0.069090982	-1.2565209	-0.32911563	1.3309175	-1.1491266	0.31815528	0.84952292	-0.031271956	-0.32944173	1.8814027	0.031418328	-0.08465277	-0.38438343	0.98691285	0.14738001	-0.19710415	1.0351298	-0.53715959	0.78417182	0.90632914	0.22012957	-0.89395672	0.91995651	0.36805649	-1.2480988	1.6789463	0.36694709	0.73731082	-0.24833064	-0.08864537
1.226936	2.9214484	3.6736784	8.7870262	-1.021116	2.3294254	0.03187227	-0.25374378	-0.68281316	0.29957991	-1.0192153	-0.93151332	-0.12264363	0.9449686	-1.7393858	-0.75435732	1.3798452	-1.0814326	1.656832	-0.82839086	0.083975606	-1.1138945	-0.3649646	1.2533609	-1.1605336	0.38421942	1.2615323	0.098225506	-0.5679003	1.8148145	-0.18247391	-0.081334248	-0.33465317	1.0202782	0.23075206	-0.33742919	1.0732041	-0.58413175	0.7556109	0.85798438	0.24995647	-0.7863164	0.88651899	0.42452806	-1.1881508	1.6877624	0.4974587	0.97027094	-0.31338982	-0.12369812
1.3732029	3.0207923	3.4597312	9.4774969	-0.47634959	2.7438751	0.12671109	-0.3830575	-0.57462755	0.37825612	-0.92629844	-0.80062672	0.3734635	1.3052877	-1.8611527	-0.45825513	1.1431937	-1.0073398	1.6375985	-1.0766953	0.088769907	-0.96967276	-0.39386957	1.1598639	-1.158186	0.43378927	1.6589565	0.18497901	-0.8260642	1.6880395	-0.41545139	-0.05953464	-0.27990989	1.0540173	0.32649258	-0.46993027	1.0966728	-0.64317257	0.71169441	0.80078853	0.2826246	-0.67340372	0.83785533	0.48605651	-1.1027181	1.6982297	0.61542652	1.1821792	-0.37835911	-0.13531589
1.5056843	3.1093079	3.2169273	10.074183	0.054979448	3.1082137	0.23419965	-0.51625343	-0.46821281	0.47355707	-0.8145264	-0.61957852	0.87593062	1.6277128	-2.0061839	-0.14961481	0.95272674	-0.92716727	1.5979085	-1.3431508	0.087461125	-0.83865454	-0.410789	1.0468418	-1.1401889	0.4666733	2.0498354	0.21602303	-1.0760273	1.5014803	-0.65911543	-0.02662338	-0.22054076	1.0944016	0.42413557	-0.60380908	1.1112723	-0.7070721	0.65486733	0.74159552	0.3215146	-0.55806366	0.76611249	0.55158677	-0.98947748	1.7004399	0.70987534	1.3717857	-0.44019438	-0.12504444
1.6142109	3.1875918	2.9563467	10.590294	0.54194188	3.4190921	0.35005638	-0.63974031	-0.35963026	0.57689852	-0.68373852	-0.39098481	1.3732953	1.8961222	-2.18691	0.15885525	0.81193654	-0.85271607	1.5416687	-1.6107474	0.085458261	-0.72755798	-0.41230652	0.92014949	-1.1029882	0.48541591	2.4399201	0.18799652	-1.2902262	1.2610903	-0.90940227	0.010187064	-0.16304333	1.14113	0.5110505	-0.74403145	1.1227541	-0.76907129	0.58565599	0.68848804	0.36739036	-0.44008931	0.66678012	0.61620201	-0.84403733	1.6852922	0.77613008	1.5397388	-0.49475129	-0.098747518
1.6949202	3.2549432	2.685829	11.040673	0.96238488	3.6715247	0.46344569	-0.74433782	-0.24571899	0.67455788	-0.53232586	-0.12225561	1.8549601	2.1000176	-2.4044643	0.45208607	0.72810192	-0.78738594	1.4719665	-1.8548111	0.090671079	-0.63138	-0.39631837	0.79329622	-1.0410211	0.49471884	2.8272585	0.10627197	-1.4461995	0.97701506	-1.1648067	0.047379229	-0.11722092	1.1870311	0.57868256	-0.887916	1.1339624	-0.82601207	0.50123483	0.64695062	0.41695307	-0.31716921	0.54325605	0.67285683	-0.66417204	1.6490446	0.81840872	1.6869104	-0.53887989	-0.064863389
1.7484668	3.3091417	2.4098903	11.440647	1.3082399	3.8577388	0.56069587	-0.82631381	-0.126343	0.75193367	-0.35734605	0.17500394	2.3111746	2.235522	-2.6485154	0.71610813	0.70810102	-0.7252711	1.3881945	-2.0494703	0.11339116	-0.53433196	-0.36232608	0.68006789	-0.94808517	0.49949209	3.200293	-0.017509054	-1.5293421	0.66155603	-1.4220997	0.086536271	-0.091258004	1.2218638	0.62657902	-1.0258577	1.1441079	-0.87869541	0.39696151	0.61717836	0.4638257	-0.18700316	0.4072797	0.71633554	-0.45428013	1.5944884	0.84820866	1.8124184	-0.57251448	-0.031404761
1.7758925	3.3468282	2.1294141	11.804377	1.5849814	3.9698455	0.63124002	-0.88658847	-0.0046602595	0.79936558	-0.15674781	0.48577468	2.7322043	2.3044479	-2.9003376	0.94233961	0.75200661	-0.65545087	1.2866688	-2.1754443	0.16343908	-0.41605556	-0.31230907	0.58748157	-0.82006977	0.50227404	3.5411535	-0.16777578	-1.5340399	0.32728387	-1.6724703	0.13267308	-0.087454703	1.2379425	0.66217496	-1.1457354	1.1504721	-0.92949407	0.26962014	0.59413363	0.50135835	-0.049788351	0.27495165	0.74681418	-0.22713636	1.5283386	0.87918167	1.912703	-0.59937343	-0.0030838036
1.775281	3.364422	1.8418561	12.142532	1.807019	4.0033615	0.67151227	-0.92954051	0.11430919	0.81577483	0.06786736	0.79378764	3.107288	2.3116419	-3.1376774	1.1308714	0.85052283	-0.56898307	1.1647216	-2.2258726	0.24527388	-0.26010929	-0.25080259	0.51347122	-0.65778457	0.50184161	3.8321996	-0.32678392	-1.4640337	-0.013912813	-1.9004204	0.18995999	-0.10050296	1.2343126	0.69651405	-1.2387484	1.1509637	-0.97905467	0.12037487	0.57011065	0.52541691	0.090192723	0.16038036	0.77073742	-0.001216397	1.4564378	0.92110265	1.9825183	-0.62568042	0.020038729
1.7411726	3.359333	1.542934	12.459439	1.9920181	3.9594859	0.68443915	-0.96236156	0.22547317	0.80766447	0.31038758	1.0850806	3.4244714	2.2620263	-3.3394214	1.2901275	0.98825026	-0.46430456	1.0249621	-2.2079423	0.3544101	-0.060151541	-0.18260202	0.44999512	-0.46881273	0.49459805	4.0616799	-0.47689733	-1.3322526	-0.3508517	-2.0864725	0.25732575	-0.11913141	1.2171443	0.73808653	-1.3034938	1.1459166	-1.023958	-0.044012932	0.53849139	0.53566243	0.22511874	0.070341404	0.79829113	0.20545791	1.3797458	0.97622683	2.0175719	-0.6575127	0.041719399
1.6666225	3.3310155	1.2295628	12.751216	2.1565561	3.8456693	0.67522936	-0.99478528	0.32455911	0.7845294	0.56214349	1.3509654	3.6721423	2.1593551	-3.4887408	1.4321735	1.1498459	-0.34790679	0.8765582	-2.139521	0.47820478	0.1790585	-0.1093911	0.38899612	-0.26787448	0.47837153	4.2259229	-0.60374102	-1.1596826	-0.67305273	-2.2131374	0.32709975	-0.13077276	1.1960096	0.78821401	-1.3458657	1.1383612	-1.0565332	-0.21255882	0.49705651	0.53486229	0.34620585	0.0029456555	0.83852644	0.38165523	1.293733	1.0400079	2.0174963	-0.69812258	0.066994936
1.5465884	3.2811756	0.90256719	13.006955	2.3140429	3.6743967	0.64669787	-1.0381955	0.40789892	0.75455226	0.81509259	1.5883971	3.8416189	2.0074651	-3.574776	1.5664557	1.323907	-0.23036647	0.73252356	-2.0418481	0.60037078	0.44564836	-0.028740249	0.32691345	-0.07509443	0.45591333	4.3284051	-0.69874611	-0.97288274	-0.97166345	-2.2714198	0.38767757	-0.12704852	1.1779322	0.84077979	-1.3749396	1.1325196	-1.0674153	-0.37389189	0.44909605	0.52655626	0.44667642	-0.049023161	0.89457941	0.52595318	1.1916079	1.1054135	1.9874974	-0.74654348	0.0993271
1.3807224	3.2123789	0.56755541	13.213181	2.4740291	3.4604056	0.5975467	-1.1032803	0.47196502	0.72352496	1.0634138	1.7978708	3.9291368	1.8125279	-3.593313	1.6957401	1.5019238	-0.12087337	0.6043819	-1.9312303	0.70592073	0.7260273	0.063482245	0.26509897	0.088222823	0.43515743	4.3772956	-0.7597551	-0.80018236	-1.241291	-2.2641187	0.42825698	-0.10679262	1.1626872	0.88639416	-1.3975797	1.1310282	-1.0500955	-0.52062595	0.40139296	0.51218758	0.52348197	-0.092373848	0.96171412	0.64489196	1.0693335	1.1679219	1.9375544	-0.79813494	0.13890722
1.174157	3.1250329	0.23313822	13.359024	2.6415687	3.2175584	0.52432898	-1.1963646	0.51340025	0.6965977	1.3021107	1.9808459	3.9361693	1.583837	-3.5464928	1.8158759	1.6746191	-0.024087541	0.49741576	-1.8136692	0.78423359	1.0069855	0.16939771	0.20737565	0.20495986	0.42598161	4.382723	-0.78986168	-0.66655781	-1.4814385	-2.204054	0.44285641	-0.074891985	1.1424133	0.91821185	-1.4150657	1.1326764	-1.0048774	-0.6514782	0.36028479	0.48952567	0.57735777	-0.12899651	1.029455	0.74734708	0.92934264	1.2281938	1.8792232	-0.84677384	0.18286554
0.93668472	3.0142566	-0.09284241	13.438856	2.8166517	2.9569351	0.42505664	-1.3160665	0.52951399	0.68020311	1.5243482	2.1385211	3.8682873	1.3320989	-3.4416772	1.9186238	1.830041	0.059292136	0.40952391	-1.6851216	0.82974851	1.2735349	0.28632312	0.15752986	0.26598537	0.43592521	4.354286	-0.79541826	-0.58785763	-1.6962151	-2.1086216	0.43188204	-0.038186914	1.1058962	0.93579794	-1.4234961	1.1325581	-0.93955474	-0.76994963	0.32847227	0.45364771	0.61157364	-0.15510687	1.0865688	0.83812667	0.78072175	1.2910613	1.8214214	-0.88755326	0.22707851
0.6817095	2.8688927	-0.4068754	13.451259	2.9945267	2.6863753	0.30201324	-1.4529136	0.51905853	0.68148354	1.7206661	2.2720817	3.7335431	1.0666478	-3.2895948	1.9955586	1.9557826	0.13019014	0.33406394	-1.5363899	0.84075224	1.5066512	0.4060982	0.11802458	0.27083918	0.46739487	4.2988807	-0.78400387	-0.56711734	-1.8923956	-1.9937841	0.4007	-0.0011678945	1.0449163	0.94492106	-1.417534	1.1246867	-0.86638951	-0.88083603	0.30436049	0.39987736	0.62991406	-0.16437096	1.1259801	0.91431554	0.63562005	1.3615888	1.7672475	-0.91857458	0.26845829
0.42542843	2.6736607	-0.71051415	13.39584	3.1669302	2.4103954	0.16234762	-1.5929755	0.48300364	0.70475898	1.8814437	2.383345	3.5412116	0.79414485	-3.101413	2.0405989	2.0444316	0.18984394	0.2639471	-1.3586972	0.81801809	1.6854367	0.51710458	0.089742924	0.22591894	0.51731003	4.2191525	-0.76281032	-0.5958544	-2.0768167	-1.8701338	0.35584524	0.036378316	0.95903278	0.95352971	-1.3952895	1.1053151	-0.79728832	-0.98672183	0.28378406	0.32680624	0.63489399	-0.15289005	1.1470325	0.96654191	0.50371805	1.4405837	1.7133697	-0.94096461	0.30641638
0.18566682	2.4133232	-1.007047	13.270617	3.3237755	2.1298787	0.016139062	-1.7232318	0.42457734	0.74784832	2.001006	2.4750653	3.3009959	0.52006461	-2.8850899	2.0498212	2.098621	0.24010204	0.19376659	-1.1469922	0.76528699	1.793995	0.60811361	0.072274379	0.14166521	0.57863021	4.1134026	-0.73763084	-0.65961946	-2.2537193	-1.7424312	0.30105036	0.07873712	0.85630673	0.96618483	-1.3613122	1.0751628	-0.73963598	-1.0859692	0.2629137	0.23787408	0.62743645	-0.12297474	1.1541732	0.98447048	0.38786741	1.5224619	1.6521594	-0.95726977	0.34271867
-0.020268078	2.0764937	-1.2959576	13.071401	3.455302	1.8422811	-0.12695822	-1.8350815	0.34841755	0.80190982	2.0799768	2.550694	3.0221623	0.25157279	-2.6429755	2.0200114	2.1313173	0.28369626	0.11946669	-0.90088354	0.69105384	1.8290586	0.67158233	0.064368748	0.029926653	0.642303	3.9774157	-0.71244068	-0.7439551	-2.4225985	-1.6125636	0.23574388	0.13083576	0.74957994	0.98019748	-1.3255531	1.0396297	-0.69463319	-1.1729703	0.2408939	0.14087519	0.60813241	-0.08317423	1.1529108	0.96320939	0.2835377	1.5971291	1.5754327	-0.96921103	0.37993317
-0.17928475	1.6571098	-1.5697452	12.7926	3.5544176	1.5433202	-0.26027155	-1.9244618	0.26008424	0.85553662	2.1235452	2.6132951	2.7121675	-0.001252811	-2.3723139	1.9486659	2.1601281	0.32337614	0.03759911	-0.62434603	0.60882705	1.8030154	0.705063	0.064307362	-0.097867074	0.69840495	3.8073696	-0.68944397	-0.83808078	-2.5778286	-1.4837875	0.15681409	0.19406161	0.65016682	0.98595584	-1.2987096	1.0066473	-0.65894717	-1.2405918	0.22064378	0.045390334	0.57883193	-0.044250384	1.145337	0.90682881	0.18233658	1.6549249	1.4780594	-0.97602688	0.4195363
-0.28763693	1.153625	-1.8164918	12.428123	3.6179915	1.2299112	-0.38025031	-1.9898595	0.16694434	0.90022474	2.1367795	2.6638629	2.3753251	-0.22734253	-2.0683237	1.8361242	2.1993786	0.36061921	-0.054292806	-0.324943	0.53384192	1.7400398	0.71147497	0.070064622	-0.23154728	0.73637885	3.6020641	-0.66941363	-0.93661712	-2.7109816	-1.3628336	0.06201877	0.26442286	0.56249272	0.97148321	-1.2867904	0.98271163	-0.6287539	-1.2832737	0.20696617	-0.040891442	0.54339343	-0.013448688	1.1280226	0.82703781	0.077268206	1.691605	1.3599366	-0.97427212	0.46086771
-0.35516821	0.56788268	-2.0266072	11.97135	3.6462167	0.90287885	-0.48457349	-2.0304805	0.079478636	0.93312007	2.1207764	2.7005094	2.0129831	-0.41781144	-1.7285114	1.6881485	2.2548887	0.39488229	-0.15652769	-0.012520411	0.47702924	1.668368	0.69869884	0.079244038	-0.36220758	0.74510818	3.3631219	-0.65215277	-1.0401366	-2.8148576	-1.2579945	-0.047216245	0.33446516	0.48296953	0.92868147	-1.288117	0.96915175	-0.60347446	-1.2985371	0.20310196	-0.11492159	0.50739177	0.0094473147	1.0937439	0.73783424	-0.033442078	1.7103594	1.2257295	-0.95913126	0.50143409
-0.4051015	-0.094958441	-2.1984781	11.413677	3.640895	0.5678313	-0.5703868	-2.0460771	0.011076594	0.95495501	2.0728323	2.7197901	1.6261219	-0.56755519	-1.3564745	1.5168291	2.3229936	0.42351274	-0.26616168	0.30287677	0.43987191	1.6133912	0.67825542	0.088864522	-0.48170031	0.71370851	3.0933635	-0.63693863	-1.153741	-2.8869328	-1.1745434	-0.16500217	0.39738077	0.40371271	0.85775297	-1.294346	0.96101064	-0.58664901	-1.2860913	0.20824507	-0.17845492	0.47691134	0.031962446	1.0358959	0.64906406	-0.14596154	1.7196591	1.0829363	-0.92636669	0.53819591
-0.4679851	-0.82601745	-2.3390514	10.742513	3.6042031	0.23337937	-0.63487182	-2.0381247	-0.024665369	0.9649935	1.9906265	2.7196361	1.2190743	-0.67481301	-0.96305775	1.3385823	2.3927376	0.44240502	-0.37624771	0.61328348	0.41407773	1.5935276	0.6633132	0.095139046	-0.58203177	0.6335408	2.7949171	-0.62285622	-1.2831631	-2.9307113	-1.1106171	-0.28269033	0.45049407	0.3184896	0.76740094	-1.2949508	0.94905931	-0.58366839	-1.2457849	0.21759122	-0.2358829	0.45657528	0.064772344	0.95275438	0.56245798	-0.25390736	1.7279697	0.93960528	-0.87360219	0.56902255
-0.57223336	-1.6126403	-2.459966	9.9403615	3.5383998	-0.092634904	-0.67802284	-2.010136	-0.018414326	0.95717137	1.8770568	2.7018585	0.80136217	-0.74020299	-0.56407339	1.1695993	2.4498731	0.44744669	-0.47634935	0.91408531	0.38629776	1.6184012	0.6656875	0.093423152	-0.65501637	0.50086791	2.4684327	-0.60897768	-1.4305588	-2.9550512	-1.0561076	-0.39261107	0.49620044	0.22713607	0.67067604	-1.2829086	0.92342302	-0.5981556	-1.1761291	0.22454322	-0.2914182	0.44772939	0.11572307	0.84910548	0.47241677	-0.35297092	1.7380991	0.80294741	-0.80019431	0.59347783
-0.73570391	-2.4386393	-2.5730737	8.9861659	3.4457398	-0.40670044	-0.70493045	-1.9655572	0.030967657	0.92048025	1.7417898	2.6721007	0.3859309	-0.76626099	-0.17627844	1.020991	2.4803171	0.43592951	-0.55505581	1.2037947	0.34414141	1.6884242	0.69141793	0.078508108	-0.69240246	0.31837642	2.1136108	-0.59438646	-1.5931273	-2.9722329	-0.99555908	-0.49188829	0.53987896	0.13600506	0.57864762	-1.2584617	0.87689489	-0.62910088	-1.074348	0.22374434	-0.34714643	0.44821548	0.18520337	0.73441046	0.37096228	-0.44417282	1.7444171	0.67924297	-0.70604032	0.61238966
-0.96190338	-3.2847435	-2.6884451	7.8592011	3.3279613	-0.71037063	-0.72494825	-1.9046946	0.11567244	0.8436457	1.5984658	2.6368357	-0.014541458	-0.7575504	0.18615861	0.89645801	2.4709451	0.40715441	-0.60331526	1.4827725	0.27984405	1.7952221	0.73686197	0.04538435	-0.68643561	0.094244955	1.730687	-0.5780805	-1.7650315	-2.9954154	-0.9142849	-0.5836818	0.58574906	0.054325148	0.49546518	-1.2286032	0.80659507	-0.67016367	-0.93821232	0.21355354	-0.40266304	0.45405622	0.2655396	0.61843193	0.25364659	-0.53349537	1.7347513	0.57439653	-0.59041721	0.62635385
-1.2418847	-4.1294073	-2.8147678	6.5447568	3.1857903	-1.0069337	-0.7475657	-1.8233897	0.22208569	0.72141323	1.4597807	2.5994088	-0.38980272	-0.72093718	0.51382277	0.79332476	2.4094365	0.36259473	-0.61640273	1.7514727	0.19090687	1.9228035	0.78855495	-0.0095020878	-0.63067374	-0.16039121	1.322361	-0.55881242	-1.9402236	-3.0358734	-0.80486228	-0.67477433	0.63317942	-0.011531634	0.41774102	-1.2025656	0.7132297	-0.7116514	-0.76907336	0.19661161	-0.45639097	0.46179059	0.34487237	0.50663789	0.1227791	-0.62797006	1.6959918	0.49401804	-0.45185166	0.63413774
-1.5598948	-4.9495929	-2.9599063	5.0397033	3.0193843	-1.2958735	-0.7774123	-1.7148151	0.335737	0.55857784	1.3334413	2.5576317	-0.73104228	-0.66518159	0.80268535	0.70492967	2.2865987	0.30597192	-0.59369112	2.0087903	0.079169049	2.049842	0.82838604	-0.086637162	-0.52120287	-0.43350305	0.89514319	-0.53493786	-2.1139208	-3.1002869	-0.67032592	-0.77097576	0.67616321	-0.062514019	0.33850391	-1.1862013	0.59835047	-0.74423929	-0.57420058	0.1778192	-0.50780385	0.47005312	0.41316613	0.39810025	-0.013724633	-0.73057569	1.6202184	0.44233666	-0.28930541	0.63217405
-1.8988142	-5.7207137	-3.1299006	3.3554117	2.8296763	-1.5696891	-0.81177342	-1.5738407	0.44507634	0.36911113	1.2205535	2.503854	-1.0285865	-0.59938073	1.0529647	0.62201165	2.1007776	0.2427935	-0.53714686	2.2511238	-0.050144035	2.1538199	0.84236849	-0.1818171	-0.35865082	-0.712893	0.4589972	-0.50434331	-2.2822965	-3.1883701	-0.52233724	-0.87300319	0.70643331	-0.10710013	0.253139	-1.1785881	0.46166773	-0.76206129	-0.36630328	0.16082803	-0.55883709	0.47986106	0.46669504	0.28722179	-0.14690259	-0.83698091	1.5080136	0.42022508	-0.10413896	0.61570487
-2.242198	-6.4156906	-3.3263904	1.5164667	2.619763	-1.8164625	-0.84230818	-1.4013114	0.54258921	0.17065581	1.1163411	2.4270431	-1.2713632	-0.5310331	1.2665563	0.53296118	1.8603417	0.17940644	-0.45036624	2.4724499	-0.18885945	2.2174121	0.82788842	-0.28510314	-0.15022205	-0.98658075	0.025067223	-0.46450912	-2.4410589	-3.2912564	-0.37581071	-0.97494336	0.71794993	-0.15677711	0.16374861	-1.172549	0.3007328	-0.76318634	-0.16004586	0.14544346	-0.61312128	0.49354558	0.50852123	0.16809371	-0.27191817	-0.93613143	1.3673788	0.42348066	0.098223414	0.58109594
-2.5728373	-7.0045934	-3.5437863	-0.44388916	2.3959389	-2.0266036	-0.85941846	-1.2049033	0.6237184	-0.022406273	1.0123788	2.3159604	-1.4493987	-0.46489311	1.4443606	0.42447453	1.5809325	0.1222993	-0.33949377	2.6654015	-0.32602967	2.2351837	0.79421215	-0.38117003	0.09041837	-1.2440148	-0.39735711	-0.41272742	-2.5837796	-3.3912452	-0.24303066	-1.066211	0.70995959	-0.21940164	0.079482938	-1.1586197	0.11338812	-0.74767793	0.032448635	0.12755113	-0.67344822	0.51264294	0.54501242	0.038652278	-0.39062612	-1.0146812	1.2090333	0.44272157	0.30801378	0.52807513
-2.8704768	-7.4564809	-3.7685656	-2.4888041	2.1678979	-2.198499	-0.85592478	-0.99596934	0.68513782	-0.20297224	0.89951844	2.1623267	-1.5580396	-0.40303098	1.5850274	0.28358912	1.2778111	0.077481045	-0.21509834	2.8230051	-0.4482337	2.2161398	0.75616218	-0.45203724	0.34623558	-1.4777385	-0.80259865	-0.34643499	-2.7007426	-3.4636914	-0.12980246	-1.1362828	0.68727776	-0.2943701	0.012579333	-1.1302613	-0.098751474	-0.71504762	0.20479609	0.10133301	-0.73922004	0.53602438	0.58059116	-0.097748524	-0.50965807	-1.0631202	1.0406882	0.46554168	0.51272725	0.46064745
-3.111711	-7.7430394	-3.9830646	-4.5811284	1.9466205	-2.3390955	-0.82796179	-0.7850176	0.72412648	-0.3701893	0.77077936	1.9627318	-1.6011344	-0.34584255	1.6857406	0.10056757	0.95784647	0.04908996	-0.0922161	2.9400966	-0.54071562	2.1795687	0.72597617	-0.48265424	0.60072077	-1.6840582	-1.1877747	-0.26353207	-2.7789353	-3.4816688	-0.035093984	-1.1795103	0.65782746	-0.3723172	-0.027840477	-1.0872019	-0.3279886	-0.66273112	0.35702287	0.062464087	-0.80539186	0.55984363	0.61382846	-0.23403798	-0.63494959	-1.0801979	0.86349285	0.48031906	0.70017153	0.38616137
-3.2732556	-7.8418517	-4.1730156	-6.6844658	1.7398034	-2.4600323	-0.77363518	-0.57876616	0.73983252	-0.52529031	0.62344346	1.7186209	-1.590582	-0.29360713	1.7444603	-0.12874273	0.61712374	0.037431906	0.012856409	3.0134824	-0.59036868	2.146906	0.70818092	-0.46741049	0.84000489	-1.8620203	-1.5501128	-0.16244019	-2.8035617	-3.4228237	0.045803459	-1.1968764	0.6283828	-0.43951439	-0.040671	-1.0346687	-0.56080027	-0.58638224	0.49345913	0.010771577	-0.86349926	0.57944277	0.63732592	-0.36340649	-0.76604685	-1.0730062	0.6726973	0.48012232	0.86168789	0.31296324
-3.3372126	-7.7377925	-4.3336849	-8.7627184	1.5480758	-2.5731609	-0.69162748	-0.3800996	0.73522487	-0.66809414	0.45963688	1.4353214	-1.5418378	-0.2480785	1.762446	-0.40213024	0.24636706	0.037948754	0.087363449	3.0411189	-0.59016426	2.1342802	0.69919104	-0.41306703	1.0531281	-2.0114616	-1.8844632	-0.041721547	-2.761101	-3.2757159	0.11668577	-1.1938561	0.60069947	-0.48473952	-0.03342749	-0.97896622	-0.7810264	-0.48213498	0.61855613	-0.049102656	-0.904613	0.5917089	0.64159427	-0.48326575	-0.89372753	-1.0527189	0.46198293	0.46498744	0.99404515	0.24780862
-3.295382	-7.4233531	-4.4695405	-10.779387	1.3653955	-2.6885522	-0.58175483	-0.19025377	0.71722756	-0.79642266	0.28531325	1.1220103	-1.4679845	-0.21318976	1.7457416	-0.711853	-0.15949657	0.042661183	0.12567566	3.0215122	-0.54233623	2.1479121	0.69109139	-0.33548536	1.2321712	-2.1315187	-2.1828038	0.10022426	-2.6434366	-3.0422787	0.17773589	-1.1763833	0.57062699	-0.50498328	-0.018257739	-0.92230218	-0.97492979	-0.34991111	0.73276477	-0.109709	-0.92308317	0.5963582	0.62060007	-0.59656447	-1.0024411	-1.0286053	0.2286091	0.44145967	1.0990694	0.19431735
-3.1503739	-6.9000774	-4.5878508	-12.697359	1.183178	-2.8148936	-0.4474429	-0.010829414	0.69372196	-0.90784787	0.10864227	0.792686	-1.3759163	-0.19403974	1.7044681	-1.0466162	-0.59382214	0.043865194	0.12981374	2.95394	-0.45780473	2.1822573	0.67724452	-0.25280102	1.3730291	-2.220597	-2.4358287	0.26419793	-2.4519229	-2.7353977	0.22651014	-1.1476094	0.53090556	-0.50676119	-0.0059116861	-0.85999833	-1.1354627	-0.195616	0.83103109	-0.16435154	-0.91896735	0.59568105	0.57559674	-0.70930688	-1.0763686	-1.003724	-0.023766726	0.41956476	1.1811959	0.15308566
-2.9139296	-6.1819381	-4.6913743	-14.478937	0.99508047	-2.9600497	-0.29755354	0.15645793	0.66936784	-1.0015702	-0.061365193	0.46562801	-1.2662732	-0.19468647	1.6498925	-1.3944899	-1.0369916	0.037560332	0.10677043	2.8387976	-0.35216489	2.2203714	0.65591511	-0.17957916	1.4757569	-2.2776172	-2.6351518	0.44785934	-2.199694	-2.3737608	0.26151848	-1.1070096	0.47575461	-0.50229304	-0.0010896902	-0.78161594	-1.2631653	-0.0304436	0.90461658	-0.20986415	-0.89752613	0.59297421	0.51494517	-0.82567277	-1.106018	-0.97450345	-0.28610864	0.40871828	1.2442594	0.12302105
-2.6046529	-5.2986274	-4.7746929	-16.08598	0.79990958	-3.1300603	-0.14469691	0.31185711	0.6441791	-1.0788704	-0.2170296	0.15944899	-1.1363716	-0.21633563	1.590596	-1.746097	-1.4615017	0.02416276	0.064386726	2.6771467	-0.2407464	2.2362046	0.62965829	-0.12393236	1.5432206	-2.3031652	-2.7751462	0.64406005	-1.9107499	-1.9771653	0.28587422	-1.0521881	0.40458717	-0.50289647	-0.0014183932	-0.6755513	-1.3634817	0.13238806	0.94464704	-0.24701805	-0.8661821	0.59027656	0.44998729	-0.94368552	-1.0919123	-0.93429958	-0.54819372	0.41456302	1.2892879	0.1028072
-2.246188	-4.295778	-4.8250101	-17.480898	0.60145716	-3.3265654	-8.0802564E-05	0.4590227	0.61640656	-1.1422398	-0.35598599	-0.11276588	-0.98415564	-0.25673361	1.5294339	-2.0963547	-1.8405037	0.0063238681	0.0081334807	2.4696159	-0.13532069	2.1986892	0.60201502	-0.08719767	1.5786755	-2.2995356	-2.8546302	0.8418981	-1.615717	-1.5639926	0.30888207	-0.98257815	0.32311592	-0.51340651	-0.0003738501	-0.53494937	-1.4425414	0.28161586	0.94525425	-0.27868907	-0.83089798	0.58663838	0.38921375	-1.0539049	-1.0434032	-0.87893053	-0.80356783	0.43800217	1.3144532	0.091519139
-1.8646088	-3.2311951	-4.8255097	-18.629162	0.40519734	-3.5439756	0.1315526	0.60375159	0.58679317	-1.1942114	-0.4845005	-0.34760989	-0.8109501	-0.31053748	1.4628521	-2.4438351	-2.156783	-0.014775812	-0.060154643	2.2157534	-0.043823757	2.0774617	0.57453701	-0.065257318	1.5844011	-2.2701933	-2.8781442	1.029905	-1.345733	-1.1501036	0.3443211	-0.90271834	0.24125012	-0.53054814	0.0074743882	-0.36173176	-1.5037472	0.4109583	0.90500847	-0.306938	-0.79378721	0.57821383	0.33401766	-1.1419394	-0.97345421	-0.81085275	-1.0521996	0.4764007	1.3169892	0.088084362
-1.4837826	-2.1684007	-4.7586989	-19.502547	0.2132162	-3.768768	0.25277218	0.75022148	0.56022773	-1.23679	-0.61609816	-0.55128513	-0.62149055	-0.37051813	1.3834208	-2.7889309	-2.4087587	-0.042554674	-0.14184674	1.9147917	0.027982711	1.8497544	0.54559223	-0.0507432	1.5622993	-2.2195492	-2.8560383	1.1989214	-1.1264609	-0.7476849	0.40556184	-0.82244701	0.16838652	-0.54591449	0.02202976	-0.16625214	-1.5466337	0.52020367	0.82616618	-0.33049348	-0.75280123	0.56026184	0.27867226	-1.1937402	-0.89264745	-0.73917343	-1.2989688	0.52588006	1.2957139	0.090066981
-1.1199884	-1.1689275	-4.6083231	-20.081221	0.020175316	-3.9832792	0.36909622	0.89708016	0.54381111	-1.2715417	-0.76532426	-0.73556592	-0.42166026	-0.42935572	1.2846529	-3.132125	-2.6082914	-0.084870457	-0.23983832	1.5679195	0.075983439	1.5073552	0.51085036	-0.03554693	1.5152008	-2.1529679	-2.8036046	1.3430648	-0.9735624	-0.36430881	0.49991733	-0.75349634	0.10840914	-0.55174451	0.036978049	0.037219462	-1.5684915	0.61376468	0.71211921	-0.34422116	-0.70353617	0.52971513	0.2147444	-1.2011415	-0.80587128	-0.675275	-1.5488116	0.58327963	1.2526116	0.09274708
-0.77880433	-0.28451831	-4.3606123	-20.353638	-0.18692724	-4.1732413	0.48273534	1.0359799	0.54306444	-1.2995857	-0.9406575	-0.91210958	-0.2163185	-0.48084721	1.1656616	-3.4721365	-2.7687094	-0.14952303	-0.35611795	1.1811144	0.099649998	1.0615951	0.46495136	-0.013207714	1.4474441	-2.0765777	-2.7397862	1.4590045	-0.8900938	-0.0035178612	0.62578998	-0.70460253	0.057530042	-0.54601787	0.043294812	0.23634641	-1.567842	0.69716428	0.5647343	-0.34137046	-0.64226451	0.48676677	0.13732454	-1.1647202	-0.71316146	-0.6266515	-1.8015241	0.64673091	1.1926073	0.089382251
-0.4562159	0.44871129	-4.0064456	-20.315343	-0.42499779	-4.3339207	0.58923805	1.1538316	0.55873881	-1.3211069	-1.1406159	-1.0879019	-0.0093964272	-0.51941738	1.0332541	-3.8039719	-2.8914345	-0.23836019	-0.4895285	0.76685372	0.10420183	0.54353749	0.40382949	0.019168034	1.3645207	-1.9969451	-2.6846625	1.5445986	-0.86629907	0.33302046	0.77423492	-0.67775324	0.0063754095	-0.53365622	0.0344845	0.42459703	-1.5473129	0.77360045	0.38376192	-0.31741044	-0.56831762	0.43479747	0.049269229	-1.0925406	-0.61364704	-0.59252616	-2.0493279	0.71465648	1.1216397	0.072848295
-0.14354804	1.0121635	-3.5445361	-19.968471	-0.70978289	-4.4697855	0.67914436	1.2383419	0.58619531	-1.3349153	-1.354612	-1.2637262	0.19390616	-0.53883833	0.9001777	-4.1186068	-2.9627781	-0.34490078	-0.63470708	0.34327728	0.10021587	-0.0023798398	0.32709614	0.05979804	1.2722545	-1.9206419	-2.6549217	1.5978524	-0.88207095	0.64315998	0.93340138	-0.6670676	-0.055161681	-0.52312141	0.010161363	0.60137353	-1.513692	0.84288785	0.16897414	-0.27289972	-0.48423276	0.37880493	-0.039066853	-0.99588122	-0.50994361	-0.56362673	-2.2786083	0.78402932	1.0440609	0.037998608
0.16641349	1.4031263	-2.9840758	-19.322559	-1.0520637	-4.5881039	0.7429953	1.2843618	0.61761518	-1.3384955	-1.5675474	-1.4357677	0.38510578	-0.53237513	0.77999436	-4.4057407	-2.9623487	-0.45772418	-0.78231923	-0.06905756	0.1001701	-0.52911762	0.23977037	0.10232841	1.1759281	-1.8533843	-2.6588689	1.6167859	-0.9109198	0.92307048	1.0931324	-0.66086377	-0.1331031	-0.52069158	-0.024018355	0.76870649	-1.4752315	0.90305093	-0.076469022	-0.21373439	-0.39382472	0.32302158	-0.11444209	-0.88459487	-0.41006309	-0.52630036	-2.4750071	0.84932924	0.96087183	-0.016379556
0.47586501	1.6318579	-2.3451625	-18.396292	-1.4554186	-4.6916346	0.77645703	1.2971595	0.64535811	-1.328706	-1.7650681	-1.598779	0.55289813	-0.49500906	0.68102375	-4.6583009	-2.8741894	-0.5669364	-0.92008882	-0.45093136	0.11351015	-0.99701946	0.15250219	0.1376383	1.0795759	-1.7987312	-2.6941071	1.6004006	-0.92385586	1.1675231	1.2477733	-0.64650474	-0.2268349	-0.52598822	-0.059880314	0.92655359	-1.4381966	0.95294845	-0.3436084	-0.14903881	-0.299777	0.26897061	-0.16717314	-0.76443364	-0.32523682	-0.46899369	-2.6292184	0.90324286	0.86985888	-0.087001129
0.78290338	1.7188845	-1.6562731	-17.218886	-1.9147974	-4.7749595	0.78268158	1.2901629	0.66423102	-1.3032815	-1.9360706	-1.7485828	0.68629325	-0.42612826	0.6025984	-4.8754834	-2.6928896	-0.66827239	-1.0344048	-0.78675269	0.14306208	-1.3796326	0.079299371	0.15751635	0.98553382	-1.7569086	-2.7494754	1.550507	-0.89310555	1.3712099	1.3961207	-0.61583994	-0.32996536	-0.53140041	-0.091756996	1.0697092	-1.4045483	0.99415041	-0.61763458	-0.087937652	-0.20226387	0.21525239	-0.19590347	-0.63730444	-0.26465062	-0.38770483	-2.740189	0.93898277	0.76755498	-0.16730827
1.0851232	1.692742	-0.94935848	-15.828907	-2.4160139	-4.8252823	0.77051973	1.2787045	0.67131582	-1.2623048	-2.0716938	-1.882479	0.77824893	-0.33077054	0.53558166	-5.062379	-2.4240347	-0.76155142	-1.1125471	-1.0649818	0.18515499	-1.6656152	0.032078502	0.15885633	0.89426368	-1.7243676	-2.8096259	1.4737313	-0.79637768	1.5305409	1.5384657	-0.56801916	-0.43433622	-0.52586851	-0.12010858	1.1886026	-1.3716528	1.0309983	-0.88057726	-0.03659269	-0.099275936	0.15917619	-0.20788869	-0.50397784	-0.23022832	-0.28734491	-2.8137591	0.95302502	0.6519382	-0.25004873
1.3822746	1.5879909	-0.25444595	-14.269839	-2.9371	-4.8257865	0.7499544	1.2739838	0.66379801	-1.2080068	-2.1633386	-1.9981198	0.8273358	-0.21855768	0.46678183	-5.2267191	-2.0825709	-0.84534922	-1.1452952	-1.2776793	0.23312621	-1.857881	0.013308176	0.14541453	0.80444405	-1.6941888	-2.8591384	1.3825792	-0.62135977	1.6452442	1.6726401	-0.50806343	-0.53489842	-0.5010853	-0.15137667	1.2736916	-1.3342538	1.068521	-1.1159232	0.003043391	0.011381706	0.09893422	-0.2144498	-0.36745189	-0.21465035	-0.17835032	-2.8576321	0.94673297	0.52441625	-0.33003055
1.6757959	1.4427622	0.40404452	-12.584847	-3.4515969	-4.7589796	0.72816216	1.2802815	0.63713564	-1.1427492	-2.2025982	-2.0928538	0.8367771	-0.10067263	0.38507099	-5.3744641	-1.6924445	-0.91291113	-1.1292286	-1.4203116	0.28138385	-1.970958	0.01123169	0.12555691	0.71331764	-1.6571463	-2.8847854	1.2942626	-0.36878834	1.7193117	1.792154	-0.44258204	-0.63213119	-0.45653464	-0.19398441	1.3206548	-1.2879842	1.109147	-1.3128831	0.031946283	0.12934212	0.034915603	-0.22422176	-0.23454534	-0.20390297	-0.070801867	-2.875863	0.925839	0.39003644	-0.40570203
1.9661812	1.2948163	1.008377	-10.813769	-3.9324437	-4.6086068	0.70836258	1.2955186	0.58600258	-1.0670168	-2.1838779	-2.1646756	0.81195468	0.013505332	0.28623555	-5.5058805	-1.2876452	-0.9532556	-1.0677086	-1.4923245	0.3272576	-2.0279911	0.0024062614	0.10807769	0.61729106	-1.6034931	-2.877086	1.2268047	-0.0519581	1.7615845	1.8878542	-0.37555409	-0.73046819	-0.40023241	-0.252903	1.3331892	-1.2322899	1.1505128	-1.4678327	0.051193877	0.25002825	-0.030288639	-0.23817244	-0.11435463	-0.18322128	0.030415376	-2.8661334	0.89781978	0.25586049	-0.47883994
2.2510605	1.1767814	1.5470492	-8.9929232	-4.3548479	-4.3608982	0.69073581	1.3137086	0.50787816	-0.97907648	-2.1081268	-2.2140861	0.75793979	0.11806848	0.17441537	-5.6134273	-0.91091247	-0.95755248	-0.96976631	-1.4983507	0.37005753	-2.0577446	-0.03880975	0.099561734	0.51277443	-1.5253156	-2.832324	1.1938058	0.30808506	1.7856891	1.9515748	-0.30649285	-0.83424065	-0.34471604	-0.32602048	1.3218427	-1.1706886	1.186202	-1.5824355	0.059832366	0.36554442	-0.09304493	-0.24916313	-0.014509257	-0.14356203	0.12685212	-2.8212858	0.86836607	0.12853243	-0.55270809
2.5253619	1.1129212	2.0147155	-7.1559589	-4.6970869	-4.0067331	0.67360379	1.3276371	0.40637059	-0.8764751	-1.9845322	-2.2454381	0.67814898	0.21000285	0.060125587	-5.6823229	-0.6057009	-0.92627628	-0.84712452	-1.449221	0.40913225	-2.0899008	-0.12941685	0.1047842	0.39721092	-1.4184141	-2.7541563	1.2003855	0.68926914	1.8076787	1.9791625	-0.23186742	-0.94394139	-0.30075306	-0.40434977	1.2994019	-1.1083516	1.2089481	-1.6601554	0.054831136	0.467704	-0.15063474	-0.24614008	0.062299947	-0.085321913	0.22374332	-2.7343064	0.83881499	0.012489402	-0.62985314
2.7823572	1.1185707	2.4130623	-5.3336401	-4.9394354	-3.5448244	0.65385265	1.3304683	0.29120805	-0.75856839	-1.8280486	-2.2665568	0.57418652	0.28782779	-0.043682828	-5.6937359	-0.40159658	-0.87086727	-0.71083826	-1.361445	0.4429557	-2.1478114	-0.27126379	0.12860333	0.27017242	-1.2826475	-2.6529546	1.2418732	1.0732304	1.8410018	1.9712627	-0.14893197	-1.0548239	-0.27232587	-0.47599868	1.2750445	-1.048794	1.2141975	-1.7033061	0.032778528	0.55135986	-0.20299028	-0.22058124	0.11940813	-0.017282646	0.32502509	-2.6040927	0.80601728	-0.09028908	-0.71073349
3.0144365	1.20108	2.7510532	-3.5522886	-5.0633602	-2.9843643	0.62664273	1.3164721	0.17421597	-0.6289411	-1.6541206	-2.2861424	0.44594577	0.35098631	-0.12600114	-5.6293341	-0.30087242	-0.80793933	-0.56963229	-1.2545378	0.46928363	-2.2413214	-0.45142155	0.1759916	0.13428789	-1.1209351	-2.5423281	1.3051044	1.4466358	1.8916235	1.9314558	-0.059355489	-1.1585736	-0.25547923	-0.53185407	1.25042	-0.99142536	1.2021879	-1.7119946	-0.0078044503	0.61632586	-0.25285853	-0.17161617	0.16421801	0.048528932	0.4292218	-2.438629	0.76471983	-0.17917274	-0.7937074
3.2139139	1.3604226	3.0427771	-1.8326573	-5.0536067	-2.3454507	0.58560977	1.2822956	0.063642213	-0.49640806	-1.4741877	-2.3099178	0.29133634	0.39998693	-0.18106095	-5.475351	-0.27707245	-0.75098506	-0.43097891	-1.1472609	0.48528914	-2.3637576	-0.64864252	0.24855025	-0.004360187	-0.93793284	-2.4343935	1.3714215	1.800832	1.9565645	1.862434	0.03016226	-1.2473807	-0.24157117	-0.56980472	1.2200844	-0.93098844	1.1776795	-1.6854554	-0.064631325	0.66707806	-0.30415072	-0.10686052	0.20401748	0.10289671	0.52893292	-2.2534494	0.71105974	-0.25341506	-0.87607376
3.3742494	1.588526	3.3030189	-0.19056347	-4.9033112	-1.6565602	0.5251767	1.2291207	-0.039221386	-0.37328861	-1.2944513	-2.3376798	0.10625104	0.43652098	-0.20906014	-5.2247069	-0.28939151	-0.70622502	-0.30333959	-1.054846	0.48754891	-2.4954317	-0.84177417	0.33990163	-0.13686597	-0.73906655	-2.3362165	1.4205743	2.1316479	2.0260899	1.7625443	0.11084748	-1.3179707	-0.22316947	-0.59493174	1.1760339	-0.8594763	1.1473208	-1.6251363	-0.13145157	0.71028801	-0.35972899	-0.038497132	0.24169826	0.14291122	0.61435378	-2.0660697	0.64519345	-0.31143195	-0.95532673
3.4913058	1.8683059	3.5421495	1.361417	-4.6193568	-0.94964395	0.44466769	1.1641888	-0.13864159	-0.27060535	-1.117467	-2.3628965	-0.11430288	0.46324016	-0.21413185	-4.8769058	-0.30429846	-0.67398992	-0.19650611	-0.98843568	0.47232761	-2.6128378	-1.0148512	0.43414398	-0.25355042	-0.5303018	-2.2487118	1.4349013	2.4392959	2.087653	1.6256574	0.17629304	-1.3726193	-0.19912281	-0.61554656	1.1134136	-0.77007784	1.1158333	-1.5373766	-0.20018535	0.75127301	-0.42001672	0.022903246	0.27398516	0.17135755	0.67859949	-1.8894306	0.57169382	-0.35136253	-1.0297559
3.5639781	2.1749033	3.762485	2.8120339	-4.2247661	-0.25472926	0.35113728	1.0998341	-0.23933451	-0.19236525	-0.94421854	-2.3747064	-0.37394297	0.4833472	-0.20123462	-4.4369637	-0.31050414	-0.65172756	-0.11902862	-0.95578272	0.43599461	-2.6991124	-1.1572193	0.50988999	-0.34706889	-0.31877489	-2.1674849	1.4031707	2.7271422	2.1299905	1.4451487	0.2257305	-1.4163438	-0.17558094	-0.63757877	1.0339875	-0.66095411	1.083373	-1.4333223	-0.26445781	0.79135512	-0.48291661	0.073071906	0.29344918	0.19288925	0.72156528	-1.7277645	0.49761984	-0.37259398	-1.098003
3.593877	2.4805571	3.9581549	4.1491604	-3.756293	0.40376389	0.25775593	1.0494038	-0.34139693	-0.13309687	-0.77501616	-2.3608604	-0.67239989	0.50017322	-0.17409122	-3.9150897	-0.31926605	-0.63530477	-0.074867059	-0.96108823	0.37568253	-2.7498487	-1.2619849	0.54913082	-0.41517057	-0.1132246	-2.084354	1.3232412	2.9986528	2.1462059	1.2196042	0.26462784	-1.4524048	-0.16233198	-0.66065773	0.94562435	-0.53633788	1.0458514	-1.3258146	-0.32227274	0.82767331	-0.54495771	0.11471827	0.29306962	0.20949878	0.75006891	-1.5767612	0.4293472	-0.37724173	-1.1578796
3.5843728	2.7613822	4.1186865	5.3582567	-3.2571669	1.0080995	0.17791076	1.0218257	-0.43903467	-0.08092349	-0.60925916	-2.3100196	-1.0035861	0.51680911	-0.13522348	-3.3275039	-0.35262776	-0.61892413	-0.061960651	-1.0034863	0.29103884	-2.7716371	-1.3262555	0.54634655	-0.46154786	0.077557434	-1.9889134	1.2025197	3.2537423	2.1350194	0.95688486	0.30227286	-1.4790662	-0.16686823	-0.67803072	0.85825082	-0.40442653	0.99773676	-1.2252291	-0.37623609	0.85522462	-0.60327319	0.15414741	0.27050209	0.21820781	0.77408755	-1.4276699	0.36981891	-0.37048478	-1.2052425
3.5395619	3.0024639	4.2338718	6.4235578	-2.7674	1.5467753	0.11877002	1.0182374	-0.52403933	-0.023945208	-0.44478796	-2.2128774	-1.3547384	0.53578865	-0.087627608	-2.6968498	-0.4288998	-0.59534521	-0.073769089	-1.075773	0.18670453	-2.7757402	-1.352836	0.51156604	-0.49416538	0.24833154	-1.8704807	1.0557738	3.4872808	2.1002881	0.67448708	0.34713108	-1.4892337	-0.1897725	-0.68034843	0.77847047	-0.27357211	0.93530676	-1.1363991	-0.43147291	0.86959485	-0.65730851	0.19592462	0.22956943	0.2127339	0.80104026	-1.2730232	0.31758163	-0.35928444	-1.2338045
3.4633722	3.1987435	4.2969812	7.3322338	-2.3157781	2.0144457	0.078467431	1.032466	-0.59113673	0.044361917	-0.27771042	-2.0630467	-1.707226	0.55878851	-0.036487744	-2.0503485	-0.55367102	-0.5571904	-0.10286915	-1.164746	0.073283333	-2.7712241	-1.351089	0.46456289	-0.52178077	0.40054746	-1.7206818	0.90131198	3.6913997	2.0495166	0.39575222	0.40231813	-1.4730696	-0.2239578	-0.66129609	0.70596657	-0.14867934	0.85867328	-1.0576753	-0.49234671	0.86894778	-0.70897171	0.23875163	0.17813704	0.18836341	0.83141406	-1.1107878	0.26791378	-0.34997655	-1.2363708
3.3588581	3.3514437	4.3054234	8.078996	-1.9164075	2.412797	0.048199732	1.054179	-0.64101753	0.12351281	-0.10359534	-1.8587045	-2.0393093	0.58631323	0.010688421	-1.4159931	-0.71840486	-0.49916088	-0.14423002	-1.2534288	-0.034954387	-2.7611381	-1.3357293	0.42387046	-0.55033189	0.54233873	-1.5357527	0.75725544	3.8601078	1.9920026	0.14302317	0.46400871	-1.4225936	-0.25818909	-0.62177507	0.63403898	-0.029337083	0.77183148	-0.9824893	-0.55933219	0.85449417	-0.76110672	0.27519813	0.12342976	0.1470121	0.85845833	-0.94467443	0.21514424	-0.34592081	-1.2071592
3.2279996	3.462013	4.2601716	8.668439	-1.569567	2.7507927	0.017397334	1.0727776	-0.67924376	0.20808068	0.080033525	-1.6042908	-2.3297593	0.61736466	0.045847913	-0.81900506	-0.90366543	-0.42012048	-0.19615612	-1.3252604	-0.12497323	-2.743539	-1.3234354	0.39781503	-0.58072113	0.68523633	-1.3169403	0.63849307	3.9931045	1.9369904	-0.069211335	0.5237055	-1.3360119	-0.28312538	-0.56993623	0.55406654	0.089250859	0.68056934	-0.90306126	-0.62766181	0.82918166	-0.81548651	0.29565139	0.067397281	0.09917216	0.87212966	-0.78080603	0.15468629	-0.34640815	-1.1440457
3.0722039	3.5272787	4.1656774	9.1145237	-1.2649468	3.0425218	-0.02100333	1.0805464	-0.71232084	0.29091988	0.27144016	-1.3104706	-2.5606307	0.64914425	0.063076239	-0.27975808	-1.0839365	-0.32338914	-0.25909183	-1.3692783	-0.18982133	-2.7155336	-1.327605	0.38270559	-0.60848174	0.83983241	-1.0685515	0.55388518	4.0965962	1.8920115	-0.23747128	0.57276875	-1.2190628	-0.2964724	-0.51697691	0.46114869	0.21278593	0.58910286	-0.81442237	-0.68888987	0.79528311	-0.87153459	0.29404849	0.0050885493	0.061246673	0.86481074	-0.62318014	0.083659868	-0.3473928	-1.0494558
2.8931313	3.5389477	4.0303625	9.4383028	-0.98601149	3.302769	-0.067626178	1.0737806	-0.74364006	0.36501234	0.46473214	-0.99193204	-2.7188188	0.67688966	0.060845307	0.18743214	-1.2325387	-0.2146906	-0.3340456	-1.3832369	-0.2307451	-2.6760711	-1.3529445	0.36797308	-0.62501506	1.012732	-0.79549644	0.50413177	4.1804448	1.8614909	-0.36730218	0.60675316	-1.0825317	-0.30399628	-0.47132165	0.35760753	0.34406023	0.49762627	-0.7163278	-0.73456822	0.75266427	-0.92617643	0.2717592	-0.072618542	0.049361426	0.83546925	-0.47079385	-5.4961153E-05	-0.34372756	-0.92937575
2.6934485	3.4875735	3.8663942	9.6653553	-0.71472005	3.5419054	-0.11713877	1.051901	-0.77181071	0.42401959	0.65291403	-0.66462944	-2.7974315	0.69398479	0.042696649	0.57515571	-1.3257337	-0.099389628	-0.42205237	-1.3721264	-0.25567825	-2.6253779	-1.3931045	0.34317501	-0.61988658	1.2055905	-0.50270818	0.48177497	4.2527563	1.8456933	-0.46799744	0.62762724	-0.93776167	-0.31569933	-0.43456303	0.25248184	0.48142121	0.40262756	-0.61220781	-0.75957228	0.6992321	-0.97478227	0.2372436	-0.17336953	0.072695064	0.79002741	-0.31802276	-0.099460342	-0.33184367	-0.7910625
2.4774128	3.3681062	3.6880431	9.8239054	-0.43497799	3.7622469	-0.1613566	1.0161695	-0.79203755	0.46336356	0.83174783	-0.34407614	-2.7974842	0.69248543	0.015700256	0.88324152	-1.3468449	0.018922823	-0.52485739	-1.3432672	-0.27509388	-2.5622095	-1.4331557	0.30148168	-0.58361937	1.4158797	-0.19648739	0.47404262	4.3148939	1.8401633	-0.54713593	0.64270955	-0.79274195	-0.33960258	-0.40127069	0.15731941	0.62012721	0.29963104	-0.50641466	-0.76319301	0.63325268	-1.0129162	0.20164242	-0.29805247	0.12983104	0.7377627	-0.15795039	-0.21942563	-0.3115235	-0.64071011
2.2507924	3.1833209	3.5089061	9.9433621	-0.13363721	3.957923	-0.19312179	0.96927775	-0.79866492	0.48261439	1.0007748	-0.044657105	-2.7286445	0.66414842	-0.012581678	1.1185756	-1.2922762	0.13803422	-0.64573795	-1.3018146	-0.29728422	-2.4814573	-1.4550352	0.23923688	-0.51028847	1.6387043	0.11465659	0.4676342	4.3596022	1.8359279	-0.60734081	0.66048679	-0.65039247	-0.37683912	-0.36271433	0.080472536	0.7550477	0.18638814	-0.40163171	-0.74793485	0.55581828	-1.0379478	0.17264112	-0.43878422	0.21019896	0.68570124	0.013334213	-0.36605928	-0.28582116	-0.48222869
2.0195584	2.9431513	3.3385718	10.052058	0.19943739	4.1184612	-0.20942155	0.91547352	-0.78664533	0.48772491	1.1602611	0.22133832	-2.6074706	0.60192238	-0.036632865	1.294306	-1.1778445	0.25579637	-0.78880054	-1.2496433	-0.32562658	-2.3748449	-1.442655	0.15491813	-0.39917742	1.86829	0.4215762	0.45374348	4.3726567	1.8208502	-0.64658077	0.68564513	-0.50968256	-0.42065608	-0.31253885	0.023138189	0.88284191	0.064730854	-0.29772591	-0.71705496	0.47195109	-1.0493302	0.14997442	-0.58113774	0.2998091	0.63433943	0.19420665	-0.54451908	-0.25921552	-0.31763101
1.7882335	2.6608381	3.1799748	10.173734	0.56952597	4.2336531	-0.21246583	0.86005085	-0.75172677	0.49062596	1.3069922	0.44586533	-2.4536727	0.50163984	-0.053882071	1.4280637	-1.0394189	0.36914604	-0.9562243	-1.1877152	-0.35943184	-2.23532	-1.3848511	0.049121871	-0.25520901	2.0974458	0.71724686	0.43155535	4.337091	1.7823699	-0.66179142	0.71666269	-0.36915028	-0.45975349	-0.25110104	-0.020372755	1.0025609	-0.059774567	-0.19269986	-0.67215862	0.38978575	-1.0473918	0.12531331	-0.70951681	0.38795022	0.57744908	0.37849512	-0.7563021	-0.23511536	-0.14866547
1.5597312	2.3485269	3.0292	10.323824	0.97344035	4.2967694	-0.20815947	0.80741821	-0.69059945	0.50516504	1.4331829	0.62748481	-2.2863682	0.36334506	-0.064693011	1.5392688	-0.92301605	0.47442036	-1.1449884	-1.1193281	-0.39705291	-2.062036	-1.2760397	-0.074934451	-0.088451803	2.3150994	0.9976394	0.40871029	4.2387824	1.7109656	-0.65330318	0.74739937	-0.23071717	-0.48422069	-0.18567081	-0.058314394	1.1143398	-0.1804741	-0.085509687	-0.61231084	0.31801537	-1.0317542	0.086864681	-0.81301609	0.47111605	0.50614529	0.55937888	-0.99746391	-0.21418778	0.021377368
1.3370715	2.0145373	2.8781852	10.507121	1.3975613	4.3052186	-0.20354618	0.75836373	-0.60175153	0.54123126	1.5297987	0.77194615	-2.1211036	0.19146943	-0.07227543	1.6461566	-0.86680363	0.56893416	-1.3452535	-1.0509291	-0.4378113	-1.8624812	-1.1159643	-0.21075963	0.087197288	2.5045049	1.259567	0.3982733	4.0715394	1.6026512	-0.6266331	0.77111476	-0.10105195	-0.49072584	-0.12629932	-0.095954692	1.2168497	-0.29351414	0.020985785	-0.53552267	0.26260682	-1.000531	0.026088327	-0.88863647	0.55230934	0.41470029	0.73365038	-1.2587976	-0.19444307	0.18691362
1.1252457	1.6631812	2.7186919	10.717984	1.820557	4.2599739	-0.20546456	0.70868804	-0.48679002	0.60039202	1.5915807	0.8901961	-1.9670741	-0.0065737388	-0.082021129	1.7634451	-0.88468695	0.65305013	-1.5416608	-0.98940479	-0.48085611	-1.6513667	-0.91092741	-0.34876415	0.25640369	2.6449663	1.4975946	0.41364703	3.8394487	1.4593944	-0.59034335	0.78423539	0.010442641	-0.48371809	-0.080028011	-0.13213394	1.3054568	-0.40056719	0.11929431	-0.44165786	0.22459215	-0.95065817	-0.057382332	-0.94017098	0.63657368	0.30469186	0.90363662	-1.5279789	-0.17292673	0.34096387
0.93121889	1.2967244	2.5455394	10.943242	2.2197531	4.1654869	-0.22033257	0.65098081	-0.35140284	0.67523068	1.6199692	0.99470189	-1.8248616	-0.2228196	-0.099699108	1.9014286	-0.9611432	0.73185796	-1.7175668	-0.93788087	-0.52255734	-1.4474173	-0.67678367	-0.47842895	0.40537659	2.7172809	1.7029129	0.46397765	3.5550141	1.2881251	-0.55173089	0.78798867	0.095397181	-0.47186516	-0.047034299	-0.15969637	1.372861	-0.50831413	0.19960885	-0.33450759	0.20033082	-0.87922879	-0.15530516	-0.97377094	0.72559515	0.18521844	1.0755762	-1.7926118	-0.14791048	0.47722101
0.76175561	0.91756482	2.3579367	11.166346	2.577054	4.0301792	-0.25334943	0.57885871	-0.20489399	0.7525888	1.6221022	1.0955713	-1.6863911	-0.45108963	-0.12930781	2.0663672	-1.0591585	0.8146612	-1.860164	-0.89311164	-0.55553114	-1.2689223	-0.43995504	-0.59145002	0.52426433	2.7099929	1.8652967	0.55166888	3.2336738	1.0994363	-0.51310505	0.78709585	0.14963822	-0.46212933	-0.020933236	-0.16942828	1.4119758	-0.62490447	0.25382318	-0.22160154	0.18393854	-0.7853717	-0.25491309	-0.99307443	0.81473364	0.069056425	1.2553412	-2.042611	-0.12027293	0.59209044
0.6205119	0.52830956	2.1582909	11.370554	2.8812711	3.8662184	-0.30664976	0.49133402	-0.057885556	0.81960688	1.6068322	1.1978274	-1.5380979	-0.68840822	-0.17199613	2.2612925	-1.1346327	0.91053033	-1.9628944	-0.84626586	-0.57074383	-1.1291388	-0.23263048	-0.68370536	0.60847544	2.6229511	1.9770262	0.6719494	2.8878444	0.90602088	-0.47055545	0.78604132	0.17431877	-0.45520438	0.0069575555	-0.15541133	1.4191644	-0.7555394	0.27912162	-0.11207856	0.17028395	-0.67159278	-0.3452011	-0.99664099	0.89447503	-0.033218221	1.4439868	-2.270805	-0.093376211	0.68559051
0.50587126	0.1300355	1.949149	11.540045	3.126905	3.6878747	-0.37774093	0.39499232	0.080815862	0.8698177	1.5806487	1.3008619	-1.3661914	-0.93486839	-0.22671438	2.4865252	-1.1486778	1.0218329	-2.0236385	-0.78664013	-0.56129293	-1.0327023	-0.082997764	-0.75532639	0.65916428	2.4668059	2.0364995	0.81372391	2.5241081	0.72054811	-0.41604668	0.78527277	0.17453007	-0.44482827	0.04178678	-0.11874297	1.3960896	-0.89935461	0.27956228	-0.013776115	0.15704815	-0.54343259	-0.42196706	-0.97889283	0.95545794	-0.11783676	1.6359315	-2.4717567	-0.071672464	0.7606397
0.40983876	-0.27834745	1.7307595	11.659523	3.3116763	3.5087451	-0.45983195	0.30214888	0.20641779	0.90517373	1.5462507	1.4003568	-1.1616618	-1.191464	-0.29209792	2.7394698	-1.0734702	1.140756	-2.0410276	-0.70583827	-0.5251561	-0.97404796	-0.0051761747	-0.80950603	0.68276869	2.2596722	2.0495773	0.9611139	2.1444303	0.55332252	-0.34226199	0.78023081	0.15581564	-0.42118773	0.081277667	-0.067246663	1.3493946	-1.0489131	0.26484189	0.0692311	0.14501756	-0.40750838	-0.48872335	-0.93387567	0.99382019	-0.18849087	1.8211564	-2.6398298	-0.058960955	0.8210614
0.31823241	-0.6980401	1.5013184	11.713643	3.4353579	3.3384182	-0.5445351	0.22494743	0.31785514	0.93216813	1.5039547	1.4919679	-0.92304526	-1.4564778	-0.36828162	3.0135452	-0.89231074	1.2516996	-2.0123468	-0.59983771	-0.46536991	-0.939222	0.0061682463	-0.8508302	0.68928853	2.0232155	2.0281001	1.0954357	1.7492373	0.41019637	-0.24754491	0.76400374	0.12057761	-0.3765736	0.11635523	-0.011302997	1.2881519	-1.1927173	0.24655744	0.13731372	0.13642216	-0.26930937	-0.55297159	-0.85952821	1.0134877	-0.25283708	1.99025	-2.7679054	-0.057304744	0.86934783
0.21343657	-1.1273557	1.2595004	11.687269	3.5009668	3.1798286	-0.62559597	0.16870183	0.41475985	0.95550452	1.4536362	1.5750918	-0.65631558	-1.7223916	-0.45747517	3.2972154	-0.59812371	1.3376964	-1.9346445	-0.46830505	-0.38797322	-0.91096849	-0.026740927	-0.88368436	0.68959041	1.7792311	1.9863967	1.1975841	1.3396524	0.29103557	-0.13758963	0.7316739	0.067114134	-0.31015002	0.13605825	0.041517405	1.2199464	-1.319688	0.23393066	0.19346792	0.132202	-0.13204997	-0.62022442	-0.75966073	1.0240624	-0.31718842	2.139251	-2.8477606	-0.067127314	0.90540757
0.080190845	-1.5606155	1.0072438	11.56695	3.5168888	3.0290612	-0.70114059	0.12928405	0.49396956	0.97508042	1.3949383	1.6540617	-0.37251904	-1.975387	-0.56302833	3.5748342	-0.19605225	1.386619	-1.8080952	-0.31248059	-0.29892941	-0.87390139	-0.074307694	-0.91107667	0.69248882	1.5461939	1.9370713	1.2508373	0.91792121	0.1894077	-0.022782862	0.68375262	-0.0077847644	-0.22894682	0.1338114	0.089792013	1.1476611	-1.4230335	0.23156441	0.24015488	0.13016085	0.0031210567	-0.68952654	-0.64230825	1.0355015	-0.38255403	2.2714845	-2.8721626	-0.088298065	0.92694104
-0.087907808	-1.9898018	0.75104826	11.343127	3.4970183	2.8780537	-0.77293196	0.096367095	0.54924307	0.98837092	1.3255249	1.7347316	-0.084204418	-2.1981364	-0.68746237	3.8297377	0.28864743	1.3942467	-1.6386434	-0.13355702	-0.20165966	-0.81681069	-0.10997055	-0.93405145	0.70232988	1.3358431	1.8871614	1.2439367	0.48699857	0.094156604	0.086839076	0.62715958	-0.1045216	-0.14439371	0.11150627	0.13781966	1.0689185	-1.5012363	0.24026189	0.27722195	0.12550329	0.13588867	-0.75317001	-0.51567725	1.0524911	-0.44416218	2.3954263	-2.8376318	-0.12140791	0.93113456
-0.28491379	-2.4072976	0.50136577	11.011797	3.4573477	2.7185678	-0.84345427	0.059564248	0.57537004	0.9949245	1.2393587	1.8182558	0.19828313	-2.3749515	-0.83024475	4.0479504	0.80498929	1.3643488	-1.4372074	0.066931291	-0.09704052	-0.7326588	-0.11590309	-0.95174251	0.71769318	1.1514566	1.8355092	1.1739334	0.050911286	-0.0073453784	0.18606545	0.57322577	-0.21742215	-0.0665433	0.07925761	0.19182066	0.97824536	-1.556081	0.25980198	0.30221712	0.11333358	0.26509585	-0.80069084	-0.38443263	1.0717204	-0.49465474	2.5197014	-2.7462861	-0.16824918	0.91664837
-0.49425992	-2.807709	0.2705584	10.574316	3.4104804	2.5454225	-0.91289841	0.012764186	0.57351899	0.99813109	1.1276898	1.8974194	0.46926917	-2.4973678	-0.98625415	4.220547	1.2834179	1.3074582	-1.2157571	0.28469863	0.013682659	-0.61825573	-0.083953322	-0.96202311	0.73180269	0.98912899	1.7720604	1.0477473	-0.38352292	-0.12519819	0.27632367	0.53326069	-0.33430261	0.0005529464	0.050922572	0.25491291	0.87041833	-1.5894699	0.29172555	0.31241623	0.091355939	0.38767804	-0.82477221	-0.24853856	1.0837769	-0.52912983	2.6478306	-2.6056488	-0.23097901	0.88474733
-0.69481815	-3.18821	0.070006035	10.035421	3.3611386	2.357827	-0.97774839	-0.045651896	0.55302581	1.0023426	0.98361193	1.9590839	0.72764087	-2.5677377	-1.1459107	4.3440099	1.657779	1.2389222	-0.98322318	0.51053866	0.12532302	-0.47384329	-0.014740847	-0.96263033	0.73506363	0.84121874	1.6797337	0.88094849	-0.80512951	-0.26334106	0.3638343	0.51388593	-0.43941206	0.059805214	0.037571501	0.3238647	0.74340594	-1.6009628	0.34050276	0.30718754	0.061287002	0.49926666	-0.82558969	-0.10517059	1.0786259	-0.54892418	2.7757491	-2.4264931	-0.31032373	0.83890088
-0.8679873	-3.5475573	-0.092702616	9.4008891	3.3046908	2.1581883	-1.0315902	-0.11499441	0.52741044	1.0078438	0.80783626	1.9907582	0.97418097	-2.5983914	-1.2973342	4.41907	1.8910348	1.1759247	-0.74382336	0.73100623	0.22784107	-0.30135522	0.083602679	-0.95255714	0.71917956	0.69962211	1.5392199	0.69289922	-1.1994161	-0.4174859	0.45463506	0.5149871	-0.51895258	0.11806663	0.042391651	0.3897886	0.59980312	-1.5873017	0.41210145	0.28961334	0.028387804	0.59626699	-0.81092795	0.047398948	1.0513886	-0.56152701	2.8937347	-2.2199072	-0.40385828	0.78307031
-1.0027756	-3.8839031	-0.21521477	8.6759809	3.2288043	1.9490533	-1.0673657	-0.19325294	0.50693764	1.0084556	0.61154075	1.9861336	1.2079723	-2.6057027	-1.4295968	4.4492663	1.9881547	1.134167	-0.49847627	0.93186343	0.3094038	-0.10128887	0.19748513	-0.9334059	0.68070008	0.55732123	1.3358948	0.4998664	-1.5526589	-0.57578127	0.54929099	0.53134946	-0.566524	0.18093528	0.059935669	0.44244494	0.44594746	-1.5443606	0.51030661	0.26640252	-0.0008143899	0.67787142	-0.79188781	0.20618086	1.0049999	-0.576444	2.9916876	-1.9951234	-0.50543728	0.71977492
-1.0982076	-4.1923339	-0.30007806	7.8647112	3.117251	1.7306707	-1.0792794	-0.27569292	0.49303281	0.99438274	0.41346765	1.9463607	1.4238149	-2.602059	-1.5353668	4.4403445	1.9885933	1.1254048	-0.2482994	1.1017706	0.36140731	0.12918975	0.31152834	-0.91028103	0.62171096	0.40871873	1.0660953	0.3101491	-1.8564886	-0.7225025	0.64095758	0.55647618	-0.58514623	0.24843337	0.080025963	0.47545433	0.28891914	-1.4705577	0.63309391	0.24560804	-0.021706998	0.74661517	-0.77678423	0.36253658	0.94831108	-0.59951463	3.0646052	-1.7591159	-0.60629062	0.64922778
-1.1637629	-4.4637367	-0.35345702	6.9694403	2.9545648	1.5012363	-1.0632307	-0.35343108	0.47892339	0.95825046	0.23210146	1.8777992	1.6119475	-2.590609	-1.6119045	4.4001725	1.946093	1.1557927	0.0022233407	1.2341359	0.38158305	0.39427324	0.41348308	-0.89168283	0.54787855	0.25007258	0.73946432	0.12414384	-2.110186	-0.84328395	0.71809303	0.58615104	-0.58470649	0.31426535	0.093798507	0.4893178	0.13334716	-1.3693243	0.77186241	0.23323575	-0.033842088	0.80726189	-0.76694103	0.50486799	0.89080687	-0.62912731	3.1150863	-1.5178887	-0.69740687	0.57009086
-1.2178684	-4.6856291	-0.38365737	5.9901204	2.7301716	1.2594249	-1.0164018	-0.41463687	0.45630711	0.89987053	0.077347555	1.7885637	1.760362	-2.5651159	-1.66055	4.3380603	1.908758	1.2243624	0.24503093	1.3269838	0.37286555	0.69485309	0.49827221	-0.88777498	0.46633154	0.080530081	0.37632836	-0.061814263	-2.3203763	-0.92938033	0.76977216	0.62000448	-0.57682528	0.3692096	0.098364956	0.49065477	-0.019675871	-1.2486628	0.91419576	0.23096266	-0.040752623	0.86456475	-0.75680264	0.62344578	0.83685231	-0.65651957	3.1515224	-1.2783497	-0.77202949	0.48132902
-1.2840589	-4.8442904	-0.39936134	4.923119	2.4410687	1.0071747	-0.93740094	-0.44872388	0.42305647	0.82661128	-0.053098698	1.6852953	1.8587654	-2.5135643	-1.6853187	4.2631319	1.9061021	1.3220967	0.47171452	1.3820919	0.33999237	1.024657	0.56908303	-0.90675174	0.38485396	-0.096601939	0.0020809707	-0.25121036	-2.4992991	-0.97942696	0.79039677	0.66031376	-0.57012525	0.40657026	0.097674321	0.48813642	-0.17106218	-1.1181327	1.0482236	0.23626369	-0.04764366	0.92074468	-0.73821049	0.714527	0.78274549	-0.67003497	3.182932	-1.0492619	-0.82694447	0.38406346
-1.3856181	-4.9275574	-0.40781282	3.7611118	2.0931961	0.75098551	-0.82763804	-0.45172616	0.38601021	0.74918021	-0.17051941	1.5710821	1.9023588	-2.4230548	-1.6910362	4.1820953	1.9447147	1.4329687	0.67776122	1.4044664	0.28798728	1.369162	0.63525592	-0.95061956	0.31135799	-0.27303194	-0.35831825	-0.44492374	-2.6618946	-0.99887626	0.7815884	0.70849863	-0.56780421	0.42634079	0.099285461	0.48725527	-0.32099412	-0.98526587	1.1660816	0.2445047	-0.058672832	0.97398767	-0.70641407	0.78150719	0.71851744	-0.66111083	3.213182	-0.84028102	-0.86194619	0.28243425
-1.5402251	-4.9278688	-0.41440739	2.4959087	1.7019756	0.50130917	-0.69318926	-0.42953362	0.35669916	0.67556438	-0.28745354	1.4453943	1.893708	-2.2839426	-1.6812658	4.0973752	2.0123101	1.5377671	0.86441656	1.4017456	0.22346598	1.7079279	0.70810728	-1.0133905	0.25230855	-0.43591703	-0.68362298	-0.64105151	-2.8214984	-0.99803962	0.75045863	0.76160982	-0.56819617	0.43554698	0.10891981	0.48687854	-0.46671413	-0.85319424	1.2650134	0.25184653	-0.075267827	1.0191443	-0.6643646	0.83255247	0.63365069	-0.62869877	3.2379032	-0.659269	-0.87795491	0.18298361
-1.7554375	-4.8442326	-0.42469261	1.1236603	1.291177	0.27050779	-0.54510828	-0.39611508	0.34326709	0.60737646	-0.41058214	1.30561	1.8419484	-2.0918019	-1.6566071	4.0071111	2.0859333	1.6197401	1.0366487	1.3823574	0.15571986	2.0199543	0.79609008	-1.0833785	0.21050128	-0.57026089	-0.95734035	-0.83637227	-2.9855536	-0.98953094	0.70499959	0.81172037	-0.56789577	0.44443647	0.12605777	0.47978472	-0.60199026	-0.72042563	1.3457611	0.25775794	-0.095994543	1.0503726	-0.62261034	0.87590002	0.52342111	-0.57956997	3.2460307	-0.50920855	-0.87501924	0.092764512
-2.0257092	-4.6813816	-0.44743173	-0.35075687	0.88832828	0.069961262	-0.39645262	-0.36727463	0.34464196	0.54112945	-0.53848281	1.1484189	1.7596585	-1.8473804	-1.6143067	3.9073792	2.1387103	1.6691107	1.1989702	1.352494	0.095190333	2.288746	0.90065715	-1.1477009	0.18343927	-0.66299589	-1.1681245	-1.0284405	-3.1536518	-0.98560956	0.64924732	0.84896856	-0.56541568	0.46054938	0.14341458	0.45699693	-0.71885683	-0.58303658	1.4090502	0.26571948	-0.11797084	1.0640219	-0.5946047	0.91534204	0.39232623	-0.52445598	3.2250434	-0.38642991	-0.85143787	0.017083452
-2.3323845	-4.4461225	-0.49604144	-1.9127954	0.51697292	-0.092741731	-0.25687852	-0.35372055	0.35129203	0.47298885	-0.66468995	0.97002775	1.6586879	-1.5560116	-1.5494296	3.7949153	2.1447843	1.6839067	1.3523965	1.3135827	0.049977566	2.503511	1.0142509	-1.1957365	0.1629105	-0.70675866	-1.310725	-1.2174706	-3.3188631	-0.99572555	0.58145146	0.86614493	-0.56261341	0.48412793	0.15068576	0.41330431	-0.81107552	-0.43833525	1.4523689	0.2812397	-0.13918901	1.0602061	-0.59005984	0.94858125	0.25297709	-0.47246965	3.1667622	-0.2812633	-0.80453639	-0.041956124
-2.6473581	-4.143099	-0.58681617	-3.5402934	0.18963895	-0.2152484	-0.12825454	-0.35741466	0.35202547	0.40276483	-0.78261646	0.76584442	1.5470882	-1.2271755	-1.4566841	3.6682992	2.0859827	1.6674997	1.4941482	1.2620377	0.022464346	2.6577814	1.1215877	-1.219892	0.13574474	-0.7010757	-1.3867452	-1.4070489	-3.4715972	-1.0245066	0.49629174	0.86200673	-0.56289098	0.50775354	0.14020579	0.35077717	-0.87714073	-0.28766716	1.4693579	0.30826162	-0.16018919	1.0426556	-0.61017803	0.96948455	0.12124909	-0.4270207	3.07054	-0.18102565	-0.7326644	-0.085411102
-2.9388137	-3.7727096	-0.73416506	-5.2059896	-0.094359901	-0.30010639	-0.0045325559	-0.37313161	0.34174366	0.33359088	-0.88829927	0.53107703	1.4288811	-0.87369168	-1.3319047	3.5271347	1.9602559	1.6251421	1.6192214	1.1915533	0.0082481715	2.7491394	1.2040041	-1.2138785	0.085653356	-0.65099562	-1.4037592	-1.6026142	-3.6041363	-1.07049	0.38918396	0.84173595	-0.56784215	0.5205133	0.11117139	0.27843605	-0.92063479	-0.13645873	1.4521431	0.34647911	-0.18369206	1.0170871	-0.64738736	0.97271375	0.010226956	-0.38539254	2.9423774	-0.074078499	-0.63724703	-0.1161186
-3.176667	-3.3325739	-0.9441834	-6.878432	-0.34596058	-0.35348023	0.12359968	-0.39395462	0.32438625	0.26754822	-0.9797039	0.26263584	1.3060754	-0.50998514	-1.1726841	3.3704742	1.7866969	1.5614223	1.722134	1.0963179	-0.0013914158	2.7802394	1.2447667	-1.1704318	-0.0039203499	-0.56544386	-1.3731221	-1.8079482	-3.713659	-1.1260648	0.25979887	0.81432791	-0.57475398	0.51415497	0.070147132	0.20827306	-0.94785928	0.0082321151	1.3948705	0.39116856	-0.21244401	0.98864308	-0.68961384	0.95779852	-0.073884416	-0.34213553	2.7906167	0.046842909	-0.52364462	-0.13683177
-3.3365118	-2.8216062	-1.2089695	-8.5214345	-0.58092076	-0.38367564	0.26172365	-0.41659489	0.30930637	0.20130401	-1.0543412	-0.03885019	1.1806	-0.1493801	-0.97792953	3.1963134	1.6015176	1.4797156	1.797801	0.97327768	-0.014917032	2.7588979	1.2331423	-1.081652	-0.14613208	-0.45685544	-1.3080171	-2.0217194	-3.8027531	-1.1790823	0.11303393	0.78785288	-0.57626001	0.487626	0.027587851	0.14966398	-0.96455566	0.14087091	1.2964649	0.43518862	-0.24687591	0.95965513	-0.72674263	0.93033733	-0.1317491	-0.29424818	2.6206732	0.18337206	-0.40021408	-0.14890663
-3.4017597	-2.2440993	-1.5053094	-10.094179	-0.81448107	-0.39937486	0.40660247	-0.44293394	0.30454181	0.12583692	-1.1077843	-0.36840518	1.0546219	0.19881747	-0.74683802	3.0027649	1.4435429	1.3834258	1.8416621	0.82312651	-0.037057872	2.696588	1.1666419	-0.94323439	-0.34673417	-0.34101036	-1.2218279	-2.2361934	-3.8780536	-1.2159165	-0.042947488	0.76496154	-0.56243996	0.447528	-0.0078441325	0.10530054	-0.97351386	0.25968325	1.161591	0.47192006	-0.28398978	0.92918633	-0.75570566	0.89976045	-0.16722758	-0.24480553	2.4320142	0.33251921	-0.27595076	-0.15223389
-3.3641573	-1.6115994	-1.8002909	-11.553909	-1.0578007	-0.40782178	0.54663777	-0.47779059	0.31205585	0.030679829	-1.134667	-0.71784387	0.92964465	0.53104524	-0.47863693	2.7899652	1.3349829	1.2770894	1.8502411	0.65044272	-0.068198766	2.606271	1.0519245	-0.75957935	-0.60068853	-0.23484892	-1.1257835	-2.4385453	-3.9477085	-1.2247888	-0.20071696	0.74147447	-0.5248062	0.40430134	-0.033991254	0.071105638	-0.97396181	0.36699825	0.99949334	0.497899	-0.31798196	0.89459439	-0.78119001	0.87473736	-0.1828408	-0.20248306	2.2193547	0.48905672	-0.15785757	-0.146398
-3.2236093	-0.94216866	-2.061757	-12.860791	-1.3172836	-0.41441198	0.66777521	-0.52548458	0.32716795	-0.090245341	-1.1320458	-1.077776	0.8059428	0.84893607	-0.17401345	2.5618048	1.269075	1.1653548	1.8231655	0.46259459	-0.10613356	2.500457	0.90465304	-0.54510238	-0.890737	-0.15218295	-1.0261762	-2.6139203	-4.0175409	-1.1981557	-0.35719215	0.70894061	-0.46012641	0.36625318	-0.056095584	0.040037175	-0.96301004	0.46727024	0.82106638	0.51374181	-0.34241764	0.85387278	-0.81144716	0.85850746	-0.17751797	-0.17711924	1.9772608	0.6478746	-0.049315053	-0.13223207
-2.9883194	-0.25819432	-2.267151	-13.982316	-1.5965406	-0.42469302	0.76055668	-0.58738768	0.34114714	-0.23490821	-1.1031119	-1.4391055	0.6835104	1.1565783	0.16256228	2.3269171	1.2128848	1.0500882	1.7656934	0.26734116	-0.14883348	2.3898935	0.74800411	-0.31996491	-1.1889235	-0.10011411	-0.92273762	-2.749321	-4.0865656	-1.1338904	-0.51407121	0.65933363	-0.37144738	0.33491573	-0.083401869	0.0071663365	-0.93854011	0.56359402	0.6357679	0.52241725	-0.35302343	0.80732389	-0.85173689	0.84676388	-0.14804689	-0.17402483	1.7051385	0.80510037	0.049833393	-0.11257224
-2.675344	0.41629437	-2.4055107	-14.895036	-1.8990982	-0.44742816	0.82331513	-0.66119518	0.34512459	-0.39398561	-1.0583019	-1.7929157	0.56393504	1.4570778	0.52151596	2.0979085	1.1228268	0.92832526	1.6890699	0.070794997	-0.19636099	2.282926	0.60901767	-0.10294238	-1.4608566	-0.078715488	-0.80901884	-2.8371857	-4.1444819	-1.0355778	-0.67447635	0.58923807	-0.26557513	0.30459059	-0.12372129	-0.027074463	-0.90165346	0.65500674	0.45046265	0.52582411	-0.34945945	0.7578742	-0.89939229	0.82943937	-0.093262087	-0.19037899	1.4095631	0.95765308	0.14168427	-0.091527156
-2.3104431	1.0590201	-2.4733691	-15.583638	-2.2294791	-0.49603407	0.85984613	-0.74174355	0.33342028	-0.55589858	-1.0121798	-2.1287359	0.4513276	1.7505232	0.88874903	1.8882384	0.96335966	0.79386907	1.6072609	-0.12248858	-0.25020473	2.1853665	0.5120163	0.093892523	-1.67169	-0.083496091	-0.67457783	-2.8771755	-4.1734573	-0.91210092	-0.83805933	0.50171789	-0.14885784	0.26631362	-0.17918518	-0.057163268	-0.85682696	0.7365732	0.27074268	0.52221502	-0.33486603	0.70992519	-0.9434011	0.79532531	-0.018327785	-0.21571453	1.1026543	1.1019893	0.22816212	-0.072637753
-1.9254618	1.6531224	-2.4698068	-16.038672	-2.5913211	-0.5868052	0.87418098	-0.82265239	0.30438415	-0.71309685	-0.97729652	-2.4331047	0.35121582	2.0343541	1.2472928	1.7079786	0.71982987	0.64231093	1.5316832	-0.30771822	-0.310444	2.1006144	0.47014635	0.26604399	-1.7928597	-0.1079953	-0.50871753	-2.8754888	-4.1534873	-0.77632014	-0.9976499	0.40496978	-0.023825894	0.21373963	-0.24537407	-0.076022391	-0.80976798	0.80208121	0.10328111	0.50622466	-0.31359298	0.66711523	-0.96875818	0.73685202	0.063880637	-0.23631046	0.79731937	1.2333463	0.30962594	-0.057076142
-1.5527271	2.1887313	-2.3947823	-16.254387	-2.9834228	-0.73415068	0.86678797	-0.8977128	0.25886144	-0.86590176	-0.9583622	-2.6910027	0.26819209	2.3049816	1.5791076	1.5609886	0.40070815	0.47588343	1.4670996	-0.47846661	-0.37324145	2.0297879	0.47933386	0.41378927	-1.8083276	-0.14461482	-0.30520303	-2.842412	-4.0684008	-0.64251998	-1.1393225	0.30804262	0.11178666	0.14749341	-0.31411286	-0.079868749	-0.76460203	0.84746215	-0.042605887	0.47121254	-0.28868069	0.63018819	-0.96332161	0.65267289	0.13593277	-0.24128798	0.50181955	1.3463685	0.38491452	-0.043019704
-1.2186759	2.6609043	-2.25049	-16.228268	-3.3965609	-0.94416579	0.83460648	-0.9613788	0.19871577	-1.0213406	-0.95003748	-2.8903386	0.20407557	2.5583163	1.8669769	1.4448819	0.030008231	0.30409346	1.410822	-0.62735347	-0.43086474	1.9717058	0.51936153	0.53818557	-1.718403	-0.18407224	-0.066179953	-2.7893132	-3.9101378	-0.52292023	-1.246145	0.21591364	0.26327029	0.075567635	-0.3783253	-0.071470174	-0.72201132	0.87310097	-0.15524643	0.41254486	-0.2604215	0.59640844	-0.92353505	0.54711477	0.1824244	-0.22713021	0.21672696	1.4369468	0.45259386	-0.026653242
-0.93965018	3.0658902	-2.0428285	-15.962826	-3.8133836	-1.2089488	0.77414053	-1.0088664	0.12683668	-1.1872216	-0.93940494	-3.0268373	0.15765593	2.7884577	2.0963689	1.3524979	-0.36428305	0.13885124	1.3552192	-0.7488131	-0.47455557	1.922685	0.56194881	0.63849513	-1.5395959	-0.21490334	0.1971955	-2.7259882	-3.680421	-0.42451879	-1.3042781	0.12724866	0.43510111	0.0094503674	-0.43600106	-0.059560667	-0.67913088	0.88401158	-0.22313269	0.33035485	-0.22654789	0.5608011	-0.85583136	0.42703553	0.19650467	-0.19807134	-0.063787994	1.5042082	0.51244016	-0.0043153378
-0.72054339	3.3993945	-1.7808816	-15.4674	-4.2108736	-1.5052859	0.6851327	-1.0368615	0.047565058	-1.3653879	-0.91117917	-3.1064714	0.12581996	2.9865778	2.2568304	1.2730762	-0.75843581	-0.012795119	1.2919898	-0.84222658	-0.49850903	1.8762531	0.58085274	0.71296219	-1.3005208	-0.22383856	0.46851414	-2.6588462	-3.3895897	-0.34756936	-1.3084688	0.036324697	0.62715628	-0.042018294	-0.49063638	-0.054561298	-0.63140561	0.8875798	-0.23907356	0.23028548	-0.18403305	0.51812606	-0.77299168	0.29797677	0.18270702	-0.1622665	-0.34702019	1.5514143	0.56610835	0.02538454
-0.55547611	3.6582973	-1.4744087	-14.757204	-4.5635455	-1.8002647	0.57226722	-1.044845	-0.033729528	-1.5489322	-0.85234517	-3.1440457	0.10524233	3.1419244	2.3430547	1.1935458	-1.1337683	-0.15251413	1.2162243	-0.91311021	-0.50207683	1.8229992	0.55931036	0.76266551	-1.0354399	-0.19715943	0.73218326	-2.5901177	-3.0529385	-0.28607482	-1.2637719	-0.062517074	0.83368972	-0.077486809	-0.54782749	-0.06319208	-0.57570886	0.88978356	-0.20378803	0.12135003	-0.13168142	0.46442374	-0.68777365	0.16210991	0.15449934	-0.12619699	-0.63610208	1.5850416	0.61640749	0.060662735
-0.43021978	3.8438272	-1.1307605	-13.85022	-4.8469715	-2.0617283	0.44355501	-1.0357082	-0.11199984	-1.7247064	-0.75437777	-3.1582813	0.093816332	3.2443596	2.3561661	1.1011786	-1.4721419	-0.28818046	1.1283796	-0.97129254	-0.48853757	1.7508549	0.49323979	0.7948102	-0.77741612	-0.12286659	0.97800708	-2.5180691	-2.686158	-0.23004355	-1.1825943	-0.17080906	1.0459893	-0.10356781	-0.61035285	-0.085154466	-0.51277253	0.89219371	-0.12638284	0.012041616	-0.071769278	0.39772431	-0.60754298	0.019320168	0.12774389	-0.09059991	-0.92687738	1.6122316	0.66544447	0.097335291
-0.32622827	3.9632958	-0.75356163	-12.764967	-5.0417743	-2.26712	0.3068245	-1.0146067	-0.18429947	-1.8784586	-0.61395181	-3.1656799	0.091127367	3.2869792	2.3051031	0.98681304	-1.7535267	-0.42838053	1.033061	-1.0271284	-0.46179866	1.6460897	0.39031017	0.82152587	-0.55238048	0.0067421011	1.2023012	-2.4380765	-2.301926	-0.1690614	-1.0790529	-0.28435368	1.2568786	-0.13062931	-0.67492273	-0.11365771	-0.44709194	0.89180538	-0.021192633	-0.092677952	-0.0093903556	0.3178358	-0.53265129	-0.12952023	0.11332438	-0.050114138	-1.2088196	1.6377166	0.71274862	0.13073397
-0.22536703	4.0293694	-0.34527907	-11.520504	-5.1368363	-2.4054775	0.16787998	-0.98688914	-0.25097269	-1.9988587	-0.4341644	-3.17624	0.097523972	3.2680991	2.2067921	0.84648892	-1.9613344	-0.57945635	0.93546823	-1.0878638	-0.42400682	1.4951833	0.26535997	0.85494599	-0.37511511	0.1928661	1.4062107	-2.3443109	-1.9082562	-0.096050434	-0.96374006	-0.39480376	1.4641962	-0.16652794	-0.73250264	-0.13943163	-0.38444994	0.8836719	0.097105225	-0.19184112	0.050006448	0.22525729	-0.45896221	-0.27947119	0.11273987	0.0031969627	-1.4693523	1.6617521	0.75465869	0.15763343
-0.11401722	4.0577503	0.087078103	-10.137878	-5.1303445	-2.473334	0.032155003	-0.9569162	-0.31498266	-2.0785194	-0.22650432	-3.1925043	0.11219418	3.1920566	2.0835891	0.68061757	-2.0919298	-0.74637871	0.83827443	-1.155757	-0.37568641	1.2874775	0.1337198	0.90298253	-0.24820048	0.42946434	1.592681	-2.2316748	-1.5078932	-0.0093123931	-0.84124085	-0.49373361	1.6713464	-0.21188369	-0.77208037	-0.15607335	-0.32890755	0.86457842	0.21763828	-0.28677812	0.10308922	0.11996364	-0.38271521	-0.42069246	0.1189708	0.074376288	-1.6991767	1.6801198	0.78550215	0.17717889
0.014538402	4.0645339	0.52732334	-8.642029	-5.0287099	-2.4697699	-0.092392514	-0.92823666	-0.37937036	-2.1128602	-0.011186359	-3.2110314	0.13196169	3.0685118	1.9581216	0.49164371	-2.1583176	-0.93445617	0.74128886	-1.2282869	-0.31773551	1.0180971	0.0055101409	0.96822706	-0.16411584	0.70468499	1.7634691	-2.0974731	-1.098633	0.088187859	-0.71135082	-0.57681077	1.8844179	-0.25933392	-0.78598176	-0.16368868	-0.28098354	0.83579876	0.33520811	-0.37849453	0.14972742	0.0012600287	-0.30467188	-0.54059328	0.12189222	0.16142449	-1.895549	1.6861104	0.80001283	0.19039701
0.15983512	4.0640345	0.95033833	-7.0632131	-4.8440616	-2.3947438	-0.19503924	-0.90406333	-0.44460151	-2.0991418	0.18676812	-3.224552	0.15256848	2.9107736	1.8474905	0.28178653	-2.182977	-1.1488556	0.64340838	-1.2995065	-0.25345395	0.69007383	-0.11628614	1.0490125	-0.10940746	1.0038008	1.9175068	-1.9420936	-0.67516792	0.19125823	-0.57319758	-0.64521268	2.106881	-0.29714095	-0.77376456	-0.16857259	-0.23775264	0.80352512	0.4493252	-0.46525632	0.19234913	-0.13097934	-0.23082356	-0.62819786	0.11483839	0.25517355	-2.0616052	1.6733523	0.79572183	0.19863815
0.31571317	4.0673748	1.3271703	-5.4368561	-4.5910503	-2.2504499	-0.26611267	-0.88721458	-0.50774541	-2.0371047	0.34545037	-3.223724	0.17206617	2.7337889	1.7591063	0.052116985	-2.1844975	-1.3911822	0.54419352	-1.3612425	-0.18877379	0.31451983	-0.23359849	1.1406507	-0.069395533	1.3117668	2.0512777	-1.7679272	-0.23210368	0.29483258	-0.4295564	-0.7034469	2.3347503	-0.31537847	-0.74220953	-0.17914111	-0.19487809	0.77638371	0.56098993	-0.54167791	0.23387035	-0.27468546	-0.1690957	-0.67857282	0.098447822	0.34337482	-2.202414	1.638049	0.77406924	0.20196813
0.47305057	4.0818122	1.632287	-3.8015295	-4.2842244	-2.0427871	-0.30211454	-0.87939461	-0.56401775	-1.9304475	0.45413704	-3.1981879	0.19376623	2.5520263	1.6897009	-0.19672167	-2.1672713	-1.6548695	0.44351604	-1.4037106	-0.12998136	-0.090715293	-0.34921081	1.2357894	-0.032173901	1.6139391	2.160835	-1.5765552	0.23312795	0.39538943	-0.28822485	-0.75538421	2.5555869	-0.31124825	-0.70131776	-0.20075384	-0.14973971	0.76104452	0.66932368	-0.60030346	0.27512042	-0.4247724	-0.12419108	-0.69466316	0.079811599	0.41654004	-2.3205137	1.5796428	0.73966759	0.19863461
0.62277836	4.1106106	1.8502174	-2.1957427	-3.9373555	-1.7808391	-0.30768899	-0.87981061	-0.60955475	-1.7873206	0.5166296	-3.1373426	0.22633561	2.377705	1.6277322	-0.46296967	-2.1216165	-1.9230397	0.3404267	-1.4162994	-0.080331436	-0.50184111	-0.46392552	1.3248985	0.0089889201	1.8953177	2.2440264	-1.3658816	0.71793139	0.49149194	-0.1595171	-0.80106872	2.7522238	-0.29021293	-0.65881738	-0.23255666	-0.10377006	0.7585501	0.77049271	-0.63491864	0.31334841	-0.57358668	-0.093899439	-0.68522957	0.067740381	0.4721122	-2.4137449	1.4997746	0.69810486	0.18607996
0.75738774	4.1532416	1.9790954	-0.65460587	-3.5645841	-1.4743651	-0.29278007	-0.883836	-0.64342705	-1.6189374	0.54770878	-3.0317155	0.28062604	2.2197331	1.5578541	-0.742516	-2.034757	-2.1716347	0.23314282	-1.3897487	-0.038409687	-0.88957199	-0.57605571	1.3983743	0.0553359	2.1399238	2.3009989	-1.1296883	1.2125304	0.58371446	-0.051805224	-0.83591085	2.9087998	-0.26220658	-0.61640072	-0.2680036	-0.062311971	0.76368153	0.85950152	-0.64328331	0.34294674	-0.71256873	-0.069168957	-0.66010262	0.067044265	0.51466118	-2.4765944	1.400336	0.65344329	0.16298428
0.87011503	4.2057472	2.029141	0.79239907	-3.1812789	-1.130716	-0.26752848	-0.88353195	-0.66736991	-1.4370493	0.56485479	-2.8750188	0.36502468	2.0828529	1.4656542	-1.0285663	-1.904805	-2.3765848	0.1202904	-1.3198523	-5.749525E-05	-1.2226117	-0.68203163	1.4494789	0.10402401	2.3316236	2.3321011	-0.86072401	1.6991173	0.67417837	0.032106068	-0.85274452	3.0158098	-0.2353908	-0.5696174	-0.29868437	-0.032082713	0.76745051	0.93321234	-0.62766766	0.35794401	-0.83468563	-0.038037181	-0.62559377	0.075269544	0.55212073	-2.504307	1.2819419	0.6067514	0.13113904
0.95362397	4.2611988	2.0166402	2.1219655	-2.8027044	-0.7535164	-0.23858648	-0.87111679	-0.68337626	-1.2516743	0.58005416	-2.6657957	0.48199243	1.9665202	1.3415279	-1.312225	-1.7474984	-2.5206968	0.0018401779	-1.2105055	0.03750188	-1.4747466	-0.77611971	1.476098	0.15009178	2.4566344	2.3344987	-0.55617675	2.1538487	0.76585908	0.096006085	-0.84604386	3.0721937	-0.2112608	-0.51133596	-0.31944315	-0.017851269	0.76094009	0.99248121	-0.59339473	0.35473064	-0.936473	0.0085556556	-0.58249028	0.083949164	0.59032391	-2.4974754	1.1438515	0.55638783	0.095980364
1.0008183	4.3102768	1.9574121	3.3167386	-2.4412133	-0.34523323	-0.20871439	-0.84376296	-0.69115613	-1.0697095	0.59615298	-2.407887	0.62725297	1.8641196	1.1830803	-1.583537	-1.5911361	-2.5971502	-0.12144816	-1.0733156	0.072886772	-1.630678	-0.84835591	1.4806558	0.18844196	2.5066743	2.3002221	-0.22294167	2.551625	0.86176994	0.14815465	-0.81600753	3.0838735	-0.18382746	-0.43689232	-0.33188887	-0.019980377	0.73851585	1.0422394	-0.5464013	0.33369253	-1.0183098	0.072225537	-0.52742252	0.083550756	0.62914023	-2.4642117	0.98542752	0.49972123	0.065315565
1.0080232	4.342046	1.8639714	4.365763	-2.1043342	0.087124435	-0.17916007	-0.80614666	-0.68779798	-0.89422441	0.60902231	-2.1100022	0.79118886	1.7636321	0.99551189	-1.8324565	-1.4636279	-2.6095496	-0.24972765	-0.92360858	0.10147384	-1.6862626	-0.88314541	1.4688071	0.2162599	2.4808594	2.2173902	0.12030528	2.8714267	0.9640925	0.19671924	-0.7697464	3.0593848	-0.14331358	-0.34794527	-0.34401347	-0.033831454	0.69901849	1.0893502	-0.49087728	0.29909326	-1.0827396	0.14659677	-0.45672407	0.068866358	0.66262562	-2.4181366	0.80825236	0.43525615	0.046752628
0.97773456	4.3449703	1.7465875	5.2658946	-1.7944879	0.52737004	-0.15241789	-0.7683843	-0.67005264	-0.72436706	0.61272998	-1.7847009	0.96136111	1.6504517	0.78988405	-2.0498294	-1.3806606	-2.5695947	-0.38562845	-0.77539532	0.11918638	-1.6448289	-0.86271656	1.4476377	0.23528005	2.3850249	2.0739636	0.44626645	3.100468	1.0733168	0.24522843	-0.71869955	3.0050106	-0.082440032	-0.25253585	-0.36597579	-0.051480846	0.64428185	1.1390457	-0.42832888	0.25708807	-1.1321542	0.22120439	-0.37057597	0.041440025	0.68307244	-2.3730779	0.61753443	0.36403619	0.045063862
0.91814858	4.3080749	1.6147662	6.0226833	-1.5089729	0.95038528	-0.13276517	-0.74050215	-0.63727412	-0.55611348	0.60337489	-1.4466554	1.1253225	1.5117592	0.5801886	-2.2286539	-1.342025	-2.4931711	-0.53439129	-0.63797692	0.12613316	-1.5153307	-0.77549421	1.4238521	0.25168133	2.2290067	1.8620751	0.72663833	3.236982	1.1874787	0.29108985	-0.67389332	2.9225614	-0.0017332196	-0.16120574	-0.40458716	-0.065151218	0.5758212	1.1918882	-0.35904448	0.21267679	-1.1673116	0.28751381	-0.27480158	0.0077016501	0.68637711	-2.337524	0.42170446	0.28959257	0.060743956
0.8397866	4.2218989	1.4765426	6.6489777	-1.2396079	1.3272174	-0.1242603	-0.72696149	-0.59258257	-0.38362764	0.57949868	-1.1099185	1.2728959	1.3402932	0.38061079	-2.3653115	-1.3358965	-2.3962226	-0.70194047	-0.51541415	0.12714798	-1.3152424	-0.62402701	1.4022299	0.27245455	2.0240691	1.5813264	0.94042866	3.2914538	1.3016249	0.32809119	-0.64150264	2.8109485	0.089469418	-0.081643646	-0.45969853	-0.070279184	0.49219921	1.2433012	-0.28505472	0.16746552	-1.1872144	0.3434602	-0.17901459	-0.02591433	0.67543168	-2.3118786	0.23002294	0.21648189	0.090338627
0.75166711	4.0786913	1.3366249	7.1616339	-0.97329284	1.6323341	-0.128247	-0.72424394	-0.54151819	-0.2006663	0.54053186	-0.7842745	1.3972739	1.1353614	0.20354527	-2.4604417	-1.3456623	-2.2920824	-0.89137478	-0.40839992	0.12840289	-1.0742577	-0.42687358	1.384501	0.30029655	1.7822138	1.2402496	1.0790893	3.2855166	1.4076801	0.35085306	-0.62064201	2.6697197	0.17706247	-0.015089316	-0.52436008	-0.066117494	0.38923336	1.2860025	-0.21210072	0.11978552	-1.1901829	0.39398722	-0.092286966	-0.057940147	0.6595148	-2.2898152	0.04922132	0.14829369	0.1282145
0.65909809	3.8717748	1.1960695	7.5785025	-0.69450406	1.8502644	-0.14234078	-0.72249037	-0.48945423	-0.0022203527	0.48624466	-0.47209149	1.494972	0.90083573	0.058100586	-2.5193573	-1.3545366	-2.1905114	-1.0995176	-0.316586	0.13232387	-0.83215304	-0.21312788	1.3687347	0.33079358	1.5165972	0.85567674	1.1472359	3.2479669	1.4949066	0.3583706	-0.60454848	2.5018028	0.24880655	0.043588977	-0.58857331	-0.0537696	0.26284481	1.3137481	-0.14897092	0.06685872	-1.1756239	0.44744802	-0.019114521	-0.093888078	0.64985878	-2.2629088	-0.11900488	0.086334276	0.16882261
0.56385601	3.5951651	1.0544179	7.9171651	-0.38906849	1.9791422	-0.16144646	-0.71016736	-0.43967912	0.2129737	0.41851373	-0.16791186	1.5650735	0.64168884	-0.051064825	-2.551447	-1.3462463	-2.0973016	-1.3157323	-0.2394617	0.13473378	-0.62859331	-0.012968293	1.3493205	0.35392468	1.240886	0.45012768	1.1601292	3.208362	1.5511012	0.35500297	-0.58497276	2.3139123	0.29967883	0.10225789	-0.64464313	-0.033364472	0.11257072	1.3244044	-0.1047169	0.0073090006	-1.1453889	0.50992825	0.041917738	-0.14380546	0.65363014	-2.2260588	-0.27818196	0.02973886	0.20835661
0.46570404	3.2447937	0.91256881	8.1951121	-0.047789577	2.0291876	-0.18019948	-0.67911095	-0.3933806	0.43985806	0.3435562	0.13851917	1.6080602	0.36118318	-0.12451036	-2.5678914	-1.303685	-2.0138557	-1.5243599	-0.17582834	0.12656687	-0.48970371	0.15055529	1.3176282	0.35845118	0.9668668	0.048184108	1.1396323	3.1901173	1.5645369	0.34860022	-0.5573509	2.1143646	0.33312498	0.16622135	-0.69107587	-0.002153766	-0.056173053	1.3210247	-0.085318394	-0.057423082	-1.1035174	0.5807546	0.096087149	-0.21654147	0.66967014	-2.18059	-0.43484095	-0.0231539	0.24505571
0.36314698	2.8210752	0.77362703	8.4299151	0.33127865	2.0166865	-0.19533617	-0.62698349	-0.35136316	0.66686494	0.27128908	0.4572629	1.6241775	0.060302395	-0.16816979	-2.5780524	-1.2110125	-1.9374282	-1.71012	-0.12356989	0.099130771	-0.41967111	0.26537566	1.2634119	0.33599455	0.70164744	-0.32653032	1.1098401	3.2056926	1.5263993	0.34649424	-0.52326707	1.9090547	0.35775516	0.23431063	-0.73257489	0.045407021	-0.23225891	1.3102574	-0.091224552	-0.12331635	-1.0544191	0.65200943	0.14823979	-0.31401714	0.68857823	-2.1331309	-0.59517093	-0.073105198	0.27817497
0.25281545	2.330888	0.64038871	8.6380078	0.74242616	1.9574579	-0.20657738	-0.55614042	-0.31588923	0.87972861	0.21065909	0.79345448	1.6112297	-0.26056654	-0.19230822	-2.5860186	-1.062453	-1.8629187	-1.8638839	-0.080843506	0.049789945	-0.40257622	0.33010498	1.1769406	0.28304461	0.44601081	-0.65340281	1.0930016	3.255268	1.4330759	0.35150468	-0.48871896	1.6978488	0.38139813	0.29899312	-0.77616149	0.1151938	-0.40185879	1.2984915	-0.11700972	-0.18560216	-1.0008837	0.71252177	0.19864597	-0.42882996	0.69712899	-2.0910209	-0.7622809	-0.11905637	0.3064398
0.1289665	1.7871281	0.51091543	8.831937	1.1733419	1.8640167	-0.21598058	-0.47082312	-0.29085193	1.0678826	0.1640303	1.144872	1.5627341	-0.59937827	-0.20907596	-2.5887373	-0.87242969	-1.7861971	-1.9855738	-0.047900851	-0.015272294	-0.41283649	0.3513206	1.051665	0.20144416	0.19467372	-0.91712669	1.1059983	3.3285091	1.287366	0.36072416	-0.45987043	1.4742237	0.40599167	0.35068944	-0.82599666	0.20945398	-0.55319564	1.287871	-0.15377162	-0.24134472	-0.94313837	0.75393179	0.2415792	-0.54657141	0.6844217	-2.0571913	-0.93535858	-0.15856555	0.32708765
-0.015461822	1.2052695	0.37573743	9.0172848	1.6069428	1.7466322	-0.22670607	-0.37555666	-0.27989569	1.2294051	0.12539463	1.502609	1.4688584	-0.95105302	-0.22951702	-2.5764201	-0.67704172	-1.7076877	-2.0824205	-0.027832232	-0.083175544	-0.42760304	0.34005654	0.88694773	0.097986064	-0.061128017	-1.1104102	1.1575521	3.4082176	1.0981655	0.3679927	-0.43922683	1.2289489	0.42646957	0.38367796	-0.88006472	0.32383542	-0.68031673	1.2748415	-0.19310988	-0.2910763	-0.87918133	0.7751946	0.26773227	-0.65170339	0.64639161	-2.0276471	-1.1109738	-0.1892952	0.3361659
-0.1862232	0.59817871	0.21994249	9.1907941	2.0240773	1.6148102	-0.24206654	-0.275803	-0.28380455	1.3708597	0.084113184	1.8535098	1.3214977	-1.306946	-0.26082011	-2.5355021	-0.52221875	-1.6339849	-2.1636837	-0.025382709	-0.14016167	-0.43446562	0.30856613	0.69000618	-0.017351562	-0.32902514	-1.2352147	1.2464786	3.4747492	0.87932196	0.3681851	-0.42428415	0.95573336	0.43426995	0.40004958	-0.93050164	0.44766696	-0.7835916	1.2520353	-0.23013608	-0.33823158	-0.80618896	0.78302913	0.26910262	-0.73402913	0.58646084	-1.9930649	-1.2855556	-0.2105271	0.32988384
-0.3845278	-0.027753459	0.030300084	9.3405556	2.4075255	1.4765859	-0.26532405	-0.17933426	-0.29942829	1.5021128	0.031529723	2.1828323	1.1207509	-1.6548798	-0.30390095	-2.4536611	-0.44379334	-1.5755892	-2.2350931	-0.044380979	-0.17708943	-0.43162983	0.26792134	0.47578498	-0.13435475	-0.61091701	-1.3009416	1.3616287	3.5102789	0.64823541	0.36056996	-0.4092931	0.65582169	0.4231066	0.40949915	-0.9673703	0.56742133	-0.86705661	1.2119537	-0.26387456	-0.38681879	-0.72260064	0.78818567	0.24339933	-0.79237246	0.51221928	-1.9437871	-1.4573705	-0.22364714	0.30613738
-0.60454999	-0.67262593	-0.19636182	9.4483025	2.7462574	1.3366674	-0.3000124	-0.095770672	-0.32165886	1.6298924	-0.033797394	2.4772388	0.87777554	-1.9800828	-0.35207888	-2.3247192	-0.45141908	-1.5411467	-2.2962059	-0.084925175	-0.19123045	-0.42247183	0.22662114	0.26342921	-0.24503694	-0.90069426	-1.3201613	1.4843534	3.5020308	0.42342753	0.34959529	-0.3892912	0.33951089	0.39345164	0.42498818	-0.98393721	0.67133956	-0.93457992	1.1502631	-0.29544418	-0.43890942	-0.62977602	0.79954218	0.19552143	-0.8334589	0.4302121	-1.8756039	-1.6267162	-0.23123729	0.26526635
-0.83312938	-1.3398336	-0.44879725	9.4935975	3.0377509	1.1961112	-0.34980892	-0.033120124	-0.3470226	1.7542491	-0.10519129	2.7279048	0.61185175	-2.2672511	-0.39233486	-2.1508955	-0.52688695	-1.5314085	-2.34138	-0.14134178	-0.18452407	-0.40982436	0.19011654	0.069599117	-0.34429011	-1.1847459	-1.30408	1.5935999	3.4436388	0.22081864	0.34270514	-0.36391115	0.023899278	0.35317607	0.45641575	-0.98044349	0.75309436	-0.98683585	1.0672179	-0.32535915	-0.49324626	-0.53191326	0.81924337	0.13543021	-0.86677559	0.3421454	-1.7929718	-1.7942862	-0.23529745	0.20958234
-1.0524156	-2.0322215	-0.70410758	9.4592462	3.2875803	1.0544587	-0.41713785	0.0071492852	-0.37545576	1.8697182	-0.17165935	2.9319534	0.34391053	-2.5033496	-0.40931651	-1.94182	-0.63734705	-1.5366276	-2.3622491	-0.20194951	-0.1609952	-0.39472124	0.16101831	-0.097882742	-0.42899401	-1.4448478	-1.2598622	1.6720018	3.3345665	0.050472326	0.34593466	-0.33816985	-0.27240881	0.31391676	0.50572752	-0.96393038	0.81309809	-1.0203952	0.96652169	-0.35124287	-0.54549442	-0.43419526	0.84173799	0.073514926	-0.89862077	0.2449978	-1.70755	-1.9588525	-0.23562426	0.1419656
-1.2445398	-2.748844	-0.93607972	9.3358365	3.5072786	0.91260862	-0.50098938	0.033152928	-0.40888435	1.9697461	-0.22389788	3.0911465	0.090157861	-2.6803224	-0.39070611	-1.7114342	-0.75251682	-1.5387307	-2.3495801	-0.2514856	-0.12548543	-0.37911343	0.13971039	-0.24104127	-0.496777	-1.6630642	-1.190403	1.7103006	3.1787788	-0.084608444	0.35963956	-0.31964167	-0.53516537	0.28500024	0.56636319	-0.94411979	0.85680451	-1.029549	0.85208794	-0.36726753	-0.59009995	-0.34056793	0.85730963	0.015905993	-0.92884497	0.1348728	-1.6327161	-2.1157772	-0.22931086	0.064496007
-1.3964535	-3.4820943	-1.1235947	9.1227591	3.7109807	0.77366586	-0.59564903	0.060697526	-0.44830865	2.0506048	-0.25839881	3.2090189	-0.14167788	-2.7966155	-0.33244741	-1.4742158	-0.8536562	-1.5168733	-2.2944356	-0.27550921	-0.083557052	-0.36745014	0.12511838	-0.36608019	-0.54550689	-1.8270164	-1.0957175	1.7084566	2.9836762	-0.18782581	0.3773258	-0.31409976	-0.75766786	0.26833291	0.62737939	-0.92795684	0.89073614	-1.0100722	0.72486304	-0.36614494	-0.62293949	-0.25250934	0.85786515	-0.037504517	-0.95186325	0.011897033	-1.5770806	-2.2573201	-0.21180903	-0.021889082
-1.5036422	-4.2156042	-1.2544423	8.8251617	3.9104374	0.64042651	-0.69176561	0.10603973	-0.49151829	2.1117709	-0.27718858	3.2887008	-0.35229547	-2.8566421	-0.24206835	-1.2421003	-0.93190565	-1.4536171	-2.1894668	-0.26438382	-0.041077172	-0.36373407	0.11544454	-0.47596134	-0.57364608	-1.9329936	-0.97497326	1.6735552	2.7587905	-0.26723598	0.38851179	-0.32217708	-0.93975962	0.25739462	0.679713	-0.91609938	0.91865465	-0.96251001	0.58226393	-0.34271603	-0.64308438	-0.16915131	0.84148017	-0.091126653	-0.96096252	-0.11713513	-1.5403696	-2.374711	-0.17922107	-0.11642007
-1.5715564	-4.9243796	-1.3248214	8.4490852	4.109411	0.51095218	-0.77953387	0.17710223	-0.53270849	2.1533604	-0.28438656	3.3331091	-0.5475843	-2.8682279	-0.13799315	-1.0230466	-0.98312154	-1.3392331	-2.0306536	-0.21491016	-0.0027348731	-0.36641981	0.10875556	-0.56781557	-0.58062822	-1.9858614	-0.82848611	1.6155841	2.5140963	-0.33330843	0.3836229	-0.33838653	-1.0839937	0.24104228	0.72093743	-0.90319276	0.94028698	-0.89276236	0.42072965	-0.29668687	-0.65236915	-0.088524162	0.81320858	-0.14918358	-0.95321229	-0.24022333	-1.5136334	-2.4609639	-0.13072732	-0.21678931
-1.6135324	-5.5780943	-1.3378359	7.9977942	4.3006053	0.37577308	-0.85206193	0.2692295	-0.56447874	2.1739266	-0.28286273	3.3471817	-0.73468149	-2.8391026	-0.044255946	-0.82125022	-1.0065906	-1.1731495	-1.8192912	-0.12961221	0.029681639	-0.36587675	0.10337684	-0.63656735	-0.56678347	-1.9966692	-0.65913134	1.5428782	2.2595578	-0.39662028	0.35801851	-0.35296177	-1.191649	0.20988939	0.75594642	-0.88160832	0.95291717	-0.80984106	0.23945923	-0.23279022	-0.65319123	-0.0094439352	0.78190208	-0.21156315	-0.93194637	-0.34521482	-1.4835634	-2.5129186	-0.069724858	-0.31778113
-1.6459974	-6.1468665	-1.3026015	7.470722	4.4673396	0.21997702	-0.9066838	0.36856703	-0.5811141	2.1709991	-0.27341677	3.339379	-0.91945368	-2.7742431	0.017453482	-0.63835579	-1.0073206	-0.96290928	-1.5635055	-0.014814771	0.057834539	-0.34691438	0.098097999	-0.68058598	-0.53328106	-1.979391	-0.47294193	1.4595772	2.0067192	-0.46533697	0.31339633	-0.35616978	-1.2607165	0.16164336	0.79328153	-0.84653449	0.95418292	-0.72237644	0.042923887	-0.1586532	-0.64625	0.066972741	0.75489394	-0.27244259	-0.90510553	-0.42587565	-1.4385618	-2.5314409	-0.0027996475	-0.41120057
-1.6839848	-6.607361	-1.2328834	6.8638685	4.5886671	0.030333472	-0.9434316	0.46031987	-0.58069901	2.1436705	-0.25645608	3.3198878	-1.1050257	-2.6758974	0.035049936	-0.47495668	-0.99595079	-0.72175773	-1.2780483	0.12142519	0.08566971	-0.29603493	0.092225714	-0.70494875	-0.48231737	-1.9478282	-0.27879549	1.3662672	1.7702176	-0.5423327	0.25615648	-0.34304308	-1.2868913	0.10253542	0.83918007	-0.79940387	0.94420729	-0.63559598	-0.15923406	-0.081711857	-0.6295797	0.13731839	0.7335964	-0.32241785	-0.88036136	-0.48556761	-1.3731557	-2.5198326	0.063063838	-0.48747604
-1.7392593	-6.9463764	-1.1440043	6.1695967	4.6452698	-0.1963296	-0.96188124	0.53588433	-0.56451289	2.094611	-0.23389783	3.2964734	-1.2899406	-2.5463309	0.0093097736	-0.33182368	-0.98377234	-0.46639194	-0.98154295	0.27108366	0.11720439	-0.2101491	0.085532614	-0.72071111	-0.41734526	-1.9132114	-0.086845961	1.2625284	1.5662962	-0.622873	0.19347918	-0.31555397	-1.2672698	0.044107953	0.89286932	-0.74739645	0.92596851	-0.55009707	-0.35514995	-0.0065200444	-0.59920466	0.19752357	0.71273408	-0.35301774	-0.86013579	-0.53615668	-1.2884478	-2.4815036	0.12352668	-0.53845596
-1.8204709	-7.1602722	-1.0484649	5.3761236	4.6250233	-0.4487662	-0.95884734	0.59434657	-0.53454749	2.0294444	-0.20876037	3.2713697	-1.4665388	-2.3907068	-0.048323414	-0.21049392	-0.97629301	-0.21525103	-0.69183918	0.4275849	0.15442131	-0.10100784	0.078149593	-0.74063063	-0.34331216	-1.8826845	0.094041528	1.1490708	1.4080567	-0.69453151	0.12937368	-0.28093909	-1.2044766	-0.0028774222	0.9460836	-0.69922916	0.90352305	-0.46325933	-0.53545691	0.066207784	-0.55114193	0.2449302	0.6838336	-0.3611017	-0.83968797	-0.5924428	-1.1889776	-2.4182928	0.17855045	-0.56014143
-1.932769	-7.2513151	-0.95246175	4.4694356	4.527512	-0.70407773	-0.92927725	0.6385996	-0.49146436	1.953458	-0.18231053	3.2410661	-1.6215552	-2.2173018	-0.12153847	-0.11305363	-0.96946859	0.014251296	-0.42141519	0.58663251	0.19634878	0.0083898694	0.070438933	-0.77351635	-0.26648685	-1.8586506	0.25849115	1.0281531	1.3005053	-0.74022618	0.063452823	-0.24759523	-1.1080539	-0.033877258	0.98714632	-0.65986248	0.87880583	-0.37270055	-0.69724403	0.13794498	-0.48390598	0.27955804	0.64085497	-0.35045805	-0.80948264	-0.66507297	-1.0785104	-2.3304184	0.23180233	-0.55394675
-2.075554	-7.2235554	-0.85589202	3.4386559	4.3654164	-0.93605107	-0.87039612	0.67048337	-0.43477441	1.8676922	-0.15155151	3.1979477	-1.7393312	-2.0348951	-0.1948288	-0.041164688	-0.95088588	0.21084793	-0.17503057	0.74628866	0.23976878	0.093329721	0.062872071	-0.82081962	-0.19330753	-1.8388758	0.40542793	0.9026909	1.2388581	-0.74329583	-0.006784785	-0.22106364	-0.99190727	-0.052096147	1.0070421	-0.62721698	0.84918119	-0.27934611	-0.844738	0.20896709	-0.39999482	0.30410448	0.58449158	-0.32952576	-0.76059443	-0.75572505	-0.95745804	-2.218051	0.28814519	-0.52581543
-2.2401447	-7.0800813	-0.75657646	2.2817702	4.1612135	-1.1235673	-0.78564927	0.68914921	-0.36499374	1.7672348	-0.11028597	3.131855	-1.8060157	-1.8495248	-0.25659012	0.0053838118	-0.90670467	0.37525856	0.049002828	0.90665599	0.28089347	0.13712559	0.055922924	-0.87757927	-0.12876986	-1.8172454	0.53769483	0.77549299	1.2109809	-0.69230036	-0.08212232	-0.20200942	-0.86961133	-0.065384605	1.0038667	-0.59259688	0.80786837	-0.18780171	-0.98636386	0.27570321	-0.3052509	0.32272953	0.52258314	-0.30667808	-0.69022846	-0.85692175	-0.82323874	-2.0834008	0.35060915	-0.48367343
-2.4098384	-6.8222636	-0.65635947	1.0076575	3.940674	-1.254416	-0.68417033	0.69314585	-0.28557184	1.6433647	-0.054125987	3.0310005	-1.8128414	-1.6628767	-0.29988607	0.03007055	-0.83218093	0.52231807	0.25473871	1.0691737	0.3169574	0.13607959	0.049978375	-0.9361195	-0.075439706	-1.7850914	0.66086056	0.64931506	1.2022669	-0.58398351	-0.15893743	-0.18710796	-0.75036345	-0.080687615	0.98325988	-0.54467335	0.74722127	-0.10398975	-1.1301226	0.33070244	-0.20662686	0.33900709	0.46640255	-0.28595584	-0.6041549	-0.95634084	-0.67313773	-1.9317357	0.41850103	-0.43451938
-2.5624611	-6.4506917	-0.5651967	-0.36610236	3.7266856	-1.3247964	-0.57534305	0.6839019	-0.20239803	1.4886728	0.014062061	2.8834232	-1.7573929	-1.4730255	-0.32271433	0.040198315	-0.73970194	0.67544988	0.44469845	1.2349352	0.34688761	0.098233387	0.045263166	-0.98949948	-0.033436318	-1.733017	0.78139639	0.52698349	1.2004047	-0.42429218	-0.22915539	-0.17245727	-0.63739917	-0.09944584	0.95467102	-0.47522012	0.6628155	-0.031896089	-1.27971	0.36507647	-0.10993224	0.35413221	0.42487081	-0.26553943	-0.51434221	-1.0432321	-0.50784193	-1.7703708	0.48751024	-0.38253314
-2.6736878	-5.9667519	-0.50079568	-1.8165218	3.5356153	-1.3378121	-0.46284014	0.66796568	-0.12089955	1.3019498	0.08272897	2.6800962	-1.6429464	-1.2766218	-0.32887648	0.045735136	-0.65788838	0.85473885	0.61874136	1.4023187	0.37027475	0.038466056	0.041777261	-1.0333399	-0.0010458568	-1.653082	0.90500499	0.41102525	1.1978736	-0.2278225	-0.28302981	-0.15732507	-0.52954225	-0.11654114	0.92547168	-0.3835443	0.55618249	0.028630537	-1.4329741	0.37202296	-0.018656666	0.36671627	0.40003174	-0.23948726	-0.43289608	-1.1133827	-0.33319483	-1.6059278	0.55146242	-0.32898109
-2.7199645	-5.3740645	-0.48437655	-3.3165744	3.3757458	-1.3025789	-0.34332145	0.65607496	-0.04301793	1.0893989	0.13565935	2.4188274	-1.476862	-1.0709497	-0.32834401	0.056160368	-0.62082323	1.0660219	0.77549064	1.5653988	0.38497961	-0.026443698	0.03924888	-1.0662116	0.024441834	-1.5410643	1.0359557	0.30320766	1.1913398	-0.015641995	-0.31376434	-0.14533175	-0.42530543	-0.12339787	0.89629315	-0.27689269	0.43500176	0.081857593	-1.5833811	0.34986474	0.065905427	0.37436505	0.3865988	-0.20164323	-0.36580872	-1.1698349	-0.15861002	-1.4411931	0.60461502	-0.27372312
-2.681133	-4.6797793	-0.5349153	-4.8343767	3.2466511	-1.232862	-0.21107372	0.658757	0.033315117	0.8615404	0.15913235	2.1068591	-1.2690812	-0.85486887	-0.335207	0.076377711	-0.65372812	1.2984873	0.91407916	1.7141958	0.38572051	-0.081107462	0.037113858	-1.0891165	0.045945308	-1.3982657	1.1770471	0.20432101	1.1791953	0.18891646	-0.32143863	-0.14204319	-0.32711896	-0.11354486	0.86050426	-0.16658541	0.31042654	0.13363757	-1.7239856	0.30308423	0.14341791	0.37580864	0.37595428	-0.14954344	-0.31020667	-1.2191787	0.0071152624	-1.2732466	0.6433515	-0.21724975
-2.5432016	-3.8958158	-0.66388964	-6.3321093	3.1397757	-1.1439841	-0.064935527	0.68105917	0.11137764	0.62858099	0.14823889	1.760922	-1.0312599	-0.62900535	-0.36319494	0.10373721	-0.7638887	1.5312179	1.0344066	1.8366966	0.36568248	-0.11327883	0.034539365	-1.1045041	0.066002995	-1.2320025	1.3292376	0.11419824	1.1596022	0.3662258	-0.31335974	-0.15076401	-0.24262379	-0.08724649	0.80822726	-0.062413589	0.19247758	0.18747753	-1.8517146	0.24044686	0.2128513	0.37220267	0.36210899	-0.086000901	-0.25662045	-1.2659377	0.15992358	-1.0940501	0.6665569	-0.16193697
-2.3011155	-3.0400721	-0.87158788	-7.7669658	3.0409558	-1.0484459	0.087796	0.72048238	0.19147265	0.39750905	0.10885895	1.4044796	-0.7764591	-0.39624615	-0.42090349	0.12798198	-0.94161893	1.7425704	1.1360125	1.9219281	0.32023325	-0.11464726	0.030514067	-1.115159	0.086439326	-1.0539497	1.490827	0.032444283	1.1302945	0.50608702	-0.30031517	-0.16933968	-0.1820921	-0.052109202	0.73241226	0.031353786	0.086061003	0.24172587	-1.9692282	0.17114737	0.2717079	0.36706942	0.34594401	-0.017400056	-0.19490818	-1.3084846	0.30194474	-0.89347248	0.67461472	-0.11181851
-1.960609	-2.1373382	-1.1457662	-9.095127	2.9340983	-0.95244392	0.2330601	0.76964552	0.26876033	0.17183835	0.054162852	1.0622842	-0.518826	-0.16269208	-0.50893773	0.13460079	-1.1690354	1.9164342	1.2172054	1.962877	0.24993225	-0.081171414	0.024024514	-1.1231905	0.10827572	-0.87671871	1.6567642	-0.039616135	1.0893959	0.61028383	-0.29115727	-0.18977678	-0.15395289	-0.01919843	0.63337396	0.11636635	-0.009892634	0.28994513	-2.083403	0.10149628	0.31694817	0.3649743	0.33529292	0.05007904	-0.1205757	-1.3388064	0.43933389	-0.66336773	0.66774945	-0.071187737
-1.5380654	-1.218741	-1.4632724	-10.277712	2.8044313	-0.85587534	0.35585258	0.82112264	0.33506061	-0.047299156	-0.0020234434	0.75356154	-0.272497	0.06214876	-0.6199873	0.11003623	-1.4295706	2.0440868	1.2755989	1.958032	0.1607288	-0.01322444	0.014326122	-1.1292711	0.13183942	-0.71053199	1.8183747	-0.097149232	1.0355723	0.69076478	-0.28876653	-0.20103537	-0.16120577	0.00283167	0.51931255	0.19709863	-0.099991667	0.32419354	-2.2017763	0.034057938	0.34691574	0.36940434	0.34090752	0.11381973	-0.038021787	-1.3462816	0.57754258	-0.40073369	0.64491282	-0.042991133
-1.0579694	-0.3187074	-1.7943847	-11.28652	2.6407794	-0.75656093	0.44653384	0.8706137	0.38346467	-0.26032093	-0.050619229	0.48658414	-0.049389833	0.26721502	-0.74158771	0.046021025	-1.7122519	2.1240031	1.3094539	1.9113212	0.061232729	0.084499934	0.0012952414	-1.1322101	0.15700731	-0.5613174	1.9636835	-0.13315048	0.96665516	0.76493993	-0.28907957	-0.19395326	-0.20033411	0.012143144	0.40256819	0.27617295	-0.18859943	0.3390975	-2.3289905	-0.030844843	0.36271251	0.3809854	0.37051313	0.17570692	0.041187971	-1.3234182	0.71651561	-0.10857069	0.60404744	-0.027952579
-0.54833432	0.52993157	-2.1084736	-12.10757	2.4369958	-0.65634506	0.50420518	0.91668642	0.41234565	-0.46932258	-0.088589939	0.25712354	0.14354254	0.44366443	-0.86007098	-0.058730083	-2.0099657	2.1619017	1.3187146	1.8308815	-0.04095627	0.20374341	-0.014182827	-1.1289108	0.18351892	-0.43015218	2.079084	-0.14346784	0.87777978	0.85033445	-0.28350848	-0.16578748	-0.26314805	0.014380472	0.29355298	0.3510389	-0.27684081	0.33460879	-2.4647709	-0.092588884	0.36815341	0.39739827	0.42422534	0.2401533	0.10407478	-1.2701548	0.84867669	0.20565927	0.54356769	-0.02491254
-0.035194417	1.3008682	-2.3790705	-12.741068	2.1925998	-0.56518339	0.53570147	0.95837991	0.42569229	-0.67877337	-0.11664749	0.051416256	0.30628892	0.5887472	-0.96366779	-0.19942184	-2.3150103	2.1708844	1.305127	1.7268087	-0.14124921	0.33451149	-0.029872293	-1.1147202	0.21129631	-0.31425245	2.1524163	-0.13142856	0.76106929	0.95976122	-0.26383217	-0.12157354	-0.3410213	0.019249517	0.19573124	0.41436109	-0.36173798	0.31622557	-2.6043304	-0.14812417	0.36841338	0.41517583	0.49404274	0.31028985	0.1426975	-1.1939205	0.96124403	0.53291458	0.46404632	-0.032227772
0.46203612	1.9776939	-2.5870467	-13.197289	1.9130642	-0.50078345	0.55160634	0.99358031	0.42987488	-0.8951612	-0.13595699	-0.14778527	0.44561732	0.70725187	-1.0436171	-0.36751148	-2.6164551	2.1700309	1.2710773	1.6082503	-0.23749294	0.46717542	-0.042009463	-1.0841302	0.24071247	-0.20964224	2.1753445	-0.10751592	0.60758123	1.0974778	-0.22697784	-0.071561894	-0.42937467	0.03466147	0.10467638	0.45808237	-0.43799828	0.29245378	-2.7410354	-0.1915742	0.36781123	0.43203003	0.56778409	0.38455192	0.15771109	-1.1052633	1.0418308	0.86524697	0.36894043	-0.049427885
0.93259114	2.5552161	-2.7220535	-13.489404	1.6098906	-0.48436537	0.56232372	1.0198575	0.43021657	-1.1238225	-0.14652406	-0.35476934	0.57235737	0.809096	-1.0936703	-0.55320473	-2.9016435	2.1803036	1.217674	1.4809423	-0.32805118	0.59275373	-0.045428246	-1.0317045	0.27275404	-0.11386327	2.1429495	-0.084387165	0.41017604	1.2573513	-0.17667083	-0.026611506	-0.5294419	0.061741709	0.011763708	0.4786514	-0.50159145	0.2707771	-2.8695252	-0.21625197	0.36755319	0.44819729	0.63505518	0.45598321	0.15729405	-1.0117445	1.0841982	1.1970323	0.26376149	-0.078065878
1.3731214	3.0389926	-2.7830013	-13.62621	1.2991772	-0.53490516	0.5761247	1.0366845	0.43041659	-1.3637482	-0.14833214	-0.57647443	0.69728343	0.90431007	-1.1094573	-0.74737373	-3.1594027	2.2178912	1.144019	1.3461232	-0.41064881	0.70093544	-0.034119595	-0.95296258	0.30902874	-0.02686443	2.0514608	-0.071326066	0.16559777	1.4243058	-0.12111581	0.0059737458	-0.64624577	0.093866024	-0.08989472	0.4802552	-0.55266042	0.25466364	-2.9868784	-0.21808603	0.36486686	0.46626336	0.6916869	0.51501427	0.15228584	-0.91377013	1.0909623	1.5244397	0.15403018	-0.1211417
1.7840005	3.4433277	-2.7773039	-13.608213	0.9976686	-0.66388051	0.59878785	1.0467071	0.43478002	-1.6042031	-0.14370246	-0.81104106	0.82761156	0.99859703	-1.08906	-0.94245196	-3.3808917	2.2870974	1.049219	1.200953	-0.48351457	0.77885863	-0.0023030915	-0.84476223	0.35157924	0.049528046	1.8969817	-0.071226542	-0.12462777	1.5786693	-0.068649132	0.024671545	-0.7845683	0.12035035	-0.20084338	0.47417241	-0.5955489	0.2434189	-3.0910101	-0.19804419	0.35445999	0.48967099	0.74026813	0.55412633	0.1503603	-0.8046662	1.0718967	1.8438831	0.043128458	-0.18136364
2.1650339	3.7880086	-2.7179654	-13.428435	0.71765746	-0.87157973	0.63338285	1.0547076	0.45079422	-1.8267153	-0.13791883	-1.0486389	0.96551992	1.0918147	-1.0345285	-1.1320411	-3.5576273	2.3769323	0.93621246	1.0403386	-0.54803936	0.81354754	0.054022189	-0.70483994	0.40248763	0.1120966	1.6768181	-0.080510981	-0.45403794	1.7011078	-0.024042327	0.033290106	-0.94548203	0.13237861	-0.31446906	0.47437961	-0.63601142	0.23443801	-3.1776807	-0.16183389	0.33149524	0.52053488	0.78673229	0.5715868	0.15262256	-0.67493212	1.0388468	2.1508032	-0.068715576	-0.25925555
2.5125698	4.0947732	-2.6190463	-13.076344	0.46305121	-1.145759	0.67922645	1.0648024	0.48908218	-2.0123062	-0.1365604	-1.273428	1.1086514	1.1795529	-0.95275672	-1.309825	-3.6795588	2.4650042	0.81457304	0.85996832	-0.60966829	0.79722935	0.13525563	-0.53139406	0.46329583	0.15667022	1.3925544	-0.0911085	-0.81183449	1.7761243	0.012837714	0.037878982	-1.1249385	0.12762389	-0.42028623	0.49146281	-0.67753547	0.22599899	-3.2381935	-0.11717605	0.29420582	0.55799066	0.83498052	0.57216315	0.15462348	-0.5184449	1.0000166	2.4397881	-0.18371164	-0.35225996
2.8194162	4.3845732	-2.4915621	-12.542467	0.22767748	-1.4632661	0.73039283	1.0781146	0.55946803	-2.1496626	-0.14107313	-1.4661607	1.2516501	1.2568141	-0.85468589	-1.4689754	-3.7354128	2.528042	0.69988864	0.65948456	-0.67466385	0.73246246	0.23654262	-0.32477148	0.53432913	0.17936348	1.0524944	-0.09349307	-1.1844299	1.7937183	0.045433122	0.042697352	-1.314948	0.11116472	-0.50953687	0.52809681	-0.71875651	0.21900847	-3.2592365	-0.070216544	0.24488101	0.59830962	0.88263615	0.56444686	0.15093582	-0.33714128	0.95683057	2.7060289	-0.30445484	-0.45541511
3.0777504	4.6751787	-2.3413923	-11.822446	-0.0040592457	-1.7943794	0.77562349	1.0928775	0.66536582	-2.2386919	-0.14624842	-1.6077471	1.3880134	1.3221362	-0.75283397	-1.6024451	-3.7151753	2.5528473	0.60939627	0.44400997	-0.74464327	0.63389607	0.34699859	-0.091413565	0.61409275	0.1783468	0.67129737	-0.079854841	-1.5574014	1.7495532	0.076641964	0.04793437	-1.507007	0.092351946	-0.57988953	0.57876674	-0.75318466	0.21689182	-3.2255088	-0.022750781	0.189011	0.63670868	0.92071936	0.5560143	0.14004957	-0.14132306	0.90520085	2.947197	-0.43164936	-0.56321288
3.2831062	4.9777716	-2.1697121	-10.919654	-0.25418856	-2.1084691	0.80131966	1.1064175	0.80062086	-2.2873148	-0.14246908	-1.6839135	1.5119199	1.3796468	-0.65761054	-1.7036812	-3.6131853	2.5398104	0.55603072	0.22295641	-0.81342892	0.52446042	0.45077449	0.15360796	0.69900675	0.15510556	0.26664855	-0.046478821	-1.9169979	1.6439297	0.10507991	0.050542611	-1.6958295	0.079266991	-0.63628682	0.63381788	-0.77166856	0.22346954	-3.1245459	0.028319781	0.13293947	0.66944735	0.93782834	0.54882805	0.12624325	0.054659008	0.84035166	3.1645106	-0.56277191	-0.67149207
3.4366605	5.2931846	-1.9760033	-9.8457734	-0.5462351	-2.3790668	0.79692775	1.1170305	0.95094698	-2.3046872	-0.12179401	-1.6898945	1.6193967	1.437379	-0.57360663	-1.7676669	-3.42946	2.4963672	0.54450376	0.0066962239	-0.86898575	0.42710404	0.53073992	0.38910357	0.78383949	0.11469709	-0.14490446	0.0054668688	-2.2511991	1.4801475	0.12433059	0.047193652	-1.8806026	0.07395413	-0.68739278	0.68521738	-0.76666422	0.23980028	-2.9514292	0.088692785	0.080988589	0.69493197	0.92643167	0.53754484	0.11724211	0.23879206	0.76222123	3.3620828	-0.69231929	-0.77819041
3.5450857	5.6108503	-1.7624009	-8.6198775	-0.8992385	-2.5870439	0.75982113	1.1247912	1.0986918	-2.296128	-0.083283802	-1.633095	1.708148	1.5030602	-0.49759644	-1.7925002	-3.1672973	2.4258	0.57168288	-0.19692767	-0.89943569	0.35665831	0.57410316	0.59425262	0.86308054	0.065052901	-0.55051576	0.070829254	-2.5511579	1.2632961	0.1259642	0.037294357	-2.0626627	0.071529949	-0.73994402	0.73068012	-0.73583916	0.26220523	-2.7106559	0.16271254	0.033730476	0.71357008	0.88744415	0.51192517	0.11913327	0.40630908	0.67826589	3.5445448	-0.81349905	-0.88248588
3.6192196	5.9121217	-1.5362015	-7.2671371	-1.3219276	-2.7220514	0.69675607	1.1314209	1.2280704	-2.2625453	-0.033535878	-1.5318172	1.7765108	1.5804178	-0.41923521	-1.7808189	-2.828366	2.3202487	0.63024465	-0.38410547	-0.89924631	0.31588455	0.57728614	0.75464261	0.93275452	0.015352574	-0.94141426	0.14227127	-2.8129346	1.000054	0.10429527	0.024374121	-2.2412455	0.063813467	-0.79440591	0.77412068	-0.68274006	0.28319311	-2.4143498	0.25029993	-0.011360134	0.72665582	0.83042701	0.4619932	0.13154312	0.56060919	0.60200049	3.7140459	-0.92045816	-0.98284666
3.6723448	6.1760398	-1.308114	-5.8176907	-1.8085333	-2.783	0.62069723	1.1394787	1.3283867	-2.2033947	0.017284203	-1.4098495	1.8227639	1.6679456	-0.32410187	-1.739902	-2.4092307	2.1626932	0.71265098	-0.55386529	-0.87138919	0.29677314	0.54711904	0.86485227	0.99138516	-0.026470263	-1.3121568	0.21216747	-3.0379764	0.69920243	0.060066148	0.01486092	-2.4100715	0.045010964	-0.84433066	0.82240861	-0.61445396	0.29479399	-2.0782378	0.34659697	-0.057367929	0.73475781	0.76936577	0.38304755	0.14604245	0.70981397	0.54780625	3.868303	-1.0098341	-1.0751999
3.7180166	6.3843288	-1.0876867	-4.3057914	-2.3378623	-2.7773033	0.54452383	1.1512358	1.3942202	-2.1203283	0.060475544	-1.2891093	1.8450162	1.759941	-0.19798722	-1.6803822	-1.9026353	1.9351363	0.8130818	-0.70536929	-0.82418505	0.28609203	0.4973411	0.92768785	1.0395229	-0.056331441	-1.6593974	0.27414674	-3.2314916	0.37219232	0.0013250587	0.014432	-2.5567054	0.015829041	-0.87979223	0.88024439	-0.53806426	0.29229131	-1.7174871	0.44418644	-0.10530434	0.73660681	0.71627732	0.27808238	0.14914577	0.86088587	0.52456473	4.000864	-1.0808537	-1.1524547
3.7676069	6.5236013	-0.87981182	-2.7688108	-2.876404	-2.7179655	0.47563757	1.1676827	1.4236104	-2.0188978	0.091733013	-1.1836619	1.8410589	1.848776	-0.031101903	-1.6144798	-1.3041042	1.6272721	0.92690369	-0.8358341	-0.76541715	0.27253554	0.44204609	0.95161795	1.0788817	-0.075161289	-1.9796725	0.32368756	-3.3996484	0.032816705	-0.059020055	0.024070165	-2.6653711	-0.01630299	-0.89313499	0.94617518	-0.45775618	0.2765942	-1.3440433	0.53643801	-0.1528845	0.72953534	0.67603614	0.15670305	0.12860354	1.0147328	0.53159259	4.103488	-1.1341035	-1.2059512
3.8280965	6.5848144	-0.68453592	-1.2454865	-3.3847143	-2.6190471	0.4151421	1.1879735	1.4165791	-1.9070249	0.11082135	-1.0973903	1.8081278	1.9274735	0.17917798	-1.5542755	-0.62049839	1.2426464	1.0492795	-0.94094947	-0.6979827	0.25150825	0.38965379	0.94778932	1.1119973	-0.087767178	-2.2666205	0.35737519	-3.546967	-0.30449678	-0.10823476	0.038756633	-2.7225351	-0.040934666	-0.88374702	1.0123448	-0.37369017	0.25422131	-0.96643751	0.62031051	-0.19516248	0.7112991	0.64533447	0.03119251	0.079562304	1.1652475	0.55922686	4.1694068	-1.1698426	-1.2283097
3.900665	6.5620651	-0.49915725	0.2264283	-3.8254223	-2.4915634	0.36145253	1.2093793	1.3754085	-1.7911658	0.11926216	-1.0253183	1.7428945	1.9915548	0.42798227	-1.5099414	0.12584326	0.80110186	1.1749507	-1.0180245	-0.620008	0.22521526	0.34075428	0.92747466	1.1416416	-0.10033457	-2.5100793	0.37142589	-3.6750581	-0.62656784	-0.138857	0.049775898	-2.722682	-0.05027627	-0.85883734	1.0682139	-0.28321279	0.23446087	-0.59183426	0.69712577	-0.22669201	0.68186594	0.61633319	-0.088187441	0.0072137192	1.3027285	0.59363176	4.1958609	-1.1869352	-1.2162112
3.9805979	6.4529783	-0.32011517	1.6126258	-4.1707508	-2.3413942	0.31457478	1.2274315	1.3058583	-1.6732133	0.11884777	-0.9566315	1.6418534	2.0392566	0.70487876	-1.4880632	0.90194999	0.33607943	1.2996041	-1.0693899	-0.52882727	0.19956211	0.29076867	0.9003506	1.1691088	-0.11815327	-2.6989363	0.36080018	-3.7834367	-0.92223497	-0.1507293	0.048879606	-2.6707844	-0.043741905	-0.82966363	1.1058644	-0.18392819	0.22468129	-0.22844112	0.77059486	-0.24418446	0.64396891	0.58256823	-0.19598729	-0.075384672	1.4193621	0.62294883	4.1847623	-1.1830994	-1.171537
4.0589058	6.2607353	-0.14316774	2.8848096	-4.4070924	-2.1697146	0.27741584	1.235788	1.2174418	-1.5510096	0.11267183	-0.87729004	1.5025623	2.0700466	0.99681573	-1.4903923	1.6763707	-0.11272245	1.4214634	-1.1025697	-0.42498196	0.18085352	0.23528805	0.87366523	1.1921462	-0.14429096	-2.8260333	0.32001751	-3.8716364	-1.1828772	-0.14897294	0.031759204	-2.5798374	-0.028578796	-0.80561161	1.1236655	-0.076626189	0.22647694	0.11394321	0.84315731	-0.24800294	0.60228234	0.54335568	-0.29100997	-0.15315007	1.5133884	0.64151104	4.1413458	-1.1563997	-1.1001909
4.1252816	5.9959778	0.037312217	4.0230975	-4.5351671	-1.9760063	0.2534359	1.2262852	1.1216758	-1.4221343	0.10742913	-0.77187109	1.3258287	2.0824613	1.2906089	-1.5128365	2.4313829	-0.50804644	1.541335	-1.1265008	-0.31268524	0.17371322	0.17404454	0.85213854	1.2040049	-0.17912781	-2.891113	0.2456274	-3.9406266	-1.4039288	-0.13982122	-0.0007617281	-2.4650623	-0.016038223	-0.78964683	1.1263097	0.034046218	0.23507263	0.42572637	0.91310998	-0.24135257	0.56166408	0.50420884	-0.37330139	-0.21557628	1.5896152	0.65031733	4.0717563	-1.107078	-1.0092247
4.170708	5.6768594	0.22779145	5.0173635	-4.5665608	-1.7624045	0.24271666	1.1905491	1.0286577	-1.2873005	0.11398771	-0.62574108	1.1173083	2.072883	1.5742863	-1.5444758	3.1673036	-0.82193045	1.6603856	-1.1467305	-0.19694407	0.18012654	0.11098542	0.83833345	1.1942414	-0.22049237	-2.899855	0.1388645	-3.9923652	-1.586465	-0.12701896	-0.044244272	-2.3379636	-0.01535823	-0.77748588	1.121312	0.14142669	0.24206758	0.70025993	0.97433939	-0.22777769	0.52510746	0.47334756	-0.44109795	-0.26067377	1.65604	0.65397728	3.9810287	-1.0384764	-0.90377587
4.1879557	5.3262373	0.43293731	5.8670924	-4.519017	-1.5362055	0.23964249	1.1234838	0.94366676	-1.1502165	0.14419042	-0.42837048	0.88658916	2.0360422	1.8375766	-1.5675207	3.8961503	-1.0395875	1.7769521	-1.1628693	-0.080503591	0.19919162	0.051709583	0.83321732	1.1510214	-0.26419075	-2.8606056	0.0066969459	-4.0280524	-1.7370692	-0.11040726	-0.094110939	-2.2029029	-0.029121046	-0.76070695	1.113951	0.23972003	0.2396419	0.93583854	1.0185411	-0.20875141	0.49246466	0.45647178	-0.48986533	-0.29411036	1.7184315	0.6560871	3.8725108	-0.95630635	-0.78536737
4.1703546	4.9663417	0.65233348	6.5799502	-4.4126281	-1.3081185	0.23427126	1.0269505	0.86592011	-1.014518	0.20486674	-0.17718177	0.64382457	1.9663964	2.0720414	-1.5595958	4.6298874	-1.1606937	1.8848426	-1.1694342	0.03671071	0.22727976	0.0010201218	0.83667634	1.0643037	-0.30478007	-2.7810328	-0.13950789	-4.0464956	-1.8661627	-0.087239829	-0.14887264	-2.0576324	-0.052520378	-0.73203024	1.103714	0.32628237	0.22405088	1.1359756	1.0385826	-0.18270817	0.46097038	0.45283242	-0.51415592	-0.32425614	1.7760413	0.65600256	3.7488045	-0.86661133	-0.65237178
4.111093	4.6133089	0.87875475	7.169077	-4.2674763	-1.0876916	0.21663313	0.91114044	0.7901318	-0.88063744	0.29300104	0.12009056	0.39577679	1.8592627	2.271122	-1.4984729	5.3718494	-1.1987162	1.9742662	-1.1594792	0.15537076	0.25844121	-0.03818558	0.84782409	0.92899281	-0.33647261	-2.6656673	-0.2870643	-4.0439399	-1.9867068	-0.055743798	-0.21063888	-1.8974219	-0.076766175	-0.68967025	1.0846299	0.40224571	0.19678852	1.3075452	1.0314737	-0.14588667	0.42738015	0.4550345	-0.51136674	-0.35628447	1.8211847	0.64924083	3.6133161	-0.77361001	-0.50227
4.0042915	4.2743901	1.0992362	7.6494278	-4.1016733	-0.87981706	0.18117821	0.79172895	0.70952094	-0.74475273	0.39575378	0.44677478	0.14346347	1.7116511	2.4303238	-1.3677512	6.11554	-1.1781963	2.0342361	-1.1290418	0.27363956	0.28501985	-0.064950176	0.86504079	0.74694083	-0.35404996	-2.5154383	-0.42518402	-4.016231	-2.1139293	-0.018733741	-0.28250221	-1.7200423	-0.094630127	-0.63800917	1.0493156	0.471003	0.16275846	1.4572729	0.99950188	-0.094742165	0.3902043	0.4528942	-0.48509737	-0.38878735	1.8430423	0.631225	3.4710655	-0.67862147	-0.334319
3.8468147	3.9484176	1.29877	8.0344967	-3.9286857	-0.68454151	0.12892483	0.683151	0.61851621	-0.60041195	0.49535204	0.78275533	-0.11667854	1.5231432	2.5474247	-1.1614006	6.8487299	-1.1295007	2.0546591	-1.079767	0.38585703	0.29852646	-0.079764952	0.88577639	0.5269595	-0.35359928	-2.3305445	-0.54692268	-3.9628018	-2.2644848	0.015605384	-0.36474651	-1.5281185	-0.10486287	-0.58424734	0.99403698	0.53520055	0.12653587	1.5884987	0.9487188	-0.028948995	0.35059442	0.4390766	-0.44555237	-0.41466235	1.8333372	0.60170264	3.3278331	-0.58060191	-0.15108246
3.6393807	3.6281228	1.4650142	8.3348721	-3.7541941	-0.49916316	0.066670175	0.5917799	0.51387521	-0.44189786	0.57598285	1.1113833	-0.38790614	1.2967353	2.6221667	-0.88540111	7.5580512	-1.0815977	2.0273533	-1.0186312	0.48447858	0.2908401	-0.083973891	0.90623688	0.28263065	-0.33275518	-2.1155607	-0.64958393	-3.889933	-2.4535408	0.036552637	-0.45221325	-1.3276453	-0.11275946	-0.53342641	0.92162731	0.59423549	0.089423507	1.700425	0.88560446	0.046835528	0.31160712	0.41306029	-0.40607762	-0.42560487	1.7905475	0.56682692	3.1877703	-0.47794082	0.041865506
3.3867577	3.3028635	1.5914767	8.5590793	-3.5740908	-0.32012138	0.0044997545	0.51361496	0.39358182	-0.26722419	0.62966354	1.4236434	-0.6677817	1.0392764	2.6553709	-0.55551057	8.2302541	-1.0550278	1.946217	-0.95581649	0.56444461	0.25574176	-0.079350268	0.92113832	0.028342477	-0.29013992	-1.8828987	-0.73409925	-3.8103958	-2.6900453	0.035192503	-0.53420296	-1.1244905	-0.12656148	-0.4850823	0.84064458	0.6440933	0.049481716	1.7902224	0.8141204	0.12388433	0.27635074	0.38111503	-0.37749479	-0.41755229	1.7203652	0.53749674	3.0506752	-0.37046392	0.23762313
3.0973754	2.9603499	1.6776286	8.7159571	-3.3758258	-0.14317422	-0.046465265	0.43757364	0.25472627	-0.078957835	0.65827311	1.7173508	-0.9467358	0.76082605	2.6482009	-0.19190346	8.8496136	-1.0580147	1.8073148	-0.90215946	0.62725681	0.19062695	-0.067979533	0.92374475	-0.22490852	-0.22424546	-1.6514782	-0.80396425	-3.7392959	-2.9717274	0.0075712173	-0.59735829	-0.92157579	-0.1520161	-0.43347835	0.76119281	0.67952824	0.0042368588	1.8563277	0.7348693	0.19258187	0.24573192	0.35241523	-0.36330442	-0.39371402	1.6322043	0.52469959	2.9105589	-0.2604551	0.42999701
2.78213	2.5861631	1.7265719	8.8169418	-3.1438751	0.03730549	-0.075014854	0.35162044	0.093193159	0.1173787	0.66994181	1.9927214	-1.2115375	0.47245936	2.6019783	0.18647341	9.3949586	-1.0874867	1.609922	-0.86698735	0.68168646	0.098000333	-0.052451641	0.90638933	-0.47154662	-0.13271287	-1.4412014	-0.86412203	-3.6887179	-3.2819616	-0.044605992	-0.63075091	-0.71823533	-0.18839765	-0.37126383	0.68950278	0.69706992	-0.046077659	1.9009738	0.64641815	0.24597456	0.21696606	0.33351758	-0.35822451	-0.36307388	1.5337188	0.53422834	2.7565092	-0.15209306	0.61485542
2.451945	2.1621367	1.7420684	8.8766732	-2.8665479	0.22778451	-0.069957079	0.24800542	-0.093316048	0.31576595	0.67212182	2.2478052	-1.4503119	0.18342152	2.5179986	0.56482633	9.8413062	-1.1337152	1.3588851	-0.85664458	0.74022922	-0.013948025	-0.036255791	0.86159769	-0.71019653	-0.0128607	-1.2665375	-0.91999719	-3.6636478	-3.590713	-0.11581035	-0.63067222	-0.51192833	-0.22827871	-0.29457028	0.62428837	0.6972289	-0.096778551	1.930806	0.54776103	0.2819123	0.18410954	0.32436159	-0.35080829	-0.335134	1.4266266	0.56369433	2.5755907	-0.049658851	0.79011177
2.1146074	1.6669001	1.7266333	8.9115003	-2.5399642	0.43293018	-0.020809944	0.12517101	-0.30060594	0.5106715	0.66709166	2.4767409	-1.6553576	-0.10044985	2.3969432	0.93227126	10.167658	-1.1852919	1.0671015	-0.87363929	0.81364881	-0.1327087	-0.024187216	0.78377511	-0.94069948	0.13639984	-1.1319302	-0.97673077	-3.6599429	-3.8604681	-0.20028808	-0.60211704	-0.30154637	-0.26126179	-0.20647691	0.55726888	0.68480206	-0.13950905	1.9550892	0.44059971	0.3029898	0.14057106	0.31824408	-0.32901655	-0.31422021	1.3065339	0.60368447	2.3565107	0.044386226	0.95439618
1.7724198	1.0805075	1.6817757	8.9367689	-2.1680929	0.65232617	0.079879454	-0.013595185	-0.51529054	0.69601982	0.65296209	2.6715752	-1.8232817	-0.37601473	2.2385771	1.280326	10.366565	-1.2322247	0.75597192	-0.91629217	0.90684023	-0.24550066	-0.022527065	0.67117725	-1.1615867	0.31204101	-1.029976	-1.0385658	-3.6641711	-4.0551883	-0.2953236	-0.55594308	-0.090404222	-0.2797487	-0.1163673	0.47782596	0.66678775	-0.16551782	1.9819479	0.32998743	0.3143953	0.082009095	0.30587562	-0.28605384	-0.29687754	1.1669273	0.64248647	2.0924945	0.13026249	1.1053679
1.4217992	0.39126878	1.6102099	8.9642496	-1.7606906	0.8787473	0.23309456	-0.16228501	-0.71677821	0.86443196	0.62757751	2.8259985	-1.9546937	-0.6407118	2.0425947	1.6016285	10.448245	-1.2670379	0.45214499	-0.97896785	1.0174899	-0.34464869	-0.038753576	0.5275669	-1.3687798	0.50568148	-0.94286028	-1.1082923	-3.6551044	-4.1484966	-0.40164623	-0.50354509	0.11337611	-0.28344545	-0.035257865	0.37912736	0.64869342	-0.16995598	2.0146661	0.22248104	0.32071574	0.0080536401	0.281026	-0.22339585	-0.27377328	1.0047996	0.67169386	1.7821948	0.21009047	1.2389063
1.0549667	-0.39907478	1.5181437	9.0007205	-1.3307675	1.0992286	0.43077068	-0.31278824	-0.88332175	1.0089445	0.59098719	2.9377457	-2.05478	-0.89094772	1.8104118	1.8889867	10.435203	-1.2848043	0.18083942	-1.0531357	1.1372182	-0.43072725	-0.080599649	0.36258931	-1.5552067	0.70509733	-0.84730173	-1.1866781	-3.6067746	-4.128486	-0.52047067	-0.45201553	0.29965555	-0.27976017	0.030101104	0.26221246	0.63153562	-0.15450138	2.0505389	0.12280147	0.32355114	-0.077628131	0.24428186	-0.14948932	-0.2349121	0.82444588	0.68970889	1.4284183	0.28584501	1.3497956
0.66327559	-1.2742963	1.4153844	9.0477471	-0.89223124	1.2987623	0.65616021	-0.45436001	-0.9985536	1.1264752	0.54481861	3.0073423	-2.1335478	-1.1224844	1.5466419	2.1351339	10.35031	-1.2830186	-0.040927316	-1.1295277	1.2540049	-0.51159479	-0.1544025	0.18990353	-1.7116748	0.89733343	-0.7217656	-1.2718765	-3.4929799	-3.9986945	-0.64930351	-0.40196684	0.46044501	-0.27978374	0.080859843	0.13586745	0.61160874	-0.12653225	2.0829708	0.031420506	0.32137483	-0.16882939	0.20267507	-0.075188164	-0.17530958	0.63716262	0.70151493	1.0356418	0.35721799	1.4335205
0.24119794	-2.2068329	1.3130103	9.1018582	-0.45797693	1.4650064	0.88770539	-0.57415312	-1.0551689	1.2204399	0.48985712	3.034496	-2.2042215	-1.3327461	1.2587282	2.3340819	10.206212	-1.2614701	-0.20669997	-1.200881	1.354304	-0.59878085	-0.2629045	0.023306252	-1.829757	1.0709296	-0.55303595	-1.3588953	-3.2928702	-3.7756572	-0.77923659	-0.34889889	0.59308797	-0.29235596	0.12544719	0.012436874	0.5829513	-0.095601983	2.1052929	-0.055294896	0.31142773	-0.25941868	0.16537073	-0.0087111587	-0.097950354	0.45685593	0.71499663	0.60793855	0.42072537	1.4880868
-0.21023487	-3.1635968	1.2204357	9.1549433	-0.038217382	1.5914689	1.1047869	-0.66031654	-1.0550481	1.300464	0.42448108	3.015854	-2.2799241	-1.5228974	0.95437491	2.4836305	10.002168	-1.2214495	-0.31750308	-1.2634424	1.4240245	-0.70258599	-0.4029575	-0.12723205	-1.9056352	1.2164175	-0.3391063	-1.4393133	-2.9967153	-3.4838337	-0.89524628	-0.28744969	0.70113345	-0.31966173	0.1749938	-0.098172363	0.54076242	-0.069441379	2.1141518	-0.14269712	0.29215934	-0.34573973	0.13774245	0.047225814	-0.012176853	0.29375353	0.73587362	0.1485223	0.47074692	1.5147344
-0.68157564	-4.1119368	1.1435622	9.1957483	0.3611139	1.6776208	1.2923979	-0.70677651	-1.0068303	1.3784867	0.34597957	2.9465191	-2.3698991	-1.697165	0.63875065	2.5869969	9.7286207	-1.1640476	-0.37712972	-1.3158945	1.4493741	-0.82664526	-0.56393449	-0.25779082	-1.9419367	1.3259298	-0.087149737	-1.5015007	-2.6101525	-3.1493393	-0.97978584	-0.21594169	0.79250509	-0.35665126	0.23710185	-0.19289573	0.48406038	-0.051307116	2.1109085	-0.2346442	0.26480874	-0.42720204	0.11716028	0.094927569	0.07161643	0.14969977	0.76427842	-0.3390489	0.50204923	1.5170393
-1.1552294	-5.0235058	1.0843505	9.2123611	0.73920677	1.7265641	1.4426056	-0.7165668	-0.92232311	1.4626276	0.25420134	2.8244368	-2.4766876	-1.8596281	0.31411121	2.6519712	9.3750782	-1.088674	-0.3901312	-1.3567678	1.4193274	-0.96391417	-0.72801865	-0.37102189	-1.9459251	1.392755	0.19183896	-1.5316132	-2.1546521	-2.7939904	-1.018731	-0.13811031	0.8754329	-0.39453666	0.31134234	-0.27564643	0.41647655	-0.039641615	2.1002232	-0.33097338	0.23341399	-0.50485453	0.093135432	0.13848658	0.14769372	0.017895486	0.79509945	-0.84901207	0.51245383	1.4988456
-1.6074964	-5.8754245	1.0413951	9.1939148	1.0993597	1.7420605	1.5531555	-0.70060677	-0.81364537	1.5525111	0.15459012	2.6541129	-2.5954891	-2.0112836	-0.017900888	2.6880719	8.9357347	-0.99333619	-0.36319686	-1.3824974	1.3298156	-1.0956048	-0.8734724	-0.47600952	-1.9256482	1.4113605	0.48831685	-1.5155373	-1.6630559	-2.4310425	-1.0069967	-0.061089258	0.95420268	-0.42650292	0.38913261	-0.35316694	0.34455361	-0.030287345	2.0862839	-0.42703657	0.20310904	-0.57932034	0.052001118	0.17988831	0.21758932	-0.11265859	0.8216839	-1.3722122	0.50422906	1.4621778
-2.011929	-6.6497936	1.0110513	9.1305417	1.4457345	1.7266255	1.6255446	-0.6719967	-0.69232636	1.6395184	0.05771302	2.4462478	-2.7162005	-2.1493333	-0.35336244	2.7036157	8.4103422	-0.87703612	-0.30721107	-1.3872908	1.1871383	-1.1941784	-0.98065047	-0.58717219	-1.8869581	1.3781876	0.79662914	-1.4417468	-1.1720115	-2.0639494	-0.9505318	0.0084918298	1.0275502	-0.45224828	0.45804417	-0.42933632	0.27416153	-0.020154739	2.0689882	-0.51590287	0.17742977	-0.64954013	-0.016508533	0.21707858	0.28817956	-0.25058647	0.84033824	-1.8965075	0.48345418	1.4063375
-2.3440255	-7.3332715	0.98882993	9.0126752	1.7789831	1.6817679	1.6645014	-0.63956471	-0.56925168	1.7121329	-0.025268768	2.2132527	-2.82714	-2.2683873	-0.68459897	2.7041568	7.8024276	-0.74264831	-0.23683169	-1.3648696	1.007521	-1.2321335	-1.0386106	-0.72022328	-1.8331457	1.2928391	1.1139815	-1.3046549	-0.71477048	-1.688545	-0.8635321	0.067803193	1.0906962	-0.4783539	0.50791052	-0.50140544	0.20736518	-0.0099049759	2.0428287	-0.59203963	0.15636533	-0.71285319	-0.11451298	0.2453635	0.36648018	-0.3970503	0.85282362	-2.4087849	0.45764352	1.3287492
-2.5865101	-7.9176555	0.97093119	8.8307418	2.0930058	1.6102021	1.6784244	-0.60497585	-0.45359902	1.7629312	-0.088356357	1.9640004	-2.9182446	-2.3624766	-1.0009357	2.6925651	7.1179739	-0.59762304	-0.16692366	-1.3111517	0.81227457	-1.1947474	-1.049578	-0.88467601	-1.766865	1.1589175	1.4371646	-1.1075289	-0.31629289	-1.2975694	-0.76273985	0.11906238	1.1393627	-0.51412826	0.53531971	-0.56021019	0.14203053	-0.0037865179	1.9992088	-0.65402981	0.13662792	-0.76635569	-0.23553101	0.2610845	0.45421408	-0.54472211	0.86545962	-2.8975815	0.43284491	1.2271572
-2.7331923	-8.4006373	0.9559113	8.5749097	2.3748791	1.5181359	1.678593	-0.56495857	-0.35073757	1.7922574	-0.13320189	1.701343	-2.9821383	-2.4270604	-1.2910406	2.670276	6.364716	-0.45156128	-0.1081764	-1.2259919	0.62130291	-1.0893646	-1.0288848	-1.0762791	-1.6920154	0.98416526	1.759045	-0.86361923	0.0093982892	-0.88580991	-0.6617817	0.16816239	1.1733847	-0.56552945	0.54431849	-0.59423005	0.074223986	-0.0070113451	1.9305208	-0.70474998	0.11386995	-0.80903332	-0.36826165	0.26493461	0.54539774	-0.68123016	0.88538362	-3.354838	0.41168816	1.102037
-2.7894748	-8.7849732	0.94638966	8.2348559	2.6083313	1.4153768	1.675999	-0.51664713	-0.26093101	1.8057911	-0.16668197	1.4236377	-3.0135162	-2.4606038	-1.5452111	2.6387607	5.5508636	-0.31223276	-0.06470719	-1.1125069	0.44867349	-0.94433484	-0.99903345	-1.2745067	-1.613062	0.77975304	2.0665957	-0.59456129	0.26022823	-0.45448836	-0.56771663	0.22099602	1.1983395	-0.63077339	0.54318296	-0.595426	0.0015258113	-0.022560302	1.8337226	-0.74931011	0.085223593	-0.84333974	-0.50235907	0.26270525	0.62859092	-0.79521858	0.91612001	-3.7758357	0.39327642	0.95794877
-2.7692644	-9.0755687	0.9500905	7.8004889	2.7791712	1.3130027	1.677366	-0.46210144	-0.18075711	1.80823	-0.19649632	1.1288835	-3.0085742	-2.4652886	-1.7565463	2.6002969	4.6838523	-0.18195529	-0.034555563	-0.97420916	0.30204011	-0.79740994	-0.97988321	-1.4482012	-1.5318741	0.55841265	2.341555	-0.32642807	0.4459576	-0.013752275	-0.48094718	0.27947336	1.2243246	-0.70003453	0.53902732	-0.56362083	-0.074691206	-0.049093697	1.7118484	-0.79201219	0.050736078	-0.87475017	-0.63298155	0.26289013	0.69263528	-0.88166703	0.95521211	-4.1574908	0.37480687	0.80308621
-2.6906808	-9.2763253	0.97889298	7.2636263	2.880008	1.2204283	1.6833312	-0.40885775	-0.1070133	1.7983439	-0.22868548	0.8184658	-2.9656658	-2.4460343	-1.921183	2.5578021	3.7699867	-0.055755716	-0.012282933	-0.81188528	0.18480469	-0.68076345	-0.98044246	-1.5676938	-1.4448016	0.33163416	2.5638197	-0.0846438	0.58678943	0.41806048	-0.39832166	0.34002501	1.2619635	-0.75947595	0.53336725	-0.5067407	-0.14911565	-0.080952214	1.5727072	-0.83371034	0.013145437	-0.90926006	-0.76151277	0.27222855	0.73248948	-0.9434863	0.99557636	-4.4961437	0.35393318	0.64721209
-2.573885	-9.3893029	1.0453084	6.619171	2.9118959	1.1435548	1.6902439	-0.36632874	-0.040075502	1.7688178	-0.26817355	0.49819505	-2.8868261	-2.4075523	-2.0379594	2.5140405	2.8142531	0.077207283	0.0078358945	-0.62290872	0.098424044	-0.61225571	-0.9968471	-1.6163732	-1.3424396	0.10737903	2.7163453	0.11122765	0.70980138	0.8187461	-0.31719026	0.39563248	1.3176101	-0.79764411	0.52148808	-0.4367891	-0.21474128	-0.1106546	1.4252924	-0.87103212	-0.023908299	-0.95039959	-0.89209471	0.2915317	0.75175319	-0.98873151	1.0298225	-4.7862681	0.33052259	0.49906638
-2.4416548	-9.4167664	1.1576267	5.8649542	2.8823268	1.0843432	1.6940318	-0.340919	0.016348436	1.7105185	-0.32040194	0.17695731	-2.7785679	-2.3509985	-2.1076533	2.4706038	1.8203559	0.22871678	0.029746518	-0.40416297	0.042906548	-0.59676225	-1.016556	-1.5943806	-1.2121125	-0.1102456	2.7893587	0.25168605	0.84293328	1.1683733	-0.23732124	0.43985896	1.3908176	-0.81070062	0.49607728	-0.36414991	-0.266525	-0.13293703	1.2760797	-0.89826084	-0.058377409	-0.99738292	-1.0263033	0.31439821	0.76054708	-1.0254691	1.0548009	-5.0209912	0.30682335	0.3646288
-2.3200559	-9.3640471	1.3159187	5.0009487	2.801532	1.041388	1.6930639	-0.33355232	0.058751581	1.6182945	-0.39114284	-0.13518341	-2.6506736	-2.2727215	-2.132149	2.4270272	0.7928652	0.40557892	0.055490798	-0.15643138	0.015404149	-0.63189156	-1.025103	-1.5138075	-1.0412244	-0.31975026	2.7818792	0.33900853	1.0077347	1.454487	-0.15959958	0.4704785	1.4755657	-0.80334116	0.45271578	-0.29354838	-0.30418023	-0.14777566	1.1275823	-0.91079096	-0.091373279	-1.0450188	-1.1594867	0.32988457	0.77003956	-1.0575039	1.0735854	-5.1942386	0.28601196	0.24703155
-2.2362996	-9.240346	1.5106447	4.0285917	2.6801044	1.0110444	1.6879463	-0.34136898	0.087452398	1.4946529	-0.48332241	-0.42893812	-2.5134595	-2.1659233	-2.1139116	2.3803814	-0.2582778	0.60646516	0.08636122	0.11334967	0.0087216504	-0.71002436	-1.0114771	-1.3909195	-0.81999527	-0.5208294	2.6999416	0.38583318	1.2129642	1.674377	-0.083190494	0.4909606	1.563958	-0.78497628	0.39379372	-0.22362555	-0.33218186	-0.16023078	0.97959367	-0.90773932	-0.12657241	-1.0853184	-1.2811474	0.32765248	0.7866304	-1.0833028	1.0937382	-5.3032767	0.2701066	0.14783782
-2.2132966	-9.0561672	1.724592	2.9504434	2.5290465	0.98882316	1.678512	-0.36220034	0.10743457	1.3488317	-0.59281324	-0.698561	-2.3751807	-2.0232794	-2.0558691	2.3256805	-1.3143265	0.82290735	0.12418734	0.39368546	0.011982157	-0.81605666	-0.97051082	-1.2405451	-0.54370954	-0.71304475	2.5528012	0.41139724	1.4514313	1.8338214	-0.0034922733	0.50892623	1.64989	-0.76376892	0.32861162	-0.15000879	-0.35717539	-0.17734836	0.83158263	-0.89215406	-0.16785302	-1.1102554	-1.3792686	0.30265119	0.80899736	-1.0984641	1.1227225	-5.3500773	0.25864014	0.06861413
-2.2633243	-8.8186975	1.9374575	1.7707431	2.3604547	0.97092458	1.6603731	-0.39823898	0.12572411	1.1920674	-0.70683949	-0.9447319	-2.2409422	-1.8382617	-1.9618474	2.2572677	-2.3491546	1.0423907	0.17168549	0.67308	0.013871283	-0.92651943	-0.90321599	-1.074033	-0.21490591	-0.89425064	2.3494777	0.43675197	1.7023228	1.9434822	0.087817446	0.53191217	1.7307869	-0.74207236	0.26953305	-0.069978587	-0.38455146	-0.2041689	0.68452821	-0.8690629	-0.21673448	-1.1144047	-1.4462215	0.25694856	0.82970042	-1.1000799	1.1628802	-5.3406258	0.24893435	0.011664187
-2.3846286	-8.5281777	2.1309189	0.49708273	2.186471	0.95590486	1.6238912	-0.45580264	0.14714283	1.0331148	-0.80718028	-1.1753003	-2.113503	-1.6058226	-1.8377858	2.1706502	-3.3350196	1.251066	0.23091994	0.94501241	0.0065921554	-1.0133348	-0.81654325	-0.89974056	0.15540883	-1.0590521	2.0973599	0.48003227	1.9394153	2.015447	0.20021397	0.56278167	1.8064869	-0.71559085	0.22606515	0.014162884	-0.41580631	-0.24090926	0.54138132	-0.84249892	-0.27096911	-1.0960632	-1.4829009	0.19800593	0.84038586	-1.0900925	1.2089445	-5.2825444	0.23771014	-0.02063787
-2.5632684	-8.1778062	2.2914155	-0.8578758	2.0162411	0.94638339	1.5567638	-0.54108616	0.17174062	0.87743456	-0.87685067	-1.4029673	-1.995021	-1.3248213	-1.692986	2.0635201	-4.2479164	1.4351736	0.3004748	1.2102396	-0.011998176	-1.0505758	-0.72222828	-0.72427161	0.54942236	-1.1982337	1.8028571	0.55258342	2.1419028	2.0617867	0.33977549	0.5980049	1.8757294	-0.67653887	0.20012169	0.095266498	-0.44773164	-0.28263777	0.40594642	-0.81287803	-0.32483987	-1.0565956	-1.4985371	0.13438419	0.83748462	-1.0751427	1.2498823	-5.1823397	0.22293804	-0.027560817
-2.7788528	-7.7572854	2.409188	-2.2755844	1.8528713	0.95008442	1.4487609	-0.65480454	0.19582393	0.72916942	-0.90646305	-1.6414621	-1.887845	-1.0019844	-1.5395817	1.9351787	-5.0687393	1.5812434	0.3739556	1.4750192	-0.039376166	-1.0208888	-0.63373108	-0.5528352	0.9477689	-1.299926	1.4728488	0.65668607	2.3024711	2.0947064	0.50496476	0.62998922	1.9327838	-0.61901042	0.18539262	0.16492045	-0.47412394	-0.32182096	0.2806194	-0.77634197	-0.37114121	-0.99898839	-1.5060602	0.071218441	0.82510629	-1.0626959	1.2742287	-5.043776	0.20476182	-0.011635842
-3.0100962	-7.2575963	2.4753405	-3.731338	1.6926236	0.97888709	1.29558	-0.78955814	0.21538953	0.59236744	-0.89697148	-1.9023589	-1.7933019	-0.65411554	-1.389622	1.7849827	-5.7810342	1.6764746	0.44153344	1.7469886	-0.071541572	-0.91910578	-0.5623671	-0.38851034	1.3360413	-1.3522554	1.11571	0.785522	2.4293401	2.1263465	0.68579902	0.65160144	1.9674169	-0.54329539	0.17130359	0.21798165	-0.48950117	-0.35248981	0.16458359	-0.7269896	-0.40405067	-0.92668455	-1.5155821	0.0081963773	0.81355638	-1.0558247	1.2758089	-4.8683037	0.18491563	0.021035206
-3.2367033	-6.6739561	2.4808723	-5.1942867	1.5269416	1.0453027	1.099623	-0.9321531	0.22894852	0.46944948	-0.85783257	-2.1932665	-1.709048	-0.30614074	-1.2517273	1.610995	-6.3686077	1.7110929	0.49308521	2.0317626	-0.10598207	-0.7528995	-0.5147934	-0.23208205	1.7085755	-1.3461059	0.74139363	0.92536521	2.542661	2.167072	0.86729458	0.66001039	1.9689128	-0.45626051	0.14918692	0.25516932	-0.49255907	-0.37331655	0.054231549	-0.66078009	-0.42118595	-0.843109	-1.5296822	-0.058674378	0.81432347	-1.0499498	1.2565452	-4.6573324	0.16496115	0.062238329
-3.4373356	-6.0057643	2.4196232	-6.6286247	1.3461486	1.1576212	0.867785	-1.0694155	0.23727272	0.35831242	-0.80202081	-2.5167071	-1.6263953	0.014402916	-1.1297876	1.4097647	-6.8152637	1.6819506	0.52006693	2.3316904	-0.14273767	-0.54076014	-0.49253519	-0.084141919	2.0675641	-1.2769235	0.36064517	1.0591258	2.6674818	2.2228824	1.0349884	0.65796358	1.9316028	-0.36747389	0.11712086	0.28222171	-0.48707867	-0.38755909	-0.054276912	-0.5783942	-0.42343866	-0.7518894	-1.542984	-0.13285381	0.83424946	-1.0336713	1.2248383	-4.4149847	0.14446053	0.10424047
-3.5866945	-5.2551552	2.2926402	-7.9964739	1.1433344	1.3159134	0.60807184	-1.1931059	0.24022952	0.25139976	-0.74091018	-2.8691994	-1.5297096	0.28436923	-1.0241196	1.1778831	-7.1074747	1.5949393	0.5148023	2.6458075	-0.18363327	-0.30621863	-0.49287894	0.05107839	2.4188229	-1.1458411	-0.016086186	1.1703548	2.8256227	2.2934081	1.1795092	0.65194932	1.8585284	-0.28358102	0.080869348	0.30598917	-0.48005727	-0.40024282	-0.16228305	-0.48533198	-0.41292567	-0.65757887	-1.5460069	-0.21354394	0.87213403	-0.99361081	1.1904057	-4.1495447	0.12031301	0.1421883
-3.6556639	-4.4270203	2.1097634	-9.2612432	0.91751875	1.5106396	0.32730309	-1.3007015	0.23399078	0.13854093	-0.6816974	-3.2414824	-1.3998653	0.49126974	-0.93354056	0.91486364	-7.2399497	1.4649228	0.46879717	2.9691831	-0.2303998	-0.069978139	-0.51032129	0.16325175	2.7665762	-0.96049085	-0.37925267	1.2471117	3.0286714	2.3713513	1.2983873	0.64810185	1.7613121	-0.20436709	0.050516264	0.32945389	-0.47859525	-0.41459145	-0.26750928	-0.38960441	-0.39072809	-0.56617442	-1.5310649	-0.29475233	0.91973918	-0.92098549	1.1583464	-3.8724746	0.087765865	0.1750866
-3.6159575	-3.5315342	1.8867243	-10.39008	0.67519261	1.7245871	0.031373124	-1.3926385	0.21203115	0.011808199	-0.62800113	-3.6210935	-1.2208653	0.63630525	-0.85678737	0.62511628	-7.2218849	1.312992	0.37343675	3.2909159	-0.28276665	0.15432525	-0.53803467	0.23823943	3.1089246	-0.73456295	-0.71995597	1.2847643	3.2742012	2.4432418	1.3945409	0.64827865	1.6561197	-0.12274714	0.034662121	0.34867213	-0.48719758	-0.42959233	-0.36501686	-0.298424	-0.35576518	-0.48448078	-1.4969156	-0.36763003	0.96645628	-0.81639261	1.1258378	-3.5952685	0.042616832	0.20489255
-3.4472154	-2.5869344	1.6392597	-11.35582	0.42916977	1.9374528	-0.27256307	-1.4690354	0.16955088	-0.13101171	-0.58218219	-3.9964661	-0.98570576	0.73226097	-0.79313188	0.31676055	-7.079383	1.1613327	0.22437212	3.5919605	-0.33823207	0.3581781	-0.56906115	0.26483517	3.4353542	-0.4848549	-1.0291406	1.2867396	3.5465437	2.4912743	1.4721109	0.64900431	1.5572525	-0.028822847	0.035499434	0.35399545	-0.50662453	-0.43981028	-0.44991243	-0.21542277	-0.30519506	-0.41824404	-1.4494441	-0.42490591	1.0046001	-0.6900217	1.0835111	-3.3256793	-0.016503102	0.23424224
-3.1435305	-1.6192876	1.3771027	-12.139562	0.19463398	2.1309145	-0.57474973	-1.5285651	0.10763133	-0.28633138	-0.54692521	-4.359751	-0.69857613	0.79686623	-0.74300655	-0.0024275869	-6.8512736	1.0269724	0.026683479	3.8456668	-0.39414061	0.53446684	-0.59714274	0.24156122	3.7275479	-0.22647481	-1.2971002	1.2629769	3.8216956	2.4962641	1.5321229	0.64392059	1.471474	0.083952829	0.047674126	0.33526375	-0.53494598	-0.43773642	-0.52084003	-0.13989763	-0.23620206	-0.37018729	-1.3979973	-0.46505133	1.0321793	-0.55715296	1.0206921	-3.0652306	-0.086908626	0.2640685
-2.7173834	-0.65829103	1.1006526	-12.733478	-0.016042758	2.2914113	-0.86447221	-1.5699767	0.03398855	-0.4477131	-0.52449924	-4.706414	-0.37359893	0.84517343	-0.70884738	-0.32903183	-6.5805058	0.91703207	-0.20325876	4.023309	-0.45012019	0.67685863	-0.61722066	0.17906352	3.9634462	0.030897454	-1.5142325	1.2265102	4.0741239	2.4414172	1.5710511	0.62786784	1.3963032	0.21393572	0.061449851	0.2878922	-0.57030813	-0.41753329	-0.5822846	-0.06877424	-0.14841625	-0.33912555	-1.3497611	-0.49360927	1.0518959	-0.4315641	0.93139321	-2.8092996	-0.16236671	0.29242952
-2.1994694	0.26884298	0.80208702	-13.1419	-0.19718583	2.409184	-1.1335095	-1.5943329	-0.040332876	-0.60966462	-0.51452385	-5.0325033	-0.031654264	0.88537385	-0.69525271	-0.66513083	-6.3058953	0.82871827	-0.44064936	4.1030394	-0.50821772	0.78178214	-0.6256834	0.096581291	4.1226884	0.28310887	-1.6731534	1.1893197	4.2825235	2.3163237	1.5831882	0.60011262	1.3231083	0.35086583	0.067989626	0.21626421	-0.61333894	-0.37774805	-0.64379505	-1.0091321E-05	-0.04540959	-0.3204479	-1.305757	-0.52065643	1.0673408	-0.32045083	0.81773676	-2.5497946	-0.23518226	0.31513426
-1.6335694	1.1419062	0.47056626	-13.379419	-0.35061252	2.4753368	-1.3782612	-1.6054076	-0.10674279	-0.76971017	-0.51267515	-5.332386	0.30309442	0.91989282	-0.7076947	-1.0161385	-6.0573197	0.75451543	-0.65848011	4.0772852	-0.57029093	0.8498917	-0.62041945	0.014277395	4.1911352	0.52829613	-1.7711566	1.1591591	4.432395	2.1203362	1.5648548	0.56525421	1.2427678	0.48032185	0.063530162	0.13262585	-0.66707919	-0.32125748	-0.71627286	0.065068064	0.065951834	-0.30777433	-1.2608499	-0.55581806	1.078751	-0.22334727	0.68907409	-2.2790909	-0.2988419	0.32771312
-1.067821	1.9480422	0.09912236	-13.466771	-0.48384468	2.4808688	-1.5988903	-1.607588	-0.16383064	-0.9278802	-0.51206827	-5.5988261	0.60601094	0.94930453	-0.75044699	-1.3871856	-5.8541286	0.68793107	-0.83453512	3.9544643	-0.63465012	0.88580723	-0.60064739	-0.053753647	4.1632668	0.76318412	-1.811562	1.1381916	4.5152599	1.8638637	1.5177399	0.53136744	1.1506417	0.59040716	0.050193953	0.052033335	-0.73437275	-0.25293269	-0.80751263	0.12188028	0.17789073	-0.29541558	-1.2076484	-0.60365911	1.0810329	-0.13530232	0.55729255	-1.9931597	-0.34982026	0.3275593
-0.54572159	2.6784058	-0.3096699	-13.426315	-0.60792707	2.4196199	-1.7964521	-1.6029266	-0.21755687	-1.0846139	-0.50685182	-5.8243285	0.85503978	0.97492306	-0.82541022	-1.7802037	-5.7044533	0.62442961	-0.9565214	3.7546007	-0.69444067	0.8967977	-0.56636993	-0.10121754	4.0423222	0.98175338	-1.803339	1.1228188	4.5260696	1.5664623	1.4497128	0.50594208	1.048655	0.67684953	0.033139881	-0.014249151	-0.81459718	-0.17683205	-0.91929854	0.1646423	0.28430504	-0.28052921	-1.1419423	-0.66179697	1.0656282	-0.052316987	0.43083477	-1.6923139	-0.38764286	0.31497889
-0.099450279	3.3243618	-0.74104613	-13.278529	-0.7359408	2.292637	-1.9701456	-1.5896324	-0.276645	-1.2385994	-0.49547253	-6.0014709	1.0352413	0.9986989	-0.93287946	-2.1927869	-5.6040921	0.55790903	-1.0239903	3.501616	-0.73901423	0.89123798	-0.51714501	-0.12652099	3.8381783	1.1764917	-1.7597835	1.1043131	4.4608103	1.2522439	1.3725512	0.49174213	0.94373644	0.7439144	0.015752895	-0.063512828	-0.90176484	-0.094409524	-1.0472364	0.18915721	0.38230983	-0.26351094	-1.0663608	-0.7225085	1.0253312	0.024300884	0.31091456	-1.3794585	-0.41333529	0.29250123
0.25413143	3.8765282	-1.1688484	-13.040453	-0.88128184	2.1097605	-2.1162956	-1.5633256	-0.34641483	-1.3862426	-0.48092307	-6.1222532	1.1435595	1.0224691	-1.0734603	-2.6190061	-5.5364706	0.47806828	-1.0470882	3.216302	-0.75744739	0.87730364	-0.45008123	-0.12897935	3.5632353	1.3397672	-1.6971053	1.0707843	4.3157158	0.94440996	1.2972446	0.48538181	0.84331834	0.80081373	-0.0040848879	-0.10182528	-0.98508867	-0.0045137521	-1.1834473	0.19523488	0.4722034	-0.24641355	-0.98980472	-0.7768961	0.95908406	0.087472481	0.19225652	-1.0571773	-0.42731535	0.26286571
0.51483207	4.3275112	-1.5594	-12.725964	-1.0548664	1.8867216	-2.229454	-1.5203048	-0.42530968	-1.5235873	-0.4675766	-6.178373	1.1907826	1.0485704	-1.2488466	-3.051783	-5.4756973	0.37227002	-1.0428309	2.9128489	-0.74187665	0.86207904	-0.35831529	-0.10672937	3.2280234	1.4634241	-1.6326026	1.010542	4.0886073	0.66109901	1.2292787	0.47966143	0.75045363	0.85555204	-0.033995027	-0.13965511	-1.0521147	0.094660345	-1.3209909	0.18738942	0.55583347	-0.23077476	-0.92278011	-0.81930673	0.8737261	0.1281038	0.067756573	-0.72554028	-0.42808467	0.22698879
0.6970077	4.6762131	-1.8777997	-12.346245	-1.262053	1.6392573	-2.3047924	-1.4601777	-0.50658693	-1.6489843	-0.45665209	-6.1630053	1.1986442	1.0812809	-1.460043	-3.485177	-5.3927973	0.23042599	-1.0301952	2.5990901	-0.6887611	0.85105554	-0.23255905	-0.056574918	2.8392157	1.5379157	-1.5818552	0.91545081	3.781929	0.41387117	1.1668178	0.46804856	0.66181251	0.90972728	-0.083160938	-0.18569609	-1.0932363	0.20263964	-1.4573826	0.17284445	0.63410426	-0.21627381	-0.87142083	-0.84937436	0.78151036	0.14065797	-0.066072403	-0.38197137	-0.41257112	0.18327598
0.82413582	4.9303817	-2.095679	-11.909067	-1.5010772	1.3771004	-2.3402831	-1.3858078	-0.58370464	-1.7636106	-0.44314369	-6.0732099	1.1925682	1.1269927	-1.7046733	-3.9142937	-5.2640285	0.049490074	-1.0255886	2.2786105	-0.59796071	0.84788983	-0.066532468	0.023910373	2.4010873	1.5536539	-1.5556727	0.782425	3.4060598	0.20800499	1.1026185	0.44864458	0.56981315	0.95752272	-0.15690501	-0.24248321	-1.1051247	0.3148296	-1.5946572	0.1577934	0.70519457	-0.20065267	-0.83378452	-0.87043865	0.69453585	0.12714728	-0.20625525	-0.023279173	-0.37793383	0.12876469
0.92226506	5.1055226	-2.1987409	-11.417352	-1.7642507	1.1006506	-2.3373688	-1.3010839	-0.65477299	-1.8689933	-0.416681	-5.9121844	1.1931586	1.1918699	-1.9761998	-4.3323961	-5.0790385	-0.16467715	-1.0397236	1.9527789	-0.47114309	0.85426803	0.13703459	0.1327726	1.9187716	1.5049979	-1.5584306	0.61289809	2.9807196	0.042879047	1.0279454	0.42565248	0.46716349	0.98952472	-0.2530214	-0.30592178	-1.0909759	0.42327838	-1.7358665	0.14445746	0.76474658	-0.18081223	-0.80056817	-0.88547204	0.61895106	0.097276235	-0.34467464	0.35133818	-0.32369338	0.061413493
1.0147021	5.2210753	-2.1913545	-10.868376	-2.0411954	0.80208516	-2.2996462	-1.2085933	-0.72258096	-1.9634985	-0.36658997	-5.6901453	1.210512	1.2779224	-2.2652957	-4.7275727	-4.844393	-0.39906975	-1.0762195	1.6218659	-0.3115417	0.86976035	0.36467594	0.26116865	1.4006201	1.3943582	-1.5885387	0.41193367	2.5326995	-0.087880708	0.93625121	0.40747605	0.35101813	0.9988466	-0.3618622	-0.36860842	-1.057684	0.51958595	-1.8803985	0.13068207	0.80775301	-0.15468884	-0.75996588	-0.89322031	0.55217754	0.064620557	-0.4727655	0.73811565	-0.25283046	-0.017777462
1.1188223	5.2964579	-2.0953851	-10.254471	-2.3217186	0.4705646	-2.230335	-1.1092425	-0.79079136	-2.0405623	-0.28756168	-5.4222061	1.2437933	1.3800176	-2.5613333	-5.0819001	-4.5787818	-0.63806295	-1.131743	1.2856263	-0.12554913	0.89163458	0.5965544	0.39413568	0.85794981	1.2332107	-1.6402281	0.18794799	2.0904587	-0.19573596	0.82521435	0.40209352	0.22483132	0.98577925	-0.47022728	-0.42490754	-1.0119015	0.5981569	-2.0208831	0.1118404	0.83072057	-0.12274306	-0.70426006	-0.88695875	0.48493123	0.040803867	-0.58697943	1.1286983	-0.17117754	-0.10400216
1.244554	5.3488603	-1.9426963	-9.5650823	-2.5965577	0.099120902	-2.1305471	-1.0046275	-0.85977746	-2.09032	-0.18139941	-5.1233845	1.2855016	1.4859397	-2.852889	-5.3739325	-4.3022006	-0.86774928	-1.1973284	0.94413	0.076168175	0.9146985	0.81413203	0.51443038	0.30268215	1.0388388	-1.7053234	-0.048032536	1.6786302	-0.29574087	0.69632658	0.41237812	0.097112747	0.95839208	-0.5672296	-0.47465984	-0.95703195	0.65818896	-2.1432819	0.083840411	0.83293368	-0.087687192	-0.63461755	-0.85668839	0.40696656	0.030855311	-0.69178078	1.5123318	-0.085502541	-0.18978583
1.3940038	5.3923453	-1.7644479	-8.7893129	-2.8560664	-0.30967116	-2.0000596	-0.9001363	-0.92564159	-2.1040071	-0.05422585	-4.80353	1.3275978	1.5794519	-3.1280916	-5.5827743	-4.0266594	-1.0779589	-1.260969	0.59895499	0.28060042	0.93133645	1.0062997	0.60712339	-0.25487583	0.82865669	-1.7745043	-0.2848787	1.315137	-0.40441701	0.55216776	0.43460879	-0.022518373	0.9288187	-0.6489649	-0.52304418	-0.89246334	0.70347607	-2.2304561	0.045868627	0.81642422	-0.052422175	-0.56120342	-0.79386061	0.31311584	0.032400239	-0.79821241	1.8790852	-0.001388913	-0.26759999
1.5624271	5.4365139	-1.5826131	-7.9182353	-3.0880472	-0.7410472	-1.840084	-0.80512691	-0.98323433	-2.0779841	0.087654467	-4.4653002	1.3661879	1.6444403	-3.3758669	-5.691503	-3.754117	-1.2622856	-1.3117549	0.25418248	0.47635631	0.931966	1.1710827	0.66266922	-0.80631951	0.61536121	-1.8385419	-0.51461368	1.0107423	-0.5371907	0.39335444	0.4610841	-0.12781705	0.90712243	-0.71918398	-0.57665787	-0.81552327	0.73977048	-2.2680258	0.001285872	0.78464678	-0.017712132	-0.49837198	-0.69627378	0.20604581	0.038973459	-0.91883998	2.2224444	0.077993354	-0.33262561
1.7406528	5.4844685	-1.4080159	-6.9468019	-3.2764832	-1.1688493	-1.6558793	-0.72913019	-1.0301315	-2.0140784	0.24005763	-4.105681	1.4028119	1.668093	-3.5878128	-5.6892341	-3.4808071	-1.4169739	-1.3444682	-0.083535988	0.65597218	0.90613813	1.3133546	0.67794373	-1.3434213	0.40496552	-1.8895312	-0.73360647	0.76919933	-0.70552924	0.21784961	0.48472337	-0.21792181	0.89606772	-0.78564471	-0.63843772	-0.72514523	0.770832	-2.2497174	-0.04430819	0.74036543	0.018862957	-0.45776866	-0.57025387	0.09420225	0.045177052	-1.0620994	2.5400652	0.15168911	-0.38417841
1.9177055	5.5320722	-1.2447441	-5.8753378	-3.402699	-1.5594007	-1.4575538	-0.67680777	-1.0677289	-1.916297	0.4005024	-3.7188755	1.4427646	1.6423475	-3.7594617	-5.5724139	-3.2030922	-1.5394697	-1.3618268	-0.40641948	0.81464827	0.8444132	1.4406533	0.65597451	-1.8555126	0.19777896	-1.9211917	-0.94073314	0.58738935	-0.91403601	0.023331537	0.5027412	-0.29561824	0.88991914	-0.85457557	-0.70456002	-0.62466588	0.79574497	-2.1793001	-0.086717221	0.68410595	0.062237896	-0.44331399	-0.42858515	-0.013828435	0.050495564	-1.2291371	2.8325019	0.21960816	-0.42510281
2.081802	5.5700161	-1.0962503	-4.7108083	-3.4488437	-1.8778002	-1.25862	-0.64498	-1.0990186	-1.787288	0.5662305	-3.2982376	1.4924204	1.5640854	-3.8901816	-5.3457386	-2.9209957	-1.6281083	-1.3723552	-0.70809449	0.94698534	0.74094705	1.5592912	0.60507002	-2.3278881	-0.0086789088	-1.9281885	-1.1346013	0.45638061	-1.1580544	-0.18917725	0.5177087	-0.36339293	0.87806861	-0.9265438	-0.76500848	-0.52159616	0.80949194	-2.0683654	-0.12580877	0.61444457	0.11781641	-0.45058101	-0.28532601	-0.11534902	0.059633766	-1.4145274	3.1008189	0.28098548	-0.4595924
2.2198233	5.5876919	-0.96825296	-3.4680767	-3.4020606	-2.0956793	-1.0729974	-0.62343413	-1.1257715	-1.6276392	0.7326011	-2.8367418	1.5573717	1.4348769	-3.9820056	-5.0221483	-2.6383641	-1.6835578	-1.3850984	-0.98533686	1.0448662	0.59641207	1.6723047	0.53761179	-2.7432144	-0.21605023	-1.9059934	-1.3118193	0.3638901	-1.4227359	-0.41268229	0.53568589	-0.41994069	0.85127063	-0.99581747	-0.80753223	-0.42466473	0.80630843	-1.9315922	-0.16549284	0.5299166	0.18884147	-0.47044086	-0.15043819	-0.21639949	0.079260379	-1.6101387	3.3445894	0.33370881	-0.49068446
2.3177985	5.5769803	-0.86736964	-2.1703893	-3.2579115	-2.1987411	-0.91227048	-0.59953815	-1.1476902	-1.4383772	0.89318125	-2.3273665	1.6419827	1.2606895	-4.0380263	-4.621001	-2.3604339	-1.7102676	-1.4045999	-1.2371775	1.0986275	0.42047612	1.7790565	0.46836223	-3.0858887	-0.42200297	-1.8523545	-1.4663742	0.29724989	-1.6847465	-0.6339172	0.56229043	-0.4590668	0.8068071	-1.0533279	-0.82307818	-0.34029021	0.78358533	-1.7818732	-0.21144114	0.43107961	0.27461064	-0.4946495	-0.02687204	-0.32947475	0.11303018	-1.8098132	3.561434	0.37499615	-0.51875378
2.3641681	5.5347098	-0.7977018	-0.8478969	-3.022465	-2.1913545	-0.78462866	-0.56437633	-1.1639602	-1.2244823	1.041222	-1.7650837	1.7494971	1.051379	-4.0606971	-4.1645433	-2.0909067	-1.7152451	-1.4290413	-1.4619584	1.1010198	0.23261349	1.8746336	0.41181921	-3.3465221	-0.6187796	-1.769572	-1.5900577	0.24541411	-1.9170382	-0.83589584	0.59896433	-0.47187716	0.74982543	-1.0915254	-0.80981228	-0.27037236	0.74417691	-1.6271766	-0.26791294	0.32150205	0.37084788	-0.5200378	0.088777125	-0.46724641	0.15794824	-2.0119532	3.748148	0.40305543	-0.5417409
2.3540266	5.4626591	-0.75826044	0.46578097	-2.7125854	-2.095385	-0.69490003	-0.51643679	-1.1755054	-0.99607269	1.1707131	-1.1502707	1.8813781	0.81937057	-4.050095	-3.674118	-1.8311695	-1.703501	-1.4524274	-1.6553555	1.0511478	0.059601538	1.9485924	0.37834381	-3.5237066	-0.7944094	-1.665644	-1.6744253	0.19898011	-2.0952987	-1.002782	0.64199253	-0.4517936	0.69033006	-1.1082845	-0.77338279	-0.21212803	0.69587336	-1.4703215	-0.33498834	0.20732764	0.47200241	-0.54870763	0.20263119	-0.63590485	0.20460083	-2.2181972	3.9024374	0.4187383	-0.55686798
2.2906826	5.3647412	-0.74319947	1.7378793	-2.3540427	-1.942696	-0.64412042	-0.46056351	-1.1854098	-0.76528946	1.2754869	-0.49128111	2.0360024	0.57720227	-4.0024159	-3.1674727	-1.5821439	-1.6733473	-1.469211	-1.8114904	0.9557687	-0.07166817	1.9859183	0.37028682	-3.6229744	-0.93653349	-1.5527582	-1.7137066	0.14862603	-2.203537	-1.1247904	0.68484149	-0.39974188	0.63755952	-1.1073711	-0.72336943	-0.15992819	0.64793747	-1.3116243	-0.40756935	0.095584551	0.57380138	-0.58414888	0.31902777	-0.8317937	0.24138091	-2.4288858	4.0239477	0.42615372	-0.5627074
2.1829531	5.2433548	-0.74509056	2.9401095	-1.9778251	-1.7644474	-0.62826294	-0.40362209	-1.1962822	-0.54062277	1.3473672	0.19588167	2.2083053	0.33461166	-3.9093694	-2.6573845	-1.346218	-1.6165403	-1.4778778	-1.9259246	0.82737573	-0.14465395	1.9724865	0.38098231	-3.6549101	-1.0368945	-1.4432318	-1.706895	0.084339808	-2.2370925	-1.2002061	0.72195461	-0.32583047	0.59500136	-1.0950859	-0.66827831	-0.1082483	0.60634907	-1.1524676	-0.47707854	-0.0080753198	0.67454505	-0.62594221	0.43785182	-1.0428891	0.26021745	-2.6382369	4.1137024	0.4317138	-0.56027366
2.0400925	5.0978177	-0.75897999	4.0499928	-1.61536	-1.5826124	-0.63751243	-0.35039866	-1.2060648	-0.32317573	1.3764514	0.89098565	2.3909483	0.096506876	-3.7588845	-2.1513916	-1.126943	-1.5246169	-1.4809476	-1.9980583	0.68015148	-0.16072526	1.9024133	0.39815953	-3.6338658	-1.0934913	-1.3446953	-1.6579119	-0.0021436338	-2.2028358	-1.2335216	0.75166321	-0.2460753	0.55912499	-1.0752055	-0.61206682	-0.053871777	0.57075735	-0.99703818	-0.53500368	-0.1008946	0.77474272	-0.6666295	0.55515256	-1.2540565	0.26045389	-2.8324012	4.1720648	0.44185302	-0.55249088
1.8677092	4.9254493	-0.78347228	5.050001	-1.2928215	-1.4080152	-0.65806146	-0.30238912	-1.2057497	-0.10826984	1.3549659	1.5746929	2.5756054	-0.13712793	-3.5369281	-1.6527081	-0.92682962	-1.3970162	-1.4823786	-2.031937	0.5258302	-0.13721629	1.7823251	0.40973578	-3.5770098	-1.1089627	-1.2569546	-1.5742174	-0.11251584	-2.1169674	-1.2313213	0.77690771	-0.17623811	0.52260188	-1.0453955	-0.55391849	0.0041426986	0.5351691	-0.85108522	-0.57592941	-0.18277042	0.87543224	-0.69285576	0.66618516	-1.4531747	0.24874903	-2.9919275	4.1964163	0.46042972	-0.5424402
1.6666841	4.7234422	-0.81760332	5.9265127	-1.0251838	-1.2447432	-0.67679978	-0.2593913	-1.181938	0.10844643	1.2825795	2.2332354	2.7531407	-0.36915832	-3.2300013	-1.1618761	-0.74477269	-1.245086	-1.4857101	-2.0354785	0.37179445	-0.096820384	1.6304501	0.40860335	-3.5026173	-1.0868216	-1.1721497	-1.4648399	-0.23861868	-2.0011811	-1.1984627	0.80336178	-0.12619165	0.47984271	-0.99731201	-0.49109462	0.066356207	0.49162612	-0.71885384	-0.5983913	-0.25461711	0.97592355	-0.69033849	0.76852895	-1.6347349	0.23503981	-3.0978657	4.1801328	0.48719871	-0.53151183
1.4348877	4.4898466	-0.85687202	6.6702653	-0.81241981	-1.0962492	-0.6864413	-0.22129072	-1.1238211	0.32509446	1.1698879	2.8606593	2.9129489	-0.60204101	-2.8278365	-0.6779495	-0.57455947	-1.0893681	-1.4949624	-2.0183642	0.22233093	-0.056628253	1.4716498	0.39462769	-3.4270372	-1.0286369	-1.0779328	-1.3385728	-0.36380696	-1.8783805	-1.1364174	0.83547745	-0.097224171	0.43135714	-0.92053601	-0.42305475	0.1350145	0.43433317	-0.60022394	-0.60370589	-0.31666069	1.0722291	-0.65016114	0.86320404	-1.7989419	0.22660741	-3.1387413	4.1137511	0.5182412	-0.51860654
1.1701307	4.2232509	-0.89248653	7.2782348	-0.64043587	-0.9682518	-0.68763349	-0.18788155	-1.0301407	0.532536	1.0376896	3.4575602	3.0423642	-0.8352451	-2.3257837	-0.19889095	-0.40598753	-0.95219458	-1.5168575	-1.9896068	0.081523372	-0.024098777	1.3305153	0.37356989	-3.3608702	-0.93399258	-0.96170015	-1.2027175	-0.46847265	-1.7688319	-1.0445719	0.87255067	-0.083200163	0.38435808	-0.80837293	-0.35414056	0.21490179	0.36206907	-0.48970955	-0.59380699	-0.36765716	1.1573982	-0.57297895	0.95306927	-1.9472411	0.22347309	-3.1148009	3.9879446	0.54804217	-0.50090294
0.87239984	3.9218107	-0.91438393	7.7556625	-0.48672895	-0.86736835	-0.68674979	-0.15775572	-0.91103269	0.71890591	0.91093086	4.0266506	3.1271018	-1.0643826	-1.7264998	0.27771689	-0.2287202	-0.85063161	-1.5608143	-1.9559151	-0.044983041	-0.0001228326	1.2250636	0.35330821	-3.3058089	-0.80282825	-0.81390259	-1.0624795	-0.53688617	-1.6870991	-0.92390155	0.90761796	-0.074928823	0.34915562	-0.66222571	-0.29280007	0.31245519	0.27794539	-0.37823571	-0.5691548	-0.40528602	1.2236924	-0.46849043	1.0393101	-2.0775754	0.21787886	-3.0371639	3.7969023	0.57196828	-0.47577791
0.54404684	3.5831849	-0.91566896	8.1165551	-0.32802125	-0.7977004	-0.6911489	-0.12871661	-0.78352261	0.87604278	0.80906557	4.567486	3.1534213	-1.2816417	-1.0408784	0.75305444	-0.036443047	-0.79345445	-1.634965	-1.9211148	-0.1510648	0.015894715	1.1630952	0.33914901	-3.2534905	-0.63833189	-0.62989934	-0.92094876	-0.56243805	-1.6402782	-0.78063223	0.93023515	-0.065226612	0.33315611	-0.4917449	-0.24765316	0.4331681	0.1867129	-0.25723521	-0.52794101	-0.42765492	1.2651724	-0.3501657	1.1181626	-2.1826974	0.1982181	-2.9224038	3.5404675	0.58781744	-0.44275271
0.18839242	3.2063632	-0.89540435	8.3815075	-0.14705792	-0.75825892	-0.70500619	-0.10004767	-0.66387864	1.0030292	0.73812342	5.0738131	3.111475	-1.4770948	-0.28844002	1.2252922	0.17134141	-0.78146655	-1.740509	-1.8864901	-0.23333798	0.022828339	1.1415029	0.33147311	-3.1867417	-0.44812113	-0.41073754	-0.77949949	-0.54929427	-1.6279841	-0.62700296	0.93142689	-0.051569546	0.3358964	-0.3104816	-0.22291269	0.57818311	0.091185391	-0.12284115	-0.46743518	-0.43534971	1.2793113	-0.22823942	1.1803943	-2.2527039	0.15501759	-2.7856559	3.2240015	0.595706	-0.40428741
-0.191125	2.794213	-0.85765542	8.5737003	0.062736584	-0.74319786	-0.72800768	-0.074817959	-0.56154684	1.1049572	0.68960447	5.5351669	2.9980805	-1.6408616	0.50325026	1.6884963	0.38997797	-0.80854955	-1.8683079	-1.8517136	-0.29406487	0.016870083	1.1476386	0.32742156	-3.0828309	-0.24220572	-0.16287516	-0.6384178	-0.51016187	-1.6437407	-0.47825741	0.90794431	-0.035229918	0.34831636	-0.1295793	-0.21597988	0.74206211	-0.0097129284	0.022326224	-0.38660574	-0.43258495	1.2672332	-0.10508085	1.2145157	-2.2803477	0.085530422	-2.6358376	2.8560812	0.59650475	-0.3649258
-0.58962785	2.3541659	-0.80738881	8.7156903	0.2958566	-0.74508884	-0.75722554	-0.060329563	-0.47796515	1.1891686	0.6467409	5.940859	2.8174036	-1.7653306	1.3015362	2.1328116	0.61071419	-0.86257474	-1.9996572	-1.8156113	-0.34147959	-0.0069220469	1.1618777	0.32453571	-2.9180683	-0.0285872	0.10335926	-0.49757224	-0.4618706	-1.6769416	-0.34762596	0.8636974	-0.018438209	0.3569761	0.046916967	-0.21857748	0.91342298	-0.11982885	0.17039001	-0.28775438	-0.42614915	1.2327079	0.024486091	1.2120883	-2.2660716	-0.0054183756	-2.4749506	2.4452885	0.58994111	-0.32927966
-0.99813631	1.8954454	-0.74630613	8.828404	0.53799004	-0.75897819	-0.79023172	-0.065848335	-0.41002782	1.2625299	0.59369946	6.2829376	2.5794583	-1.8459037	2.0741085	2.5465602	0.82112839	-0.92691	-2.1107383	-1.7763214	-0.38685553	-0.050426519	1.1609246	0.32278751	-2.6728443	0.19021667	0.37619719	-0.35697682	-0.42096702	-1.7147411	-0.24190112	0.80751928	-0.0018108107	0.3507863	0.22263715	-0.2209452	1.078241	-0.24252823	0.31108197	-0.17580016	-0.42250198	1.1802207	0.16821314	1.1720528	-2.2196127	-0.10861512	-2.3010591	1.9979069	0.57371002	-0.30001175
-1.4023054	1.4240842	-0.67145606	8.9312021	0.77305131	-0.78347038	-0.82644831	-0.098286202	-0.3544958	1.3310111	0.52141664	6.5563182	2.297687	-1.8799135	2.7945366	2.9197243	1.0068045	-0.98318489	-2.1786638	-1.7312622	-0.43978355	-0.10907203	1.1216653	0.32338725	-2.3358903	0.41664888	0.6449067	-0.21713559	-0.40038642	-1.7436002	-0.15957605	0.74805715	0.016617201	0.32636778	0.40507887	-0.21712619	1.224142	-0.37748582	0.43457888	-0.055923803	-0.42483849	1.1130793	0.32955551	1.1016569	-2.1566808	-0.2158529	-2.1127009	1.5178224	0.54422744	-0.27695356
-1.7844831	0.9391583	-0.57700332	9.0413981	0.98977774	-0.81760134	-0.86538777	-0.15796047	-0.30970093	1.4002994	0.42664661	6.7572286	1.9871582	-1.8655413	3.4454617	3.2466753	1.1556779	-1.0154455	-2.1863274	-1.6776539	-0.50459256	-0.17405837	1.0254245	0.32584039	-1.9067764	0.65337832	0.90147975	-0.079102061	-0.40730478	-1.7504609	-0.092582902	0.68858149	0.040236587	0.28916097	0.59948421	-0.20846544	1.3439854	-0.51915553	0.53340866	0.068847063	-0.43175265	1.032851	0.50272583	1.0134258	-2.0921283	-0.32431966	-1.9118604	1.0085779	0.49860135	-0.25786186
-2.1279171	0.43317274	-0.45707607	9.1727682	1.1841133	-0.85686997	-0.90364747	-0.23691308	-0.27434686	1.4758658	0.30693877	6.8822908	1.6640317	-1.8028222	4.0189523	3.5265602	1.2625414	-1.014953	-2.124466	-1.6138929	-0.58012496	-0.24000999	0.86229535	0.32665332	-1.3964584	0.89695619	1.1409875	0.055767529	-0.4421288	-1.7236294	-0.03111832	0.62501977	0.070896087	0.24981884	0.80395615	-0.20301582	1.4373933	-0.65768465	0.60305075	0.19893921	-0.43803	0.9403966	0.67268898	0.91957789	-2.0332927	-0.4371743	-1.7036735	0.47623757	0.43671195	-0.24041796
-2.42001	-0.10304292	-0.30722047	9.3333853	1.357193	-0.89248441	-0.93409446	-0.32097269	-0.24581139	1.5616846	0.15780051	6.9290606	1.3457488	-1.6962353	4.5149947	3.7619887	1.3302454	-0.9834945	-1.9914416	-1.5411888	-0.6624297	-0.3111611	0.63476231	0.32157208	-0.82588974	1.1335217	1.3608232	0.18633527	-0.49879221	-1.6534017	0.031075399	0.54826642	0.10596776	0.21789693	1.0088638	-0.21095746	1.5092742	-0.78228599	0.6413915	0.33761514	-0.43723889	0.83738236	0.82036575	0.82675149	-1.977078	-0.55996271	-1.493306	-0.068721461	0.36222791	-0.22431907
-2.6530649	-0.67361067	-0.12406665	9.5232992	1.511617	-0.91438175	-0.94891864	-0.3941031	-0.21995058	1.6576554	-0.024452461	6.8972991	1.0505643	-1.5559371	4.9395662	3.9577184	1.3677427	-0.93267473	-1.7921776	-1.4643812	-0.74772366	-0.39869955	0.35921356	0.30941353	-0.2223469	1.3393106	1.5598924	0.31238325	-0.56658763	-1.5322699	0.094165755	0.44888104	0.13798514	0.1964218	1.20093	-0.23873804	1.5658524	-0.88569743	0.64811065	0.48817522	-0.42504087	0.7270253	0.93016751	0.73400405	-1.9121034	-0.69525217	-1.2823667	-0.61169418	0.28185845	-0.21216869
-2.8237813	-1.2730758	0.095174574	9.73273	1.6490247	-0.91566672	-0.94466741	-0.44172518	-0.19266951	1.7573179	-0.23656069	6.7901646	0.79533771	-1.3957117	5.3029427	4.1199644	1.3875097	-0.87827132	-1.5375535	-1.3914365	-0.83336369	-0.51000174	0.063594616	0.29399237	0.38594945	1.4859886	1.7386019	0.43532808	-0.63315438	-1.3544266	0.15347366	0.32140154	0.15750456	0.18052753	1.369441	-0.2853464	1.6107094	-0.96710411	0.62515195	0.65026905	-0.40142496	0.6137223	0.99569937	0.63521296	-1.8246013	-0.83886829	-1.0674404	-1.1364115	0.20302724	-0.2085365
-2.9337836	-1.8861487	0.35192603	9.9416616	1.7699354	-0.89540206	-0.92519804	-0.45117766	-0.16210277	1.8483351	-0.46477476	6.6144258	0.59211564	-1.2291293	5.6177533	4.255745	1.403078	-0.83162613	-1.2447028	-1.3319646	-0.91703447	-0.63862484	-0.21931123	0.28250665	0.97461113	1.5479227	1.8992812	0.55869994	-0.68734713	-1.1149175	0.2029553	0.16646614	0.1572062	0.16085933	1.510931	-0.34265732	1.6434294	-1.0316797	0.57801601	0.81776907	-0.37047813	0.50176228	1.0207821	0.52429038	-1.7050327	-0.98005394	-0.84196881	-1.6283816	0.13112978	-0.21766075
-2.9919669	-2.4908939	0.64381059	10.121763	1.8745811	-0.85765309	-0.89986566	-0.41075136	-0.12968158	1.9164411	-0.68797167	6.378851	0.44506057	-1.0667358	5.8964849	4.3719397	1.4255719	-0.79304304	-0.93671111	-1.2954403	-0.99613191	-0.76351303	-0.46055276	0.28175079	1.525088	1.5080701	2.0458557	0.68806068	-0.7208369	-0.80997444	0.23862654	-0.0099748552	0.1347907	0.12953598	1.6298116	-0.39948727	1.6612205	-1.0872907	0.51644655	0.97964715	-0.33805927	0.39349969	1.0156317	0.40007262	-1.5521059	-1.1056413	-0.60072541	-2.0775677	0.067904976	-0.24110693
-3.0164567	-3.0637324	0.96130335	10.240788	1.9634326	-0.80738644	-0.87823466	-0.30976777	-0.099233815	1.9507444	-0.88619227	6.0914417	0.34890399	-0.91495799	6.1487471	4.4745365	1.4596791	-0.7522617	-0.63934844	-1.2899121	-1.0686099	-0.85860024	-0.64151169	0.2954195	2.0237008	1.3611761	2.1821365	0.8299812	-0.72842218	-0.43965823	0.26022689	-0.19997604	0.093508326	0.085107506	1.7346185	-0.44711248	1.6618289	-1.140426	0.45356375	1.1232327	-0.309082	0.28798335	0.99047822	0.2682321	-1.3722614	-1.2060274	-0.34444398	-2.4790593	0.011773315	-0.2767305
-3.032626	-3.5848397	1.2859241	10.268	2.0374888	-0.74630372	-0.86529729	-0.1409217	-0.074934137	1.9473413	-1.0490811	5.7575957	0.28983043	-0.77573329	6.3787131	4.5683007	1.5014215	-0.69578629	-0.37471527	-1.3214306	-1.134263	-0.90606122	-0.75591064	0.32428038	2.4593741	1.114728	2.3096284	0.98990163	-0.70780583	-0.011318548	0.27019524	-0.39743365	0.040157155	0.03368547	1.8318416	-0.48312725	1.6457882	-1.193197	0.40352094	1.2382561	-0.28580314	0.18137992	0.9501804	0.13928275	-1.1752946	-1.2794457	-0.081679403	-2.8316659	-0.040237066	-0.31953002
-3.0664859	-4.041952	1.5927497	10.17858	2.0990209	-0.67145362	-0.86014242	0.095380158	-0.05943125	1.9094292	-1.1786871	5.3805403	0.24932591	-0.64668329	6.5835294	4.6562997	1.5394031	-0.61504573	-0.15465987	-1.3932561	-1.1943532	-0.90350791	-0.80802744	0.36727616	2.8224234	0.78813167	2.4265318	1.1696102	-0.65959332	0.45917672	0.27037976	-0.59978235	-0.018797154	-0.014439213	1.9208929	-0.51131177	1.6167468	-1.2425484	0.37810446	1.3201239	-0.2675915	0.069335657	0.89288479	0.023662474	-0.96908019	-1.3317755	0.17359784	-3.1354321	-0.090216142	-0.36394357
-3.1368479	-4.430375	1.8567092	9.9564747	2.1527935	-0.57700086	-0.85797262	0.38686135	-0.052759333	1.844195	-1.2852761	4.9634351	0.20970654	-0.52221709	6.7536253	4.7391577	1.5591419	-0.50991359	0.0224558	-1.5039277	-1.2492814	-0.86085601	-0.80910115	0.42061986	3.1053986	0.40976129	2.5284799	1.3660521	-0.58775205	0.94973625	0.25884616	-0.8066145	-0.080932865	-0.050877142	1.993423	-0.53763794	1.579475	-1.2821556	0.38308888	1.3709356	-0.2522156	-0.050276889	0.81336632	-0.073486361	-0.75668808	-1.3718342	0.40758108	-3.3895125	-0.13802313	-0.40638349
-3.2502036	-4.7491142	2.0586072	9.5961644	2.2067725	-0.45707359	-0.85312502	0.70894549	-0.052224494	1.7586356	-1.3798539	4.5113174	0.15840368	-0.39527789	6.8747817	4.8151941	1.5481325	-0.38692848	0.16957411	-1.6449966	-1.2963317	-0.79186693	-0.77358138	0.47516661	3.3045124	0.011577611	2.6098231	1.5724736	-0.49977328	1.436186	0.22961028	-1.0166421	-0.14886306	-0.074398769	2.0375202	-0.5650355	1.5365361	-1.3060991	0.41608539	1.3973951	-0.23812527	-0.17589525	0.70872108	-0.15469964	-0.53739745	-1.404889	0.61240606	-3.5915568	-0.18148907	-0.44663198
-3.3999995	-4.9963155	2.1874034	9.1029134	2.2711825	-0.30721798	-0.84051626	1.0299046	-0.053091595	1.6570325	-1.4685536	4.0313518	0.089062803	-0.25922593	6.9307309	4.8822864	1.4986141	-0.25471199	0.3040984	-1.80036	-1.3292807	-0.70829577	-0.71618017	0.51554653	3.4195187	-0.37736708	2.6640989	1.780918	-0.40546734	1.8956288	0.17592311	-1.2251011	-0.22780345	-0.092152228	2.0441659	-0.59014532	1.4860292	-1.3119195	0.46753573	1.4067254	-0.22625374	-0.30256515	0.58271967	-0.2281781	-0.31066881	-1.4280488	0.7891439	-3.7388189	-0.21791197	-0.48728169
-3.5698288	-5.1675643	2.2386216	8.4906383	2.3556833	-0.12406416	-0.8146608	1.3196055	-0.049095162	1.5414231	-1.5515049	3.5314921	0.0001809575	-0.10971663	6.9053131	4.9400528	1.4075933	-0.12015714	0.44017862	-1.9482414	-1.3397762	-0.61896056	-0.65009744	0.52347521	3.4517082	-0.73589705	2.6836601	1.9843696	-0.31486476	2.3083319	0.095094079	-1.4230538	-0.32150655	-0.11606356	2.0121296	-0.60387487	1.4223624	-1.3010954	0.52457829	1.4032693	-0.21991524	-0.4237077	0.44623134	-0.30269358	-0.080444651	-1.4300384	0.94658126	-3.8300796	-0.24590497	-0.5314823
-3.738619	-5.2574267	2.2113382	7.7777305	2.4657629	0.095177062	-0.76781023	1.5574496	-0.032121383	1.4139767	-1.6255375	3.0190364	-0.10655476	0.053574839	6.7840979	4.9896651	1.2771282	0.011694294	0.5845257	-2.0651393	-1.3197866	-0.53055354	-0.58635357	0.48379999	3.4014442	-1.0525854	2.6593401	2.1777925	-0.2368669	2.6595816	-0.0078298651	-1.5993349	-0.42903223	-0.15656464	1.9487601	-0.59551588	1.3396249	-1.2771376	0.57569817	1.3876372	-0.22288975	-0.53369469	0.31359092	-0.38255895	0.14320102	-1.395641	1.0964959	-3.8669134	-0.26648084	-0.58020541
-3.885421	-5.2621709	2.1064319	6.9820404	2.6003785	0.35192851	-0.68978838	1.7357227	0.0078912786	1.2785274	-1.6878238	2.5002066	-0.2268926	0.22608183	6.5560305	5.0305408	1.116743	0.13500261	0.73689571	-2.1301599	-1.2649126	-0.44738327	-0.53388811	0.39011497	3.2668414	-1.324875	2.5806727	2.3581759	-0.17907872	2.9423606	-0.1193778	-1.7447559	-0.54393389	-0.21721375	1.8664749	-0.5584223	1.2353188	-1.2428984	0.61414793	1.3581745	-0.23710501	-0.62984998	0.19698022	-0.46534635	0.34665632	-1.3127264	1.2479358	-3.8533041	-0.28268589	-0.63051497
-3.9924346	-5.1818727	1.9272291	6.1167708	2.7522371	0.64381305	-0.57099759	1.8574109	0.081083891	1.1392115	-1.7371573	1.9808009	-0.35390464	0.39931021	6.2159618	5.0565655	0.94544249	0.24193031	0.89269905	-2.1285499	-1.177536	-0.37058214	-0.4999638	0.24793525	3.0443897	-1.5562782	2.436922	2.5238499	-0.14815593	3.1595159	-0.22078235	-1.8563271	-0.65645732	-0.29308673	1.7768697	-0.4941497	1.1124438	-1.1985506	0.63916704	1.3134649	-0.26123817	-0.71245745	0.10199954	-0.54324936	0.51845367	-1.178169	1.4036131	-3.7937612	-0.29796379	-0.67579645
-4.0463825	-5.0208248	1.6820539	5.1894954	2.9100328	0.9613058	-0.40777207	1.9306954	0.19352859	0.99715613	-1.7719354	1.4672952	-0.47827517	0.56380587	5.7679768	5.0553075	0.78964349	0.32517879	1.0451489	-2.0539559	-1.0674431	-0.29844548	-0.49042902	0.074440293	2.7313194	-1.752446	2.2193733	2.6732008	-0.15035799	3.3232934	-0.29417935	-1.9385333	-0.75818508	-0.37374034	1.6856782	-0.41244754	0.9790148	-1.1412635	0.65467385	1.2546147	-0.29082943	-0.78289283	0.027089169	-0.60719397	0.65470841	-0.99940166	1.5602575	-3.6911012	-0.31422629	-0.70781455
-4.0389307	-4.7857282	1.3866852	4.2047798	3.0606883	1.2859265	-0.20700433	1.963869	0.34283622	0.84867296	-1.78707	0.96734444	-0.58965522	0.71297063	5.2274678	5.0110623	0.67634232	0.38240371	1.1864051	-1.9090812	-0.94872732	-0.22730941	-0.50951818	-0.10600081	2.3284806	-1.9173928	1.9246345	2.8029648	-0.19178471	3.4515056	-0.32896248	-2.0006164	-0.84672425	-0.44906657	1.591494	-0.32695072	0.84503155	-1.0671024	0.66591834	1.1860632	-0.3199605	-0.84150645	-0.032830993	-0.65139617	0.76109935	-0.79099098	1.7122408	-3.5453388	-0.33077354	-0.71944716
-3.9665772	-4.4829322	1.0635888	3.1674774	3.1904743	1.5927521	0.013660185	1.9634219	0.51685948	0.68713801	-1.7730073	0.48895009	-0.67840522	0.84579916	4.6194704	4.9096685	0.62422698	0.41897532	1.3079065	-1.70463	-0.83444641	-0.15185164	-0.55908517	-0.26989537	1.8418549	-2.0512895	1.5573054	2.9069416	-0.27722102	3.5619681	-0.32480508	-2.051629	-0.92720502	-0.51456433	1.4888506	-0.24914223	0.71819497	-0.97424212	0.67603154	1.1140267	-0.343808	-0.88668371	-0.080888216	-0.6756342	0.85025537	-0.5685112	1.8558444	-3.3545454	-0.34470204	-0.7066389
-3.8300284	-4.117219	0.73657877	2.0831327	3.2854014	1.8567116	0.23153311	1.9353002	0.69743898	0.50685649	-1.7184892	0.038930572	-0.73639367	0.96667422	3.9728313	4.7424328	0.63718275	0.44639997	1.4001219	-1.4570391	-0.73179448	-0.066601585	-0.63745056	-0.40254342	1.281699	-2.1502271	1.1304583	2.9765996	-0.40739267	3.668194	-0.29016818	-2.0960677	-1.0093367	-0.57279717	1.3734504	-0.18398868	0.60086971	-0.86514073	0.68479541	1.0433108	-0.3605148	-0.91535568	-0.11449327	-0.68390818	0.93581731	-0.3431302	1.9914483	-3.1173968	-0.35264056	-0.6687054
-3.6331807	-3.6928007	0.4237877	0.95547845	3.3319987	2.0586095	0.42802668	1.8868745	0.86770598	0.30563769	-1.6156275	-0.37788084	-0.75681066	1.0817532	3.3124662	4.5078478	0.70341167	0.47619807	1.4526678	-1.1855559	-0.64034372	0.030129352	-0.73837259	-0.50062743	0.66079542	-2.2071764	0.66420479	3.0039053	-0.57621176	3.7781651	-0.23790297	-2.1321008	-1.101937	-0.63027262	1.2461836	-0.1293287	0.4901621	-0.74588323	0.6901877	0.97480732	-0.37111064	-0.92459573	-0.12561723	-0.68064401	1.0260576	-0.1194749	2.1223148	-2.8360495	-0.35288864	-0.60716395
-3.3820716	-3.2148056	0.13361414	-0.21513361	3.319314	2.1874057	0.59604253	1.8270565	1.018907	0.084987886	-1.4637392	-0.75836134	-0.73461358	1.1941224	2.6535077	4.2111838	0.79974137	0.51254803	1.4558285	-0.90880535	-0.55434641	0.13332629	-0.85099514	-0.56798785	-0.005745261	-2.2135557	0.18352505	2.9844093	-0.77025446	3.8954202	-0.18038255	-2.1531775	-1.2081658	-0.69188509	1.1136112	-0.078974797	0.38065591	-0.62313778	0.69120713	0.90541491	-0.37778802	-0.91366969	-0.10494143	-0.66712065	1.1203314	0.10255664	2.2505598	-2.5176464	-0.34669565	-0.52407271
-3.0836226	-2.6897933	-0.13421573	-1.4287998	3.2418723	2.2386238	0.74110254	1.7641787	1.1528907	-0.15072341	-1.2696052	-1.1007135	-0.66841063	1.3011674	2.0002969	3.8625562	0.89854491	0.54884588	1.4032806	-0.64114668	-0.46732647	0.23287647	-0.96155688	-0.60930276	-0.69909586	-2.1615338	-0.28455432	2.9184159	-0.97119205	4.0206418	-0.12606772	-2.1523365	-1.3237802	-0.75638467	0.9846951	-0.027657061	0.2678106	-0.50070945	0.69008457	0.83014574	-0.381962	-0.88538341	-0.047535837	-0.6403555	1.2103268	0.3234525	2.3726411	-2.1734873	-0.33787791	-0.42099059
-2.7433889	-2.1255511	-0.38384954	-2.6795677	3.1020771	2.2113403	0.87578046	1.7034389	1.2788152	-0.39466645	-1.0445799	-1.4045297	-0.56211109	1.3954656	1.3502044	3.4744087	0.97499341	0.5705724	1.2947057	-0.3897742	-0.37582858	0.31815046	-1.0563552	-0.62793859	-1.3959701	-2.0466873	-0.71482055	2.8103669	-1.1598544	4.1527645	-0.078770688	-2.1267084	-1.4392273	-0.81557464	0.86563592	0.025110861	0.15035292	-0.37754758	0.6926611	0.74507619	-0.3832313	-0.84557007	0.043255867	-0.59504382	1.2853447	0.54013567	2.4773588	-1.816157	-0.33098699	-0.29919044
-2.3625835	-1.5313515	-0.61786637	-3.9499934	2.9105115	2.1064339	1.0115718	1.6461701	1.4059868	-0.63761154	-0.80055285	-1.6709154	-0.42434134	1.4675888	0.69979853	3.0593915	1.0124136	0.56167517	1.1367923	-0.15378804	-0.2804496	0.38175468	-1.1240481	-0.62890914	-2.0697082	-1.8700341	-1.0875907	2.6679792	-1.320127	4.2895392	-0.039693108	-2.0791795	-1.5447209	-0.85786428	0.75593933	0.074652447	0.030805182	-0.24826707	0.70643835	0.64982002	-0.3795827	-0.80082083	0.15631204	-0.52746677	1.3383929	0.74516642	2.5480989	-1.455911	-0.32910438	-0.16095364
-1.9365591	-0.91915908	-0.83440835	-5.2100893	2.6837044	1.9272311	1.1535727	1.5917622	1.537277	-0.86875487	-0.54723593	-1.9024869	-0.26596996	1.5089337	0.050406941	2.6289343	1.0034769	0.50995054	0.94201647	0.073973883	-0.18418517	0.42089516	-1.1564972	-0.62220699	-2.6927998	-1.6389584	-1.3902126	2.5014918	-1.4415778	4.4277269	-0.010367795	-2.0162712	-1.6354159	-0.87434838	0.64832812	0.11438022	-0.086207538	-0.10628689	0.73695271	0.54824414	-0.36878869	-0.75593243	0.27768382	-0.43908037	1.3695042	0.92969309	2.5683942	-1.0980054	-0.33251186	-0.010983862
-1.4569014	-0.30435793	-1.0285955	-6.42031	2.4398775	1.6820558	1.3005194	1.5408461	1.6671552	-1.0777273	-0.29219925	-2.1034529	-0.097548208	1.5139366	-0.58922887	2.1924552	0.94726462	0.40958573	0.72628699	0.30264416	-0.089747623	0.43693739	-1.1494727	-0.62189121	-3.2407381	-1.3666091	-1.6158449	2.3220756	-1.5205147	4.5631189	0.0061420788	-1.9441103	-1.7131763	-0.86386839	0.53274152	0.14038632	-0.1971558	0.051880973	0.78463075	0.44659572	-0.35040966	-0.71249667	0.39722121	-0.33736528	1.3845416	1.0881114	2.527813	-0.74227254	-0.3389454	0.14322979
-0.91664828	0.2959994	-1.1965735	-7.5366995	2.1939135	1.386687	1.4485339	1.4971741	1.7848977	-1.2569057	-0.042385458	-2.2795866	0.072645702	1.4813866	-1.2041525	1.7572522	0.84598699	0.26157201	0.50719286	0.5382619	0.0015150005	0.43409469	-1.1038543	-0.64072174	-3.6966957	-1.0690614	-1.7609401	2.1392246	-1.5595607	4.6905641	0.0066783936	-1.8651752	-1.7838137	-0.8338921	0.40207014	0.15440467	-0.30217022	0.22390624	0.84442084	0.34991933	-0.32701933	-0.66898297	0.51303323	-0.23308282	1.3904419	1.2213616	2.4251753	-0.38510687	-0.34524616	0.2926035
-0.31573129	0.86698739	-1.3381956	-8.5169366	1.9534832	1.0635906	1.5944331	1.4665149	1.8801144	-1.4030022	0.19540294	-2.4376574	0.24031155	1.4144993	-1.7773442	1.3285487	0.70531727	0.073205524	0.30318077	0.78029728	0.088025637	0.41791478	-1.0260346	-0.68388604	-4.0546426	-0.76087551	-1.8232517	1.9586505	-1.5660298	4.8041428	-0.0093747084	-1.7773874	-1.8519593	-0.79661145	0.25637581	0.16342304	-0.40505699	0.40224752	0.90854195	0.25918822	-0.30346041	-0.62199644	0.6313272	-0.13549595	1.3898566	1.3368169	2.2677626	-0.022671861	-0.34943599	0.42870937
0.33587813	1.398874	-1.4560699	-9.3261882	1.7180138	0.73658042	1.7357315	1.4531394	1.9469806	-1.5177579	0.41557335	-2.5843406	0.40585446	1.3197729	-2.2945921	0.90887459	0.53709505	-0.14230835	0.13242537	1.0213339	0.16580022	0.39397831	-0.92655573	-0.74580884	-4.318555	-0.45176132	-1.801512	1.7826355	-1.5499903	4.8975314	-0.038202763	-1.6758491	-1.9168553	-0.76256012	0.10340327	0.17612446	-0.51090866	0.57735619	0.97055314	0.17097911	-0.28442414	-0.56819911	0.76179537	-0.048362938	1.3785895	1.4446876	2.0672124	0.3465311	-0.3519779	0.54598499
1.0179711	1.8876134	-1.5525354	-9.9409627	1.4809542	0.42378925	1.8683452	1.4565371	1.9851807	-1.6075128	0.61469146	-2.7249828	0.57269777	1.2049845	-2.7476111	0.49739219	0.35913127	-0.36582253	0.010199165	1.2497373	0.22841396	0.36700508	-0.81787406	-0.81191266	-4.4979327	-0.14676789	-1.6969875	1.6129117	-1.522656	4.9644451	-0.071593196	-1.5564902	-1.9712402	-0.73536668	-0.044866477	0.19800039	-0.62299942	0.74131786	1.0284386	0.079579068	-0.27187937	-0.50592662	0.9110275	0.031204199	1.3476897	1.5527584	1.834378	0.7210452	-0.35544795	0.64279123
1.7025988	2.3332503	-1.6278599	-10.349461	1.2344149	0.13361559	1.985196	1.47112	1.9980179	-1.6805896	0.790962	-2.8625432	0.74346597	1.077058	-3.1339562	0.090612618	0.19004192	-0.57275094	-0.054932378	1.4536866	0.26948247	0.34040209	-0.71254989	-0.86434677	-4.6019299	0.15045682	-1.5161588	1.4532984	-1.4942534	4.9988293	-0.09939721	-1.4195842	-2.0038307	-0.71050983	-0.17791009	0.22797577	-0.74053877	0.89020185	1.0851252	-0.019782162	-0.26375001	-0.43541991	1.0775326	0.11055146	1.2891095	1.6624131	1.5761183	1.0977683	-0.36282704	0.72074117
2.3585805	2.7373789	-1.6814842	-10.549382	0.97383265	-0.1342144	2.0774948	1.4892976	1.9898889	-1.7425931	0.94247873	-2.9968942	0.91618826	0.94081274	-3.454264	-0.31562974	0.042793171	-0.73573006	-0.063842201	1.624589	0.2858996	0.31618653	-0.62137995	-0.88856321	-4.6345579	0.43435317	-1.2728045	1.3092073	-1.4707163	4.9943986	-0.11390455	-1.270717	-2.0043229	-0.67879841	-0.29148064	0.25884209	-0.8582972	1.024244	1.1459014	-0.1280506	-0.25443326	-0.35763855	1.2512403	0.1970093	1.2014937	1.7683737	1.2958991	1.4740302	-0.37546865	0.78264714
2.9565754	3.1004348	-1.7149181	-10.54639	0.69989816	-0.38384832	2.1378718	1.5055272	1.9651509	-1.7925591	1.0655747	-3.1245768	1.0826847	0.79886259	-3.7089235	-0.72433197	-0.078281488	-0.82985958	-0.025908844	1.7585195	0.27961697	0.29516841	-0.55049087	-0.8776392	-4.5925695	0.69704447	-0.98722702	1.1843439	-1.4510479	4.9438899	-0.11379177	-1.1185527	-1.9682941	-0.63269854	-0.38866093	0.28142391	-0.96870891	1.1456939	1.213808	-0.24127973	-0.237082	-0.27280695	1.4177779	0.29339828	1.0926615	1.8622651	0.99749282	1.8489488	-0.3919405	0.83028659
3.4735372	3.42004	-1.7326149	-10.355008	0.41704283	-0.61786528	2.1630741	1.5182639	1.9285824	-1.8231312	1.1551863	-3.2390523	1.2300646	0.65196809	-3.8963521	-1.136318	-0.17535297	-0.83863137	0.045702603	1.8554422	0.25683244	0.2772704	-0.49872442	-0.83301285	-4.4666669	0.93113657	-0.68147168	1.0770738	-1.427925	4.8397585	-0.10479334	-0.97098618	-1.8990604	-0.57176376	-0.47662576	0.28988706	-1.0657496	1.2554556	1.2858509	-0.35228087	-0.20675857	-0.17980132	1.5648505	0.39608229	0.97743293	1.937706	0.68894534	2.2230313	-0.40839772	0.8633422
3.8963148	3.6918678	-1.7386	-9.999908	0.13045526	-0.83440739	2.1540803	1.5284211	1.885956	-1.8247982	1.2081495	-3.3314318	1.3445194	0.49962349	-4.013689	-1.5501368	-0.25169622	-0.75783257	0.13964427	1.9171033	0.22555118	0.26188109	-0.45791834	-0.76192449	-4.2457391	1.1330982	-0.37241736	0.97820029	-1.3911148	4.6775295	-0.096518802	-0.83190831	-1.8055562	-0.5037898	-0.56142282	0.28502218	-1.1480972	1.3509032	1.3528017	-0.45411124	-0.16270088	-0.076672513	1.6868761	0.49670993	0.87196616	1.9938964	0.38396399	2.5959922	-0.42027527	0.88010916
4.2239328	3.9129359	-1.7311125	-9.5143425	-0.15577736	-1.0285946	2.1132878	1.535938	1.8429811	-1.7912017	1.227449	-3.3915643	1.415219	0.34133786	-4.0587175	-1.9627966	-0.30679834	-0.5958996	0.24944616	1.9451084	0.19340611	0.24816865	-0.41695816	-0.67340389	-3.9228717	1.3043333	-0.06687963	0.87115809	-1.3305636	4.4597023	-0.097558015	-0.70011648	-1.6980454	-0.44107184	-0.64410236	0.27380507	-1.2192445	1.4265376	1.4027577	-0.54296966	-0.10825983	0.037841186	1.7853884	0.58643243	0.7874966	2.0357452	0.099536444	2.9639396	-0.42427006	0.87941126
4.4673914	4.085064	-1.7003816	-8.9348527	-0.43817817	-1.1965728	2.0408945	1.5378885	1.8023344	-1.7220614	1.2238513	-3.4093533	1.4365063	0.17820385	-4.0310959	-2.3705065	-0.33558006	-0.37071206	0.37258159	1.9403712	0.16645377	0.23531546	-0.36758962	-0.5758077	-3.5008322	1.4494487	0.23835094	0.73553679	-1.2377228	4.1964924	-0.11152829	-0.57105313	-1.5843012	-0.39417261	-0.72033774	0.26556916	-1.2846279	1.476808	1.4260937	-0.61873484	-0.04873881	0.16227586	1.8653544	0.65997252	0.72676568	2.0704927	-0.14938536	3.3176887	-0.4193497	0.86245183
4.6463915	4.2158262	-1.6323478	-8.2942054	-0.71203028	-1.338195	1.9333191	1.5298611	1.7610802	-1.622248	1.213254	-3.3765369	1.4082709	0.013652946	-3.9325579	-2.7681393	-0.33275351	-0.10459112	0.50697127	1.9038732	0.14866834	0.22266192	-0.30817542	-0.47707524	-2.9940954	1.5733703	0.55200814	0.55361011	-1.1070678	3.9029954	-0.13569429	-0.44078951	-1.4678782	-0.36676135	-0.78360475	0.26676776	-1.3478029	1.4990638	1.4191697	-0.68338826	0.011326308	0.29111572	1.9297596	0.71729149	0.68505077	2.1026611	-0.35560898	3.6434592	-0.40616792	0.83341427
4.7838949	4.3162959	-1.515917	-7.6154303	-0.97078898	-1.4560695	1.7848209	1.509031	1.7115589	-1.4983463	1.2113624	-3.2894256	1.3350228	-0.14699326	-3.7676094	-3.1475702	-0.29896609	0.17954431	0.64822693	1.837432	0.14198087	0.20976825	-0.24312285	-0.38521383	-2.4257505	1.6789833	0.88200423	0.31749889	-0.93904194	3.5957305	-0.16284236	-0.30982887	-1.3490382	-0.35419012	-0.83011808	0.27726473	-1.4077582	1.4950998	1.3853351	-0.73864518	0.070038776	0.4155694	1.9757661	0.762133	0.65494819	2.1303246	-0.52258296	3.9259002	-0.38534756	0.79829907
4.9005798	4.3972849	-1.3486989	-6.9092839	-1.2085002	-1.5525352	1.5912925	1.4761101	1.645855	-1.3554886	1.228873	-3.1519569	1.223657	-0.29801179	-3.5454409	-3.4969189	-0.24322245	0.45959006	0.78991567	1.7435026	0.14668765	0.19641382	-0.17947391	-0.30640794	-1.8210982	1.7658529	1.2298602	0.033437844	-0.74220275	3.2901335	-0.18584664	-0.18383038	-1.2278965	-0.3465186	-0.86255926	0.29056327	-1.4586825	1.4706273	1.3328527	-0.78399979	0.12847067	0.52638927	1.9949841	0.79839416	0.63175446	2.1451873	-0.66238574	4.1521381	-0.35584467	0.76241232
5.0112687	4.4662626	-1.1380117	-6.1762255	-1.4237737	-1.6278598	1.3538194	1.4344197	1.560721	-1.1966701	1.2694167	-2.9765828	1.0804452	-0.43552437	-3.2808008	-3.8020819	-0.17954235	0.71465247	0.92623077	1.6247375	0.1619239	0.18255759	-0.12359836	-0.24156592	-1.2021957	1.8300946	1.5878198	-0.27963037	-0.53216834	2.9977892	-0.2024441	-0.070600353	-1.1077408	-0.3343992	-0.89001608	0.29799912	-1.492578	1.4325911	1.2705842	-0.81621366	0.18927169	0.61703486	1.9779504	0.82649184	0.61610614	2.1366171	-0.78965132	4.315036	-0.31458399	0.72776714
5.124196	4.5259415	-0.89735854	-5.4122551	-1.6218642	-1.6814843	1.0795443	1.3864929	1.4599624	-1.0249159	1.3304109	-2.7809023	0.90914438	-0.55939504	-2.9908726	-4.0495962	-0.12094158	0.92648996	1.0547985	1.484685	0.18612506	0.16828105	-0.079349349	-0.18409145	-0.5861888	1.8653763	1.9396062	-0.59678151	-0.32765905	2.7229032	-0.21706755	0.024506653	-0.99577494	-0.31439928	-0.92383978	0.29429257	-1.5035591	1.3854674	1.2038356	-0.83089374	0.25419428	0.68546759	1.9201407	0.84207634	0.6124436	2.0972314	-0.9147652	4.4142552	-0.25780726	0.69185675
5.2421321	4.5744254	-0.64086655	-4.615768	-1.8130185	-1.7149183	0.77929538	1.3307856	1.3534445	-0.84628383	1.40548	-2.581145	0.71164699	-0.67294256	-2.689009	-4.2293317	-0.075357009	1.0833548	1.1777638	1.3295247	0.21753245	0.15373045	-0.047519889	-0.12139614	0.013409451	1.8645622	2.2642293	-0.89511771	-0.1453239	2.460123	-0.23862196	0.10194322	-0.90036198	-0.290437	-0.9718167	0.28112078	-1.4911503	1.3289673	1.1329274	-0.82539532	0.32218656	0.73397407	1.8257805	0.83806824	0.62442606	2.0268241	-1.0398976	4.4547602	-0.18353875	0.64852867
5.3633675	4.6064014	-0.37879241	-3.7916066	-2.0083145	-1.7326154	0.4642914	1.2612864	1.2534962	-0.67054826	1.4869875	-2.3862708	0.49033439	-0.77961083	-2.3799751	-4.3365683	-0.046077669	1.1855256	1.3003547	1.1691076	0.25476863	0.13906864	-0.026123995	-0.041248854	0.58557342	1.8213783	2.5407873	-1.1586675	0.0047677788	2.1958584	-0.27588601	0.16838828	-0.82653901	-0.27055003	-1.034062	0.26679009	-1.4604114	1.2589163	1.0549702	-0.80097196	0.38947523	0.76719886	1.7070935	0.80874556	0.65020123	1.9325638	-1.1595681	4.4436167	-0.093850303	0.59055046
5.4814724	4.6146766	-0.11631936	-2.9507335	-2.215703	-1.7386006	0.14488346	1.1705954	1.1702849	-0.50827704	1.5677547	-2.1960092	0.25002413	-0.87830073	-2.0602975	-4.3729782	-0.03502806	1.2480975	1.4274366	1.0157417	0.2972982	0.12444153	-0.011135668	0.059722394	1.1223349	1.7320611	2.7521289	-1.3792301	0.12111663	1.9124903	-0.3331623	0.23391521	-0.77247558	-0.26129896	-1.1028958	0.2622359	-1.4191515	1.1707399	0.96712986	-0.76263761	0.45141938	0.78912177	1.5792868	0.75327382	0.68066774	1.8253511	-1.265011	4.3867232	0.0043979354	0.5126426
5.5848647	4.5913657	0.14420978	-2.1076967	-2.4383933	-1.7311133	-0.1682204	1.0545107	1.1081479	-0.36637836	1.6416842	-2.0032933	-0.0019518211	-0.96100936	-1.7230731	-4.3455762	-0.044273168	1.2961411	1.5601944	0.88074021	0.34535265	0.10995952	0.0025606262	0.17155893	1.6191393	1.5972695	2.8865384	-1.555044	0.20953144	1.5929414	-0.4080709	0.30696381	-0.72871949	-0.26329554	-1.1667834	0.27539628	-1.3742803	1.0634284	0.86941878	-0.71696194	0.50472557	0.80058896	1.4538273	0.67661155	0.70226925	1.7141681	-1.3497521	4.2869786	0.10095763	0.41359675
5.6584794	4.5285905	0.39957232	-1.278917	-2.6759246	-1.7003826	-0.46235794	0.91505969	1.0646472	-0.24565189	1.7039017	-1.7986306	-0.25783112	-1.0150694	-1.3636581	-4.2638139	-0.074041061	1.3535293	1.6952603	0.7702497	0.39938504	0.095691493	0.020151997	0.27456366	2.0727419	1.4240165	2.9378787	-1.6887145	0.27953197	1.2238992	-0.49246338	0.38974803	-0.68096302	-0.27029041	-1.2163116	0.30706259	-1.3291629	0.94201111	0.76590633	-0.66910681	0.54886494	0.79911117	1.3335569	0.58732206	0.70302185	1.6015797	-1.4131128	4.1444127	0.18525376	0.29658182
5.6883731	4.4192249	0.64329506	-0.48215072	-2.9264163	-1.632349	-0.72314195	0.75977165	1.0327984	-0.14198853	1.751179	-1.5736634	-0.51256225	-1.028386	-0.98301099	-4.1367452	-0.12077534	1.4329133	1.8264359	0.68259202	0.45987264	0.081667719	0.04589447	0.34864413	2.4782716	1.2262361	2.9051134	-1.7845721	0.34009091	0.79775716	-0.5761901	0.47703566	-0.61562194	-0.2722759	-1.2488994	0.35074805	-1.2829607	0.81730418	0.66379202	-0.62050248	0.58617199	0.78103233	1.2124291	0.49335891	0.67826219	1.4831117	-1.4595008	3.95768	0.24972872	0.1676694
5.6668406	4.258014	0.86664297	0.2648029	-3.1878154	-1.5159184	-0.93712976	0.5976466	1.0046986	-0.04977464	1.7823264	-1.3234184	-0.76559215	-0.99397947	-0.58799477	-3.9723773	-0.17826613	1.5331592	1.9470724	0.60889175	0.527923	0.067887839	0.082200766	0.38232926	2.8291313	1.022264	2.7916903	-1.8461523	0.39632414	0.31389094	-0.65150923	0.55902271	-0.5255115	-0.26102244	-1.2694462	0.3966712	-1.2322559	0.70259863	0.57052427	-0.56843891	0.62042569	0.74437191	1.0801392	0.39806694	0.6327407	1.3507566	-1.4940469	3.7257554	0.29193037	0.033610778
5.5945521	4.0426988	1.0624343	0.94745006	-3.4569547	-1.3487005	-1.0954499	0.43495257	0.97365602	0.035171375	1.7975983	-1.0480884	-1.0197197	-0.91169586	-0.18966163	-3.7793356	-0.24069129	1.644264	2.0513329	0.53696695	0.60598346	0.054330789	0.12894063	0.37680154	3.120303	0.82959324	2.6042616	-1.875434	0.44831135	-0.22102162	-0.71517299	0.62625239	-0.41218067	-0.23486226	-1.2865567	0.43731599	-1.1740967	0.60862839	0.4905856	-0.5082452	0.65442351	0.69055263	0.92899773	0.29889391	0.57797991	1.1981446	-1.5175668	3.4488428	0.31445192	-0.099686947
5.4786552	3.7746091	1.228402	1.5589546	-3.72734	-1.1380134	-1.1956879	0.27412729	0.93394052	0.1149233	1.7968094	-0.75431208	-1.2780937	-0.7874807	0.19960752	-3.5687531	-0.30507584	1.7547273	2.1340741	0.45643557	0.69761563	0.040964611	0.18316691	0.34382512	3.3518794	0.65990762	2.3503532	-1.8742617	0.4922065	-0.79454545	-0.76716634	0.6738639	-0.28358887	-0.19965923	-1.3067394	0.47129344	-1.108345	0.53969637	0.4241287	-0.4370459	0.68808906	0.62433148	0.75909555	0.18984751	0.52643422	1.0241016	-1.5241956	3.1281713	0.32288916	-0.22719147
5.3283482	3.4583581	1.3668144	2.1027242	-3.9881628	-0.89736051	-1.2407308	0.11624621	0.88019034	0.19118565	1.776987	-0.45514196	-1.5413519	-0.63166606	0.5691706	-3.3541533	-0.37144248	1.8559996	2.1903361	0.36232251	0.80608974	0.027755101	0.23959548	0.29950051	3.5297376	0.5171003	2.0363131	-1.8461172	0.52260063	-1.3914776	-0.80767596	0.70350265	-0.14898921	-0.16530377	-1.3300835	0.50357301	-1.0376678	0.4932026	0.36819436	-0.35666234	0.71851534	0.55205722	0.5789825	0.066292811	0.48549273	0.83266295	-1.5033146	2.7651825	0.32290613	-0.34369773
5.1499686	3.1006205	1.480745	2.5908231	-4.2261337	-0.64086873	-1.2359897	-0.035786792	0.80833066	0.26784585	1.7311904	-0.16829399	-1.8056374	-0.45736878	0.91183123	-3.1488614	-0.43981999	1.9424083	2.2157429	0.25557583	0.93220599	0.014673072	0.29227839	0.25767951	3.6630585	0.39852673	1.6676837	-1.7966379	0.53481467	-1.9962439	-0.83454183	0.72221818	-0.014153701	-0.13995008	-1.3498411	0.54217976	-0.96554844	0.4623204	0.31936833	-0.27385121	0.74178756	0.47892737	0.40171484	-0.070768939	0.45444836	0.62973617	-1.4449289	2.3611803	0.31785714	-0.44282945
4.94353	2.708546	1.5711624	3.0383275	-4.4285941	-0.3787948	-1.1872973	-0.17681166	0.71726855	0.35185638	1.6499157	0.087197445	-2.0619797	-0.27919577	1.2234402	-2.9625393	-0.50605272	2.0089865	2.2082677	0.14094677	1.0719482	0.0017004439	0.33760838	0.22657856	3.7606152	0.29818023	1.2525132	-1.7333236	0.52616357	-2.5935673	-0.84257412	0.73873426	0.12083305	-0.12538545	-1.3561084	0.59317713	-0.8939862	0.43979462	0.27621772	-0.19800277	0.75518245	0.40672356	0.23853716	-0.21328146	0.42606527	0.41839374	-1.3457323	1.9182826	0.30802608	-0.51708357
4.7023059	2.288537	1.6381673	3.4569493	-4.5845909	-0.11632196	-1.1004786	-0.30248079	0.60943748	0.45095783	1.5252177	0.29543325	-2.297882	-0.11182918	1.5014439	-2.7991782	-0.56011171	2.0508221	2.1703017	0.024000909	1.2152418	-0.011164621	0.37729522	0.20968394	3.8280693	0.21033865	0.80561203	-1.6651868	0.49577454	-3.1688573	-0.82525641	0.75915227	0.26032793	-0.11603209	-1.3415907	0.6568241	-0.8221941	0.42091437	0.24023328	-0.13767041	0.75847825	0.33361573	0.093715076	-0.34824037	0.39171165	0.19571362	-1.2124744	1.4415204	0.29160681	-0.55927398
4.4156486	1.8456447	1.6849811	3.8517902	-4.6829409	0.14420697	-0.98227144	-0.41305141	0.48925081	0.56912568	1.3559519	0.44788938	-2.5003619	0.031798993	1.7440177	-2.657468	-0.58766678	2.0659069	2.109108	-0.091182547	1.3474724	-0.023903637	0.41840832	0.20897408	3.8673624	0.13247344	0.35040965	-1.6020972	0.44349827	-3.7103422	-0.77838093	0.7848702	0.40894251	-0.10212803	-1.3060993	0.72736113	-0.74686642	0.40448409	0.21445093	-0.097499485	0.75384394	0.25620147	-0.036460402	-0.46232639	0.34688314	-0.046524981	-1.0604921	0.9409567	0.2666042	-0.56489386
4.0737785	1.3832045	1.720379	4.2216405	-4.709956	0.39956929	-0.84171283	-0.51440878	0.36009666	0.70285331	1.1512621	0.54529475	-2.6584953	0.14244953	1.9508456	-2.5323291	-0.57320508	2.0596366	2.0345104	-0.20297019	1.4540118	-0.036475456	0.46906958	0.22666724	3.8778246	0.06641296	-0.084003969	-1.5535251	0.36872465	-4.2122282	-0.70361384	0.81381135	0.5668444	-0.075464135	-1.2569268	0.79657602	-0.6642054	0.39138926	0.20002662	-0.077041977	0.74431072	0.17225319	-0.15994258	-0.54678783	0.29389347	-0.31732064	-0.90801887	0.43243536	0.23243781	-0.53422774
3.6727724	0.90230708	1.7568535	4.5603708	-4.6499532	0.64329181	-0.69064736	-0.61551436	0.22198332	0.84149309	0.92980608	0.59598523	-2.7651799	0.21576176	2.1255398	-2.4159465	-0.50443315	2.045898	1.9548905	-0.31205066	1.5256001	-0.048816964	0.53218164	0.26339066	3.8579973	0.017099912	-0.46980307	-1.5269003	0.26949035	-4.6759639	-0.60936691	0.84353785	0.72780595	-0.034379647	-1.2047896	0.85875769	-0.57297886	0.38171898	0.1928514	-0.072301648	0.73150807	0.08245778	-0.28293276	-0.59991941	0.24039245	-0.62059814	-0.76934113	-0.063966421	0.19035345	-0.47300586
3.217574	0.40146578	1.8054356	4.8581438	-4.4891498	0.86663951	-0.54192379	-0.72422397	0.072224858	0.9719148	0.71440911	0.61206906	-2.8192296	0.25200753	2.2778655	-2.2981448	-0.37765712	2.0417783	1.8744634	-0.42099024	1.5612172	-0.060848502	0.60113665	0.31468404	3.8071561	-0.0106148	-0.78733945	-1.5260057	0.14289089	-5.1081267	-0.50803757	0.87393943	0.88131185	0.015158357	-1.1578659	0.91393993	-0.47655034	0.37274111	0.1828247	-0.079084681	0.71413127	-0.0094579421	-0.40534258	-0.62581324	0.19473957	-0.95123345	-0.65035286	-0.52773055	0.14255532	-0.3910902
2.7211375	-0.12261782	1.8708354	5.1030013	-4.2211943	1.0624306	-0.40520921	-0.843778	-0.090642375	1.0841416	0.52442712	0.60571967	-2.827523	0.25491085	2.4229044	-2.1673933	-0.2011892	2.0591196	1.7938628	-0.53350981	1.5664902	-0.072485671	0.66000291	0.36948821	3.7257032	-0.015004224	-1.0283495	-1.5499074	-0.012286528	-5.5159332	-0.4111584	0.90795741	1.0170869	0.063097569	-1.1174375	0.96764373	-0.3820619	0.35941668	0.15654535	-0.095763877	0.68833487	-0.097939512	-0.52022793	-0.63044839	0.16089586	-1.2950032	-0.54851284	-0.94270422	0.090828249	-0.29964801
2.2001328	-0.67289685	1.9506863	5.283003	-3.8516672	1.2283981	-0.28294401	-0.97171747	-0.26230315	1.1740554	0.36953225	0.58666721	-2.8051489	0.23052294	2.5762794	-2.0132902	0.0061581008	2.098942	1.7127317	-0.65245967	1.54908	-0.08365848	0.68885859	0.4125502	3.6143605	0.0019958164	-1.1948702	-1.5930851	-0.19233446	-5.9023153	-0.32498991	0.94979631	1.1292908	0.10110545	-1.0774353	1.0273086	-0.29709131	0.33691796	0.10184512	-0.12366769	0.64974068	-0.17755483	-0.6172706	-0.61769603	0.1358554	-1.6325475	-0.45684994	-1.3008994	0.03580054	-0.20802363
1.6702788	-1.2493854	2.0395056	5.3884705	-3.3993321	1.3668103	-0.17003917	-1.1021766	-0.43078687	1.2421499	0.24798025	0.56101767	-2.771881	0.18653981	2.7479187	-1.82968	0.22131847	2.1516269	1.6312052	-0.77648591	1.5146097	-0.094337216	0.67265337	0.42974514	3.472849	0.036566918	-1.2957727	-1.6473956	-0.38762864	-6.262665	-0.24857071	1.0012705	1.2184169	0.12706159	-1.0280782	1.0972977	-0.2257914	0.30330183	0.011863694	-0.16519191	0.59564382	-0.24462219	-0.68822976	-0.58751246	0.11135827	-1.945412	-0.36958411	-1.6035535	-0.022462452	-0.12172283
1.144486	-1.8478538	2.1336804	5.4142422	-2.8934244	1.4807407	-0.058210519	-1.2300592	-0.57945905	1.2907353	0.14985776	0.53171709	-2.7459109	0.13219363	2.9379977	-1.6167173	0.42471396	2.2019056	1.5488021	-0.89766192	1.4654076	-0.10456212	0.60877603	0.41303359	3.2989106	0.084649184	-1.34326	-1.705565	-0.58455532	-6.5848198	-0.17528318	1.0586153	1.2901236	0.14582522	-0.96181759	1.1753478	-0.16640078	0.26084955	-0.11305832	-0.22097606	0.52629022	-0.29734289	-0.73117301	-0.53720733	0.079014096	-2.2208896	-0.28603036	-1.8590738	-0.082859809	-0.042376135
0.63421976	-2.4609307	2.2328369	5.3619289	-2.36781	1.5711578	0.058225303	-1.3535923	-0.69440065	1.3227349	0.062707801	0.50063415	-2.7385089	0.078506155	3.1368448	-1.380719	0.60493243	2.2360593	1.4621915	-1.0022583	1.4016141	-0.11447089	0.50818788	0.36202165	3.0885061	0.14198256	-1.350841	-1.7642274	-0.76883785	-6.8524345	-0.097475227	1.1124564	1.351577	0.16604949	-0.87835831	1.2528059	-0.11121359	0.21528307	-0.26648931	-0.28771823	0.4448277	-0.3344342	-0.75081455	-0.46506608	0.035662471	-2.4529696	-0.2105376	-2.0789991	-0.14176211	0.030534922
0.15111102	-3.0806827	2.3368539	5.2415279	-1.8540417	1.6381625	0.17910251	-1.4735879	-0.77192074	1.3428145	-0.024363426	0.47083017	-2.7529203	0.037663472	3.3278967	-1.1317703	0.75800687	2.2473082	1.3645644	-1.0745944	1.322822	-0.12431523	0.3898899	0.28226398	2.8374052	0.20360055	-1.3327612	-1.8243722	-0.92838355	-7.0505693	-0.011534979	1.1513885	1.4075698	0.19480543	-0.78564644	1.3186756	-0.049359559	0.17276616	-0.43937893	-0.35803572	0.35589144	-0.35366512	-0.75464845	-0.37413931	-0.014398885	-2.6392808	-0.148848	-2.2738473	-0.19275999	0.097389742
-0.29445843	-3.7001805	2.4417428	5.0710328	-1.3760145	1.6849761	0.29902496	-1.5912061	-0.82076243	1.3588788	-0.11974543	0.44686819	-2.7868528	0.020444808	3.4918332	-0.8804887	0.88347051	2.2354371	1.2476584	-1.102611	1.2287818	-0.13445502	0.27337755	0.18315622	2.5431637	0.26416353	-1.3034625	-1.8893116	-1.0546341	-7.1714826	0.079918706	1.1669036	1.4591828	0.23305465	-0.69608563	1.3650116	0.028617403	0.13599818	-0.62355289	-0.42295629	0.26339198	-0.35157943	-0.74742603	-0.27355459	-0.061677646	-2.7765387	-0.10351169	-2.4504973	-0.22813368	0.15700044
-0.69710524	-4.3125123	2.5374637	4.8728607	-0.94799612	1.7203738	0.41042507	-1.706714	-0.85744315	1.3812922	-0.22974369	0.43257714	-2.8346704	0.032650329	3.6108762	-0.63635795	0.98082706	2.2012132	1.1049408	-1.083279	1.1190085	-0.14531879	0.17336398	0.077132495	2.2062023	0.31886253	-1.2759662	-1.9622763	-1.1425948	-7.2180151	0.16992222	1.1568417	1.5057759	0.27476083	-0.62031262	1.3905423	0.12689581	0.10190222	-0.81294538	-0.47582651	0.16895355	-0.32450518	-0.72766097	-0.17614136	-0.096979178	-2.857789	-0.071305947	-2.611833	-0.24157002	0.20676845
-1.0584357	-4.9081236	2.6085711	4.6676723	-0.57559461	1.7568482	0.50666388	-1.8199469	-0.89826001	1.4185556	-0.35804683	0.42841094	-2.8867797	0.072834849	3.6725985	-0.40885706	1.0478515	2.1410932	0.93399557	-1.0253818	0.99250984	-0.15732127	0.097795116	-0.020723849	1.8299433	0.36387967	-1.2597306	-2.0454743	-1.1903344	-7.2023437	0.25139001	1.1258637	1.54844	0.31026582	-0.56218064	1.4006906	0.24344024	0.062577595	-1.0025084	-0.51513056	0.072227616	-0.27034611	-0.6884228	-0.093621513	-0.11711019	-2.8734494	-0.044191192	-2.7581334	-0.2308653	0.24410325
-1.3849219	-5.4727993	2.6370873	4.468242	-0.25782007	1.80543	0.58322733	-1.9314159	-0.953009	1.4711257	-0.50401767	0.43121753	-2.9281108	0.13262979	3.6719521	-0.20927635	1.080794	2.0471219	0.73717977	-0.94778023	0.84895527	-0.17073584	0.04826149	-0.093756523	1.42117	0.39613694	-1.2591833	-2.1408497	-1.198583	-7.1402796	0.32096116	1.0828637	1.5923032	0.33181199	-0.51755451	1.4040464	0.37205362	0.0088989147	-1.186555	-0.54452987	-0.027231634	-0.19055614	-0.62200816	-0.032098746	-0.12749079	-2.8158445	-0.013340504	-2.8888513	-0.19919819	0.2680906
-1.683243	-5.9881018	2.6061844	4.2760831	0.011269067	1.8708296	0.63671986	-2.0424094	-1.0234421	1.5276116	-0.66125133	0.4365539	-2.9393147	0.19903024	3.6105018	-0.049543295	1.0763373	1.9117521	0.52014861	-0.87317564	0.69105661	-0.18553079	0.021682992	-0.12627896	0.99123417	0.41275606	-1.2733476	-2.2514286	-1.1706041	-7.0444284	0.38055445	1.0363881	1.6462664	0.33781265	-0.4773346	1.4070375	0.50571136	-0.065246599	-1.3580249	-0.57040248	-0.12797131	-0.091224742	-0.52592347	0.0097890586	-0.13991101	-2.6848074	0.025986112	-3.0035588	-0.15420659	0.28032689
-1.9561868	-6.434193	2.5032103	4.0817332	0.24146323	1.9506803	0.66341265	-2.1532696	-1.1061859	1.5667074	-0.81817776	0.44084753	-2.9011716	0.25734745	3.4934143	0.062526699	1.033804	1.7328945	0.28872217	-0.8196847	0.52647278	-0.20119337	0.012395131	-0.10863407	0.5568706	0.41071436	-1.2963047	-2.3819693	-1.1120374	-6.9200674	0.43579804	0.99046788	1.7201029	0.33341159	-0.43295595	1.4097852	0.63932043	-0.15992951	-1.5091149	-0.59830796	-0.22568395	0.017876131	-0.40676594	0.039166486	-0.16657036	-2.4909588	0.071771413	-3.101701	-0.10521735	0.28430185
-2.2014421	-6.7933636	2.3210137	3.8679909	0.44501619	2.0394995	0.65948141	-2.2606157	-1.1970491	1.5645104	-0.96163279	0.44141281	-2.7996452	0.29385599	3.3258016	0.12811494	0.95569015	1.5148811	0.046266132	-0.79433037	0.36757106	-0.21658274	0.014050301	-0.043238342	0.13879204	0.38700874	-1.318195	-2.5379699	-1.0301641	-6.7648868	0.49186991	0.9435034	1.8199652	0.32708725	-0.38117608	1.4058397	0.77068283	-0.2686331	-1.6332567	-0.62992186	-0.3137017	0.12614259	-0.2794311	0.06448145	-0.2138904	-2.254213	0.11672192	-3.1817217	-0.059945482	0.28353618
-2.4137658	-7.0526479	2.0571485	3.6144756	0.6347514	2.1336741	0.62313098	-2.3553165	-1.2931772	1.5037023	-1.0821252	0.43527592	-2.6294873	0.29766977	3.1099792	0.15889418	0.84639571	1.2654051	-0.20609516	-0.79202615	0.22844373	-0.22986829	0.021012916	0.053420127	-0.2420617	0.33942946	-1.3266032	-2.7224708	-0.93252086	-6.5711519	0.54917139	0.89078372	1.9446703	0.32523454	-0.32526643	1.3860901	0.89918495	-0.38075359	-1.7278503	-0.66189223	-0.38493868	0.22528516	-0.161631	0.090666468	-0.27962754	-1.9977859	0.15311601	-3.2405724	-0.022259935	0.2795134
-2.5888516	-7.2048644	1.7121773	3.3016262	0.8226059	2.2328304	0.55684989	-2.4229794	-1.3919814	1.3800157	-1.1774055	0.41902292	-2.3953631	0.26204124	2.8448659	0.17453182	0.71084014	0.9917432	-0.46649868	-0.8002375	0.12017937	-0.23861725	0.029139819	0.15607848	-0.569052	0.26780114	-1.3082574	-2.9320283	-0.8255458	-6.3285656	0.60190513	0.82874061	2.0854139	0.32793607	-0.27206256	1.3443225	1.0230442	-0.48605009	-1.7959985	-0.68747973	-0.43464662	0.31119878	-0.066627279	0.11671723	-0.35468931	-1.7407372	0.17800924	-3.2743441	0.0079459575	0.27072729
-2.726714	-7.2481649	1.2894331	2.9132261	1.0193706	2.3368473	0.46789381	-2.4475962	-1.4889804	1.2026214	-1.2516265	0.39047946	-2.1098344	0.18532025	2.5279719	0.19806061	0.55504716	0.69910879	-0.72916015	-0.80600369	0.046803784	-0.240089	0.035984695	0.24051277	-0.83342502	0.17527357	-1.2509417	-3.1554318	-0.7138713	-6.0271835	0.64062283	0.75840865	2.2293895	0.32866439	-0.22705754	1.2810087	1.1373222	-0.57827484	-1.8454469	-0.7001621	-0.46242259	0.38402202	0.00173765	0.13707107	-0.42840451	-1.4928283	0.19573023	-3.2799618	0.032885516	0.25356316
-2.8335402	-7.1844896	0.79697056	2.437899	1.2347837	2.441736	0.36623505	-2.4168666	-1.5776529	0.98860282	-1.3109241	0.35076391	-1.7894069	0.071262871	2.1590317	0.25114929	0.38861909	0.39195752	-0.98371224	-0.80122385	0.004088288	-0.23176542	0.04055072	0.29157906	-1.0356324	0.06895449	-1.1453539	-3.3769621	-0.60039425	-5.6605024	0.65701358	0.68637906	2.3649911	0.31826163	-0.19070231	1.2032669	1.2345167	-0.65581467	-1.8849045	-0.69690136	-0.47202422	0.44650832	0.049074003	0.14563917	-0.49423268	-1.2539834	0.216284	-3.2570366	0.054289233	0.22461683
-2.9215496	-7.017397	0.24966673	1.8703568	1.4763022	2.5374567	0.26106949	-2.3260926	-1.6521582	0.75564178	-1.3590976	0.30428401	-1.4516767	-0.071305639	1.7432635	0.34976888	0.22560323	0.077252568	-1.217813	-0.78392647	-0.018394135	-0.21209117	0.042752611	0.30518289	-1.1836775	-0.040911438	-0.98652372	-3.5817376	-0.48726281	-5.2283884	0.64821499	0.62254827	2.4856788	0.29080079	-0.1579611	1.1210787	1.3073926	-0.71966678	-1.9198097	-0.67922073	-0.46910795	0.50128874	0.085783386	0.13978007	-0.55261974	-1.0182878	0.25039987	-3.2086315	0.071756471	0.18319748
-3.0064684	-6.7501884	-0.3311955	1.2125161	1.746564	2.6085639	0.15866369	-2.1783793	-1.7105921	0.5177391	-1.3966342	0.25574601	-1.1149488	-0.22917392	1.2922895	0.50010437	0.081000083	-0.2328902	-1.4215207	-0.7560385	-0.03327996	-0.18131441	0.042754212	0.2846936	-1.2890605	-0.14328354	-0.77473016	-3.759195	-0.37757046	-4.7387343	0.61863939	0.57534237	2.5909175	0.24786626	-0.12122895	1.0417224	1.3521586	-0.77066377	-1.9496288	-0.65193745	-0.45840021	0.54849531	0.12035484	0.12190113	-0.60922306	-0.78033057	0.30373838	-3.1402104	0.082934765	0.13262809
-3.1032603	-6.3857463	-0.92135839	0.4736682	2.0419106	2.6370801	0.063383134	-1.981541	-1.7558558	0.2850479	-1.4232764	0.20608039	-0.79840151	-0.38653507	0.82195211	0.69571698	-0.034895539	-0.5222564	-1.5905809	-0.72023682	-0.051551353	-0.14220954	0.040335987	0.23582244	-1.3621834	-0.2288605	-0.51627815	-3.902421	-0.27666441	-4.2072478	0.57838457	0.546977	2.6839467	0.19883352	-0.074967827	0.96556663	1.3703061	-0.80767578	-1.9678511	-0.62055732	-0.44177753	0.58544156	0.15426846	0.097923208	-0.66955847	-0.54036861	0.37354018	-3.057089	0.085164304	0.079559952
-3.2220156	-5.9282702	-1.4978337	-0.33126978	2.3537825	2.606177	-0.019701688	-1.7442923	-1.7934843	0.064885616	-1.4412114	0.15056217	-0.52037856	-0.52882636	0.34801989	0.91775386	-0.11997344	-0.77581063	-1.7263448	-0.678118	-0.08074818	-0.10034424	0.034428213	0.16397074	-1.4092576	-0.29134239	-0.22408338	-4.0038799	-0.19208532	-3.6559401	0.53876655	0.53195317	2.7673104	0.15689553	-0.019281655	0.88588396	1.3682682	-0.8278352	-1.9650189	-0.58870633	-0.41795243	0.60857683	0.18138971	0.073453613	-0.73345942	-0.30530402	0.44988233	-2.961598	0.077448532	0.031594436
-3.3657187	-5.3851656	-2.0413168	-1.1849327	2.671817	2.5032028	-0.083842217	-1.4747927	-1.8280116	-0.13856993	-1.4555362	0.08082323	-0.29473257	-0.64740528	-0.11806266	1.1390855	-0.17984104	-0.98556899	-1.832884	-0.62960636	-0.12575315	-0.063441566	0.022923585	0.075368426	-1.4316732	-0.32763075	0.082772104	-4.0511986	-0.13220677	-3.1109785	0.50743299	0.51991456	2.8385801	0.13284225	0.040037304	0.79285125	1.3547768	-0.82894737	-1.9337745	-0.55707083	-0.38387684	0.61612898	0.19216948	0.049845681	-0.79284951	-0.085103685	0.52092148	-2.8514206	0.061569151	-0.0055081336
-3.5300574	-4.7677892	-2.5362559	-2.0698656	2.9862752	2.3210061	-0.12245544	-1.1827211	-1.8604508	-0.32523158	-1.471202	-0.010620649	-0.12724833	-0.74199193	-0.57151821	1.3315023	-0.22430654	-1.1527027	-1.9140609	-0.57231384	-0.19031914	-0.039312245	0.0028541206	-0.020078436	-1.4274175	-0.3379775	0.3813778	-4.0277311	-0.1040458	-2.5994103	0.48608597	0.50093686	2.8891773	0.12999728	0.095261831	0.67917652	1.3369661	-0.81260201	-1.8731678	-0.52463867	-0.33723915	0.60964635	0.1799667	0.022756082	-0.83423921	0.11282939	0.57897876	-2.7200882	0.041650475	-0.029557351
-3.703981	-4.0914205	-2.9705123	-2.9682155	3.2890025	2.0571408	-0.13233023	-0.88231662	-1.889052	-0.49875746	-1.488503	-0.12633216	-0.014571808	-0.81863323	-1.0138823	1.4736628	-0.26258498	-1.2848433	-1.9723349	-0.50072471	-0.27693503	-0.032200442	-0.029026191	-0.10849559	-1.3936048	-0.32587517	0.64917684	-3.9191517	-0.11066115	-2.1436755	0.47186092	0.47015815	2.90724	0.14318601	0.14195985	0.54405098	1.3174949	-0.78536666	-1.789446	-0.49129489	-0.27847019	0.5937378	0.14555977	-0.015548494	-0.84466067	0.28783482	0.62397773	-2.5595426	0.022305609	-0.04185875
-3.8699764	-3.3747787	-3.3367588	-3.8591052	3.5730588	1.7121696	-0.11591936	-0.59206185	-1.9126003	-0.66409102	-1.5005874	-0.26228752	0.053437719	-0.88405536	-1.4500912	1.5568886	-0.29957182	-1.390817	-2.0090237	-0.40634625	-0.38486808	-0.038976189	-0.0752792	-0.17683573	-1.3290904	-0.29680656	0.86841765	-3.7217245	-0.1489805	-1.754783	0.46083034	0.4295851	2.8826849	0.16217995	0.18248695	0.39346996	1.2944878	-0.7567626	-1.6930028	-0.45961993	-0.21077972	0.57420822	0.097210451	-0.07138385	-0.81792509	0.44635325	0.66254191	-2.3635159	0.0063606132	-0.045657354
-4.0051345	-2.6388539	-3.6355166	-4.7158544	3.8306849	1.2894254	-0.081209677	-0.32992318	-1.9324316	-0.82385504	-1.4957687	-0.40841267	0.089552734	-0.9401964	-1.8843131	1.5864495	-0.33515986	-1.4763757	-2.0250429	-0.27970415	-0.50862169	-0.048263468	-0.13656575	-0.22000037	-1.2358427	-0.25625182	1.028512	-3.4461308	-0.20899387	-1.4278651	0.45131195	0.38633748	2.8116096	0.17741601	0.22568768	0.23695279	1.2639852	-0.73533391	-1.5936874	-0.43448763	-0.1383179	0.55531911	0.046336511	-0.14521728	-0.75775928	0.59824917	0.70345456	-2.1299569	-0.0065097989	-0.044143623
-4.0851205	-1.9053899	-3.8775457	-5.5060224	4.0505549	0.79696276	-0.03894645	-0.10768343	-1.9506904	-0.97574972	-1.4640563	-0.55043548	0.10582784	-0.9825105	-2.3169815	1.5779196	-0.36617628	-1.5439597	-2.021459	-0.11382973	-0.63893504	-0.044213998	-0.21042904	-0.24439784	-1.1184023	-0.20867644	1.1252657	-3.1148114	-0.27454088	-1.1435019	0.4453294	0.34817956	2.6979778	0.18470058	0.28279611	0.08241742	1.2231106	-0.72511528	-1.4970625	-0.42076372	-0.063943476	0.53758017	0.0012443141	-0.23014304	-0.6759152	0.7510511	0.75204449	-1.8612594	-0.019412123	-0.039154902
-4.0906823	-1.1955092	-4.0830105	-6.1961997	4.2175068	0.24965891	0.0018043869	0.071497877	-1.9665936	-1.1128383	-1.4035705	-0.6724039	0.11239157	-1.002505	-2.7447977	1.5506648	-0.38836621	-1.5963028	-1.9996914	0.092398829	-0.7660216	-0.01292142	-0.29048384	-0.26492595	-0.98236758	-0.15845623	1.158063	-2.7556713	-0.32539263	-0.87468494	0.44738326	0.31896407	2.5517422	0.18645442	0.36150998	-0.067896735	1.1723153	-0.7239093	-1.403136	-0.42041373	0.011988926	0.51754612	-0.037542452	-0.31411932	-0.58631225	0.90539338	0.80678962	-1.5623317	-0.036330067	-0.03118559
-4.0133077	-0.5284039	-4.2763606	-6.7597397	4.3164237	-0.33120332	0.037464085	0.21109538	-1.9740628	-1.2273341	-1.3223074	-0.75918174	0.11808925	-0.99217714	-3.1627325	1.5215945	-0.39665233	-1.6398293	-1.961535	0.3330875	-0.88240149	0.052060097	-0.36656603	-0.2975046	-0.83332448	-0.11161222	1.1268895	-2.3956698	-0.34033647	-0.59620982	0.46091558	0.29691565	2.3840543	0.18901865	0.4614838	-0.2179109	1.1156955	-0.72392544	-1.3079704	-0.43051676	0.091237792	0.48975401	-0.077559417	-0.38490552	-0.49872309	1.0544334	0.86027894	-1.2377813	-0.059728925	-0.020505536
-3.857015	0.079959784	-4.4785711	-7.1826599	4.3376926	-0.9213662	0.070412222	0.3165846	-1.9625805	-1.3163694	-1.2342459	-0.79837453	0.13164963	-0.94752588	-3.5653538	1.5012818	-0.38462961	-1.6841565	-1.9092299	0.59710438	-0.98308416	0.14724425	-0.42650906	-0.35141735	-0.67659791	-0.076554378	1.0306367	-2.0558015	-0.30101639	-0.29247954	0.48472701	0.27649893	2.2022254	0.19766922	0.57400079	-0.37428472	1.0589372	-0.7149147	-1.2072637	-0.44354895	0.17576859	0.44938518	-0.13002545	-0.43509782	-0.41558027	1.1875485	0.90392926	-0.88993671	-0.088905978	-0.0085172094
-3.6357	0.61797528	-4.7004316	-7.4645411	4.2805218	-1.4978415	0.10565768	0.39153233	-1.9211569	-1.3857213	-1.1524843	-0.78176737	0.16177021	-0.86947378	-3.9462306	1.4929073	-0.34562414	-1.7381701	-1.8458191	0.87160511	-1.0636561	0.26029717	-0.45986925	-0.42530233	-0.51723272	-0.063366681	0.8673636	-1.7479287	-0.19610819	0.039258289	0.51218479	0.25208399	2.0077713	0.21241944	0.68611357	-0.54135633	1.0057334	-0.68873772	-1.0995315	-0.4503888	0.2652226	0.39413963	-0.20346615	-0.46433357	-0.33334131	1.2958749	0.93346747	-0.51890193	-0.11991909	0.0016639145
-3.3673488	1.0794515	-4.9401691	-7.6149538	4.1528165	-2.0413245	0.14648598	0.43706609	-1.8433707	-1.4480448	-1.0835285	-0.7066544	0.21547188	-0.76210669	-4.2966386	1.4936486	-0.27600812	-1.8056519	-1.7757277	1.1453168	-1.1186581	0.37360253	-0.46232155	-0.50920091	-0.35947503	-0.082204086	0.63640763	-1.4734317	-0.025010208	0.39106612	0.53398732	0.22109585	1.7986119	0.22737619	0.7867906	-0.7175679	0.95500244	-0.64286733	-0.98661355	-0.44457291	0.35546418	0.32476741	-0.29914303	-0.47738105	-0.24722478	1.3762871	0.9518694	-0.12470508	-0.1471569	0.0059099743
-3.0676674	1.4646607	-5.1862052	-7.647768	3.9681472	-2.5362635	0.19236363	0.45430019	-1.7302891	-1.5166899	-1.0259242	-0.57710206	0.29561137	-0.62983123	-4.605273	1.4979018	-0.17846243	-1.8831645	-1.7045953	1.4101682	-1.1420882	0.467994	-0.43773058	-0.59142912	-0.20573617	-0.14097097	0.34144894	-1.2229313	0.20035544	0.75048607	0.54261257	0.1852787	1.5734024	0.23413225	0.87162643	-0.89532377	0.90091401	-0.58082685	-0.87144588	-0.42513505	0.43946906	0.24425386	-0.4107944	-0.47952982	-0.15637751	1.4316195	0.96807612	0.28963008	-0.1657259	0.0007288503
-2.7458891	1.7808679	-5.4227104	-7.5760579	3.7409737	-2.9705199	0.23998745	0.44680391	-1.5894182	-1.5996051	-0.97329435	-0.4045978	0.39928042	-0.47611029	-4.8591783	1.5010552	-0.061966505	-1.9617023	-1.6374056	1.6607752	-1.1302369	0.52565659	-0.39614823	-0.66539301	-0.055983037	-0.24235626	-0.0069752249	-0.97719363	0.45728635	1.1076815	0.53591423	0.14952062	1.335088	0.22699619	0.94378481	-1.0642554	0.8355685	-0.50985322	-0.75509102	-0.39642286	0.51004591	0.1559213	-0.52861991	-0.47230499	-0.066265465	1.4671748	0.99214111	0.71592338	-0.17332819	-0.015079444
-2.4040645	2.0413169	-5.6340412	-7.4098858	3.4824521	-3.3367662	0.28578973	0.42066623	-1.4308439	-1.697072	-0.91827713	-0.20708883	0.51846806	-0.30485398	-5.0449984	1.5015413	0.062063993	-2.0307797	-1.5757928	1.8925435	-1.0850229	0.53347685	-0.34949207	-0.7319606	0.091475294	-0.38127381	-0.39081841	-0.71070338	0.71794461	1.4597345	0.51824535	0.11854388	1.0918295	0.20677466	1.0108728	-1.2160849	0.75255029	-0.43761333	-0.63505828	-0.365344	0.56259373	0.061504135	-0.64513522	-0.45200624	0.01332972	1.4856981	1.0294203	1.1409111	-0.17064547	-0.039767674
-2.039544	2.2621341	-5.8059536	-7.1569569	3.1994206	-3.6355239	0.32745708	0.38199869	-1.2634517	-1.8040663	-0.85377722	-0.0056845254	0.64293633	-0.12227787	-5.1503145	1.4996211	0.18463228	-2.0810776	-1.5167431	2.1002915	-1.0148815	0.48751788	-0.30790106	-0.79646347	0.23795981	-0.54439849	-0.78601901	-0.39813018	0.95673923	1.809631	0.49848411	0.093330157	0.85460077	0.18081319	1.0794343	-1.348195	0.64968059	-0.36961139	-0.50585832	-0.33758121	0.5963982	-0.039358932	-0.75943248	-0.41180031	0.073510093	1.4840861	1.0771491	1.5485348	-0.16022159	-0.069514879
-1.6496305	2.4583043	-5.9246628	-6.8239815	2.8969153	-3.8775529	0.36360977	0.3339499	-1.0933983	-1.9149973	-0.77178764	0.18048056	0.76348183	0.063654065	-5.1656566	1.4942811	0.3015644	-2.1036526	-1.4539619	2.2788087	-0.93215851	0.39697676	-0.27803842	-0.86279962	0.38262312	-0.71296114	-1.1657407	-0.021171672	1.1562987	2.1608887	0.48558105	0.069928437	0.63212124	0.15912337	1.1501867	-1.4635355	0.52992018	-0.30828069	-0.36180952	-0.31444153	0.61401303	-0.14793656	-0.87714003	-0.34628918	0.1113332	1.4542019	1.1255327	1.9232727	-0.14473239	-0.10048643
-1.2364313	2.6408985	-5.976027	-6.4173456	2.5819232	-4.0830175	0.39298551	0.27598883	-0.92506604	-2.0270497	-0.66297372	0.33933388	0.87330018	0.24641712	-5.0870124	1.4812469	0.41238334	-2.0879515	-1.381301	2.4248619	-0.84908678	0.28468635	-0.26300133	-0.92896793	0.52249716	-0.868011	-1.5048291	0.42742315	1.3102345	2.5116757	0.4840368	0.04165966	0.42583799	0.14863731	1.2169562	-1.5668738	0.39981527	-0.25417938	-0.20100595	-0.29191381	0.61904509	-0.26469822	-1.0059482	-0.256064	0.13156207	1.3875341	1.1627344	2.2529951	-0.12578145	-0.13091146
-0.80945742	2.8163456	-5.9466715	-5.9435134	2.2655919	-4.2763673	0.41483403	0.2062527	-0.7629401	-2.1399461	-0.51924702	0.46841968	0.96712468	0.42423262	-4.9175991	1.4535092	0.51730694	-2.0224301	-1.2962563	2.538616	-0.77490638	0.18182159	-0.26314108	-0.98680326	0.65419497	-0.99527541	-1.7841557	0.94365223	1.4223957	2.8522978	0.49224068	0.0031849247	0.2283551	0.14900562	1.2699634	-1.6598895	0.26606442	-0.20841675	-0.028076653	-0.26268358	0.61337176	-0.38827406	-1.1494566	-0.14939749	0.1440347	1.2809868	1.1807767	2.5302027	-0.10393492	-0.16184345
-0.38516202	2.9865717	-5.8276459	-5.4100115	1.9626418	-4.4785776	0.43076913	0.12493929	-0.6122122	-2.25315	-0.33850774	0.57328158	1.0401335	0.60040251	-4.667762	1.4036505	0.61489528	-1.8994639	-1.2011959	2.6223433	-0.71498798	0.1178565	-0.27720348	-1.0248393	0.77525635	-1.0872163	-1.9928319	1.5142715	1.5032069	3.1670989	0.50455161	-0.046015325	0.026425168	0.1527131	1.3012547	-1.738237	0.13242558	-0.17415086	0.14639246	-0.219931	0.59551142	-0.51541472	-1.30322	-0.03979078	0.15810251	1.1404829	1.1790291	2.7513181	-0.079887901	-0.19606698
0.015624724	3.1489875	-5.6184275	-4.8271233	1.6884282	-4.7004379	0.44644309	0.036080132	-0.47730973	-2.3630509	-0.12824914	0.6626649	1.088335	0.77961745	-4.3527057	1.3263785	0.70161617	-1.7222129	-1.1015124	2.676225	-0.67161935	0.11043805	-0.30334974	-1.0316492	0.88402846	-1.1422994	-2.1274781	2.1190424	1.5645368	3.4386784	0.51539023	-0.10048712	-0.19342242	0.14955732	1.3089233	-1.79235	-0.0008736376	-0.15567751	0.30964122	-0.16045692	0.56141909	-0.6419716	-1.4554567	0.059237004	0.17711588	0.98034316	1.1635691	2.9147484	-0.055818218	-0.2358151
0.37162874	3.2968288	-5.3273302	-4.2089279	1.4547966	-4.9401751	0.47051525	-0.053374707	-0.3598406	-2.4620075	0.095195923	0.74409788	1.1100574	0.96275311	-3.9889745	1.2195297	0.77320759	-1.5085753	-1.0025017	2.6940854	-0.645464	0.1595578	-0.33978182	-0.99841466	0.97921483	-1.1629681	-2.1896984	2.7328373	1.6149612	3.6519281	0.52287292	-0.15076228	-0.43958333	0.13273695	1.2977563	-1.8117282	-0.1351436	-0.155787	0.45151533	-0.085536024	0.50718849	-0.76471106	-1.5921131	0.13911664	0.19607141	0.81853967	1.1429344	3.0192136	-0.035732219	-0.28061702
0.66609879	3.4211046	-4.9674915	-3.5714645	1.2660719	-5.1862108	0.51017826	-0.13618884	-0.2580361	-2.5396111	0.31208897	0.82259618	1.1071474	1.1441928	-3.5914441	1.0830393	0.82714908	-1.2888137	-0.90776187	2.6628942	-0.63621378	0.24771897	-0.38485439	-0.92076615	1.0602856	-1.1538311	-2.183569	3.3285291	1.6571209	3.7970434	0.5302651	-0.18794653	-0.71261532	0.10303767	1.2759722	-1.7906526	-0.27033614	-0.17325926	0.56787454	0.0003816386	0.43180096	-0.88286584	-1.7035936	0.19841915	0.20405084	0.6699635	1.1227202	3.0636338	-0.024270802	-0.32641693
0.89169747	3.5145429	-4.5521721	-2.9278629	1.1168058	-5.4227157	0.56616916	-0.20698995	-0.16830961	-2.5849622	0.50671959	0.901736	1.0848262	1.3133204	-3.1721628	0.91751545	0.8646154	-1.0972077	-0.82010571	2.5673186	-0.64175303	0.34604467	-0.43669585	-0.79995866	1.1280208	-1.1209657	-2.1143621	3.8811721	1.6883618	3.87127	0.54435022	-0.20844736	-1.0060365	0.068931952	1.2498071	-1.732164	-0.40298206	-0.2019461	0.66124605	0.092154535	0.33840318	-0.99792125	-1.7894741	0.2414212	0.19030625	0.54109378	1.1023194	3.0486912	-0.024496782	-0.366465
1.0533131	3.5757286	-4.0929757	-2.2836303	0.99263921	-5.6340462	0.63130783	-0.26219943	-0.087826626	-2.5883507	0.67298118	0.98440087	1.0497928	1.4584894	-2.7411694	0.72438822	0.8899198	-0.9614144	-0.7433795	2.3968715	-0.65680179	0.42452255	-0.49248092	-0.64300458	1.1837022	-1.0720653	-1.9888527	4.3721573	1.7045578	3.8787303	0.57102177	-0.21559221	-1.3101824	0.042528347	1.2191574	-1.6476938	-0.52602499	-0.23209145	0.73840169	0.18645457	0.23367098	-1.1114763	-1.8583761	0.27399905	0.15050661	0.42895723	1.0758884	2.9789057	-0.035837632	-0.39366738
1.1669914	3.6101866	-3.6010061	-1.6356719	0.87427478	-5.8059581	0.69336065	-0.29785785	-0.016118038	-2.5418176	0.81472027	1.0717364	1.0072951	1.5707549	-2.3082383	0.50766105	0.9073107	-0.89443344	-0.68288955	2.1513749	-0.67257509	0.46190348	-0.5475941	-0.46127417	1.2268608	-1.0160298	-1.8167146	4.7909762	1.7049002	3.8282854	0.61047048	-0.21710964	-1.6166659	0.033370038	1.1771509	-1.5522625	-0.63093542	-0.25376981	0.80596104	0.28288371	0.12552348	-1.2227139	-1.9227842	0.29924625	0.089597805	0.32480285	1.036808	2.8635787	-0.053350665	-0.40329186
1.254979	3.6270425	-3.0887724	-0.97565723	0.74300788	-5.9246669	0.73980755	-0.30712196	0.045693225	-2.4390418	0.94013466	1.1614059	0.95924016	1.6457372	-1.8839478	0.27535993	0.91733986	-0.89239495	-0.64347117	1.84157	-0.67822893	0.45050073	-0.59499087	-0.26812949	1.2530842	-0.96111224	-1.6117417	5.1337588	1.694397	3.7306402	0.6552736	-0.2205107	-1.9203464	0.043490719	1.1140721	-1.4579651	-0.71127037	-0.26101884	0.86664885	0.38277804	0.020118503	-1.3271141	-1.9915726	0.3155578	0.019881732	0.22011256	0.98268063	2.7155375	-0.068919179	-0.39464093
1.3390471	3.6337243	-2.5703697	-0.29563753	0.58572738	-5.9760307	0.76219449	-0.27980773	0.097579653	-2.2754573	1.0538063	1.2473249	0.9050789	1.683419	-1.4791463	0.038805765	0.91564527	-0.93805719	-0.62595775	1.4849036	-0.66385454	0.39478277	-0.6250898	-0.077286678	1.2534102	-0.91251045	-1.3912442	5.4001395	1.6825831	3.5962783	0.69269444	-0.22926336	-2.2177795	0.0666808	1.0231906	-1.3693552	-0.76548269	-0.25423161	0.91859598	0.48655123	-0.080203494	-1.4169846	-2.064377	0.31836548	-0.044461486	0.1114708	0.91782034	2.5478559	-0.074027963	-0.37087103
1.4347403	3.6324145	-2.0583205	0.40680824	0.39797261	-5.9466747	0.75865368	-0.20560838	0.14313686	-2.0498176	1.152261	1.3213783	0.84502583	1.6867037	-1.1031632	-0.19013074	0.89555915	-1.0070321	-0.62403791	1.0997431	-0.6240719	0.30608091	-0.62649371	0.097824642	1.2156638	-0.87099077	-1.1728844	5.5904447	1.679792	3.4351553	0.70950516	-0.24152556	-2.5039353	0.092303747	0.90499159	-1.282997	-0.79706617	-0.23930351	0.95770312	0.59171569	-0.17669336	-1.4836273	-2.1308103	0.30412609	-0.093499286	0.0017754524	0.85182335	2.369916	-0.062841585	-0.3371944
1.5481293	3.6197359	-1.558302	1.1262092	0.1845165	-5.8276486	0.73327219	-0.079945333	0.18995281	-1.7672278	1.2260979	1.3756341	0.78350139	1.6600682	-0.76189845	-0.40198501	0.8532338	-1.0732875	-0.62400297	0.70170962	-0.56088244	0.19676494	-0.58771584	0.24547676	1.1272555	-0.83333931	-0.97047302	5.7042621	1.6932913	3.257658	0.6966236	-0.25189205	-2.7697249	0.11115654	0.76753587	-1.1912058	-0.81218368	-0.22429462	0.98107637	0.69291553	-0.27197728	-1.5204213	-2.1747887	0.27375309	-0.1251055	-0.10271758	0.79491734	2.1846691	-0.034061443	-0.29851374
1.6756349	3.5888159	-1.065839	1.8505112	-0.042934145	-5.6184296	0.6924791	0.091553895	0.24728326	-1.4413228	1.2661752	1.4039513	0.7306026	1.6091888	-0.45706793	-0.59138607	0.79185863	-1.1130662	-0.60896158	0.30289526	-0.48418816	0.077139544	-0.49985536	0.35804756	0.97900567	-0.79450578	-0.79150933	5.7407932	1.7246811	3.0750373	0.65169232	-0.25531509	-3.0017781	0.11995423	0.62286474	-1.0879432	-0.8165636	-0.21565156	0.9895454	0.78370178	-0.3674462	-1.5253136	-2.1816023	0.23333568	-0.14412639	-0.19779716	0.75255431	1.9884381	0.0093001724	-0.2577175
1.8065394	3.5321221	-0.56830096	2.5645425	-0.27099396	-5.3273318	0.64111466	0.29364486	0.32232442	-1.0931032	1.268821	1.4031377	0.70028645	1.5412	-0.18732547	-0.75700574	0.7219434	-1.1088665	-0.56616505	-0.087786351	-0.40869551	-0.043988285	-0.35981041	0.43353413	0.76928461	-0.75038529	-0.63775895	5.7005412	1.7691444	2.8980786	0.57868276	-0.2508412	-3.1848252	0.12217724	0.48133355	-0.97357596	-0.81337918	-0.21567661	0.98815286	0.85911072	-0.46173597	-1.5011414	-2.1439914	0.19164968	-0.15795324	-0.28579302	0.72242653	1.7733034	0.061923975	-0.21545626
1.9265297	3.443643	-0.051896968	3.2529762	-0.49124749	-4.9674924	0.58093691	0.50701564	0.4172855	-0.74637463	1.2370306	1.3736797	0.70599687	1.4643926	0.049303539	-0.90005854	0.65729627	-1.0541456	-0.49299883	-0.46436652	-0.34804249	-0.15782596	-0.17314413	0.4759031	0.50657845	-0.69943954	-0.50764715	5.5869966	1.8168236	2.7347506	0.4846893	-0.24255896	-3.3060846	0.12499218	0.34698216	-0.85566264	-0.80301367	-0.22220965	0.9841965	0.91796778	-0.550986	-1.4536782	-2.0640334	0.15560498	-0.17141554	-0.37612137	0.69586395	1.530777	0.11875246	-0.17140444
2.0204736	3.3198023	0.48998001	3.9012568	-0.7052592	-4.5521724	0.5118145	0.71507848	0.52889406	-0.42172928	1.17789	1.3197547	0.75678704	1.3864823	0.25336001	-1.0223463	0.60887905	-0.95669438	-0.39748525	-0.82360876	-0.30972108	-0.25609124	0.04483524	0.49514714	0.20869642	-0.64214142	-0.39819227	5.4073477	1.8558713	2.5883793	0.37587224	-0.23717807	-3.359591	0.13391901	0.2167358	-0.74538732	-0.78487127	-0.23081644	0.98357258	0.96349517	-0.63087104	-1.3889185	-1.950134	0.12609346	-0.18408017	-0.48134926	0.66279899	1.2549038	0.17678534	-0.12610052
2.0743187	3.1593698	1.0519973	4.4949087	-0.92518937	-4.0929754	0.43371241	0.90763146	0.65036059	-0.13153338	1.0987391	1.2488833	0.85646237	1.3119282	0.42362971	-1.1250367	0.57974858	-0.83797444	-0.29316498	-1.1644301	-0.29383157	-0.33296597	0.27140575	0.50598176	-0.10091178	-0.57914833	-0.3051418	5.1722685	1.8757227	2.4570813	0.2553794	-0.24004156	-3.3477841	0.1484166	0.083948809	-0.65200318	-0.76020013	-0.23834216	0.98769427	1.0012839	-0.69949787	-1.3112189	-1.8114085	0.096880955	-0.19139415	-0.61107048	0.61722661	0.9434115	0.23530181	-0.082060276
2.0770689	2.9630781	1.6189067	5.0192239	-1.1693309	-3.601005	0.34731161	1.0796197	0.77412432	0.12167026	1.0049867	1.1717177	1.0050472	1.2400465	0.55835875	-1.208589	0.56364166	-0.72741132	-0.1921647	-1.4866787	-0.29485977	-0.38637681	0.48238345	0.52413918	-0.39797705	-0.50983364	-0.22197534	4.8950421	1.8691335	2.3344588	0.12441655	-0.25191797	-3.2794022	0.16142072	-0.055990386	-0.57858714	-0.73367742	-0.24529291	0.99320167	1.035703	-0.75929721	-1.2228761	-1.6530932	0.057478692	-0.18882228	-0.76697743	0.56000752	0.59678963	0.29457648	-0.043372944
2.0228463	2.7337565	2.1729494	5.4611955	-1.4547051	-3.0887706	0.25252676	1.2273287	0.89344233	0.34254443	0.90060869	1.1014916	1.2001726	1.1655864	0.65670724	-1.2731548	0.54727081	-0.65279095	-0.10104787	-1.7892388	-0.30364836	-0.41783323	0.65879073	0.56202344	-0.66227971	-0.4319548	-0.1396321	4.5899285	1.8324735	2.2115062	-0.014859817	-0.26806305	-3.1652326	0.16339632	-0.20139976	-0.52128006	-0.71211215	-0.25519007	0.99451348	1.0672941	-0.81635075	-1.1249825	-1.4755645	-0.0015833575	-0.17639526	-0.94159581	0.4976388	0.21646921	0.35405723	-0.014042854
1.9119981	2.4770491	2.7011279	5.8132304	-1.7901316	-2.5703672	0.14656362	1.346234	1.0024889	0.53855722	0.78979987	1.0519292	1.4371565	1.0818492	0.71962695	-1.318507	0.51444603	-0.62994896	-0.021748065	-2.0681608	-0.30874409	-0.43135221	0.78990658	0.62577179	-0.88148899	-0.34238289	-0.048019781	4.2699205	1.7646144	2.0796118	-0.15680735	-0.28014398	-3.0141473	0.14832531	-0.3437393	-0.47221148	-0.70095026	-0.27139054	0.98728038	1.0926923	-0.8774226	-1.0190573	-1.277146	-0.083996683	-0.16065907	-1.121225	0.43782157	-0.19626775	0.41132794	0.0038695929
1.750381	2.2014496	3.1974612	6.0761427	-2.1723049	-2.0583172	0.024239506	1.432395	1.0961902	0.717437	0.67747523	1.0331164	1.7081913	0.98438533	0.75030035	-1.3432478	0.45104279	-0.65660634	0.0440068	-2.3161442	-0.29842036	-0.43212597	0.87165816	0.71391242	-1.0524663	-0.23854174	0.061293715	3.9446359	1.6654997	1.9337527	-0.29167361	-0.28047532	-2.8311779	0.11785213	-0.47102736	-0.42444763	-0.70077453	-0.2934639	0.97075651	1.1066095	-0.94651915	-0.90835922	-1.0587275	-0.18578385	-0.1523765	-1.2915375	0.38431793	-0.63968237	0.46256857	0.01118876
1.5468478	1.9161894	3.6602779	6.2594184	-2.5862119	-1.5582978	-0.11868647	1.4854254	1.1708361	0.88745002	0.56773219	1.046986	2.0017211	0.87263308	0.75412707	-1.3440639	0.3504455	-0.71422821	0.091046086	-2.5243065	-0.26394258	-0.42534323	0.9039291	0.81799018	-1.1798463	-0.12010327	0.19258683	3.6189533	1.5359776	1.7741164	-0.40761599	-0.26628012	-2.6185276	0.08115393	-0.57349802	-0.37606696	-0.70557245	-0.31522421	0.94811755	1.1046591	-1.0227546	-0.79764625	-0.82718816	-0.29696906	-0.16105597	-1.4426891	0.3341315	-1.1095264	0.50413524	0.011109135
1.3101972	1.6271714	4.0887411	6.3784154	-3.0098397	-1.065834	-0.28143026	1.5095594	1.2251642	1.0582305	0.46145716	1.085711	2.3028902	0.7486462	0.73763012	-1.3163221	0.21728746	-0.77710295	0.11089442	-2.6857252	-0.20283446	-0.41536675	0.89025029	0.92577748	-1.2736802	0.0096420015	0.34459159	3.2925391	1.3792094	1.6051589	-0.49493923	-0.2411043	-2.3792129	0.050514752	-0.64832816	-0.33077982	-0.7036209	-0.3257551	0.92455042	1.0859096	-1.1003759	-0.69137945	-0.59517836	-0.4057622	-0.189648	-1.570924	0.27883358	-1.5967405	0.53419956	0.007550701
1.0474273	1.3333861	4.4824312	6.4491906	-3.4207666	-0.56829506	-0.45640634	1.5110676	1.2608079	1.2393448	0.35518038	1.1349475	2.5951847	0.61440347	0.706485	-1.2563553	0.066822727	-0.82296717	0.095141964	-2.7987872	-0.12025511	-0.40531523	0.83933897	1.0256285	-1.3478933	0.143464	0.51031729	2.9605173	1.2016206	1.4331355	-0.55035482	-0.21246651	-2.1210668	0.034795699	-0.70047069	-0.29473817	-0.68113682	-0.31348602	0.90389836	1.053877	-1.1709838	-0.59180736	-0.37700143	-0.5029306	-0.23274977	-1.6760251	0.20925728	-2.0863938	0.55347191	0.0033829787
[truncated: 486 more rows]
[truncated: 40 more columns]
