# Supplementary material for: Characterization of the disruption of neural control strategies for dynamic fingertip forces from attractor reconstruction
Source: PLoS One. 2017 Feb 13;12(2):e0172025. doi: 10.1371/journal.pone.0172025 (PMC5305200; doi:10.1371/journal.pone.0172025)
Supplement: S2 File — Zip file containing the code to reproduce the results of our study. (ZIP) [file pone.0172025.s002.zip]

Archive with 111 entries (104 files):
- PLOS_One_Code/
- PLOS_One_Code/ACR.m
- PLOS_One_Code/ami.m
- PLOS_One_Code/compute_ellipsoids.m
- PLOS_One_Code/compute_emdedding_par.m
- PLOS_One_Code/compute_features.m
- PLOS_One_Code/extrema.m
- PLOS_One_Code/mahalano.m
- PLOS_One_Code/moutlier1.m
- PLOS_One_Code/no_bins.m
- PLOS_One_Code/prob.m
- PLOS_One_Code/probxy.m
- PLOS_One_Code/reconstruct_attractor.m
- PLOS_One_Code/rhist.m
- PLOS_One_Code/sphericity.m
- PLOS_One_Code/tis_OL/
- PLOS_One_Code/tis_OL/reconstructed/
- PLOS_One_Code/tis_OL/y10_1.dat
- PLOS_One_Code/tis_OL/y10_2.dat
- PLOS_One_Code/tis_OL/y10_3.dat
- PLOS_One_Code/tis_OL/y1_1.dat
- PLOS_One_Code/tis_OL/y1_2.dat
- PLOS_One_Code/tis_OL/y1_3.dat
- PLOS_One_Code/tis_OL/y2_1.dat
- PLOS_One_Code/tis_OL/y2_2.dat
- PLOS_One_Code/tis_OL/y2_3.dat
- PLOS_One_Code/tis_OL/y3_1.dat
- PLOS_One_Code/tis_OL/y3_2.dat
- PLOS_One_Code/tis_OL/y3_3.dat
- PLOS_One_Code/tis_OL/y4_1.dat
- PLOS_One_Code/tis_OL/y4_2.dat
- PLOS_One_Code/tis_OL/y4_3.dat
- PLOS_One_Code/tis_OL/y5_1.dat
- PLOS_One_Code/tis_OL/y5_2.dat
- PLOS_One_Code/tis_OL/y5_3.dat
- PLOS_One_Code/tis_OL/y6_1.dat
- PLOS_One_Code/tis_OL/y6_2.dat
- PLOS_One_Code/tis_OL/y6_3.dat
- PLOS_One_Code/tis_OL/y7_1.dat
- PLOS_One_Code/tis_OL/y7_2.dat
- PLOS_One_Code/tis_OL/y7_3.dat
- PLOS_One_Code/tis_OL/y8_1.dat
- PLOS_One_Code/tis_OL/y8_2.dat
- PLOS_One_Code/tis_OL/y8_3.dat
- PLOS_One_Code/tis_OL/y9_1.dat
- PLOS_One_Code/tis_OL/y9_2.dat
- PLOS_One_Code/tis_OL/y9_3.dat
- PLOS_One_Code/tis_PD/
- PLOS_One_Code/tis_PD/reconstructed/
- PLOS_One_Code/tis_PD/y10_1.dat
- PLOS_One_Code/tis_PD/y10_2.dat
- PLOS_One_Code/tis_PD/y10_3.dat
- PLOS_One_Code/tis_PD/y1_1.dat
- PLOS_One_Code/tis_PD/y1_2.dat
- PLOS_One_Code/tis_PD/y1_3.dat
- PLOS_One_Code/tis_PD/y2_1.dat
- PLOS_One_Code/tis_PD/y2_2.dat
- PLOS_One_Code/tis_PD/y2_3.dat
- PLOS_One_Code/tis_PD/y3_1.dat
- PLOS_One_Code/tis_PD/y3_2.dat
- PLOS_One_Code/tis_PD/y3_3.dat
- PLOS_One_Code/tis_PD/y4_1.dat
- PLOS_One_Code/tis_PD/y4_2.dat
- PLOS_One_Code/tis_PD/y4_3.dat
- PLOS_One_Code/tis_PD/y5_1.dat
- PLOS_One_Code/tis_PD/y5_2.dat
- PLOS_One_Code/tis_PD/y5_3.dat
- PLOS_One_Code/tis_PD/y6_1.dat
- PLOS_One_Code/tis_PD/y6_2.dat
- PLOS_One_Code/tis_PD/y6_3.dat
- PLOS_One_Code/tis_PD/y7_1.dat
- PLOS_One_Code/tis_PD/y7_2.dat
- PLOS_One_Code/tis_PD/y7_3.dat
- PLOS_One_Code/tis_PD/y8_1.dat
- PLOS_One_Code/tis_PD/y8_2.dat
- PLOS_One_Code/tis_PD/y8_3.dat
- PLOS_One_Code/tis_PD/y9_1.dat
- PLOS_One_Code/tis_PD/y9_2.dat
- PLOS_One_Code/tis_PD/y9_3.dat
- PLOS_One_Code/tis_YO/
- PLOS_One_Code/tis_YO/reconstructed/
- PLOS_One_Code/tis_YO/y10_1.dat
- PLOS_One_Code/tis_YO/y10_2.dat
- PLOS_One_Code/tis_YO/y10_3.dat
- PLOS_One_Code/tis_YO/y1_1.dat
- PLOS_One_Code/tis_YO/y1_2.dat
- PLOS_One_Code/tis_YO/y1_3.dat
- PLOS_One_Code/tis_YO/y2_1.dat
- PLOS_One_Code/tis_YO/y2_2.dat
- PLOS_One_Code/tis_YO/y2_3.dat
- PLOS_One_Code/tis_YO/y3_1.dat
- PLOS_One_Code/tis_YO/y3_2.dat
- PLOS_One_Code/tis_YO/y3_3.dat
- PLOS_One_Code/tis_YO/y4_1.dat
- PLOS_One_Code/tis_YO/y4_2.dat
- PLOS_One_Code/tis_YO/y4_3.dat
- PLOS_One_Code/tis_YO/y5_1.dat
- PLOS_One_Code/tis_YO/y5_2.dat
- PLOS_One_Code/tis_YO/y5_3.dat
- PLOS_One_Code/tis_YO/y6_1.dat
- PLOS_One_Code/tis_YO/y6_2.dat
- PLOS_One_Code/tis_YO/y6_3.dat
- PLOS_One_Code/tis_YO/y7_1.dat
- PLOS_One_Code/tis_YO/y7_2.dat
- PLOS_One_Code/tis_YO/y7_3.dat
- PLOS_One_Code/tis_YO/y8_1.dat
- PLOS_One_Code/tis_YO/y8_2.dat
- PLOS_One_Code/tis_YO/y8_3.dat
- PLOS_One_Code/tis_YO/y9_1.dat
- PLOS_One_Code/tis_YO/y9_2.dat
- PLOS_One_Code/tis_YO/y9_3.dat
