# Supplementary material for: Characterization of the disruption of neural control strategies for dynamic fingertip forces from attractor reconstruction
Source: PLoS One. 2017 Feb 13;12(2):e0172025. doi: 10.1371/journal.pone.0172025 (PMC5305200; doi:10.1371/journal.pone.0172025)
Supplement: S2 File — Zip file containing the code to reproduce the results of our study. (ZIP) [file pone.0172025.s002.zip › PLOS_One_Code/compute_ellipsoids.m]

%% Ellipsoid Fit

sub = 10;
rc = cell(10, 3);
rp = cell(10, 3);
ry = cell(10, 3);

for i=1:sub
    for j=1:3
        fr = sprintf('tis_OL/reconstructed/y%i_%i.dat_r',i,j);
        yc = load(fr);
        r = eig(chol(cov(yc)));
        rc{i,j} = r';
        
        fr = sprintf('tis_PD/reconstructed/y%i_%i.dat_r',i,j);
        yc = load(fr);
        r = eig(chol(cov(yc)));  
        rp{i,j} = r';
        
        fr = sprintf('tis_YO/reconstructed/y%i_%i.dat_r',i,j);
        yc = load(fr);
        r = eig(chol(cov(yc)));
        ry{i,j} = r';
    end
end

x = [];
y = [];
z = [];

for i=1:size(ry,1)
    for j=1:size(ry,2)
       x = [x;ry{i,j}];
       y = [y;rc{i,j}];
       z = [z;rp{i,j}];
        
    end
end


x1 = x(:,1)';
x2 = x(:,2)';
x3 = x(:,3)';

ax1 = [x1(1:3);x1(4:6);x1(7:9);x1(10:12);x1(13:15);x1(16:18);x1(19:21);x1(22:24);x1(25:27);x1(28:30)];
ax2 = [x2(1:3);x2(4:6);x2(7:9);x2(10:12);x2(13:15);x2(16:18);x2(19:21);x2(22:24);x2(25:27);x2(28:30)];
ax3 = [x3(1:3);x3(4:6);x3(7:9);x3(10:12);x3(13:15);x3(16:18);x3(19:21);x3(22:24);x3(25:27);x3(28:30)];


y1 = y(:,1)';
y2 = y(:,2)';
y3 = y(:,3)';

ay1 = [y1(1:3);y1(4:6);y1(7:9);y1(10:12);y1(13:15);y1(16:18);y1(19:21);y1(22:24);y1(25:27);y1(28:30)];
ay2 = [y2(1:3);y2(4:6);y2(7:9);y2(10:12);y2(13:15);y2(16:18);y2(19:21);y2(22:24);y2(25:27);y2(28:30)];
ay3 = [y3(1:3);y3(4:6);y3(7:9);y3(10:12);y3(13:15);y3(16:18);y3(19:21);y3(22:24);y3(25:27);y3(28:30)];


z1 = z(:,1)';
z2 = z(:,2)';
z3 = z(:,3)';

az1 = [z1(1:3);z1(4:6);z1(7:9);z1(10:12);z1(13:15);z1(16:18);z1(19:21);z1(22:24);z1(25:27);z1(28:30)];
az2 = [z2(1:3);z2(4:6);z2(7:9);z2(10:12);z2(13:15);z2(16:18);z2(19:21);z2(22:24);z2(25:27);z2(28:30)];
az3 = [z3(1:3);z3(4:6);z3(7:9);z3(10:12);z3(13:15);z3(16:18);z3(19:21);z3(22:24);z3(25:27);z3(28:30)];

%% Sphericity


for i=1:size(x,1)
    
    x(i,:) = sort(x(i,:),'descend');
    psy(i) = sphericity(x(i,1),x(i,2),x(i,3));
    
    y(i,:) = sort(y(i,:),'descend');
    psc(i) = sphericity(y(i,1),y(i,2),y(i,3));
    
    z(i,:) = sort(z(i,:),'descend');
    psp(i) = sphericity(z(i,1),z(i,2),z(i,3));
end
