# Supplementary material for: Characterization of the disruption of neural control strategies for dynamic fingertip forces from attractor reconstruction
Source: PLoS One. 2017 Feb 13;12(2):e0172025. doi: 10.1371/journal.pone.0172025 (PMC5305200; doi:10.1371/journal.pone.0172025)
Supplement: S2 File — Zip file containing the code to reproduce the results of our study. (ZIP) [file pone.0172025.s002.zip › PLOS_One_Code/compute_emdedding_par.m]

% Code to compute the Embedding Delay and Embedding Dimension for all the 
% subjects
% REQUIRED: Tisean_2.1, Linux version downloadable here:
% http://www.mpipks-dresden.mpg.de/~tisean/TISEAN_2.1/


% The path to the extracted binary files of TISEAN
tau = 14;
TISEANPATH='';

sub = 10;

% Variables for PD participants
acep = zeros(sub,3);
ac0p = zeros(sub,3);
ac5p = zeros(sub,3);
dimp = zeros(sub,3);
mip= zeros(sub,3);
fnp = zeros(30, 5);


% Variables for YOUNG participants
acey = zeros(sub,3);
ac0y = zeros(sub,3);
ac5y = zeros(sub,3);
dimy = zeros(sub,3);
miy= zeros(sub,3);
fny = zeros(30, 5);

% Variables for OLDER participants
acec = zeros(sub,3);
ac0c = zeros(sub,3);
ac5c = zeros(sub,3);
dimc = zeros(sub,3);
mic= zeros(sub,3);
fnc = zeros(30, 5);

p = 1;
warning('off','all')

for i=1:sub
    for k=1:3
        
        % Compute embedding parameters of PD
        u = load(sprintf('tis_PD/y%i_%i.dat',p,k));
        b = no_bins(u);
        
        % Autocorrelation and Mutual Information Approach for tau
        [a, ~] = ami(u,b,150,0);
        [c,~,bu] = autocorr(u,150);    
        ac0p(p,k) = find(c < 0,1)-1;
        acep(p,k) = find(c < 1/exp(1),1)-1;
        ac5p(p,k) = find(c < bu(1),1)-1;

        [~,~,~,iM] = extrema(a);
        iM = sort(iM);
        mip(p,k) = iM(1);
        
        % False Nearest Neighbors for m
        cmd = sprintf('%sfalse_nearest tis_PD/y%i_%i.dat -f10 -d%i -o',TISEANPATH, p,k,tau);
        system(cmd);
        fr = sprintf('tis_PD/y%i_%i.dat.fnn',p,k);
        m = load(fr);
        fnp((p-1)*3 + k, :) = m(:, 2);
        dimp(p,k) = find(m(:,2) < 0.01,1,'first');
        delete(fr);

        
        % Compute embedding parameters of ELDERLY
        u = load(sprintf('tis_OL/y%i_%i.dat',p,k));
        b = no_bins(u);
        
        % Autocorrelation and Mutual Information Approach for tau
        [a, ~] = ami(u,b,150,0);
        [c,~,bu] = autocorr(u,150);    
        ac0c(p,k) = find(c < 0,1)-1;
        acec(p,k) = find(c < 1/exp(1),1)-1;
        ac5c(p,k) = find(c < bu(1),1)-1;

        [~,~,~,iM] = extrema(a);
        iM = sort(iM);
        mic(p,k) = iM(1);
        
        % False Nearest Neighbors for m
        cmd = sprintf('%sfalse_nearest tis_OL/y%i_%i.dat -f10 -d%i -o',TISEANPATH, p,k,tau);
        system(cmd);
        fr = sprintf('tis_OL/y%i_%i.dat.fnn',p,k);
        m = load(fr);
        fnc((p-1)*3 + k, :) = m(:, 2);
        dimc(p,k) = find(m(:,2) < 0.01,1,'first');
        delete(fr);
        
        % Compute embedding parameters of YOUNG
        u = load(sprintf('tis_YO/y%i_%i.dat',p,k));
        b = no_bins(u);
        
        % Autocorrelation and Mutual Information Approach for tau
        [a, ~] = ami(u,b,150,0);
        [c,~,bu] = autocorr(u,150);    
        ac0y(p,k) = find(c < 0,1)-1;
        acey(p,k) = find(c < 1/exp(1),1)-1;
        ac5y(p,k) = find(c < bu(1),1)-1;

        [~,~,~,iM] = extrema(a);
        iM = sort(iM);
        miy(p,k) = iM(1);
        
        % False Nearest Neighbors for m
        cmd = sprintf('%sfalse_nearest tis_YO/y%i_%i.dat -f10 -d%i -o',TISEANPATH, p,k,tau);
        system(cmd);
        fr = sprintf('tis_YO/y%i_%i.dat.fnn',p,k);
        m = load(fr);
        fny((p-1)*3 + k, :) = m(:, 2);
        dimy(p,k) = find(m(:,2) < 0.01,1,'first');
        delete(fr);

    end

    p = p+1;

end
warning('on','all')

%% Plot the results
figure
[a,b]=hist([acec(:);acep(:);ac5p(:);ac5c(:); ac5y(:); acey(:); miy(:); mip(:); mip(:)],1:150);
bar(b,a,'k');
hTitle = title('Embedding Delay');
xLab = xlabel('\tau');
yLab = ylabel('Count');
xlim([1 50]);

set( gca                       , ...
        'FontName'   , 'Arial',...
        'FontSize'   , 14, ...
        'FontWeight' , 'bold',...
        'Box'         , 'off'     , ...
        'TickDir'     , 'out'     , ...
        'LineWidth'   , 1         );

set(gcf, 'color', 'white');

set([hTitle, yLab,xLab], ...
    'FontName'   , 'Arial');
set([yLab,xLab], ...
    'FontSize'   , 14, ...
    'FontWeight' , 'bold');
set( hTitle                    , ...
    'FontSize'   , 14          , ...
    'FontWeight' , 'bold'      );


figure
[a,b]=hist([dimc(:); dimp(:);dimy(:)],1:5);
bar(b,a);
hTitle = title('Embeddig Dimension');
xLab = xlabel('m');
yLab = ylabel('Count');
% xlim([10 30]);

set( gca                       , ...
        'FontName'   , 'Arial',...
        'FontSize'   , 12, ...
        'FontWeight' , 'bold',...
        'Box'         , 'off'     , ...
        'TickDir'     , 'out'     , ...
        'LineWidth'   , 1         ,...
        'XTick',1:5);

set(gcf, 'color', 'white');

set([hTitle, yLab,xLab], ...
    'FontName'   , 'Arial');
set([yLab,xLab], ...
    'FontSize'   , 14, ...
    'FontWeight' , 'bold');
set( hTitle                    , ...
    'FontSize'   , 14          , ...
    'FontWeight' , 'bold'      );
