# Supplementary material for: Characterization of the disruption of neural control strategies for dynamic fingertip forces from attractor reconstruction
Source: PLoS One. 2017 Feb 13;12(2):e0172025. doi: 10.1371/journal.pone.0172025 (PMC5305200; doi:10.1371/journal.pone.0172025)
Supplement: S2 File — Zip file containing the code to reproduce the results of our study. (ZIP) [file pone.0172025.s002.zip › PLOS_One_Code/compute_features.m]

sub = 10;
disy = cell(sub, 3);
disc = cell(sub, 3);
disp = cell(sub, 3);

for i=1:sub
    for j=1:3
        fr = sprintf('tis_OL/reconstructed/y%i_%i.dat_r',i,j);
        y = load(fr);
        d = 0;
        for k=1:size(y,1)-1 
            d = d + norm(y(k+1,:)-y(k,:));
        end
        disc{i,j} = d;
        fr = sprintf('tis_PD/reconstructed/y%i_%i.dat_r',i,j);
        y = load(fr);
        d = 0;
        for k=1:size(y,1)-1
            d = d + norm(y(k+1,:)-y(k,:));
        end
        disp{i,j} = d;
        fr = sprintf('tis_YO/reconstructed/y%i_%i.dat_r',i,j);
        y = load(fr);
        d = 0;
        for k=1:size(y,1)-1 
            d = d + norm(y(k+1,:)-y(k,:));
        end
        disy{i,j} = d;
    end
end

%% Distance

dmc = cell(sub, 3);
dmp = cell(sub, 3);
dmy = cell(sub, 3);

for i=1:sub
    for j=1:3 
        fr = sprintf('tis_OL/reconstructed/y%i_%i.dat_r',i,j);
        y = load(fr);
        d = mahalano(y);
        dmc{i,j} = sum(d > 3*std(d));       
        fr = sprintf('tis_PD/reconstructed/y%i_%i.dat_r',i,j);
        y = load(fr);
        d = mahalano(y);
        dmp{i,j} = sum(d > 3*std(d));
        fr = sprintf('tis_YO/reconstructed/y%i_%i.dat_r',i,j);
        y = load(fr);
        d = mahalano(y);
        dmy{i,j} = sum(d > 3*std(d));
        
    end
end


%% IQR of Euclidean Distance

iqrc = cell(sub, 3);
iqrp = cell(sub, 3);
iqry = cell(sub, 3);


for i=1:sub
    for j=1:3
        fr = sprintf('tis_OL/reconstructed/y%i_%i.dat_r',i,j);
        y = load(fr);
        c = mean(y);
        iqrc{i,j} = iqr(sqrt(sum(abs(y-repmat(c,size(y,1),1)).^2,2)));
        
        fr = sprintf('tis_PD/reconstructed/y%i_%i.dat_r',i,j);
        y = load(fr);
        c = mean(y);
        iqrp{i,j} = iqr(sqrt(sum(abs(y-repmat(c,size(y,1),1)).^2,2)));
    
        fr = sprintf('tis_YO/reconstructed/y%i_%i.dat_r',i,j);
        y = load(fr);
        c = mean(y);
        iqry{i,j} = iqr(sqrt(sum(abs(y-repmat(c,size(y,1),1)).^2,2)));

    
    end
end


%% Convhull

dc = cell(sub, 3);
dp = cell(sub, 3);
dy = cell(sub, 3);

for i=1:sub
    for j=1:3
        fr = sprintf('tis_OL/reconstructed/y%i_%i.dat_r',i,j);
        y = load(fr);
        [ Kc{i,j} dc{i,j}] = convhull(y);
        fr = sprintf('tis_PD/reconstructed/y%i_%i.dat_r',i,j);
        y = load(fr);
        [Kp{i,j} dp{i,j}] = convhull(y);
        fr = sprintf('tis_YO/reconstructed/y%i_%i.dat_r',i,j);
        y = load(fr);
        [ Ky{i,j} dy{i,j}] = convhull(y);

    
    end
end


%% Sum of vertices distances

dcc = cell(sub, 3);
dcp = cell(sub, 3);
dcy = cell(sub, 3);


for i=1:sub
     for j=1:3
       fr = sprintf('tis_OL/reconstructed/y%i_%i.dat_r',i,j);
       y = load(fr);
       yc = y(Kc{i,j}(:),:);
       d = 0;
       for k=1:size(yc,1)-1
            d = d + norm(yc(k+1,:)-yc(k,:));
       end
       dcc{i,j} = d;
       fr = sprintf('tis_PD/reconstructed/y%i_%i.dat_r',i,j);
       y = load(fr);
       yc = y(Kp{i,j}(:),:);
       d = 0;
       for k=1:size(yc,1)-1
           d = d + norm(yc(k+1,:)-yc(k,:));
       end
       dcp{i,j} = d;
           
       fr = sprintf('tis_YO/reconstructed/y%i_%i.dat_r',i,j);
       y = load(fr);
       yc = y(Ky{i,j}(:),:);
       d = 0;
       for k=1:size(yc,1)-1
           d = d + norm(yc(k+1,:)-yc(k,:));
       end
       dcy{i,j} = d;
     end
end
