# Supplementary material for: Characterization of the disruption of neural control strategies for dynamic fingertip forces from attractor reconstruction
Source: PLoS One. 2017 Feb 13;12(2):e0172025. doi: 10.1371/journal.pone.0172025 (PMC5305200; doi:10.1371/journal.pone.0172025)
Supplement: S2 File — Zip file containing the code to reproduce the results of our study. (ZIP) [file pone.0172025.s002.zip › PLOS_One_Code/mahalano.m]

function [ d ] = mahalano( y )
%MAHALANO Compute the Mahalanobis' distance
%   Detailed explanation goes here

m = mean(y);
ci = inv(cov(y));
d = zeros(size(y,1),1);

for i=1:size(y,1)
    d(i) = sqrt((y(i,:)-m)*ci*(y(i,:)-m)');
end

end
