# Supplementary material for: Characterization of the disruption of neural control strategies for dynamic fingertip forces from attractor reconstruction
Source: PLoS One. 2017 Feb 13;12(2):e0172025. doi: 10.1371/journal.pone.0172025 (PMC5305200; doi:10.1371/journal.pone.0172025)
Supplement: S2 File — Zip file containing the code to reproduce the results of our study. (ZIP) [file pone.0172025.s002.zip › PLOS_One_Code/no_bins.m]

function nb = no_bins(y)
% Compute the optimal number of bins for mutual information

n = length(y);
m_r = max(y)-min(y);
nb = ceil(m_r)/(2*iqr(y)*n^(-1/3));
nb = round(nb);

end
