# Supplementary material for: Characterization of the disruption of neural control strategies for dynamic fingertip forces from attractor reconstruction
Source: PLoS One. 2017 Feb 13;12(2):e0172025. doi: 10.1371/journal.pone.0172025 (PMC5305200; doi:10.1371/journal.pone.0172025)
Supplement: S2 File — Zip file containing the code to reproduce the results of our study. (ZIP) [file pone.0172025.s002.zip › PLOS_One_Code/reconstruct_attractor.m]

% Code to compute the reconstructed attractors for all the 
% subjects
% REQUIRED: Tisean_2.1, Linux version downloadable here:
% http://www.mpipks-dresden.mpg.de/~tisean/TISEAN_2.1/


% The path to the extracted binary files of TISEAN
TISEANPATH='';


tau = 14;
m = 3;
sub = 10;

for i=1:sub
    for k=1:3
        
    cmd = sprintf('%sdelay -d%i -m%i -o tis_YO/reconstructed/y%i_%i.dat_r tis_YO/y%i_%i.dat',TISEANPATH, tau,3,i,k,i,k);    
    system(cmd);

    cmd = sprintf('%sdelay -d%i -m%i -o tis_OL/reconstructed/y%i_%i.dat_r tis_OL/y%i_%i.dat',TISEANPATH, tau,3,i,k,i,k);    
    system(cmd);

    cmd = sprintf('%sdelay -d%i -m%i -o tis_PD/reconstructed/y%i_%i.dat_r tis_PD/y%i_%i.dat',TISEANPATH, tau,3,i,k,i,k);    
    system(cmd);
    end
end
