# Supplementary material for: Characterization of the disruption of neural control strategies for dynamic fingertip forces from attractor reconstruction
Source: PLoS One. 2017 Feb 13;12(2):e0172025. doi: 10.1371/journal.pone.0172025 (PMC5305200; doi:10.1371/journal.pone.0172025)
Supplement: S2 File — Zip file containing the code to reproduce the results of our study. (ZIP) [file pone.0172025.s002.zip › PLOS_One_Code/sphericity.m]

function [ s ] = sphericity( a,b,c )
%SPHERICITY Summary of this function goes here
%   Detailed explanation goes here

V = 4/3*pi*a*b*c;
p = 1.6057;
A = 4*pi*((a^p*b^p+a^p*c^p+b^p*c^p)/3)^(1/p);

s = pi^(1/3)*(6*V)^(2/3);
s = s/A;


end
