# Supplementary material for: Characterization of the disruption of neural control strategies for dynamic fingertip forces from attractor reconstruction
Source: PLoS One. 2017 Feb 13;12(2):e0172025. doi: 10.1371/journal.pone.0172025 (PMC5305200; doi:10.1371/journal.pone.0172025)
Supplement: S2 File — Zip file containing the code to reproduce the results of our study. (ZIP) [file pone.0172025.s002.zip › PLOS_One_Code/tis_OL/y10_1.dat]

1.7162357e-01
9.7391532e-02
3.3108862e-02
-1.4330880e-02
-4.5089801e-02
-6.5408636e-02
-8.4040326e-02
-1.0799930e-01
-1.3973200e-01
-1.7710756e-01
-2.1599938e-01
-2.5356681e-01
-2.9005778e-01
-3.2822049e-01
-3.7092716e-01
-4.1843467e-01
-4.6691627e-01
-5.0943686e-01
-5.3914749e-01
-5.5283686e-01
-5.5257076e-01
-5.4444951e-01
-5.3534015e-01
-5.2944294e-01
-5.2647196e-01
-5.2242123e-01
-5.1257706e-01
-4.9507138e-01
-4.7281378e-01
-4.5262648e-01
-4.4209855e-01
-4.4589072e-01
-4.6348175e-01
-4.8964485e-01
-5.1736076e-01
-5.4127750e-01
-5.5960631e-01
-5.7361599e-01
-5.8537904e-01
-5.9523592e-01
-6.0056736e-01
-5.9685233e-01
-5.8054864e-01
-5.5188984e-01
-5.1563460e-01
-4.7923825e-01
-4.4945422e-01
-4.2903245e-01
-4.1513492e-01
-4.0050119e-01
-3.7703952e-01
-3.3991416e-01
-2.8973353e-01
-2.3168129e-01
-1.7232905e-01
-1.1605691e-01
-6.3045944e-02
-9.9276071e-03
4.7298894e-02
1.0987387e-01
1.7450202e-01
2.3419752e-01
2.8122206e-01
3.1059054e-01
3.2232235e-01
3.2109466e-01
3.1341831e-01
3.0414514e-01
2.9449268e-01
2.8255663e-01
2.6574717e-01
2.4369325e-01
2.1993015e-01
2.0116323e-01
1.9429349e-01
2.0303299e-01
2.2632885e-01
2.5948757e-01
2.9714718e-01
3.3639512e-01
3.7841307e-01
4.2766286e-01
4.8885252e-01
5.6340619e-01
6.4767399e-01
7.3400753e-01
8.1403304e-01
8.8225380e-01
9.3796322e-01
9.8434194e-01
1.0252674e+00
1.0618297e+00
1.0907014e+00
1.1052702e+00
1.0988644e+00
1.0684142e+00
1.0166279e+00
9.5128834e-01
8.8180696e-01
8.1500857e-01
7.5264283e-01
6.9183856e-01
6.2788970e-01
5.5767848e-01
4.8189281e-01
4.0477441e-01
3.3146101e-01
2.6460472e-01
2.0254137e-01
1.4015499e-01
7.1768189e-02
-5.6681841e-03
-9.0825981e-02
-1.7871322e-01
-2.6352423e-01
-3.4189410e-01
-4.1451923e-01
-4.8520416e-01
-5.5791841e-01
-6.3346563e-01
-7.0765437e-01
-7.7225878e-01
-8.1846587e-01
-8.4079808e-01
-8.3917586e-01
-8.1814886e-01
-7.8407477e-01
-7.4190981e-01
-6.9325353e-01
-6.3672330e-01
-5.7052161e-01
-4.9555948e-01
-4.1701345e-01
-3.4327755e-01
-2.8290434e-01
-2.4114814e-01
-2.1787097e-01
-2.0798489e-01
-2.0432574e-01
-2.0134485e-01
-1.9741708e-01
-1.9452972e-01
-1.9582615e-01
-2.0267024e-01
-2.1306110e-01
-2.2242777e-01
-2.2635995e-01
-2.2350947e-01
-2.1678633e-01
-2.1214495e-01
-2.1563857e-01
-2.3019776e-01
-2.5380178e-01
-2.8028283e-01
-3.0258242e-01
-3.1654438e-01
-3.2289705e-01
-3.2641028e-01
-3.3298299e-01
-3.4634724e-01
-3.6610929e-01
-3.8825025e-01
-4.0789776e-01
-4.2265104e-01
-4.3428378e-01
-4.4772743e-01
-4.6790331e-01
-4.9617011e-01
-5.2843923e-01
-5.5621420e-01
-5.7013364e-01
-5.6402977e-01
-5.3724330e-01
-4.9409907e-01
-4.4104583e-01
-3.8307358e-01
-3.2136326e-01
-2.5352393e-01
-1.7622120e-01
-8.8390973e-02
7.1010033e-03
1.0430623e-01
1.9690017e-01
2.8119353e-01
3.5781165e-01
4.3094223e-01
5.0531684e-01
5.8266371e-01
6.5992367e-01
7.3039655e-01
7.8710897e-01
8.2642104e-01
8.4981419e-01
8.6281479e-01
8.7167004e-01
8.7980695e-01
8.8616762e-01
8.8618791e-01
8.7467779e-01
8.4902563e-01
8.1097543e-01
7.6580724e-01
7.1925727e-01
6.7411857e-01
6.2870243e-01
5.7799194e-01
5.1670341e-01
4.4262065e-01
3.5846178e-01
2.7111484e-01
1.8847316e-01
1.1567620e-01
5.3015272e-02
-3.3494729e-03
-5.8443588e-02
-1.1503464e-01
-1.7156713e-01
-2.2265812e-01
-2.6199492e-01
-2.8599084e-01
-2.9597087e-01
-2.9755732e-01
-2.9763519e-01
-3.0065946e-01
-3.0643529e-01
-3.1067849e-01
-3.0798158e-01
-2.9529060e-01
-2.7379000e-01
-2.4826450e-01
-2.2445491e-01
-2.0580913e-01
-1.9136784e-01
-1.7619113e-01
-1.5433610e-01
-1.2258376e-01
-8.2524183e-02
-3.9844941e-02
-1.4651235e-03
2.7843409e-02
4.7597519e-02
6.1303728e-02
7.3826544e-02
8.8075095e-02
1.0315597e-01
1.1510289e-01
1.1961033e-01
1.1505568e-01
1.0399569e-01
9.2158214e-02
8.5374067e-02
8.6198723e-02
9.2219756e-02
9.7042099e-02
9.3478553e-02
7.7337985e-02
4.9763901e-02
1.6651449e-02
-1.4652079e-02
-3.9302571e-02
-5.7067402e-02
-7.1491882e-02
-8.6937288e-02
-1.0530465e-01
-1.2421910e-01
-1.3776031e-01
-1.3953618e-01
-1.2637889e-01
-1.0037150e-01
-6.7984695e-02
-3.6929598e-02
-1.2521219e-02
4.5177914e-03
1.7610714e-02
3.1504724e-02
4.8863770e-02
6.8412666e-02
8.5647541e-02
9.5545308e-02
9.5650409e-02
8.7705315e-02
7.6712277e-02
6.7856297e-02
6.3203441e-02
6.0268157e-02
5.3278302e-02
3.6413912e-02
7.3598210e-03
-3.0741162e-02
-7.0279231e-02
-1.0284473e-01
-1.2345176e-01
-1.3272606e-01
-1.3589636e-01
-1.3944736e-01
-1.4739773e-01
-1.5912491e-01
-1.6987823e-01
-1.7375344e-01
-1.6740644e-01
-1.5226531e-01
-1.3398316e-01
-1.1955433e-01
-1.1374894e-01
-1.1682972e-01
-1.2484091e-01
-1.3224453e-01
-1.3517388e-01
-1.3327542e-01
-1.2919247e-01
-1.2621035e-01
-1.2553204e-01
-1.2487256e-01
-1.1945690e-01
-1.0502829e-01
-8.0950850e-02
-5.1326116e-02
-2.3417736e-02
-4.2778954e-03
2.7143887e-03
-3.6249571e-04
-7.0057169e-03
-9.8370142e-03
-4.7029532e-03
7.1549200e-03
2.0103587e-02
2.7560394e-02
2.5837883e-02
1.6256127e-02
4.3376629e-03
-3.4664804e-03
-3.5834567e-03
2.5826792e-03
9.4046324e-03
1.0142177e-02
6.9799700e-04
-1.8058946e-02
-4.0819850e-02
-6.0964172e-02
-7.4297577e-02
-8.1075983e-02
-8.5317809e-02
-9.2073851e-02
-1.0425566e-01
-1.2077256e-01
-1.3715430e-01
-1.4842567e-01
-1.5241028e-01
-1.5126318e-01
-1.5028286e-01
-1.5477376e-01
-1.6671055e-01
-1.8301195e-01
-1.9654618e-01
-1.9957002e-01
-1.8771921e-01
-1.6221295e-01
-1.2909536e-01
-9.6093593e-02
-6.8845006e-02
-4.8480901e-02
-3.1857211e-02
-1.4217446e-02
7.4685907e-03
3.2639592e-02
5.7808271e-02
7.9188407e-02
9.5670277e-02
1.1035814e-01
1.2951295e-01
1.5921884e-01
2.0173112e-01
2.5381605e-01
3.0804416e-01
3.5620527e-01
3.9302876e-01
4.1834573e-01
4.3647972e-01
4.5304620e-01
4.7103711e-01
4.8870384e-01
5.0054671e-01
5.0068350e-01
4.8656573e-01
4.6095271e-01
4.3097817e-01
4.0472773e-01
3.8727280e-01
3.7846451e-01
3.7364436e-01
3.6672242e-01
3.5386884e-01
3.3573792e-01
3.1685333e-01
3.0246241e-01
2.9485810e-01
2.9150487e-01
2.8601880e-01
2.7129954e-01
2.4309372e-01
2.0213982e-01
1.5361369e-01
1.0400337e-01
5.7261580e-02
1.2632324e-02
-3.4676616e-02
-9.0636803e-02
-1.5907737e-01
-2.3963928e-01
-3.2806892e-01
-4.1867406e-01
-5.0739109e-01
-5.9345018e-01
-6.7856932e-01
-7.6418877e-01
-8.4841859e-01
-9.2463625e-01
-9.8290798e-01
-1.0137627e+00
-1.0122495e+00
-9.7998178e-01
-9.2420099e-01
-8.5454935e-01
-7.7920602e-01
-7.0229207e-01
-6.2395236e-01
-5.4302078e-01
-4.6038514e-01
-3.8064378e-01
-3.1091725e-01
-2.5758706e-01
-2.2288199e-01
-2.0325469e-01
-1.9064133e-01
-1.7618178e-01
-1.5443369e-01
-1.2570575e-01
-9.5267986e-02
-6.9976858e-02
-5.4169280e-02
-4.7021375e-02
-4.2831736e-02
-3.4047434e-02
-1.5147773e-02
1.4965689e-02
5.3305582e-02
9.5440221e-02
1.3885992e-01
1.8508335e-01
2.3904458e-01
3.0588444e-01
3.8710016e-01
4.7854169e-01
5.7143888e-01
6.5573434e-01
7.2393333e-01
7.7363814e-01
8.0750947e-01
8.3060276e-01
8.4660839e-01
8.5533943e-01
8.5301332e-01
8.3505514e-01
7.9964933e-01
7.4986807e-01
6.9298041e-01
6.3722481e-01
5.8798695e-01
5.4567493e-01
5.0638297e-01
4.6479249e-01
4.1770287e-01
3.6630237e-01
3.1580356e-01
2.7248824e-01
2.3994640e-01
2.1693394e-01
1.9809898e-01
1.7692426e-01
1.4912337e-01
1.1469583e-01
7.7511563e-02
4.2597683e-02
1.2803756e-02
-1.2974796e-02
-3.8928412e-02
-6.9501098e-02
-1.0636931e-01
-1.4698568e-01
-1.8558985e-01
-2.1624207e-01
-2.3616724e-01
-2.4740762e-01
-2.5576877e-01
-2.6758089e-01
-2.8597530e-01
-3.0875537e-01
-3.2928964e-01
-3.4012644e-01
-3.3715592e-01
-3.2176240e-01
-2.9985881e-01
-2.7857366e-01
-2.6244736e-01
-2.5115098e-01
-2.4004197e-01
-2.2333368e-01
-1.9797853e-01
-1.6585365e-01
-1.3301362e-01
-1.0661488e-01
-9.1289300e-02
-8.6908814e-02
-8.9024159e-02
-9.1845461e-02
-9.2005665e-02
-9.0730070e-02
-9.3057990e-02
-1.0462475e-01
-1.2791350e-01
-1.6016858e-01
-1.9426068e-01
-2.2206053e-01
-2.3832642e-01
-2.4287457e-01
-2.3997172e-01
-2.3546916e-01
-2.3325127e-01
-2.3289939e-01
-2.3001343e-01
-2.1916694e-01
-1.9762843e-01
-1.6736488e-01
-1.3409536e-01
-1.0410830e-01
-8.0760501e-02
-6.2629900e-02
-4.4442198e-02
-2.0396920e-02
1.2025772e-02
5.0128683e-02
8.7089281e-02
1.1538057e-01
1.3058097e-01
1.3349809e-01
1.2943165e-01
1.2498879e-01
1.2433215e-01
1.2705675e-01
1.2879829e-01
1.2407844e-01
1.0976555e-01
8.7173511e-02
6.1420267e-02
3.8292373e-02
2.0609067e-02
6.4739884e-03
-9.5377319e-03
-3.3092169e-02
-6.6604123e-02
-1.0740539e-01
-1.4869779e-01
-1.8302784e-01
-2.0636739e-01
-2.2028261e-01
-2.3085594e-01
-2.4502139e-01
-2.6639017e-01
-2.9288987e-01
-3.1759939e-01
-3.3238095e-01
-3.3221648e-01
-3.1771734e-01
-2.9445245e-01
-2.6962826e-01
-2.4804973e-01
-2.2963281e-01
-2.0991754e-01
-1.8327107e-01
-1.4674755e-01
-1.0220869e-01
-5.5567471e-02
-1.3749173e-02
1.8969239e-02
4.3315180e-02
6.4609914e-02
8.9564495e-02
1.2213667e-01
1.6106195e-01
2.0050642e-01
2.3325260e-01
2.5448604e-01
2.6413657e-01
2.6656697e-01
2.6784302e-01
2.7225270e-01
2.8018529e-01
2.8856340e-01
2.9345598e-01
2.9326253e-01
2.9049682e-01
2.9089234e-01
3.0015254e-01
3.2031001e-01
3.4800022e-01
3.7565787e-01
3.9488865e-01
4.0026280e-01
3.9164969e-01
3.7379318e-01
3.5322461e-01
3.3430667e-01
3.1683832e-01
2.9656143e-01
2.6804431e-01
2.2818071e-01
1.7838551e-01
1.2422370e-01
7.2543126e-02
2.7765593e-02
-1.0324979e-02
-4.5883313e-02
-8.3837489e-02
-1.2619736e-01
-1.7008723e-01
-2.0876702e-01
-2.3510625e-01
-2.4543001e-01
-2.4146663e-01
-2.2937839e-01
-2.1652969e-01
-2.0773685e-01
-2.0297785e-01
-1.9792036e-01
-1.8712235e-01
-1.6797767e-01
-1.4285268e-01
-1.1809731e-01
-1.0063627e-01
-9.4147803e-02
-9.6960627e-02
-1.0294246e-01
-1.0506019e-01
-9.9618525e-02
-8.8595063e-02
-7.8637835e-02
-7.7377036e-02
-8.9193799e-02
-1.1275115e-01
-1.4163052e-01
-1.6773546e-01
-1.8549305e-01
-1.9443160e-01
-1.9879059e-01
-2.0455368e-01
-2.1561761e-01
-2.3127041e-01
-2.4658337e-01
-2.5562722e-01
-2.5543394e-01
-2.4805947e-01
-2.3953090e-01
-2.3647328e-01
-2.4232200e-01
-2.5509919e-01
-2.6806719e-01
-2.7312846e-01
-2.6509665e-01
-2.4427994e-01
-2.1593346e-01
-1.8709892e-01
-1.6272352e-01
-1.4319073e-01
-1.2458469e-01
-1.0146294e-01
-7.0403789e-02
-3.2126181e-02
9.0721365e-03
4.8134942e-02
8.2588698e-02
1.1433715e-01
1.4866585e-01
1.9093404e-01
2.4298604e-01
3.0147668e-01
3.5901716e-01
4.0744064e-01
4.4153277e-01
4.6136710e-01
4.7189994e-01
4.7990047e-01
4.9002890e-01
5.0249238e-01
5.1358389e-01
5.1855245e-01
5.1502730e-01
5.0504711e-01
4.9442398e-01
4.8960432e-01
4.9387368e-01
5.0535801e-01
5.1809163e-01
5.2546003e-01
5.2403313e-01
5.1569177e-01
5.0684011e-01
5.0506733e-01
5.1514443e-01
5.3662570e-01
5.6428432e-01
5.9102758e-01
6.1168851e-01
6.2556994e-01
6.3617091e-01
6.4819227e-01
6.6375136e-01
6.8026184e-01
6.9120904e-01
6.8921251e-01
6.6960124e-01
6.3254501e-01
5.8246883e-01
5.2495525e-01
4.6299541e-01
3.9499795e-01
3.1575951e-01
2.1964907e-01
1.0410625e-01
-2.8388928e-02
-1.7090824e-01
-3.1497208e-01
-4.5411643e-01
-5.8599500e-01
-7.1178367e-01
-8.3330195e-01
-9.4958729e-01
-1.0550591e+00
-1.1406782e+00
-1.1977475e+00
-1.2221911e+00
-1.2167850e+00
-1.1901735e+00
-1.1533404e+00
-1.1153436e+00
-1.0803808e+00
-1.0476496e+00
-1.0139543e+00
-9.7728620e-01
-9.3903781e-01
-9.0361699e-01
-8.7593813e-01
-8.5833723e-01
-8.4861390e-01
-8.4039945e-01
-8.2591438e-01
-7.9967852e-01
-7.6093993e-01
-7.1338274e-01
-6.6246943e-01
-6.1215490e-01
-5.6293551e-01
-5.1236701e-01
-4.5769970e-01
-3.9888038e-01
-3.3986203e-01
-2.8726212e-01
-2.4704506e-01
-2.2100424e-01
-2.0500820e-01
-1.9020631e-01
-1.6677524e-01
-1.2818723e-01
-7.3670174e-02
-7.7372575e-03
6.2721345e-02
1.3221337e-01
1.9928823e-01
2.6647119e-01
3.3743310e-01
4.1322818e-01
4.9015205e-01
5.6063131e-01
6.1653792e-01
6.5296471e-01
6.7039955e-01
6.7410337e-01
6.7096476e-01
6.6560432e-01
6.5801358e-01
6.4404498e-01
6.1835801e-01
5.7810969e-01
5.2533386e-01
4.6661656e-01
4.1015754e-01
3.6191850e-01
3.2312475e-01
2.9046271e-01
2.5871460e-01
2.2427890e-01
1.8752543e-01
1.5250020e-01
1.2410450e-01
1.0462333e-01
9.1938267e-02
8.0536761e-02
6.4667889e-02
4.1904511e-02
1.5216930e-02
-7.6976494e-03
-1.7724213e-02
-8.5694463e-03
2.0482270e-02
6.4775476e-02
1.1707345e-01
1.7117662e-01
2.2435097e-01
2.7725853e-01
3.3150405e-01
3.8642440e-01
4.3731717e-01
4.7640421e-01
4.9608036e-01
4.9261799e-01
4.6820930e-01
4.3006091e-01
3.8690276e-01
3.4488051e-01
3.0516127e-01
2.6442840e-01
2.1780013e-01
1.6257300e-01
1.0077130e-01
3.8911347e-02
-1.5103688e-02
-5.6127540e-02
-8.4356664e-02
-1.0486378e-01
-1.2454371e-01
-1.4828182e-01
-1.7636980e-01
-2.0452650e-01
-2.2654766e-01
-2.3801132e-01
-2.3870929e-01
-2.3235634e-01
-2.2394116e-01
-2.1645761e-01
-2.0901326e-01
-1.9747983e-01
-1.7732220e-01
-1.4686669e-01
-1.0900254e-01
-7.0320314e-02
-3.8153801e-02
-1.7062037e-02
-6.6657836e-03
-2.2239813e-03
2.2097730e-03
9.9783917e-03
1.9792652e-02
2.6648100e-02
2.4973947e-02
1.2185492e-02
-9.2524805e-03
-3.2461850e-02
-4.9368861e-02
-5.4802568e-02
-4.9073410e-02
-3.7549853e-02
-2.7579511e-02
-2.4519170e-02
-2.9004816e-02
-3.6953266e-02
-4.2335232e-02
-4.1096176e-02
-3.3867318e-02
-2.5894340e-02
-2.4261912e-02
-3.3980326e-02
-5.5178864e-02
-8.3121212e-02
-1.1105388e-01
-1.3402127e-01
-1.5120514e-01
-1.6549862e-01
-1.8081889e-01
-1.9882960e-01
-2.1695380e-01
-2.2895733e-01
-2.2802294e-01
-2.1062202e-01
-1.7883087e-01
-1.3969815e-01
-1.0206015e-01
-7.2547181e-02
-5.2893487e-02
-4.0031375e-02
-2.8927499e-02
-1.6411248e-02
-3.5832686e-03
4.6332676e-03
2.3884283e-03
-1.3550484e-02
-4.1654082e-02
-7.6125070e-02
-1.0976764e-01
-1.3750845e-01
-1.5844578e-01
-1.7529167e-01
-1.9166499e-01
-2.0885445e-01
-2.2395573e-01
-2.3066670e-01
-2.2256148e-01
-1.9697976e-01
-1.5707663e-01
-1.1073589e-01
-6.6998574e-02
-3.1972531e-02
-6.3499246e-03
1.4146897e-02
3.5582659e-02
6.1718232e-02
9.1478658e-02
1.1944446e-01
1.3894776e-01
1.4592883e-01
1.4139612e-01
1.3109826e-01
1.2254275e-01
1.2105198e-01
1.2715237e-01
1.3680074e-01
1.4426968e-01
1.4597989e-01
1.4301175e-01
1.4071794e-01
1.4555983e-01
1.6109305e-01
1.8558606e-01
2.1261602e-01
2.3417322e-01
2.4456824e-01
2.4312563e-01
2.3416925e-01
2.2419050e-01
2.1786322e-01
2.1540301e-01
2.1282198e-01
2.0470759e-01
1.8777924e-01
1.6325160e-01
1.3666406e-01
1.1512176e-01
1.0348719e-01
1.0185586e-01
1.0584825e-01
1.0947000e-01
1.0879897e-01
1.0432529e-01
1.0051241e-01
1.0274809e-01
1.1352133e-01
1.3023648e-01
1.4602923e-01
1.5311706e-01
1.4685231e-01
1.2827272e-01
1.0362188e-01
8.0962774e-02
6.5862511e-02
5.8749665e-02
5.5335930e-02
4.9575987e-02
3.7411521e-02
1.9273050e-02
-1.6036751e-04
-1.4980189e-02
-2.2000291e-02
-2.3040875e-02
-2.4134001e-02
-3.2268142e-02
-5.1588360e-02
-8.1108921e-02
-1.1521147e-01
-1.4671005e-01
-1.7070541e-01
-1.8692797e-01
-1.9924820e-01
-2.1275391e-01
-2.3013447e-01
-2.4948972e-01
-2.6496743e-01
-2.7001115e-01
-2.6131585e-01
-2.4107596e-01
-2.1618458e-01
-1.9481584e-01
-1.8216519e-01
-1.7760351e-01
-1.7498179e-01
-1.6615800e-01
-1.4573156e-01
-1.1412573e-01
-7.7347908e-02
-4.3858904e-02
-2.0418092e-02
-9.0799873e-03
-6.9096527e-03
-8.5325589e-03
-9.8633273e-03
-1.0580858e-02
-1.3873780e-02
-2.3840789e-02
-4.2284599e-02
-6.6829471e-02
-9.1514548e-02
-1.0967819e-01
-1.1756262e-01
-1.1649899e-01
-1.1232389e-01
-1.1228121e-01
-1.2106850e-01
-1.3823974e-01
-1.5855857e-01
-1.7520984e-01
-1.8392814e-01
-1.8548245e-01
-1.8508069e-01
-1.8913400e-01
-2.0119347e-01
-2.1930410e-01
-2.3641000e-01
-2.4375412e-01
-2.3528858e-01
-2.1047519e-01
-1.7403819e-01
-1.3311223e-01
-9.3471384e-02
-5.6795468e-02
-2.0418197e-02
2.0255746e-02
6.8103109e-02
1.2171104e-01
1.7547506e-01
2.2222324e-01
2.5676632e-01
2.7832381e-01
2.9039393e-01
2.9811161e-01
3.0473925e-01
3.0952127e-01
3.0823289e-01
2.9607464e-01
2.7122190e-01
2.3693569e-01
2.0078960e-01
1.7118227e-01
1.5311132e-01
1.4576140e-01
1.4325163e-01
1.3795290e-01
1.2450318e-01
1.0245148e-01
7.6136898e-02
5.1816579e-02
3.3733024e-02
2.1557830e-02
1.0708076e-02
-4.8020999e-03
-2.8667797e-02
-5.9781040e-02
-9.2335172e-02
-1.1861266e-01
-1.3288474e-01
-1.3408228e-01
-1.2570345e-01
-1.1316101e-01
-1.0023550e-01
-8.6776798e-02
-6.9088020e-02
-4.2821959e-02
-6.6059631e-03
3.5913151e-02
7.6919609e-02
1.0775019e-01
1.2295285e-01
1.2294891e-01
1.1371479e-01
1.0346464e-01
9.8252692e-02
9.9161668e-02
1.0255476e-01
1.0289943e-01
9.6421495e-02
8.3610477e-02
6.9127721e-02
5.9006868e-02
5.6780191e-02
6.1023923e-02
6.5910662e-02
6.4399418e-02
5.2176396e-02
3.0151366e-02
4.1065999e-03
-1.8372430e-02
-3.1961527e-02
-3.6311816e-02
-3.5883273e-02
-3.7040881e-02
-4.4102229e-02
-5.6645893e-02
-6.9727024e-02
-7.6933065e-02
-7.4385799e-02
-6.3208072e-02
-4.9103759e-02
-3.9471871e-02
-3.9640772e-02
-5.0138149e-02
-6.6515587e-02
-8.1966612e-02
-9.1214088e-02
-9.3243251e-02
-9.1308425e-02
-9.0471806e-02
-9.4278830e-02
-1.0246022e-01
-1.1100415e-01
-1.1470623e-01
-1.1070337e-01
-1.0065215e-01
-9.0040409e-02
-8.4996336e-02
-8.8465581e-02
-9.8013931e-02
-1.0667898e-01
-1.0652289e-01
-9.2844028e-02
-6.6628675e-02
-3.3975551e-02
-2.9299384e-03
2.0590739e-02
3.5660595e-02
4.6380638e-02
5.8996946e-02
7.7866869e-02
1.0278416e-01
1.2917308e-01
1.5084425e-01
1.6367726e-01
1.6820034e-01
1.6948902e-01
1.7417292e-01
1.8623835e-01
2.0430679e-01
2.2209395e-01
2.3164736e-01
2.2742584e-01
2.0904550e-01
1.8128227e-01
1.5132774e-01
1.2488844e-01
1.0347395e-01
8.4416250e-02
6.3466626e-02
3.8396749e-02
1.1436949e-02
-1.1109587e-02
-2.2083846e-02
-1.7620301e-02
3.5249646e-04
2.4729379e-02
4.6503163e-02
5.8877514e-02
6.0097688e-02
5.3487449e-02
4.4643171e-02
3.7528712e-02
3.1981942e-02
2.4086198e-02
8.9033975e-03
-1.6218161e-02
-4.9634343e-02
-8.5867975e-02
-1.1848700e-01
-1.4384544e-01
-1.6336150e-01
-1.8279809e-01
-2.0883126e-01
-2.4471827e-01
-2.8734131e-01
-3.2725238e-01
-3.5179843e-01
-3.4970940e-01
-3.1489715e-01
-2.4804057e-01
-1.5592818e-01
-4.9477525e-02
