# Supplementary material for: Characterization of the disruption of neural control strategies for dynamic fingertip forces from attractor reconstruction
Source: PLoS One. 2017 Feb 13;12(2):e0172025. doi: 10.1371/journal.pone.0172025 (PMC5305200; doi:10.1371/journal.pone.0172025)
Supplement: S2 File — Zip file containing the code to reproduce the results of our study. (ZIP) [file pone.0172025.s002.zip › PLOS_One_Code/tis_OL/y10_2.dat]

-1.1139341e-01
-4.8928547e-02
7.8870790e-03
5.5628778e-02
9.3925003e-02
1.2555028e-01
1.5516862e-01
1.8708863e-01
2.2304222e-01
2.6113672e-01
2.9661443e-01
3.2408111e-01
3.4001565e-01
3.4422431e-01
3.3950459e-01
3.2977908e-01
3.1782749e-01
3.0391453e-01
2.8598577e-01
2.6122351e-01
2.2811391e-01
1.8789252e-01
1.4445674e-01
1.0272409e-01
6.6522523e-02
3.7411822e-02
1.5009345e-02
-1.6893838e-03
-1.2926006e-02
-1.7500015e-02
-1.3255784e-02
1.3299751e-03
2.5329949e-02
5.4615279e-02
8.2894934e-02
1.0409712e-01
1.1483906e-01
1.1570274e-01
1.1063015e-01
1.0473262e-01
1.0171262e-01
1.0230381e-01
1.0448043e-01
1.0515743e-01
1.0233105e-01
9.6422516e-02
9.0022042e-02
8.6168417e-02
8.6268509e-02
8.9005037e-02
9.0868634e-02
8.7950829e-02
7.8058205e-02
6.2081435e-02
4.3754024e-02
2.7700534e-02
1.6859490e-02
1.0952319e-02
6.9422092e-03
1.0600169e-03
-8.8575746e-03
-2.1946183e-02
-3.4529257e-02
-4.1931994e-02
-4.0952411e-02
-3.1525126e-02
-1.6558230e-02
-1.0242613e-04
1.5000345e-02
2.8623182e-02
4.3164097e-02
6.1808228e-02
8.6337050e-02
1.1578984e-01
1.4667810e-01
1.7456549e-01
1.9613412e-01
2.1057189e-01
2.1939065e-01
2.2472649e-01
2.2731074e-01
2.2561043e-01
2.1673605e-01
1.9845405e-01
1.7103602e-01
1.3788925e-01
1.0455145e-01
7.6436274e-02
5.6439228e-02
4.3693160e-02
3.4177933e-02
2.2874390e-02
6.3010188e-03
-1.5935605e-02
-4.1375715e-02
-6.6488834e-02
-8.8883383e-02
-1.0861876e-01
-1.2787103e-01
-1.4921412e-01
-1.7360378e-01
-1.9932639e-01
-2.2263140e-01
-2.3974268e-01
-2.4904171e-01
-2.5211096e-01
-2.5306424e-01
-2.5655403e-01
-2.6544644e-01
-2.7930583e-01
-2.9458970e-01
-3.0661649e-01
-3.1216840e-01
-3.1107959e-01
-3.0590181e-01
-3.0001682e-01
-2.9540206e-01
-2.9133336e-01
-2.8476067e-01
-2.7215482e-01
-2.5172690e-01
-2.2466905e-01
-1.9468090e-01
-1.6609425e-01
-1.4172421e-01
-1.2170803e-01
-1.0396223e-01
-8.5880294e-02
-6.6188877e-02
-4.5884925e-02
-2.7740492e-02
-1.4616367e-02
-7.4786094e-03
-4.3048984e-03
-7.1951828e-04
7.8342415e-03
2.3688155e-02
4.5840495e-02
7.0756968e-02
9.4463957e-02
1.1469962e-01
1.3201039e-01
1.4922087e-01
1.6949528e-01
1.9402928e-01
2.2074199e-01
2.4481793e-01
2.6084822e-01
2.6535832e-01
2.5829971e-01
2.4271702e-01
2.2286293e-01
2.0191420e-01
1.8063751e-01
1.5771418e-01
1.3139951e-01
1.0147228e-01
7.0313901e-02
4.2362254e-02
2.2085040e-02
1.1641658e-02
9.7057577e-03
1.2172478e-02
1.4324408e-02
1.3284041e-02
9.4916827e-03
6.4066911e-03
8.5384041e-03
1.8932719e-02
3.7623743e-02
6.1904254e-02
8.8087871e-02
1.1360130e-01
1.3817898e-01
1.6349901e-01
1.9146789e-01
2.2216698e-01
2.5275190e-01
2.7807047e-01
2.9275902e-01
2.9374479e-01
2.8180797e-01
2.6126442e-01
2.3787473e-01
2.1619463e-01
1.9788648e-01
1.8179150e-01
1.6546615e-01
1.4717174e-01
1.2718296e-01
1.0763430e-01
9.0961894e-02
7.7994381e-02
6.7035276e-02
5.4533746e-02
3.6893654e-02
1.2416413e-02
-1.7639670e-02
-4.9568061e-02
-7.9227815e-02
-1.0452041e-01
-1.2681576e-01
-1.5037871e-01
-1.8008974e-01
-2.1876428e-01
-2.6554126e-01
-3.1615799e-01
-3.6486670e-01
-4.0685384e-01
-4.3982085e-01
-4.6399040e-01
-4.8077031e-01
-4.9099758e-01
-4.9383723e-01
-4.8710317e-01
-4.6897651e-01
-4.4006614e-01
-4.0435803e-01
-3.6831149e-01
-3.3853329e-01
-3.1919783e-01
-3.1045719e-01
-3.0866667e-01
-3.0839714e-01
-3.0515793e-01
-2.9725514e-01
-2.8579368e-01
-2.7306431e-01
-2.6048103e-01
-2.4733191e-01
-2.3104201e-01
-2.0879027e-01
-1.7951105e-01
-1.4500971e-01
-1.0943972e-01
-7.7391246e-02
-5.1632031e-02
-3.1757898e-02
-1.4584298e-02
3.9109470e-03
2.6309306e-02
5.2515115e-02
8.0149610e-02
1.0616143e-01
1.2869910e-01
1.4828551e-01
1.6764163e-01
1.9015044e-01
2.1783128e-01
2.5011097e-01
2.8414150e-01
3.1639146e-01
3.4452326e-01
3.6846928e-01
3.9006737e-01
4.1143548e-01
4.3306377e-01
4.5285235e-01
4.6680348e-01
4.7106566e-01
4.6414919e-01
4.4798242e-01
4.2716877e-01
4.0686832e-01
3.9049017e-01
3.7842043e-01
3.6837377e-01
3.5709189e-01
3.4249486e-01
3.2515180e-01
3.0814899e-01
2.9531058e-01
2.8888212e-01
2.8817267e-01
2.8990546e-01
2.8993780e-01
2.8536906e-01
2.7593799e-01
2.6390524e-01
2.5240735e-01
2.4327879e-01
2.3574811e-01
2.2679823e-01
2.1287315e-01
1.9184862e-01
1.6413046e-01
1.3228501e-01
9.9430614e-02
6.7313277e-02
3.5169856e-02
7.1039161e-05
-4.1356948e-02
-9.0763021e-02
-1.4677405e-01
-2.0545313e-01
-2.6229158e-01
-3.1449302e-01
-3.6213596e-01
-4.0758288e-01
-4.5360471e-01
-5.0132372e-01
-5.4906131e-01
-5.9277058e-01
-6.2796285e-01
-6.5206746e-01
-6.6574933e-01
-6.7235301e-01
-6.7584225e-01
-6.7843877e-01
-6.7923101e-01
-6.7448795e-01
-6.5953545e-01
-6.3118323e-01
-5.8934097e-01
-5.3694332e-01
-4.7835588e-01
-4.1732149e-01
-3.5566029e-01
-2.9338749e-01
-2.3003649e-01
-1.6624514e-01
-1.0453550e-01
-4.8751080e-02
-2.3941336e-03
3.3288966e-02
6.0385223e-02
8.3745859e-02
1.0884243e-01
1.3918430e-01
1.7479890e-01
2.1254375e-01
2.4787305e-01
2.7702161e-01
2.9850497e-01
3.1315515e-01
3.2269196e-01
3.2783530e-01
3.2735508e-01
3.1877567e-01
3.0027457e-01
2.7257264e-01
2.3968092e-01
2.0800381e-01
1.8413022e-01
1.7236151e-01
1.7324705e-01
1.8387925e-01
1.9972578e-01
2.1697728e-01
2.3415139e-01
2.5207960e-01
2.7234542e-01
2.9527731e-01
3.1888384e-01
3.3939128e-01
3.5301315e-01
3.5795697e-01
3.5554997e-01
3.4969998e-01
3.4479500e-01
3.4322735e-01
3.4406494e-01
3.4358247e-01
3.3719785e-01
3.2173840e-01
2.9695502e-01
2.6555426e-01
2.3171312e-01
1.9891508e-01
1.6842244e-01
1.3930702e-01
1.0991403e-01
7.9713599e-02
5.0302057e-02
2.4863945e-02
6.3596964e-03
-4.4589838e-03
-9.9292136e-03
-1.4617812e-02
-2.3130072e-02
-3.7775169e-02
-5.7375125e-02
-7.7915678e-02
-9.4723940e-02
-1.0493597e-01
-1.0886451e-01
-1.0962742e-01
-1.1138945e-01
-1.1718267e-01
-1.2742509e-01
-1.3997863e-01
-1.5179182e-01
-1.6113545e-01
-1.6895303e-01
-1.7843890e-01
-1.9315066e-01
-2.1481271e-01
-2.4205740e-01
-2.7081153e-01
-2.9614161e-01
-3.1455413e-01
-3.2550164e-01
-3.3131455e-01
-3.3565104e-01
-3.4135384e-01
-3.4895300e-01
-3.5673471e-01
-3.6235272e-01
-3.6493032e-01
-3.6625554e-01
-3.7027630e-01
-3.8116548e-01
-4.0100673e-01
-4.2833920e-01
-4.5845033e-01
-4.8539382e-01
-5.0456345e-01
-5.1425541e-01
-5.1544825e-01
-5.1022285e-01
-4.9989261e-01
-4.8387457e-01
-4.5991261e-01
-4.2560385e-01
-3.8038218e-01
-3.2665241e-01
-2.6916556e-01
-2.1283976e-01
-1.6027516e-01
-1.1046766e-01
-5.9541297e-02
-3.1254542e-03
6.0946027e-02
1.3107753e-01
2.0229785e-01
2.6835486e-01
3.2438465e-01
3.6868829e-01
4.0264488e-01
4.2894692e-01
4.4939497e-01
4.6365084e-01
4.6961239e-01
4.6508257e-01
4.4976224e-01
4.2644191e-01
4.0055606e-01
3.7808599e-01
3.6290418e-01
3.5516311e-01
3.5168969e-01
3.4807159e-01
3.4119154e-01
3.3084786e-01
3.1963184e-01
3.1115068e-01
3.0768151e-01
3.0877739e-01
3.1173926e-01
3.1358724e-01
3.1318606e-01
3.1217155e-01
3.1414275e-01
3.2260089e-01
3.3879087e-01
3.6062847e-01
3.8330331e-01
4.0130550e-01
4.1091433e-01
4.1186204e-01
4.0719638e-01
4.0135628e-01
3.9760632e-01
3.9639634e-01
3.9554020e-01
3.9187751e-01
3.8326671e-01
3.6975470e-01
3.5324620e-01
3.3575945e-01
3.1729461e-01
2.9478488e-01
2.6296713e-01
2.1675830e-01
1.5387049e-01
7.6375399e-02
-9.5637755e-03
-9.5805930e-02
-1.7525884e-01
-2.4425151e-01
-3.0302726e-01
-3.5431796e-01
-4.0104449e-01
-4.4450776e-01
-4.8401910e-01
-5.1801050e-01
-5.4568298e-01
-5.6792268e-01
-5.8683984e-01
-6.0426242e-01
-6.2009545e-01
-6.3151949e-01
-6.3369028e-01
-6.2185336e-01
-5.9383040e-01
-5.5141809e-01
-4.9983549e-01
-4.4555900e-01
-3.9379355e-01
-3.4690454e-01
-3.0453937e-01
-2.6525336e-01
-2.2856466e-01
-1.9606295e-01
-1.7082422e-01
-1.5551223e-01
-1.5037369e-01
-1.5238690e-01
-1.5616897e-01
-1.5625361e-01
-1.4952475e-01
-1.3647162e-01
-1.2061844e-01
-1.0643940e-01
-9.6779687e-02
-9.1118428e-02
-8.5735488e-02
-7.5804485e-02
-5.8141408e-02
-3.2886620e-02
-3.2419490e-03
2.6298707e-02
5.2090079e-02
7.2784816e-02
8.9412241e-02
1.0402619e-01
1.1771577e-01
1.2927827e-01
1.3546081e-01
1.3264529e-01
1.1897215e-01
9.5711031e-02
6.7123568e-02
3.8826447e-02
1.5481746e-02
-9.1771143e-04
-1.1233981e-02
-1.7840550e-02
-2.2633426e-02
-2.5614510e-02
-2.4929249e-02
-1.8332915e-02
-5.0519764e-03
1.3278826e-02
3.3192700e-02
5.1048097e-02
6.4828321e-02
7.5153360e-02
8.4852621e-02
9.7118736e-02
1.1322109e-01
1.3124500e-01
1.4672546e-01
1.5477579e-01
1.5243726e-01
1.4001315e-01
1.2075796e-01
9.9097233e-02
7.8353421e-02
5.9291036e-02
4.0317726e-02
1.9177870e-02
-4.9040708e-03
-2.9921338e-02
-5.1418392e-02
-6.4328428e-02
-6.5337057e-02
-5.4484841e-02
-3.5126194e-02
-1.2243539e-02
1.0005981e-02
3.0183005e-02
4.9804978e-02
7.1785291e-02
9.8109771e-02
1.2829476e-01
1.5951518e-01
1.8810989e-01
2.1148148e-01
2.2938255e-01
2.4384808e-01
2.5765520e-01
2.7217375e-01
2.8604426e-01
2.9561296e-01
2.9686912e-01
2.8772736e-01
2.6936222e-01
2.4583086e-01
2.2214840e-01
2.0187574e-01
1.8558021e-01
1.7102152e-01
1.5492365e-01
1.3530748e-01
1.1302579e-01
9.1524571e-02
7.4896208e-02
6.5444991e-02
6.2297903e-02
6.1811672e-02
5.9450185e-02
5.2137785e-02
3.9887483e-02
2.5771191e-02
1.4139837e-02
8.0842775e-03
7.6882131e-03
1.0122689e-02
1.1402043e-02
8.6299377e-03
1.3977517e-03
-8.4546526e-03
-1.8549529e-02
-2.8062880e-02
-3.8833038e-02
-5.4738171e-02
-7.9659966e-02
-1.1516990e-01
-1.5923369e-01
-2.0671194e-01
-2.5145661e-01
-2.8886835e-01
-3.1753719e-01
-3.3918389e-01
-3.5705440e-01
-3.7366569e-01
-3.8913592e-01
-4.0111807e-01
-4.0644412e-01
-4.0337550e-01
-3.9289561e-01
-3.7824782e-01
-3.6313926e-01
-3.4972620e-01
-3.3748509e-01
-3.2361568e-01
-3.0486093e-01
-2.7976092e-01
-2.4994521e-01
-2.1959616e-01
-1.9337052e-01
-1.7396865e-01
-1.6068448e-01
-1.4971267e-01
-1.3602904e-01
-1.1580770e-01
-8.8073187e-02
-5.4717273e-02
-1.8928990e-02
1.6987785e-02
5.3053472e-02
9.1376793e-02
1.3436492e-01
1.8253771e-01
2.3335488e-01
2.8177218e-01
3.2219821e-01
3.5083839e-01
3.6728144e-01
3.7447310e-01
3.7700150e-01
3.7871007e-01
3.8114359e-01
3.8365667e-01
3.8485913e-01
3.8437547e-01
3.8383556e-01
3.8641271e-01
3.9501037e-01
4.1010543e-01
4.2865520e-01
4.4489805e-01
4.5266348e-01
4.4788926e-01
4.3000697e-01
4.0155888e-01
3.6635473e-01
3.2720343e-01
2.8446744e-01
2.3626269e-01
1.8021994e-01
1.1582535e-01
4.5974772e-02
-2.3263684e-02
-8.4678614e-02
-1.3260772e-01
-1.6474564e-01
-1.8219307e-01
-1.8803743e-01
-1.8547181e-01
-1.7648077e-01
-1.6174646e-01
-1.4174239e-01
-1.1814747e-01
-9.4418402e-02
-7.4984387e-02
-6.3514573e-02
-6.1274750e-02
-6.6502970e-02
-7.5228439e-02
-8.3287537e-02
-8.8620015e-02
-9.2584730e-02
-9.9416199e-02
-1.1397508e-01
-1.3896150e-01
-1.7311291e-01
-2.1141623e-01
-2.4725060e-01
-2.7524796e-01
-2.9329237e-01
-3.0271607e-01
-3.0681648e-01
-3.0861646e-01
-3.0909722e-01
-3.0692098e-01
-2.9983598e-01
-2.8681813e-01
-2.6944026e-01
-2.5155245e-01
-2.3754618e-01
-2.3023464e-01
-2.2944706e-01
-2.3212354e-01
-2.3401495e-01
-2.3209864e-01
-2.2623510e-01
-2.1903736e-01
-2.1409380e-01
-2.1369348e-01
-2.1742099e-01
-2.2241765e-01
-2.2512959e-01
-2.2346872e-01
-2.1804993e-01
-2.1175717e-01
-2.0788925e-01
-2.0793590e-01
-2.1029969e-01
-2.1079885e-01
-2.0470612e-01
-1.8913809e-01
-1.6448098e-01
-1.3416073e-01
-1.0291613e-01
-7.4432317e-02
-4.9582016e-02
-2.6352693e-02
-1.6059054e-03
2.6431591e-02
5.6604506e-02
8.5186998e-02
1.0785341e-01
1.2205437e-01
1.2849509e-01
1.3090047e-01
1.3412398e-01
1.4163005e-01
1.5381551e-01
1.6810808e-01
1.8064943e-01
1.8847864e-01
1.9098913e-01
1.8991044e-01
1.8787204e-01
1.8643034e-01
1.8480397e-01
1.8016801e-01
1.6942610e-01
1.5146239e-01
1.2850288e-01
1.0562349e-01
8.8508785e-02
8.0721230e-02
8.2116708e-02
8.9281786e-02
9.7611919e-02
1.0382930e-01
1.0765355e-01
1.1175179e-01
1.1991806e-01
1.3452026e-01
1.5483068e-01
1.7725608e-01
1.9719779e-01
2.1137820e-01
2.1938287e-01
2.2364479e-01
2.2787611e-01
2.3479222e-01
2.4444371e-01
2.5416786e-01
2.6017433e-01
2.5976488e-01
2.5282930e-01
2.4171679e-01
2.2960355e-01
2.1846480e-01
2.0799169e-01
1.9610940e-01
1.8073450e-01
1.6173660e-01
1.4195111e-01
1.2647885e-01
1.2041644e-01
1.2621877e-01
1.4222325e-01
1.6309925e-01
1.8186090e-01
1.9246016e-01
1.9187295e-01
1.8072128e-01
1.6207086e-01
1.3913577e-01
1.1337589e-01
8.4163989e-02
5.0092419e-02
1.0933175e-02
-3.1074304e-02
-7.1473094e-02
-1.0533606e-01
-1.2955737e-01
-1.4432314e-01
-1.5286764e-01
-1.5968436e-01
-1.6823704e-01
-1.7942975e-01
-1.9163390e-01
-2.0216385e-01
-2.0923459e-01
-2.1319817e-01
-2.1636854e-01
-2.2157806e-01
-2.3026968e-01
-2.4122480e-01
-2.5082537e-01
-2.5490559e-01
-2.5112321e-01
-2.4029749e-01
-2.2583470e-01
-2.1161416e-01
-1.9955701e-01
-1.8818716e-01
-1.7300808e-01
-1.4861757e-01
-1.1144989e-01
-6.1588630e-02
-2.6934247e-03
5.9731516e-02
1.2064081e-01
1.7713306e-01
2.2875127e-01
2.7633139e-01
3.2013394e-01
3.5843517e-01
3.8748751e-01
4.0298111e-01
4.0227047e-01
3.8608089e-01
3.5856350e-01
3.2553553e-01
2.9198298e-01
2.6038591e-01
2.3072775e-01
2.0190935e-01
1.7359877e-01
1.4745112e-01
1.2693831e-01
1.1575233e-01
1.1570343e-01
1.2547841e-01
1.4103307e-01
1.5729558e-01
1.7020442e-01
1.7812148e-01
1.8196355e-01
1.8389697e-01
1.8524538e-01
1.8493126e-01
1.7957432e-01
1.6526208e-01
1.3986900e-01
1.0448467e-01
6.3073745e-02
2.0516234e-02
-1.9870548e-02
-5.7928780e-02
-9.6514856e-02
-1.3971107e-01
-1.9032950e-01
-2.4803824e-01
-3.0920089e-01
-3.6858008e-01
-4.2187290e-01
-4.6754148e-01
-5.0697475e-01
-5.4305086e-01
-5.7792863e-01
-6.1126856e-01
-6.4003311e-01
-6.6020192e-01
-6.6935391e-01
-6.6829596e-01
-6.6063021e-01
-6.5066318e-01
-6.4101270e-01
-6.3122767e-01
-6.1812168e-01
-5.9767406e-01
-5.6751245e-01
-5.2861275e-01
-4.8526553e-01
-4.4333169e-01
-4.0772184e-01
-3.8041410e-01
-3.6004646e-01
-3.4324733e-01
-3.2681620e-01
-3.0939525e-01
-2.9173171e-01
-2.7556702e-01
-2.6194898e-01
-2.5005070e-01
-2.3732680e-01
-2.2102745e-01
-2.0010609e-01
-1.7619345e-01
-1.5294062e-01
-1.3412250e-01
-1.2158354e-01
-1.1407480e-01
-1.0758378e-01
-9.7116018e-02
-7.9058381e-02
-5.2739020e-02
-2.0241098e-02
1.5336241e-02
5.2065896e-02
9.0522222e-02
1.3340121e-01
1.8357113e-01
2.4172800e-01
3.0510756e-01
3.6801704e-01
4.2390506e-01
4.6794546e-01
4.9885603e-01
5.1894851e-01
5.3233881e-01
5.4242750e-01
5.5019508e-01
5.5418203e-01
5.5195521e-01
5.4215322e-01
5.2597402e-01
5.0717503e-01
4.9043842e-01
4.7906759e-01
4.7353073e-01
4.7176880e-01
4.7096022e-01
4.6958063e-01
4.6856515e-01
4.7094471e-01
4.8011853e-01
4.9767924e-01
5.2205594e-01
5.4882438e-01
5.7254355e-01
5.8908156e-01
5.9711504e-01
5.9797022e-01
5.9399076e-01
5.8651912e-01
5.7473791e-01
5.5601512e-01
5.2753301e-01
4.8830687e-01
4.4040969e-01
3.8848800e-01
3.3762768e-01
2.9081617e-01
2.4761430e-01
2.0480157e-01
1.5849414e-01
1.0653290e-01
4.9942308e-02
-7.3434330e-03
-6.0490114e-02
-1.0643446e-01
-1.4560446e-01
-1.8165753e-01
-2.1943669e-01
-2.6234843e-01
-3.1061555e-01
-3.6133035e-01
-4.1023943e-01
-4.5421982e-01
-4.9301144e-01
-5.2925285e-01
-5.6688469e-01
-6.0885069e-01
-6.5535661e-01
-7.0364918e-01
-7.4939229e-01
-7.8872899e-01
-8.1975979e-01
-8.4266318e-01
-8.5856201e-01
-8.6790531e-01
-8.6934549e-01
-8.5987399e-01
-8.3632831e-01
-7.9745796e-01
-7.4517424e-01
-6.8404508e-01
-6.1929443e-01
-5.5450760e-01
-4.9029391e-01
-4.2457120e-01
-3.5431946e-01
-2.7783479e-01
-1.9617966e-01
-1.1302441e-01
-3.3028715e-02
4.0317274e-02
1.0618830e-01
1.6635446e-01
2.2351224e-01
2.7901756e-01
3.3148210e-01
3.7713261e-01
4.1169455e-01
4.3272455e-01
4.4111934e-01
4.4087935e-01
4.3714062e-01
4.3365671e-01
4.3131050e-01
4.2842261e-01
4.2240543e-01
4.1170036e-01
3.9702090e-01
3.8124516e-01
3.6786858e-01
3.5882886e-01
3.5309801e-01
3.4703921e-01
3.3639678e-01
3.1873719e-01
2.9487663e-01
2.6844494e-01
2.4382302e-01
2.2364853e-01
2.0736553e-01
1.9164799e-01
1.7239639e-01
1.4719586e-01
1.1694380e-01
8.5711491e-02
5.8789727e-02
3.9988145e-02
2.9799504e-02
2.5457449e-02
2.2693391e-02
1.8118262e-02
1.0983093e-02
3.3951356e-03
-1.1826504e-03
-2.8175167e-04
5.8927875e-03
1.4566250e-02
2.2140522e-02
2.6400487e-02
2.7882992e-02
2.9698899e-02
3.5935473e-02
4.9532611e-02
7.0786160e-02
9.7216524e-02
1.2482123e-01
1.5005642e-01
1.7144436e-01
1.8979362e-01
2.0684308e-01
2.2327532e-01
2.3754240e-01
2.4632068e-01
2.4627937e-01
2.3612953e-01
2.1780868e-01
1.9598804e-01
1.7594335e-01
1.6094459e-01
1.5075864e-01
1.4210545e-01
1.3065566e-01
1.1342334e-01
9.0397485e-02
6.4624327e-02
4.0605064e-02
2.1774746e-02
8.4945745e-03
-2.1897768e-03
-1.4845647e-02
-3.3053330e-02
-5.7443649e-02
-8.5463205e-02
-1.1293952e-01
-1.3646834e-01
-1.5520817e-01
-1.7110432e-01
-1.8748556e-01
-2.0685131e-01
-2.2914709e-01
-2.5162708e-01
-2.7045180e-01
-2.8298432e-01
-2.8928939e-01
-2.9200208e-01
-2.9482335e-01
-3.0055157e-01
-3.0966843e-01
-3.2027755e-01
-3.2955506e-01
-3.3589064e-01
-3.4030302e-01
-3.4614602e-01
-3.5725936e-01
-3.7566920e-01
-4.0016088e-01
-4.2655188e-01
-4.4957339e-01
-4.6534689e-01
-4.7304955e-01
-4.7483109e-01
-4.7410403e-01
-4.7324691e-01
-4.7199760e-01
-4.6738623e-01
-4.5523256e-01
-4.3236538e-01
-3.9832131e-01
-3.5563551e-01
-3.0865780e-01
-2.6157980e-01
-2.1674537e-01
-1.7422662e-01
-1.3292542e-01
-9.2361883e-02
-5.3767447e-02
-1.9678357e-02
7.6488455e-03
2.7942691e-02
4.3688055e-02
5.9406384e-02
7.9639272e-02
1.0664781e-01
1.3919398e-01
1.7319414e-01
2.0387320e-01
2.2817536e-01
2.4612936e-01
2.6048946e-01
2.7486887e-01
2.9140041e-01
3.0929354e-01
3.2516606e-01
3.3496690e-01
3.3640810e-01
3.3053188e-01
3.2142604e-01
3.1413448e-01
3.1197261e-01
3.1484729e-01
3.1949705e-01
3.2141644e-01
3.1740004e-01
3.0738784e-01
2.9451978e-01
2.8313310e-01
2.7572561e-01
2.7070731e-01
2.6228542e-01
2.4252493e-01
2.0457915e-01
1.4576547e-01
6.9331153e-02
-1.5753010e-02
