# Supplementary material for: Characterization of the disruption of neural control strategies for dynamic fingertip forces from attractor reconstruction
Source: PLoS One. 2017 Feb 13;12(2):e0172025. doi: 10.1371/journal.pone.0172025 (PMC5305200; doi:10.1371/journal.pone.0172025)
Supplement: S2 File — Zip file containing the code to reproduce the results of our study. (ZIP) [file pone.0172025.s002.zip › PLOS_One_Code/tis_OL/y10_3.dat]

-1.1534735e-01
-2.1712370e-01
-3.0690310e-01
-3.7513312e-01
-4.1521155e-01
-4.2559809e-01
-4.1098067e-01
-3.8115353e-01
-3.4771477e-01
-3.1997416e-01
-3.0180336e-01
-2.9083615e-01
-2.8056440e-01
-2.6437678e-01
-2.3928474e-01
-2.0726804e-01
-1.7375630e-01
-1.4439583e-01
-1.2199040e-01
-1.0528746e-01
-9.0289612e-02
-7.3282909e-02
-5.3647821e-02
-3.4693482e-02
-2.2039983e-02
-2.0464846e-02
-3.0944803e-02
-4.9601048e-02
-6.9301557e-02
-8.3103226e-02
-8.7522534e-02
-8.3791987e-02
-7.6562410e-02
-7.0858145e-02
-6.8926039e-02
-6.8813224e-02
-6.5663623e-02
-5.4966041e-02
-3.5635911e-02
-1.1024366e-02
1.2640518e-02
2.9452793e-02
3.6963952e-02
3.7494536e-02
3.6725433e-02
4.0376282e-02
5.1108785e-02
6.7499002e-02
8.5431805e-02
1.0094592e-01
1.1296633e-01
1.2435846e-01
1.4045128e-01
1.6570834e-01
2.0062786e-01
2.4086065e-01
2.7900940e-01
3.0800565e-01
3.2427577e-01
3.2904509e-01
3.2697660e-01
3.2286694e-01
3.1849748e-01
3.1167065e-01
2.9790804e-01
2.7363111e-01
2.3895873e-01
1.9852525e-01
1.5969534e-01
1.2904176e-01
1.0914674e-01
9.7632426e-02
8.8898723e-02
7.7504735e-02
6.1344653e-02
4.2877219e-02
2.7645719e-02
2.0913280e-02
2.4450023e-02
3.5351280e-02
4.7438226e-02
5.4347611e-02
5.2577453e-02
4.2745805e-02
2.8304377e-02
1.2615905e-02
-3.5756467e-03
-2.2667159e-02
-4.8528769e-02
-8.3690966e-02
-1.2695020e-01
-1.7286876e-01
-2.1379740e-01
-2.4346540e-01
-2.5996384e-01
-2.6633206e-01
-2.6858004e-01
-2.7236898e-01
-2.8003846e-01
-2.8949695e-01
-2.9570928e-01
-2.9400709e-01
-2.8311996e-01
-2.6600884e-01
-2.4815456e-01
-2.3445253e-01
-2.2642474e-01
-2.2126309e-01
-2.1337903e-01
-1.9766712e-01
-1.7244359e-01
-1.4020177e-01
-1.0586146e-01
-7.3693229e-02
-4.4637562e-02
-1.5483267e-02
1.9468547e-02
6.5029811e-02
1.2203835e-01
1.8644217e-01
2.5100206e-01
3.0854716e-01
3.5502538e-01
3.9076251e-01
4.1926790e-01
4.4434045e-01
4.6731726e-01
4.8617801e-01
4.9695167e-01
4.9649167e-01
4.8497783e-01
4.6658818e-01
4.4769097e-01
4.3344949e-01
4.2488601e-01
4.1817755e-01
4.0656021e-01
3.8383218e-01
3.4767326e-01
3.0096505e-01
2.5023897e-01
2.0212724e-01
1.6001475e-01
1.2279767e-01
8.6154605e-02
4.5381196e-02
-1.7660018e-03
-5.3758843e-02
-1.0634215e-01
-1.5528227e-01
-1.9892449e-01
-2.3888630e-01
-2.7860877e-01
-3.2071997e-01
-3.6468383e-01
-4.0616150e-01
-4.3875189e-01
-4.5730469e-01
-4.6078519e-01
-4.5290728e-01
-4.4025507e-01
-4.2902998e-01
-4.2212050e-01
-4.1802811e-01
-4.1233568e-01
-4.0091999e-01
-3.8285504e-01
-3.6110942e-01
-3.4068513e-01
-3.2544602e-01
-3.1550874e-01
-3.0672516e-01
-2.9273572e-01
-2.6858275e-01
-2.3375251e-01
-1.9275133e-01
-1.5285611e-01
-1.2034491e-01
-9.7302231e-02
-8.0756873e-02
-6.4646463e-02
-4.3480281e-02
-1.5553314e-02
1.6106887e-02
4.5484729e-02
6.6982874e-02
7.8632952e-02
8.3281974e-02
8.6981718e-02
9.5552877e-02
1.1149181e-01
1.3300828e-01
1.5548938e-01
1.7435573e-01
1.8768225e-01
1.9702525e-01
2.0579579e-01
2.1615658e-01
2.2659356e-01
2.3184409e-01
2.2523981e-01
2.0217412e-01
1.6291695e-01
1.1319243e-01
6.1918186e-02
1.7210301e-02
-1.6998947e-02
-4.1833541e-02
-6.1647145e-02
-8.0768467e-02
-1.0059394e-01
-1.1857717e-01
-1.2976730e-01
-1.3001435e-01
-1.1874704e-01
-9.9543114e-02
-7.8306207e-02
-6.0266691e-02
-4.7438669e-02
-3.7871776e-02
-2.7225322e-02
-1.1874293e-02
8.3410818e-03
2.9467101e-02
4.5283035e-02
5.0562706e-02
4.3975582e-02
2.9065424e-02
1.2693091e-02
1.7257512e-03
-1.5765501e-04
6.2462820e-03
1.6867033e-02
2.7206135e-02
3.5143238e-02
4.2041724e-02
5.1438023e-02
6.6155171e-02
8.5791484e-02
1.0623231e-01
1.2146638e-01
1.2668545e-01
1.2098744e-01
1.0807614e-01
9.4333879e-02
8.5296234e-02
8.2694532e-02
8.3799592e-02
8.3253441e-02
7.6257057e-02
6.1465535e-02
4.2029212e-02
2.4036946e-02
1.3193892e-02
1.1813189e-02
1.7918267e-02
2.6773167e-02
3.3813756e-02
3.7381688e-02
3.9720697e-02
4.5473106e-02
5.8448306e-02
7.8729379e-02
1.0198158e-01
1.2129014e-01
1.3038644e-01
1.2657630e-01
1.1187303e-01
9.1630085e-02
7.1384174e-02
5.3862929e-02
3.8011819e-02
2.0463662e-02
-1.6359226e-03
-2.8163391e-02
-5.5376064e-02
-7.7634838e-02
-9.0624126e-02
-9.4103576e-02
-9.2439465e-02
-9.2580500e-02
-1.0061907e-01
-1.1878470e-01
-1.4450676e-01
-1.7210520e-01
-1.9611123e-01
-2.1419486e-01
-2.2798955e-01
-2.4145759e-01
-2.5784298e-01
-2.7700094e-01
-2.9474120e-01
-3.0475306e-01
-3.0205383e-01
-2.8582616e-01
-2.5995166e-01
-2.3103872e-01
-2.0503940e-01
-1.8416949e-01
-1.6583170e-01
-1.4433434e-01
-1.1448319e-01
-7.4798312e-02
-2.8396438e-02
1.8813737e-02
6.1435330e-02
9.7531932e-02
1.2953940e-01
1.6246766e-01
2.0040457e-01
2.4358157e-01
2.8785873e-01
3.2679572e-01
3.5501201e-01
3.7105110e-01
3.7818113e-01
3.8244729e-01
3.8891104e-01
3.9838397e-01
4.0670737e-01
4.0690299e-01
3.9287250e-01
3.6269275e-01
3.1979650e-01
2.7131144e-01
2.2444178e-01
1.8309136e-01
1.4676143e-01
1.1217323e-01
7.6402572e-02
3.9619410e-02
5.8399072e-03
-1.8850932e-02
-2.9669775e-02
-2.6082765e-02
-1.2547017e-02
3.3616716e-03
1.4377976e-02
1.6704729e-02
1.1229242e-02
2.1672240e-03
-5.9967339e-03
-1.1344481e-02
-1.5446585e-02
-2.2002343e-02
-3.4138081e-02
-5.1974284e-02
-7.2004115e-02
-8.8846552e-02
-9.8361548e-02
-1.0011323e-01
-9.7645728e-02
-9.6503257e-02
-1.0113674e-01
-1.1230585e-01
-1.2645870e-01
-1.3765828e-01
-1.4100770e-01
-1.3540982e-01
-1.2399740e-01
-1.1217983e-01
-1.0453405e-01
-1.0215954e-01
-1.0192693e-01
-9.8235748e-02
-8.6394747e-02
-6.5525788e-02
-3.9204394e-02
-1.3619468e-02
5.5774104e-03
1.6080932e-02
1.9907217e-02
2.1826189e-02
2.6052108e-02
3.3301435e-02
4.0116503e-02
4.0762836e-02
3.0485870e-02
8.3714962e-03
-2.1684989e-02
-5.2578409e-02
-7.7462034e-02
-9.3097529e-02
-1.0108731e-01
-1.0641353e-01
-1.1432846e-01
-1.2737392e-01
-1.4410423e-01
-1.6021431e-01
-1.7143582e-01
-1.7642179e-01
-1.7779963e-01
-1.8073786e-01
-1.8988360e-01
-2.0645764e-01
-2.2723631e-01
-2.4609950e-01
-2.5723257e-01
-2.5800939e-01
-2.4990085e-01
-2.3706788e-01
-2.2358934e-01
-2.1092766e-01
-1.9710869e-01
-1.7817411e-01
-1.5103334e-01
-1.1584726e-01
-7.6425935e-02
-3.8447156e-02
-6.5021944e-03
1.8439254e-02
3.9617239e-02
6.2525456e-02
9.1439376e-02
1.2660314e-01
1.6381029e-01
1.9652436e-01
2.1929771e-01
2.3069948e-01
2.3414872e-01
2.3600852e-01
2.4194185e-01
2.5377372e-01
2.6873078e-01
2.8129063e-01
2.8643018e-01
2.8253438e-01
2.7240264e-01
2.6163778e-01
2.5525415e-01
2.5463755e-01
2.5675785e-01
2.5594392e-01
2.4702653e-01
2.2813610e-01
2.0169326e-01
1.7295275e-01
1.4687108e-01
1.2526109e-01
1.0601394e-01
8.4724836e-02
5.7621012e-02
2.4113534e-02
-1.2488502e-02
-4.6702072e-02
-7.4161955e-02
-9.4365502e-02
-1.1102029e-01
-1.2980202e-01
-1.5490091e-01
-1.8627493e-01
-2.1911665e-01
-2.4592862e-01
-2.6015189e-01
-2.5932531e-01
-2.4603730e-01
-2.2627054e-01
-2.0614905e-01
-1.8885425e-01
-1.7341560e-01
-1.5610488e-01
-1.3353778e-01
-1.0543570e-01
-7.5316644e-02
-4.8788043e-02
-3.0458139e-02
-2.1150634e-02
-1.7062149e-02
-1.1591753e-02
1.0941067e-03
2.2950050e-02
5.1226433e-02
8.0228990e-02
1.0459982e-01
1.2241954e-01
1.3641028e-01
1.5233308e-01
1.7537153e-01
2.0672687e-01
2.4244493e-01
2.7493470e-01
2.9618669e-01
3.0105846e-01
2.8898447e-01
2.6318342e-01
2.2794401e-01
1.8588326e-01
1.3696570e-01
7.9710220e-02
1.3654243e-02
-5.8453047e-02
-1.3017013e-01
-1.9326308e-01
-2.4118470e-01
-2.7206464e-01
-2.8934281e-01
-2.9974070e-01
-3.0976659e-01
-3.2252514e-01
-3.3642347e-01
-3.4653954e-01
-3.4793794e-01
-3.3888628e-01
-3.2193255e-01
-3.0225591e-01
-2.8438122e-01
-2.6918350e-01
-2.5296289e-01
-2.2931238e-01
-1.9279748e-01
-1.4222624e-01
-8.1574876e-02
-1.8154682e-02
4.0857573e-02
9.1664801e-02
1.3513633e-01
1.7538467e-01
2.1652649e-01
2.5972393e-01
3.0227679e-01
3.3910365e-01
3.6563685e-01
3.8050342e-01
3.8638202e-01
3.8834218e-01
3.9064019e-01
3.9408004e-01
3.9553838e-01
3.8974084e-01
3.7223685e-01
3.4209680e-01
3.0285006e-01
2.6087054e-01
2.2199901e-01
1.8853463e-01
1.5845011e-01
1.2709161e-01
9.0200089e-02
4.6606087e-02
-8.4289835e-04
-4.6796258e-02
-8.6596921e-02
-1.1911107e-01
-1.4731526e-01
-1.7633894e-01
-2.1020999e-01
-2.4913493e-01
-2.8883898e-01
-3.2250359e-01
-3.4435584e-01
-3.5279320e-01
-3.5115020e-01
-3.4575187e-01
-3.4246108e-01
-3.4359213e-01
-3.4682322e-01
-3.4674089e-01
-3.3813338e-01
-3.1900706e-01
-2.9152374e-01
-2.6049804e-01
-2.3052976e-01
-2.0342646e-01
-1.7735927e-01
-1.4833004e-01
-1.1314295e-01
-7.2008523e-02
-2.9115044e-02
9.1918252e-03
3.7616052e-02
5.4775979e-02
6.4053261e-02
7.1748994e-02
8.3577783e-02
1.0169170e-01
1.2397053e-01
1.4576704e-01
1.6295639e-01
1.7457376e-01
1.8348211e-01
1.9451231e-01
2.1114728e-01
2.3289466e-01
2.5500633e-01
2.7065999e-01
2.7439714e-01
2.6506930e-01
2.4665713e-01
2.2624002e-01
2.1011043e-01
2.0039000e-01
1.9417779e-01
1.8555213e-01
1.6914495e-01
1.4336618e-01
1.1154849e-01
8.0216088e-02
5.5369475e-02
3.9144740e-02
2.8967074e-02
1.9500612e-02
6.0098886e-03
-1.2758935e-02
-3.3667262e-02
-5.0804448e-02
-5.8839409e-02
-5.6118474e-02
-4.5584559e-02
-3.3032264e-02
-2.3829716e-02
-1.9968488e-02
-1.9063254e-02
-1.5921168e-02
-5.8346608e-03
1.2345726e-02
3.5157777e-02
5.6029979e-02
6.8454569e-02
6.9108801e-02
5.9211018e-02
4.3356911e-02
2.6630914e-02
1.1857647e-02
-1.4027928e-03
-1.5744290e-02
-3.3505760e-02
-5.4512619e-02
-7.5415984e-02
-9.1245639e-02
-9.8321624e-02
-9.6641626e-02
-9.0224386e-02
-8.5226254e-02
-8.6838987e-02
-9.6558106e-02
-1.1136660e-01
-1.2547306e-01
-1.3365280e-01
-1.3412710e-01
-1.2931112e-01
-1.2421227e-01
-1.2350009e-01
-1.2878635e-01
-1.3761427e-01
-1.4491018e-01
-1.4612802e-01
-1.4003401e-01
-1.2934868e-01
-1.1903559e-01
-1.1338237e-01
-1.1345624e-01
-1.1637292e-01
-1.1704376e-01
-1.1152156e-01
-9.9800875e-02
-8.6249038e-02
-7.7485773e-02
-7.9014962e-02
-9.2360088e-02
-1.1413581e-01
-1.3766229e-01
-1.5631415e-01
-1.6656493e-01
-1.6888869e-01
-1.6618736e-01
-1.6090742e-01
-1.5261873e-01
-1.3753509e-01
-1.1044531e-01
-6.8066821e-02
-1.1782890e-02
5.1981579e-02
1.1405151e-01
1.6628041e-01
2.0490243e-01
2.3172009e-01
2.5240300e-01
2.7277746e-01
2.9528434e-01
3.1767210e-01
3.3451158e-01
3.4044786e-01
3.3325253e-01
3.1497216e-01
2.9057919e-01
2.6503210e-01
2.4065688e-01
2.1645596e-01
1.8959817e-01
1.5806835e-01
1.2290692e-01
8.8616771e-02
6.1227110e-02
4.5025276e-02
4.0003989e-02
4.1612867e-02
4.2921046e-02
3.8024632e-02
2.4992137e-02
6.7396459e-03
-1.0860004e-02
-2.2617859e-02
-2.7114754e-02
-2.7380699e-02
-2.9010170e-02
-3.6940629e-02
-5.2604343e-02
-7.2996834e-02
-9.2333174e-02
-1.0540718e-01
-1.1055055e-01
-1.1038880e-01
-1.1013255e-01
-1.1452530e-01
-1.2507049e-01
-1.3903147e-01
-1.5093849e-01
-1.5585358e-01
-1.5237233e-01
-1.4350869e-01
-1.3506184e-01
-1.3250600e-01
-1.3805260e-01
-1.4940720e-01
-1.6097526e-01
-1.6688746e-01
-1.6399959e-01
-1.5304775e-01
-1.3743605e-01
-1.2060876e-01
-1.0362374e-01
-8.4336617e-02
-5.8772717e-02
-2.3950716e-02
1.9646307e-02
6.7592045e-02
1.1335480e-01
1.5139636e-01
1.7983857e-01
2.0119807e-01
2.2064824e-01
2.4272700e-01
2.6841858e-01
2.9425687e-01
3.1387302e-01
3.2117572e-01
3.1356512e-01
2.9339476e-01
2.6668622e-01
2.3982102e-01
2.1631706e-01
1.9559745e-01
1.7425926e-01
1.4897363e-01
1.1936118e-01
8.9093965e-02
6.4356675e-02
5.0502898e-02
4.9028681e-02
5.6675083e-02
6.7011826e-02
7.3570795e-02
7.2945419e-02
6.6137336e-02
5.7199860e-02
4.9980644e-02
4.5205049e-02
3.9834825e-02
2.8940013e-02
8.8291329e-03
-2.0315709e-02
-5.3824721e-02
-8.4589461e-02
-1.0682895e-01
-1.1928856e-01
-1.2584576e-01
-1.3324597e-01
-1.4738813e-01
-1.7015320e-01
-1.9838482e-01
-2.2563396e-01
-2.4580026e-01
-2.5656086e-01
-2.6055559e-01
-2.6374893e-01
-2.7203631e-01
-2.8799299e-01
-3.0953465e-01
-3.3125916e-01
-3.4765391e-01
-3.5615534e-01
-3.5820379e-01
-3.5779374e-01
-3.5852128e-01
-3.6091824e-01
-3.6173344e-01
-3.5577184e-01
-3.3925047e-01
-3.1253326e-01
-2.8055424e-01
-2.5073335e-01
-2.2951310e-01
-2.1926354e-01
-2.1721673e-01
-2.1713707e-01
-2.1278383e-01
-2.0101721e-01
-1.8272946e-01
-1.6130570e-01
-1.3972552e-01
-1.1799792e-01
-9.2497132e-02
-5.7858626e-02
-1.0427129e-02
4.8988505e-02
1.1483045e-01
1.7906834e-01
2.3474087e-01
2.7900219e-01
3.1410203e-01
3.4560219e-01
3.7875801e-01
4.1532523e-01
4.5272853e-01
4.8581827e-01
5.0995362e-01
5.2371843e-01
5.2983811e-01
5.3364149e-01
5.3984077e-01
5.4967507e-01
5.6026871e-01
5.6647188e-01
5.6394971e-01
5.5180598e-01
5.3333464e-01
5.1433463e-01
4.9980114e-01
4.9097799e-01
4.8459736e-01
4.7468945e-01
4.5583707e-01
4.2608917e-01
3.8796965e-01
3.4697377e-01
3.0840583e-01
2.7448968e-01
2.4344286e-01
2.1088230e-01
1.7261404e-01
1.2720356e-01
7.6789517e-02
2.5508452e-02
-2.3539594e-02
-7.0744929e-02
-1.2020369e-01
-1.7753265e-01
-2.4647988e-01
-3.2612370e-01
-4.1031692e-01
-4.8999639e-01
-5.5720281e-01
-6.0845848e-01
-6.4567093e-01
-6.7435604e-01
-7.0030618e-01
-7.2638135e-01
-7.5107143e-01
-7.6969440e-01
-7.7750419e-01
-7.7264865e-01
-7.5713729e-01
-7.3545871e-01
-7.1178729e-01
-6.8725195e-01
-6.5882943e-01
-6.2082263e-01
-5.6826926e-01
-5.0012841e-01
-4.2024967e-01
-3.3573260e-01
-2.5377966e-01
-1.7870481e-01
-1.1063054e-01
-4.6655681e-02
1.6188042e-02
7.8165398e-02
1.3611508e-01
1.8519472e-01
2.2195088e-01
2.4685613e-01
2.6474418e-01
2.8265449e-01
3.0613085e-01
3.3614025e-01
3.6850198e-01
3.9617882e-01
4.1315958e-01
4.1787305e-01
4.1428750e-01
4.0996319e-01
4.1201777e-01
4.2330608e-01
4.4101316e-01
4.5830707e-01
4.6791612e-01
4.6558039e-01
4.5149895e-01
4.2904395e-01
4.0173446e-01
3.7058170e-01
3.3348491e-01
2.8689312e-01
2.2865886e-01
1.6042202e-01
8.7988976e-02
1.9179221e-02
-3.9721277e-02
-8.6686800e-02
-1.2422505e-01
-1.5721534e-01
-1.8963874e-01
-2.2190733e-01
-2.5023353e-01
-2.6859679e-01
-2.7230391e-01
-2.6091003e-01
-2.3866895e-01
-2.1239018e-01
-1.8804651e-01
-1.6790499e-01
-1.4965699e-01
-1.2817982e-01
-9.9087464e-02
-6.1919164e-02
-2.0947525e-02
1.6845676e-02
4.5391400e-02
6.2755565e-02
7.2214844e-02
8.0484896e-02
9.3997856e-02
1.1541014e-01
1.4237709e-01
1.6913667e-01
1.8981845e-01
2.0156908e-01
2.0574671e-01
2.0649517e-01
2.0760367e-01
2.0970683e-01
2.0961895e-01
2.0216391e-01
1.8340639e-01
1.5346216e-01
1.1720128e-01
8.2219697e-02
5.5146855e-02
3.8495225e-02
2.9824409e-02
2.3510052e-02
1.4085865e-02
-5.8248551e-04
-1.8064232e-02
-3.2890261e-02
-3.9923206e-02
-3.7427642e-02
-2.8064670e-02
-1.7449730e-02
-1.1142070e-02
-1.1628169e-02
-1.7052862e-02
-2.2676569e-02
-2.4263699e-02
-2.1169459e-02
-1.7168196e-02
-1.8670009e-02
-3.1409621e-02
-5.7312675e-02
-9.3251553e-02
-1.3260327e-01
-1.6880115e-01
-1.9860998e-01
-2.2309155e-01
-2.4591667e-01
-2.7028066e-01
-2.9623736e-01
-3.1993173e-01
-3.3528277e-01
-3.3725502e-01
-3.2469166e-01
-3.0090857e-01
-2.7178360e-01
-2.4255228e-01
-2.1506335e-01
-1.8698077e-01
-1.5351249e-01
-1.1080470e-01
-5.8956415e-02
-2.7562870e-03
5.0301774e-02
9.3567871e-02
1.2438296e-01
1.4504894e-01
1.6100024e-01
1.7723509e-01
1.9516836e-01
2.1171891e-01
2.2100939e-01
2.1761277e-01
1.9952220e-01
1.6914552e-01
1.3168938e-01
9.1943310e-02
5.1561987e-02
8.5302872e-03
-4.0949562e-02
-9.9249868e-02
-1.6461096e-01
-2.3066731e-01
-2.8876971e-01
-3.3185719e-01
-3.5753854e-01
-3.6862924e-01
-3.7106047e-01
-3.7044670e-01
-3.6909625e-01
-3.6508505e-01
-3.5406487e-01
-3.3274965e-01
-3.0176893e-01
-2.6607237e-01
-2.3277302e-01
-2.0772544e-01
-1.9261354e-01
-1.8410982e-01
-1.7579553e-01
-1.6193738e-01
-1.4084190e-01
-1.1574950e-01
-9.2926254e-02
-7.8201850e-02
-7.3796982e-02
-7.7100948e-02
-8.2190982e-02
-8.3291074e-02
-7.8008246e-02
-6.8379509e-02
-5.9320986e-02
-5.5571440e-02
-5.8848855e-02
-6.6776111e-02
-7.4260159e-02
-7.6544594e-02
-7.1996964e-02
-6.2913341e-02
-5.4007476e-02
-4.9602941e-02
-5.1138470e-02
-5.6397247e-02
-6.0971942e-02
-6.1132249e-02
-5.6267490e-02
-4.9301490e-02
-4.4787388e-02
-4.5774690e-02
-5.1233617e-02
-5.5618913e-02
-5.1058364e-02
-3.1059037e-02
6.3861552e-03
5.7990140e-02
1.1695726e-01
1.7633913e-01
2.3222707e-01
2.8508096e-01
3.3844298e-01
3.9589586e-01
4.5828483e-01
5.2289259e-01
5.8482955e-01
6.3968254e-01
6.8598517e-01
7.2609689e-01
7.6476128e-01
8.0608747e-01
8.5092678e-01
8.9633071e-01
9.3726333e-01
9.6942712e-01
9.9165201e-01
1.0064745e+00
1.0182623e+00
1.0297665e+00
1.0393680e+00
1.0409958e+00
1.0268490e+00
9.9137674e-01
9.3450082e-01
8.6247300e-01
7.8570952e-01
7.1450171e-01
6.5492042e-01
6.0714693e-01
5.6684671e-01
5.2846907e-01
4.8855524e-01
4.4730114e-01
4.0755183e-01
3.7191239e-01
3.3995299e-01
3.0746724e-01
2.6835213e-01
2.1803740e-01
1.5652547e-01
8.9246055e-02
2.5004470e-02
-2.8017483e-02
-6.6008741e-02
-9.1018712e-02
-1.0954578e-01
-1.2908405e-01
-1.5446629e-01
-1.8598797e-01
-2.2033180e-01
-2.5351233e-01
-2.8374729e-01
-3.1245748e-01
-3.4300472e-01
-3.7806131e-01
-4.1716173e-01
-4.5601660e-01
-4.8832577e-01
-5.0917619e-01
-5.1786476e-01
-5.1840022e-01
-5.1753711e-01
-5.2151888e-01
-5.3321245e-01
-5.5121215e-01
-5.7159808e-01
-5.9134685e-01
-6.1112518e-01
-6.3563622e-01
-6.7139183e-01
-7.2321697e-01
-7.9126599e-01
-8.7013602e-01
-9.5081371e-01
-1.0245808e+00
-1.0866131e+00
-1.1372163e+00
-1.1802719e+00
-1.2200182e+00
-1.2579163e+00
-1.2912957e+00
-1.3147200e+00
-1.3233664e+00
-1.3161890e+00
-1.2967556e+00
-1.2713127e+00
-1.2453037e+00
-1.2202531e+00
-1.1927010e+00
-1.1559031e+00
-1.1034451e+00
-1.0326113e+00
-9.4545837e-01
-8.4709607e-01
-7.4238769e-01
-6.3305256e-01
-5.1683387e-01
-3.8929884e-01
-2.4733379e-01
-9.2281732e-02
6.9207651e-02
2.2718795e-01
3.7222061e-01
4.9897939e-01
6.0775004e-01
7.0297856e-01
7.8971350e-01
8.7008590e-01
9.4187129e-01
9.9985501e-01
1.0391524e+00
1.0585717e+00
1.0619812e+00
1.0567000e+00
1.0497564e+00
1.0441914e+00
1.0374418e+00
1.0225316e+00
9.9139309e-01
9.3869085e-01
8.6419485e-01
7.7242693e-01
6.7003191e-01
5.6279272e-01
4.5401008e-01
