# Supplementary material for: Characterization of the disruption of neural control strategies for dynamic fingertip forces from attractor reconstruction
Source: PLoS One. 2017 Feb 13;12(2):e0172025. doi: 10.1371/journal.pone.0172025 (PMC5305200; doi:10.1371/journal.pone.0172025)
Supplement: S2 File — Zip file containing the code to reproduce the results of our study. (ZIP) [file pone.0172025.s002.zip › PLOS_One_Code/tis_OL/y1_1.dat]

1.0590888e-01
4.0166708e-01
6.7377918e-01
9.0616761e-01
1.0928325e+00
1.2388226e+00
1.3581080e+00
1.4684807e+00
1.5847158e+00
1.7128093e+00
1.8484384e+00
1.9804087e+00
2.0966997e+00
2.1896982e+00
2.2583940e+00
2.3068998e+00
2.3401325e+00
2.3592042e+00
2.3596626e+00
2.3337647e+00
2.2750372e+00
2.1822466e+00
2.0608375e+00
1.9212366e+00
1.7746029e+00
1.6281886e+00
1.4832831e+00
1.3369933e+00
1.1862114e+00
1.0310069e+00
8.7564410e-01
7.2676201e-01
5.8947509e-01
4.6363134e-01
3.4298801e-01
2.1825184e-01
8.2176736e-02
-6.6206375e-02
-2.2028624e-01
-3.6815306e-01
-4.9767480e-01
-6.0184804e-01
-6.8127621e-01
-7.4255963e-01
-7.9422594e-01
-8.4282955e-01
-8.9097115e-01
-9.3796566e-01
-9.8284647e-01
-1.0276549e+00
-1.0781350e+00
-1.1408820e+00
-1.2189050e+00
-1.3083992e+00
-1.3983581e+00
-1.4734543e+00
-1.5195413e+00
-1.5293299e+00
-1.5048573e+00
-1.4552879e+00
-1.3917801e+00
-1.3224772e+00
-1.2498425e+00
-1.1712920e+00
-1.0827641e+00
-9.8307322e-01
-8.7606981e-01
-7.6928915e-01
-6.7043243e-01
-5.8406236e-01
-5.1016687e-01
-4.4525050e-01
-3.8557003e-01
-3.3056688e-01
-2.8389244e-01
-2.5121045e-01
-2.3649384e-01
-2.3914315e-01
-2.5323482e-01
-2.6934632e-01
-2.7858532e-01
-2.7685982e-01
-2.6655826e-01
-2.5450515e-01
-2.4777427e-01
-2.4981204e-01
-2.5844721e-01
-2.6657783e-01
-2.6552875e-01
-2.4934152e-01
-2.1714228e-01
-1.7218615e-01
-1.1874937e-01
-5.9044284e-02
8.2271183e-03
8.6770763e-02
1.7916128e-01
2.8287188e-01
3.8888133e-01
4.8412332e-01
5.5622368e-01
5.9788913e-01
6.0898950e-01
5.9539552e-01
5.6495772e-01
5.2286726e-01
4.6941141e-01
4.0139561e-01
3.1584388e-01
2.1351682e-01
1.0036630e-01
-1.4024878e-02
-1.2065516e-01
-2.1560158e-01
-3.0157424e-01
-3.8525747e-01
-4.7217345e-01
-5.6202347e-01
-6.4676579e-01
-7.1252777e-01
-7.4490975e-01
-7.3502167e-01
-6.8257898e-01
-5.9438864e-01
-4.7979243e-01
-3.4602174e-01
-1.9569732e-01
-2.7487016e-02
1.6042725e-01
3.6623797e-01
5.8277355e-01
7.9943844e-01
1.0063137e+00
1.1977708e+00
1.3737325e+00
1.5377868e+00
1.6926116e+00
1.8351385e+00
1.9549019e+00
2.0370982e+00
2.0686152e+00
2.0438041e+00
1.9674093e+00
1.8532612e+00
1.7189482e+00
1.5791047e+00
1.4412046e+00
1.3058336e+00
1.1702141e+00
1.0323799e+00
8.9389995e-01
7.5987972e-01
6.3618519e-01
5.2582187e-01
4.2737916e-01
3.3672143e-01
2.5045014e-01
1.6882743e-01
9.6646724e-02
4.1342104e-02
8.6671451e-03
-1.7955809e-03
1.9179551e-03
7.0039002e-03
1.2164829e-03
-2.2343395e-02
-6.3130794e-02
-1.1459095e-01
-1.6850042e-01
-2.1974546e-01
-2.6844050e-01
-3.1826564e-01
-3.7265724e-01
-4.3145634e-01
-4.8990368e-01
-5.4080891e-01
-5.7925689e-01
-6.0712806e-01
-6.3403036e-01
-6.7364547e-01
-7.3776338e-01
-8.3131218e-01
-9.5064976e-01
-1.0859583e+00
-1.2268318e+00
-1.3679489e+00
-1.5111013e+00
-1.6622818e+00
-1.8258952e+00
-1.9995082e+00
-2.1717875e+00
-2.3247812e+00
-2.4397751e+00
-2.5037336e+00
-2.5126374e+00
-2.4701996e+00
-2.3835086e+00
-2.2584600e+00
-2.0973359e+00
-1.8997681e+00
-1.6666022e+00
-1.4039988e+00
-1.1245122e+00
-8.4413221e-01
-5.7723972e-01
-3.3238220e-01
-1.1082418e-01
9.1514784e-02
2.7958047e-01
4.5470874e-01
6.1314637e-01
7.4850689e-01
8.5620326e-01
9.3683544e-01
9.9659416e-01
1.0443685e+00
1.0867410e+00
1.1235762e+00
1.1472052e+00
1.1460875e+00
1.1108698e+00
1.0395870e+00
9.3965659e-01
8.2588304e-01
7.1526990e-01
6.2118169e-01
5.5006976e-01
5.0219016e-01
4.7492615e-01
4.6611802e-01
4.7555163e-01
5.0399379e-01
5.5034347e-01
6.0886998e-01
6.6901838e-01
7.1851351e-01
7.4788946e-01
7.5375633e-01
7.3926813e-01
7.1161889e-01
6.7752673e-01
6.3909029e-01
5.9283347e-01
5.3269066e-01
4.5479588e-01
3.6107958e-01
2.5991330e-01
1.6350121e-01
8.2952759e-02
2.3512641e-02
-1.7039714e-02
-4.5856193e-02
-7.0345465e-02
-9.4238100e-02
-1.1605690e-01
-1.3042704e-01
-1.3171585e-01
-1.1792399e-01
-9.1952563e-02
-5.9260369e-02
-2.3812401e-02
1.4965882e-02
6.2664477e-02
1.2737281e-01
2.1486130e-01
3.2393856e-01
4.4517420e-01
5.6401340e-01
6.6623096e-01
7.4274040e-01
7.9181794e-01
8.1794417e-01
8.2769597e-01
8.2503393e-01
8.0920079e-01
7.7649374e-01
7.2419129e-01
6.5390631e-01
5.7258652e-01
4.9050635e-01
4.1680530e-01
3.5493483e-01
3.0109693e-01
2.4678775e-01
1.8369464e-01
1.0817688e-01
2.3307754e-02
-6.2515000e-02
-1.3997291e-01
-2.0375708e-01
-2.5474202e-01
-2.9813259e-01
-3.3916901e-01
-3.7897287e-01
-4.1248341e-01
-4.2964757e-01
-4.1978454e-01
-3.7686717e-01
-3.0238173e-01
-2.0423269e-01
-9.2965493e-02
2.2344377e-02
1.3669419e-01
2.4907173e-01
3.5959634e-01
4.6580008e-01
5.6102735e-01
6.3628342e-01
6.8416552e-01
7.0239647e-01
6.9505468e-01
6.7057901e-01
6.3698327e-01
5.9672780e-01
5.4460411e-01
4.7007157e-01
3.6240763e-01
2.1570052e-01
3.1418328e-02
-1.8247391e-01
-4.1545139e-01
-6.5911543e-01
-9.0940227e-01
-1.1648067e+00
-1.4220997e+00
-1.6724703e+00
-1.9004204e+00
-2.0864725e+00
-2.2131374e+00
-2.2714198e+00
-2.2641187e+00
-2.2040540e+00
-2.1086216e+00
-1.9937841e+00
-1.8701338e+00
-1.7424312e+00
-1.6125636e+00
-1.4837875e+00
-1.3628336e+00
-1.2579945e+00
-1.1745434e+00
-1.1106171e+00
-1.0561076e+00
-9.9555908e-01
-9.1428490e-01
-8.0486228e-01
-6.7032592e-01
-5.2233724e-01
-3.7581071e-01
-2.4303066e-01
-1.2980246e-01
-3.5093984e-02
4.5803459e-02
1.1668577e-01
1.7773589e-01
2.2651014e-01
2.6151848e-01
2.8587422e-01
3.0888207e-01
3.4432110e-01
4.0556184e-01
4.9991733e-01
6.2578998e-01
7.7423492e-01
9.3340138e-01
1.0931324e+00
1.2477733e+00
1.3961207e+00
1.5384657e+00
1.6726401e+00
1.7921540e+00
1.8878542e+00
1.9515748e+00
1.9791625e+00
1.9712627e+00
1.9314558e+00
1.8624340e+00
1.7625443e+00
1.6256574e+00
1.4451487e+00
1.2196042e+00
9.5688486e-01
6.7448708e-01
3.9575222e-01
1.4302317e-01
-6.9211335e-02
-2.3747128e-01
-3.6730218e-01
-4.6799744e-01
-5.4713593e-01
-6.0734081e-01
-6.4658077e-01
-6.6179142e-01
-6.5330318e-01
-6.2663310e-01
-5.9034335e-01
-5.5173089e-01
-5.1310505e-01
-4.7055545e-01
-4.1604668e-01
-3.4226199e-01
-2.4754491e-01
-1.3758963e-01
-2.2782862e-02
8.6839076e-02
1.8606545e-01
2.7632367e-01
3.6383430e-01
4.5463506e-01
5.4929099e-01
6.4095758e-01
7.1809303e-01
7.6977216e-01
7.9039677e-01
7.8158840e-01
7.5045863e-01
7.0499959e-01
6.4924732e-01
5.8145146e-01
4.9629174e-01
3.8918396e-01
2.5979887e-01
1.1303393e-01
-4.2947488e-02
-2.0071696e-01
-3.5719215e-01
-5.1407121e-01
-6.7447635e-01
-8.3805933e-01
-9.9764990e-01
-1.1393225e+00
-1.2461450e+00
-1.3042781e+00
-1.3084688e+00
-1.2637719e+00
-1.1825943e+00
-1.0790529e+00
-9.6374006e-01
-8.4124085e-01
-7.1135082e-01
-5.7319758e-01
-4.2955640e-01
-2.8822485e-01
-1.5951710e-01
-5.1805224e-02
3.2106068e-02
9.6006085e-02
1.4815465e-01
1.9671924e-01
2.4522843e-01
2.9108985e-01
3.2809119e-01
3.5085306e-01
3.5837060e-01
3.5500297e-01
3.4860022e-01
3.4649424e-01
3.5150468e-01
3.6072416e-01
3.6799270e-01
3.6818510e-01
3.6056996e-01
3.4959529e-01
3.4270514e-01
3.4593466e-01
3.5963956e-01
3.7732580e-01
3.8851179e-01
3.8362290e-01
3.5801851e-01
3.1339633e-01
2.5615648e-01
1.9347918e-01
1.2937368e-01
6.3452823e-02
-6.7847850e-03
-8.2122320e-02
-1.5893743e-01
-2.2915539e-01
-2.8302981e-01
-3.1376434e-01
-3.2143863e-01
-3.1335974e-01
-3.0031517e-01
-2.9115727e-01
-2.8876653e-01
-2.8907957e-01
-2.8350848e-01
-2.6383217e-01
-2.2697784e-01
-1.7667083e-01
-1.2111581e-01
-6.8649132e-02
-2.4042327e-02
1.2837714e-02
4.5433122e-02
7.6641964e-02
1.0507991e-01
1.2433059e-01
1.2596420e-01
1.0429527e-01
6.0066148e-02
1.3250587e-03
-5.9020055e-02
-1.0823476e-01
-1.3885700e-01
-1.5072930e-01
-1.4897294e-01
-1.3982122e-01
-1.2701896e-01
-1.1040726e-01
-8.7239829e-02
-5.5743798e-02
-1.8733741e-02
1.5605384e-02
3.6552637e-02
3.5192503e-02
7.5712173e-03
-4.4605992e-02
-1.1581035e-01
-2.0028808e-01
-2.9532360e-01
-4.0164623e-01
-5.2047067e-01
-6.4930351e-01
-7.7923659e-01
-8.9524628e-01
-9.7978584e-01
-1.0187310e+00
-1.0069967e+00
-9.5053180e-01
-8.6353210e-01
-7.6273985e-01
-6.6178170e-01
-5.6771663e-01
-4.8094718e-01
-3.9832166e-01
-3.1719026e-01
-2.3732124e-01
-1.5959958e-01
-8.3190494e-02
-3.4922733e-03
8.7817446e-02
2.0021397e-01
3.3977549e-01
5.0496476e-01
6.8579902e-01
8.6729458e-01
1.0349884e+00
1.1795092e+00
1.2983873e+00
1.3945409e+00
1.4721109e+00
1.5321229e+00
1.5710511e+00
1.5831882e+00
1.5648548e+00
1.5177399e+00
1.4497128e+00
1.3725512e+00
1.2972446e+00
1.2292787e+00
1.1668178e+00
1.1026185e+00
1.0279454e+00
9.3625121e-01
8.2521435e-01
6.9632658e-01
5.5216776e-01
3.9335444e-01
2.1784961e-01
2.3331537e-02
-1.8917725e-01
-4.1268229e-01
-6.3391720e-01
-8.3589584e-01
-1.0027820e+00
-1.1247904e+00
-1.2002061e+00
-1.2335216e+00
-1.2313213e+00
-1.1984627e+00
-1.1364174e+00
-1.0445719e+00
-9.2390155e-01
-7.8063223e-01
-6.2700296e-01
-4.7825741e-01
-3.4762596e-01
-2.4190112e-01
-1.5957605e-01
-9.2582902e-02
-3.1118320e-02
3.1075399e-02
9.4165755e-02
1.5347366e-01
2.0295530e-01
2.3862654e-01
2.6022689e-01
2.7019524e-01
2.7037976e-01
2.5884616e-01
2.2961028e-01
1.7592311e-01
9.5094079e-02
-7.8298651e-03
-1.1937780e-01
-2.2078235e-01
-2.9417935e-01
-3.2896248e-01
-3.2480508e-01
-2.9016818e-01
-2.3790297e-01
-1.8038255e-01
-1.2606772e-01
-7.8770688e-02
-3.9693108e-02
-1.0367795e-02
6.1420788e-03
6.6783936e-03
-9.3747084e-03
-3.8202763e-02
-7.1593196e-02
-9.9397210e-02
-1.1390455e-01
-1.1379177e-01
-1.0479334e-01
-9.6518802e-02
-9.7558015e-02
-1.1152829e-01
-1.3569429e-01
-1.6284236e-01
-1.8584664e-01
-2.0244410e-01
-2.1706755e-01
-2.3862196e-01
-2.7588601e-01
-3.3316230e-01
-4.0807090e-01
-4.9246338e-01
-5.7619010e-01
-6.5150923e-01
-7.1517299e-01
-7.6716634e-01
-8.0767596e-01
-8.3454183e-01
-8.4257412e-01
-8.2525641e-01
-7.7838093e-01
-7.0361384e-01
-6.0936691e-01
-5.0803757e-01
-4.1115840e-01
-3.2498991e-01
-2.4857071e-01
-1.7528318e-01
-9.7475227e-02
-1.1534979e-02
7.9918706e-02
1.6992222e-01
2.5139001e-01
3.2096116e-01
3.8055445e-01
4.3579804e-01
4.9186991e-01
5.4917139e-01
6.0190513e-01
6.4062283e-01
6.5701358e-01
6.4821499e-01
6.1863939e-01
5.7838457e-01
5.3876655e-01
5.0743299e-01
4.8608597e-01
4.7186092e-01
4.6083034e-01
4.5131195e-01
4.4532940e-01
4.4738326e-01
4.6091558e-01
4.8472701e-01
5.1218479e-01
5.3398732e-01
5.4261257e-01
5.3591423e-01
5.1824535e-01
4.9848411e-01
4.8558105e-01
4.8403680e-01
4.9224068e-01
5.0455161e-01
5.1539023e-01
5.2287292e-01
5.3026510e-01
5.4435022e-01
5.7102177e-01
6.1047048e-01
6.5527360e-01
6.9269444e-01
7.0950516e-01
6.9662360e-01
6.5169232e-01
5.7868276e-01
4.8468930e-01
3.7587224e-01
2.5537940e-01
1.2441655e-01
-1.4859817e-02
-1.5680735e-01
-2.9167361e-01
-4.0761599e-01
-4.9493923e-01
-5.5035482e-01
-5.7840282e-01
-5.8904585e-01
-5.9309800e-01
-5.9805025e-01
-6.0609222e-01
-6.1511937e-01
-6.2226895e-01
-6.2777224e-01
-6.3627792e-01
-6.5463696e-01
-6.8775187e-01
-7.3505276e-01
-7.8943592e-01
-8.3935670e-01
-8.7338762e-01
-8.8485962e-01
-8.7374793e-01
-8.4485884e-01
-8.0385582e-01
-7.5354650e-01
-6.9229055e-01
-6.1539380e-01
-5.1889788e-01
-4.0345314e-01
-2.7561479e-01
-1.4573802e-01
-2.3901522e-02
8.3902896e-02
1.7747686e-01
2.6098424e-01
3.3886569e-01
4.1160122e-01
4.7425044e-01
5.1857648e-01
5.3713507e-01
5.2706245e-01
4.9180308e-01
4.3970305e-01
3.7980283e-01
3.1727015e-01
2.5154301e-01
1.7817244e-01
9.2753928e-02
-5.4133102e-03
-1.1168799e-01
-2.1743388e-01
-3.1394777e-01
-3.9656212e-01
-4.6598017e-01
-5.2601694e-01
-5.7954062e-01
-6.2518224e-01
-6.5659436e-01
-6.6488137e-01
-6.4331625e-01
-5.9169484e-01
-5.1737535e-01
-4.3224522e-01
-3.4755671e-01
-2.6940066e-01
-1.9683055e-01
-1.2359990e-01
-4.2947693e-02
4.7253544e-02
1.4236576e-01
2.3309794e-01
3.1016151e-01
3.6872154e-01
4.1056806e-01
4.4292363e-01
4.7420801e-01
5.0913393e-01
5.4634291e-01
5.7989712e-01
6.0318592e-01
6.1280053e-01
6.1055117e-01
6.0265569e-01
5.9631805e-01
5.9573639e-01
6.0032791e-01
6.0622737e-01
6.0960727e-01
6.0951373e-01
6.0868473e-01
6.1184004e-01
6.2207070e-01
6.3748239e-01
6.5066002e-01
6.5160538e-01
6.3237980e-01
5.9099846e-01
5.3284444e-01
4.6880279e-01
4.1063385e-01
3.6595155e-01
3.3579633e-01
3.1594513e-01
3.0058311e-01
2.8602887e-01
2.7267671e-01
2.6412736e-01
2.6376711e-01
2.7089633e-01
2.7923858e-01
2.7900583e-01
2.6116017e-01
2.2140293e-01
1.6195164e-01
9.0191797e-02
1.4634848e-02
-5.9584742e-02
-1.3273965e-01
-2.0889711e-01
-2.9212111e-01
-3.8297244e-01
-4.7709702e-01
-5.6661439e-01
-6.4382230e-01
-7.0518238e-01
-7.5290768e-01
-7.9302853e-01
-8.3130324e-01
-8.6948361e-01
-9.0393661e-01
-9.2751532e-01
-9.3401701e-01
-9.2263979e-01
-8.9932161e-01
-8.7394752e-01
-8.5527825e-01
-8.4652414e-01
-8.4372395e-01
-8.3783189e-01
-8.1979618e-01
-7.8585213e-01
-7.3960016e-01
-6.8960285e-01
-6.4427848e-01
-6.0712090e-01
-5.7465326e-01
-5.3821943e-01
-4.8889828e-01
-4.2274297e-01
-3.4302792e-01
-2.5829122e-01
-1.7776318e-01
-1.0686479e-01
-4.4906818e-02
1.3874365e-02
7.6312457e-02
1.4576430e-01
2.2011915e-01
2.9346231e-01
3.5982306e-01
4.1657982e-01
4.6580263e-01
5.1269577e-01
5.6151201e-01
6.1123728e-01
6.5420324e-01
6.7888683e-01
6.7519170e-01
6.3927604e-01
5.7566823e-01
4.9557639e-01
4.1185810e-01
3.3330028e-01
2.6174582e-01
1.9356420e-01
1.2393910e-01
5.1196311e-02
-2.1105080e-02
-8.5551528e-02
-1.3523016e-01
-1.6828805e-01
-1.8933230e-01
-2.0670009e-01
-2.2761170e-01
-2.5402617e-01
-2.8106795e-01
-2.9882954e-01
-2.9702272e-01
-2.6998070e-01
-2.1883263e-01
-1.4975358e-01
-6.9979978e-02
1.5845166e-02
1.0719382e-01
2.0623442e-01
3.1402502e-01
4.2676268e-01
5.3507604e-01
6.2717646e-01
6.9382754e-01
7.3225493e-01
7.4712616e-01
7.4800502e-01
7.4416518e-01
7.3957194e-01
7.3131369e-01
7.1236638e-01
6.7654265e-01
6.2264051e-01
5.5580503e-01
4.8534418e-01
4.1984373e-01
3.6250080e-01
3.0996373e-01
2.5538709e-01
1.9340693e-01
1.2405939e-01
5.3792794e-02
-7.0205463e-03
-4.9212527e-02
-6.9811868e-02
-7.3622834e-02
-7.0407045e-02
-6.9686040e-02
-7.6165588e-02
-8.7907378e-02
-9.8111170e-02
-9.9753858e-02
-9.0309841e-02
-7.3328392e-02
-5.6016733e-02
-4.4875336e-02
-4.2163876e-02
-4.4946215e-02
-4.7289048e-02
-4.4780655e-02
-3.8648062e-02
-3.6370891e-02
-4.8160415e-02
-8.1630910e-02
-1.3766282e-01
-2.0933167e-01
-2.8451966e-01
-3.5128257e-01
-4.0302944e-01
-4.4018291e-01
-4.6751292e-01
-4.8937122e-01
-5.0586794e-01
-5.1198829e-01
-5.0022369e-01
-4.6554659e-01
-4.0969712e-01
-3.4170565e-01
-2.7420118e-01
-2.1792246e-01
-1.7745292e-01
-1.5005599e-01
-1.2813658e-01
-1.0426701e-01
-7.5899282e-02
-4.6722319e-02
-2.4044327e-02
-1.4279965e-02
-1.9268696e-02
-3.5218894e-02
-5.4845024e-02
-7.1697783e-02
-8.3984803e-02
-9.5144134e-02
-1.1079934e-01
-1.3427906e-01
-1.6340989e-01
-1.9022812e-01
-2.0396713e-01
-1.9620819e-01
-1.6544421e-01
-1.1813888e-01
-6.5648178e-02
-1.9111236e-02
1.4834195e-02
3.5689114e-02
4.7538966e-02
5.5094521e-02
5.9730535e-02
5.8322185e-02
4.5612245e-02
1.8169755e-02
-2.2651225e-02
-7.0189257e-02
-1.1466791e-01
-1.4738656e-01
-1.6472937e-01
-1.6927928e-01
-1.6727546e-01
-1.6435682e-01
-1.6227088e-01
-1.5809399e-01
-1.4619192e-01
-1.2198088e-01
-8.5263327e-02
-4.0777025e-02
4.3875249e-03
4.4540531e-02
7.8056510e-02
1.0782122e-01
1.3921198e-01
1.7626810e-01
2.1828156e-01
2.5947536e-01
2.9224111e-01
3.1167900e-01
3.1864400e-01
3.1981124e-01
3.2465425e-01
3.4050112e-01
3.6830906e-01
4.0194381e-01
4.3145760e-01
4.4817876e-01
4.4877310e-01
4.3646320e-01
4.1886038e-01
4.0333920e-01
3.9261611e-01
3.8340889e-01
3.6873775e-01
3.4184304e-01
2.9927343e-01
2.4180986e-01
1.7287239e-01
9.5131928e-02
7.6236343e-03
-9.4119433e-02
-2.1470401e-01
-3.5459544e-01
-5.0750679e-01
-6.6076300e-01
-7.9871811e-01
-9.0805140e-01
-9.8226551e-01
-1.0226202e+00
-1.0351111e+00
-1.0258186e+00
-9.9746414e-01
-9.4867115e-01
-8.7608398e-01
-7.7837119e-01
-6.5972865e-01
-5.3022896e-01
-4.0248728e-01
-2.8672390e-01
-1.8693501e-01
-9.9857548e-02
-1.7232414e-02
6.9461932e-02
1.6431896e-01
2.6524581e-01
3.6594600e-01
4.5986889e-01
5.4365107e-01
6.1842387e-01
6.8833884e-01
7.5691453e-01
8.2353546e-01
8.8277704e-01
9.2704150e-01
9.5047198e-01
9.5171835e-01
9.3429128e-01
9.0428754e-01
8.6635994e-01
8.2034380e-01
7.6111502e-01
6.8187144e-01
5.7852741e-01
4.5280468e-01
3.1286748e-01
1.7115127e-01
4.0009124e-02
-7.2483543e-02
-1.6390138e-01
-2.3560137e-01
-2.8952169e-01
-3.2574182e-01
-3.4193088e-01
-3.3510330e-01
-3.0509460e-01
-2.5750684e-01
-2.0347474e-01
-1.5580600e-01
-1.2378691e-01
-1.0955874e-01
-1.0770957e-01
-1.0827434e-01
-1.0191529e-01
-8.4546455e-02
-5.8623478e-02
-3.0614715e-02
-6.7201203e-03
1.0564524e-02
2.3488329e-02
3.7256938e-02
5.6216969e-02
8.0392688e-02
1.0494406e-01
1.2290502e-01
1.2919224e-01
1.2360330e-01
1.1151637e-01
1.0178265e-01
1.0242082e-01
1.1648596e-01
1.4084596e-01
1.6843767e-01
1.9215609e-01
2.0809960e-01
2.1676596e-01
2.2159317e-01
2.2541715e-01
2.2719200e-01
2.2159856e-01
2.0184457e-01
1.6351276e-01
1.0715532e-01
3.8530039e-02
-3.3790242e-02
-1.0271362e-01
-1.6644476e-01
-2.2907439e-01
-2.9743782e-01
-3.7637506e-01
-4.6512593e-01
-5.5660002e-01
-6.4001946e-01
-7.0587982e-01
-7.5042232e-01
-7.7670953e-01
-7.9177210e-01
-8.0191091e-01
-8.0886380e-01
-8.0861320e-01
-7.9342901e-01
-7.5631456e-01
-6.9538373e-01
-6.1544496e-01
-5.2601371e-01
-4.3723277e-01
-3.5587967e-01
-2.8322970e-01
-2.1590807e-01
-1.4948103e-01
-8.2421152e-02
-1.7481427e-02
4.0308627e-02
8.7181716e-02
1.2333641e-01
1.5343428e-01
1.8444961e-01
2.2155649e-01
2.6439523e-01
3.0642235e-01
3.3796458e-01
3.5108785e-01
3.4366769e-01
3.2077458e-01
2.9254777e-01
2.6925722e-01
2.5619401e-01
2.5155940e-01
2.4848868e-01
2.3958410e-01
2.2124455e-01
1.9571707e-01
1.6992602e-01
1.5159698e-01
1.4502769e-01
1.4943177e-01
1.6083949e-01
1.7583693e-01
1.9450558e-01
2.2081186e-01
2.5991221e-01
3.1321331e-01
3.7382615e-01
4.2568018e-01
4.4759286e-01
4.2062780e-01
3.3563040e-01
1.9810471e-01
2.8368038e-02
