# Supplementary material for: Characterization of the disruption of neural control strategies for dynamic fingertip forces from attractor reconstruction
Source: PLoS One. 2017 Feb 13;12(2):e0172025. doi: 10.1371/journal.pone.0172025 (PMC5305200; doi:10.1371/journal.pone.0172025)
Supplement: S2 File — Zip file containing the code to reproduce the results of our study. (ZIP) [file pone.0172025.s002.zip › PLOS_One_Code/tis_OL/y1_2.dat]

5.7488897e-04
7.2260361e-02
1.5052505e-01
2.4023974e-01
3.4636307e-01
4.7272307e-01
6.1926509e-01
7.7928632e-01
9.3936541e-01
1.0831603e+00
1.1972903e+00
1.2761805e+00
1.3236495e+00
1.3505869e+00
1.3696213e+00
1.3894045e+00
1.4116851e+00
1.4323821e+00
1.4451249e+00
1.4448285e+00
1.4297446e+00
1.4012932e+00
1.3617682e+00
1.3115347e+00
1.2481855e+00
1.1685742e+00
1.0721709e+00
9.6342043e-01
8.5170530e-01
7.4858770e-01
6.6310408e-01
5.9748489e-01
5.4622252e-01
4.9934551e-01
4.4780712e-01
3.8791182e-01
3.2281185e-01
2.6056820e-01
2.0958593e-01
1.7381960e-01
1.5075961e-01
1.3337285e-01
1.1439927e-01
9.0345313e-02
6.3247788e-02
3.9337230e-02
2.5003583e-02
2.2337869e-02
2.7413780e-02
3.2662619e-02
3.1634812e-02
2.3048575e-02
1.1860779e-02
6.7091049e-03
1.4790835e-02
3.6983924e-02
6.6383363e-02
9.1227461e-02
1.0018755e-01
8.6995828e-02
5.2458991e-02
3.1628159e-03
-5.2721629e-02
-1.1042729e-01
-1.7130593e-01
-2.4175963e-01
-3.2960239e-01
-4.4024390e-01
-5.7451953e-01
-7.2909442e-01
-8.9923579e-01
-1.0820071e+00
-1.2772023e+00
-1.4851342e+00
-1.7030254e+00
-1.9225510e+00
-2.1300681e+00
-2.3097833e+00
-2.4488581e+00
-2.5419708e+00
-2.5925491e+00
-2.6099574e+00
-2.6045484e+00
-2.5831736e+00
-2.5468655e+00
-2.4915959e+00
-2.4120629e+00
-2.3065248e+00
-2.1794178e+00
-2.0399746e+00
-1.8980843e+00
-1.7601330e+00
-1.6269562e+00
-1.4948206e+00
-1.3590056e+00
-1.2177969e+00
-1.0740283e+00
-9.3314925e-01
-7.9947004e-01
-6.7306756e-01
-5.4885534e-01
-4.1829110e-01
-2.7326986e-01
-1.1026861e-01
6.7962392e-02
2.5433270e-01
4.4157110e-01
6.2608775e-01
8.0966243e-01
9.9816595e-01
1.1976938e+00
1.4101721e+00
1.6313688e+00
1.8525846e+00
2.0645300e+00
2.2608115e+00
2.4392797e+00
2.6007025e+00
2.7454881e+00
2.8706892e+00
2.9698328e+00
3.0359811e+00
3.0657778e+00
3.0618637e+00
3.0325282e+00
2.9886974e+00
2.9391950e+00
2.8865220e+00
2.8259206e+00
2.7485961e+00
2.6471100e+00
2.5199043e+00
2.3728911e+00
2.2174312e+00
2.0654625e+00
1.9243664e+00
1.7948184e+00
1.6727653e+00
1.5536461e+00
1.4359612e+00
1.3223927e+00
1.2180978e+00
1.1269653e+00
1.0479855e+00
9.7438002e-01
8.9634614e-01
8.0563470e-01
6.9931733e-01
5.8103479e-01
4.5911789e-01
3.4207901e-01
2.3368842e-01
1.3072526e-01
2.4754871e-02
-9.3566116e-02
-2.3029586e-01
-3.8606254e-01
-5.5688659e-01
-7.3760427e-01
-9.2566019e-01
-1.1223263e+00
-1.3303561e+00
-1.5498972e+00
-1.7753992e+00
-1.9951938e+00
-2.1941228e+00
-2.3584345e+00
-2.4806682e+00
-2.5616520e+00
-2.6085088e+00
-2.6301833e+00
-2.6330456e+00
-2.6185612e+00
-2.5840951e+00
-2.5265956e+00
-2.4468673e+00
-2.3512377e+00
-2.2494041e+00
-2.1502346e+00
-2.0582758e+00
-1.9726869e+00
-1.8890198e+00
-1.8030397e+00
-1.7143484e+00
-1.6272116e+00
-1.5479319e+00
-1.4806469e+00
-1.4240644e+00
-1.3706111e+00
-1.3085487e+00
-1.2266917e+00
-1.1195922e+00
-9.9004565e-01
-8.4745222e-01
-7.0346073e-01
-5.6754879e-01
-4.4450709e-01
-3.3474259e-01
-2.3713379e-01
-1.5240441e-01
-8.4180562e-02
-3.6737017e-02
-1.1214171e-02
-2.9943471e-03
-1.8513936e-03
4.9815465e-03
2.7973285e-02
7.1091267e-02
1.3077581e-01
1.9864029e-01
2.6601742e-01
3.2789892e-01
3.8470789e-01
4.4119897e-01
5.0282241e-01
5.7166336e-01
6.4488700e-01
7.1682195e-01
7.8302457e-01
8.4361031e-01
9.0400682e-01
9.7257752e-01
1.0559333e+00
1.1544284e+00
1.2608405e+00
1.3632013e+00
1.4498798e+00
1.5140318e+00
1.5555222e+00
1.5796846e+00
1.5934421e+00
1.6009290e+00
1.6014899e+00
1.5912213e+00
1.5666523e+00
1.5281931e+00
1.4815409e+00
1.4360626e+00
1.4004383e+00
1.3779094e+00
1.3644098e+00
1.3508743e+00
1.3279374e+00
1.2900990e+00
1.2373368e+00
1.1735254e+00
1.1025246e+00
1.0244239e+00
9.3469383e-01
8.2687892e-01
6.9683971e-01
5.4593870e-01
3.8174882e-01
2.1595368e-01
6.0007808e-02
-7.9358355e-02
-2.0199829e-01
-3.1252365e-01
-4.1635877e-01
-5.1616990e-01
-6.1036608e-01
-6.9434026e-01
-7.6402331e-01
-8.1967044e-01
-8.6705188e-01
-9.1500753e-01
-9.7108778e-01
-1.0379960e+00
-1.1125796e+00
-1.1877367e+00
-1.2563258e+00
-1.3148135e+00
-1.3641344e+00
-1.4071703e+00
-1.4448009e+00
-1.4731437e+00
-1.4834688e+00
-1.4650227e+00
-1.4099141e+00
-1.3176841e+00
-1.1965353e+00
-1.0601062e+00
-9.2169089e-01
-7.8903145e-01
-6.6197203e-01
-5.3395800e-01
-3.9681172e-01
-2.4613852e-01
-8.3979482e-02
8.2544574e-02
2.4491421e-01
3.9661822e-01
5.3465793e-01
6.5863349e-01
7.6795863e-01
8.5924078e-01
9.2628559e-01
9.6314240e-01
9.6803630e-01
9.4564871e-01
9.0660544e-01
8.6419200e-01
8.2915776e-01
8.0488181e-01
7.8589131e-01
7.6094906e-01
7.1893300e-01
6.5432557e-01
5.6980082e-01
4.7477693e-01
3.8056146e-01
2.9489384e-01
2.1940119e-01
1.5123875e-01
8.7056255e-02
2.6457107e-02
-2.6733014e-02
-6.5814283e-02
-8.4652770e-02
-8.1334248e-02
-5.9534640e-02
-2.6623380e-02
1.0187064e-02
4.7379229e-02
8.6536271e-02
1.3267308e-01
1.8995999e-01
2.5732575e-01
3.2709975e-01
3.8767757e-01
4.2825698e-01
4.4285641e-01
4.3188204e-01
4.0070000e-01
3.5584524e-01
3.0105036e-01
2.3574388e-01
1.5681409e-01
6.2018770e-02
-4.7216245e-02
-1.6500217e-01
-2.8269033e-01
-3.9261107e-01
-4.9188829e-01
-5.8368180e-01
-6.7477433e-01
-7.7097576e-01
-8.7300319e-01
-9.7494336e-01
-1.0662110e+00
-1.1362828e+00
-1.1795103e+00
-1.1968764e+00
-1.1938561e+00
-1.1763833e+00
-1.1476094e+00
-1.1070096e+00
-1.0521881e+00
-9.8257815e-01
-9.0271834e-01
-8.2244701e-01
-7.5349634e-01
-7.0460253e-01
-6.7775324e-01
-6.6706760e-01
-6.6086377e-01
-6.4650474e-01
-6.1583994e-01
-5.6801916e-01
-5.0806343e-01
-4.4258204e-01
-3.7555409e-01
-3.0649285e-01
-2.3186742e-01
-1.4893197e-01
-5.9355489e-02
3.0162260e-02
1.1084748e-01
1.7629304e-01
2.2573050e-01
2.6462784e-01
3.0227286e-01
3.4713108e-01
4.0231813e-01
4.6400871e-01
5.2370550e-01
5.7276875e-01
6.0675316e-01
6.2762724e-01
6.4270955e-01
6.6048679e-01
6.8564513e-01
7.1666269e-01
7.4739937e-01
7.7111476e-01
7.8423539e-01
7.8798867e-01
7.8709585e-01
7.8604132e-01
7.8527277e-01
7.8023081e-01
7.6400374e-01
7.3167390e-01
6.8375262e-01
6.2715958e-01
5.7322577e-01
5.3326069e-01
5.1388593e-01
5.1498710e-01
5.3134946e-01
5.5647618e-01
5.8615104e-01
6.2000448e-01
6.6031376e-01
7.0849863e-01
7.6160982e-01
8.1172037e-01
8.4896856e-01
8.6614493e-01
8.6200673e-01
8.4173595e-01
8.1432791e-01
7.8785288e-01
7.6496154e-01
7.4147447e-01
7.0894061e-01
6.5933363e-01
5.8923807e-01
5.0171789e-01
4.0496978e-01
3.0804262e-01
2.1591364e-01
1.2724866e-01
3.6324697e-02
-6.2517074e-02
-1.7080906e-01
-2.8435368e-01
-3.9480376e-01
-4.9373361e-01
-5.7681077e-01
-6.4521268e-01
-7.0344690e-01
-7.5538421e-01
-8.0106872e-01
-8.3591085e-01
-8.5274452e-01
-8.4604386e-01
-8.1600753e-01
-7.6974640e-01
-7.1869955e-01
-6.7389332e-01
-6.4150264e-01
-6.2064201e-01
-6.0454848e-01
-5.8497276e-01
-5.5735090e-01
-5.2326707e-01
-4.8871896e-01
-4.5987043e-01
-4.3922683e-01
-4.2428415e-01
-4.0929310e-01
-3.8929120e-01
-3.6391115e-01
-3.3816985e-01
-3.1964167e-01
-3.1409976e-01
-3.2217708e-01
-3.3838653e-01
-3.5296177e-01
-3.5616978e-01
-3.4304308e-01
-3.1555397e-01
-2.8093909e-01
-2.4759523e-01
-2.2106364e-01
-2.0200942e-01
-1.8710796e-01
-1.7245727e-01
-1.5732507e-01
-1.4533175e-01
-1.4204319e-01
-1.5076401e-01
-1.6933968e-01
-1.8977678e-01
-2.0103537e-01
-1.9395326e-01
-1.6578748e-01
-1.2157354e-01
-7.1561894e-02
-2.6611506e-02
5.9737458e-03
2.4671545e-02
3.3290106e-02
3.7878982e-02
4.2697352e-02
4.7934370e-02
5.0542611e-02
4.7193652e-02
3.7294357e-02
2.4374121e-02
1.4860920e-02
1.4432000e-02
2.4070165e-02
3.8756633e-02
4.9775898e-02
4.8879606e-02
3.1759204e-02
-7.6172812e-04
-4.4244272e-02
-9.4110939e-02
-1.4887264e-01
-2.1063888e-01
-2.8250221e-01
-3.6474651e-01
-4.5221325e-01
-5.3420296e-01
-5.9735829e-01
-6.3075091e-01
-6.3067222e-01
-6.0211704e-01
-5.5594308e-01
-5.0354509e-01
-4.5201553e-01
-4.0196684e-01
-3.4889889e-01
-2.8744969e-01
-2.1594169e-01
-1.3811031e-01
-6.1089258e-02
8.4918298e-03
6.7803193e-02
1.1906238e-01
1.6816239e-01
2.2099602e-01
2.7947336e-01
3.4002501e-01
3.9563248e-01
4.3985896e-01
4.7047850e-01
4.9096060e-01
5.0892623e-01
5.3191217e-01
5.6278167e-01
5.9800490e-01
6.2998922e-01
6.5160144e-01
6.6001039e-01
6.5796358e-01
6.5194932e-01
6.4810185e-01
6.4827865e-01
6.4900431e-01
6.4392059e-01
6.2786784e-01
6.0011262e-01
5.6525421e-01
5.3136744e-01
5.0594208e-01
4.9174213e-01
4.8538181e-01
4.7966143e-01
4.6804856e-01
4.4864458e-01
4.2565248e-01
4.0747605e-01
4.0209352e-01
4.1237812e-01
4.3460879e-01
4.6108410e-01
4.8472337e-01
5.0274120e-01
5.1770870e-01
5.3568589e-01
5.6229043e-01
5.9896433e-01
6.4199253e-01
6.8484149e-01
7.2195461e-01
7.5166321e-01
7.7690771e-01
8.0336178e-01
8.3547745e-01
8.7255067e-01
9.0761796e-01
9.3023515e-01
9.3142689e-01
9.0794431e-01
8.6369740e-01
8.0751928e-01
7.4805715e-01
6.8858149e-01
6.2501977e-01
5.4826642e-01
4.4888104e-01
3.2140154e-01
1.6646614e-01
-9.9748552e-03
-1.9997604e-01
-3.9743365e-01
-5.9978235e-01
-8.0661450e-01
-1.0166421e+00
-1.2251011e+00
-1.4230538e+00
-1.5993349e+00
-1.7447559e+00
-1.8563271e+00
-1.9385333e+00
-2.0006164e+00
-2.0516290e+00
-2.0960677e+00
-2.1321008e+00
-2.1531775e+00
-2.1523365e+00
-2.1267084e+00
-2.0791795e+00
-2.0162712e+00
-1.9441103e+00
-1.8651752e+00
-1.7773874e+00
-1.6758491e+00
-1.5564902e+00
-1.4195842e+00
-1.2707170e+00
-1.1185527e+00
-9.7098618e-01
-8.3190831e-01
-7.0011648e-01
-5.7105313e-01
-4.4078951e-01
-3.0982887e-01
-1.8383038e-01
-7.0600353e-02
2.4506653e-02
1.0194322e-01
1.6838828e-01
2.3391521e-01
3.0696381e-01
3.8974803e-01
4.7703566e-01
5.5902271e-01
6.2625239e-01
6.7386390e-01
7.0350265e-01
7.2221818e-01
7.3873426e-01
7.5915227e-01
7.8487020e-01
8.1381135e-01
8.4353785e-01
8.7393943e-01
9.0795741e-01
9.4979631e-01
1.0012705e+00
1.0586153e+00
1.1124564e+00
1.1513885e+00
1.1669036e+00
1.1568417e+00
1.1258637e+00
1.0828637e+00
1.0363881e+00
9.9046788e-01
9.4350340e-01
8.9078372e-01
8.2874061e-01
7.5840865e-01
6.8637906e-01
6.2254827e-01
5.7534237e-01
5.4697700e-01
5.3195317e-01
5.1991456e-01
5.0093686e-01
4.7015815e-01
4.2958510e-01
3.8633748e-01
3.4817956e-01
3.1896407e-01
2.9691565e-01
2.7649893e-01
2.5208399e-01
2.2109585e-01
1.8527870e-01
1.4952062e-01
1.1854388e-01
9.3330157e-02
6.9928437e-02
4.1659660e-02
3.1849247e-03
-4.6015325e-02
-1.0048712e-01
-1.5076228e-01
-1.8794653e-01
-2.0844736e-01
-2.1559221e-01
-2.1710964e-01
-2.2051070e-01
-2.2926336e-01
-2.4152556e-01
-2.5189205e-01
-2.5531509e-01
-2.5084120e-01
-2.4255896e-01
-2.3717807e-01
-2.4004156e-01
-2.5191797e-01
-2.6806305e-01
-2.8014398e-01
-2.8047532e-01
-2.6628012e-01
-2.4110430e-01
-2.1246651e-01
-1.8749970e-01
-1.6922603e-01
-1.5525650e-01
-1.3955838e-01
-1.1661949e-01
-8.5555889e-02
-5.1182283e-02
-2.1280521e-02
-2.1936169e-03
4.4411081e-03
2.3077222e-03
-1.7485891e-03
-1.6842621e-03
4.2109116e-03
1.2656598e-02
1.8066412e-02
1.6648451e-02
9.4641924e-03
2.9100081e-03
6.0884209e-03
2.5847873e-02
6.2113796e-02
1.0663457e-01
1.4607859e-01
1.6754081e-01
1.6356513e-01
1.3454938e-01
8.7466417e-02
3.1418451e-02
-2.7275765e-02
-8.7177579e-02
-1.5003671e-01
-2.1720329e-01
-2.8673927e-01
-3.5272288e-01
-4.0711046e-01
-4.4349756e-01
-4.6069966e-01
-4.6363747e-01
-4.6081574e-01
-4.6004636e-01
-4.6477759e-01
-4.7271060e-01
-4.7751822e-01
-4.7316107e-01
-4.5829029e-01
-4.3759228e-01
-4.1917835e-01
-4.1003971e-01
-4.1238897e-01
-4.2266270e-01
-4.3364239e-01
-4.3877128e-01
-4.3620224e-01
-4.2989801e-01
-4.2722005e-01
-4.3487936e-01
-4.5558139e-01
-4.8677956e-01
-5.2213274e-01
-5.5519339e-01
-5.8317788e-01
-6.0810139e-01
-6.3437177e-01
-6.6449876e-01
-6.9556739e-01
-7.1844907e-01
-7.2056412e-01
-6.9135064e-01
-6.2743553e-01
-5.3406965e-01
-4.2203139e-01
-3.0237850e-01
-1.8219567e-01
-6.3171013e-02
5.6635559e-02
1.7874069e-01
3.0033221e-01
4.1332512e-01
5.0711927e-01
5.7312580e-01
6.0843194e-01
6.1698078e-01
6.0770490e-01
5.9015685e-01
5.6988411e-01
5.4659091e-01
5.1633231e-01
4.7607918e-01
4.2775749e-01
3.7959531e-01
3.4390875e-01
3.3210607e-01
3.4966831e-01
3.9427802e-01
4.5793908e-01
5.3111495e-01
6.0632490e-01
6.7981860e-01
7.5093313e-01
8.1952771e-01
8.8327583e-01
9.3714370e-01
9.7567735e-01
9.9646196e-01
1.0025716e+00
1.0026452e+00
1.0080992e+00
1.0281541e+00
1.0651429e+00
1.1131835e+00
1.1611793e+00
1.1980975e+00
1.2174917e+00
1.2192857e+00
1.2082061e+00
1.1896736e+00
1.1656342e+00
1.1331238e+00
1.0862426e+00
1.0197552e+00
9.3210376e-01
8.2654772e-01
7.0984987e-01
5.8884276e-01
4.6683102e-01
3.4233506e-01
2.1094379e-01
6.8807697e-02
-8.4369694e-02
-2.4438288e-01
-4.0434360e-01
-5.5870603e-01
-7.0705959e-01
-8.5476227e-01
-1.0097252e+00
-1.1774755e+00
-1.3573823e+00
-1.5418449e+00
-1.7188019e+00
-1.8764407e+00
-2.0075275e+00
-2.1107393e+00
-2.1885421e+00
-2.2435160e+00
-2.2754361e+00
-2.2804947e+00
-2.2532032e+00
-2.1903933e+00
-2.0949783e+00
-1.9765184e+00
-1.8477511e+00
-1.7192542e+00
-1.5953271e+00
-1.4730016e+00
-1.3446405e+00
-1.2030534e+00
-1.0462506e+00
-8.7874815e-01
-7.0883296e-01
-5.4402034e-01
-3.8747437e-01
-2.3694530e-01
-8.6609953e-02
6.8894995e-02
2.3050029e-01
3.9350335e-01
5.4986585e-01
6.9220197e-01
8.1705937e-01
9.2606719e-01
1.0244545e+00
1.1174023e+00
1.2062447e+00
1.2872090e+00
1.3536497e+00
1.4001332e+00
1.4258254e+00
1.4354166e+00
1.4369840e+00
1.4376855e+00
1.4398355e+00
1.4400138e+00
1.4316171e+00
1.4088472e+00
1.3697521e+00
1.3170334e+00
1.2562645e+00
1.1921741e+00
1.1252202e+00
1.0511112e+00
9.6387235e-01
8.6043006e-01
7.4394679e-01
6.2414410e-01
5.1412408e-01
4.2469224e-01
3.5910260e-01
3.1157141e-01
2.7042281e-01
2.2362573e-01
1.6365189e-01
8.9714353e-02
6.7087971e-03
-7.8545380e-02
-1.6146338e-01
-2.4143114e-01
-3.2029663e-01
-3.9932204e-01
-4.7680345e-01
-5.4752601e-01
-6.0438898e-01
-6.4173217e-01
-6.5849897e-01
-6.5882722e-01
-6.4931783e-01
-6.3465065e-01
-6.1414038e-01
-5.8109428e-01
-5.2563428e-01
-4.4004133e-01
-3.2367219e-01
-1.8418182e-01
-3.4405205e-02
1.1273373e-01
2.4835432e-01
3.6917570e-01
4.7610772e-01
5.7059423e-01
6.5097001e-01
7.1150645e-01
7.4479937e-01
7.4568625e-01
7.1436768e-01
6.5729479e-01
5.8518868e-01
5.0861773e-01
4.3336113e-01
3.5859012e-01
2.7904423e-01
1.8948562e-01
8.8597990e-02
-1.9630004e-02
-1.2763479e-01
-2.2818410e-01
-3.1791784e-01
-3.9796415e-01
-4.7140068e-01
-5.3977613e-01
-6.0109978e-01
-6.5023903e-01
-6.8149539e-01
-6.9236945e-01
-6.8644405e-01
-6.7314862e-01
-6.6412183e-01
-6.6823069e-01
-6.8783988e-01
-7.1798062e-01
-7.4896663e-01
-7.7163777e-01
-7.8252694e-01
-7.8570856e-01
-7.9034279e-01
-8.0585566e-01
-8.3758369e-01
-8.8487065e-01
-9.4246687e-01
-1.0045529e+00
-1.0687852e+00
-1.1374118e+00
-1.2148245e+00
-1.3035939e+00
-1.4015364e+00
-1.5011695e+00
-1.5917814e+00
-1.6633383e+00
-1.7100967e+00
-1.7314903e+00
-1.7297952e+00
-1.7064275e+00
-1.6592171e+00
-1.5820134e+00
-1.4669968e+00
-1.3089342e+00
-1.1089575e+00
-8.7510428e-01
-6.1915095e-01
-3.5200483e-01
-8.0418289e-02
1.9357724e-01
4.7049302e-01
7.4952721e-01
1.0253245e+00
1.2877684e+00
1.5251874e+00
1.7289295e+00
1.8967322e+00
2.0333546e+00
2.1480285e+00
2.2495373e+00
2.3414412e+00
2.4204286e+00
2.4786918e+00
2.5085077e+00
2.5063462e+00
2.4746159e+00
2.4202054e+00
2.3504005e+00
2.2687019e+00
2.1735584e+00
2.0607945e+00
1.9277506e+00
1.7764599e+00
1.6142790e+00
1.4516252e+00
1.2976673e+00
1.1563350e+00
1.0253489e+00
8.9880793e-01
7.7130027e-01
6.4108900e-01
5.1100709e-01
3.8657528e-01
2.7192295e-01
1.6589646e-01
6.1381532e-02
-5.1301198e-02
-1.7907670e-01
-3.2194566e-01
-4.7194125e-01
-6.1574021e-01
-7.3988997e-01
-8.3589159e-01
-9.0218218e-01
-9.4231377e-01
-9.6118723e-01
-9.6178402e-01
-9.4392409e-01
-9.0563642e-01
-8.4661074e-01
-7.7154206e-01
-6.9072001e-01
-6.1718958e-01
-5.6220391e-01
-5.3129621e-01
-5.2266381e-01
-5.2883905e-01
-5.4127166e-01
-5.5524081e-01
-5.7174667e-01
-5.9531921e-01
-6.2971246e-01
-6.7432595e-01
-7.2322735e-01
-7.6736033e-01
-7.9895960e-01
-8.1550635e-01
-8.2049761e-01
-8.2066588e-01
-8.2183491e-01
-8.2587482e-01
-8.2988501e-01
-8.2781400e-01
-8.1402460e-01
-7.8690720e-01
-7.5002744e-01
-7.0999913e-01
-6.7269274e-01
-6.4016744e-01
-6.0991469e-01
-5.7693830e-01
-5.3792310e-01
-4.9502889e-01
-4.5640025e-01
-4.3270767e-01
-4.3191441e-01
-4.5526645e-01
-4.9645052e-01
-5.4441012e-01
-5.8858013e-01
-6.2357006e-01
-6.5038743e-01
-6.7382996e-01
-6.9829776e-01
-7.2459392e-01
-7.4907386e-01
-7.6554405e-01
-7.6924401e-01
-7.6054305e-01
-7.4550342e-01
-7.3259958e-01
-7.2766587e-01
-7.2998442e-01
-7.3146517e-01
-7.1956389e-01
-6.8299479e-01
-6.1729571e-01
-5.2679463e-01
-4.2189643e-01
-3.1373029e-01
-2.0925388e-01
-1.0899046e-01
-8.1822002e-03
9.9426266e-02
2.1762267e-01
3.4623608e-01
4.8264775e-01
6.2446209e-01
7.7122806e-01
9.2427410e-01
1.0846241e+00
1.2498251e+00
1.4117718e+00
1.5576940e+00
1.6744059e+00
1.7535473e+00
1.7950355e+00
1.8070939e+00
1.8026522e+00
1.7934437e+00
1.7848003e+00
1.7742411e+00
1.7544600e+00
1.7184551e+00
1.6637771e+00
1.5939730e+00
1.5167315e+00
1.4397278e+00
1.3667561e+00
1.2967997e+00
1.2263867e+00
1.1532065e+00
1.0787255e+00
1.0085790e+00
9.5035513e-01
9.0941563e-01
8.8508648e-01
8.7005658e-01
8.5368745e-01
8.2710534e-01
7.8717014e-01
7.3749842e-01
6.8602761e-01
6.4009216e-01
6.0175845e-01
5.6638986e-01
5.2505264e-01
4.6870023e-01
3.9155510e-01
2.9228385e-01
1.7273135e-01
3.4977699e-02
-1.2125002e-01
-2.9852893e-01
-4.9873362e-01
-7.1910654e-01
-9.4983182e-01
-1.1745014e+00
-1.3738613e+00
-1.5318860e+00
-1.6412884e+00
-1.7050923e+00
-1.7333094e+00
-1.7369615e+00
-1.7227932e+00
-1.6910305e+00
-1.6370191e+00
-1.5557704e+00
-1.4465433e+00
-1.3144432e+00
-1.1684079e+00
-1.0174242e+00
-8.6721813e-01
-7.1884435e-01
-5.6992323e-01
-4.1820481e-01
-2.6529917e-01
-1.1781220e-01
1.4875057e-02
1.2447411e-01
2.0699448e-01
2.6373869e-01
2.9943013e-01
3.1811112e-01
3.1930025e-01
