# Supplementary material for: Characterization of the disruption of neural control strategies for dynamic fingertip forces from attractor reconstruction
Source: PLoS One. 2017 Feb 13;12(2):e0172025. doi: 10.1371/journal.pone.0172025 (PMC5305200; doi:10.1371/journal.pone.0172025)
Supplement: S2 File — Zip file containing the code to reproduce the results of our study. (ZIP) [file pone.0172025.s002.zip › PLOS_One_Code/tis_OL/y1_3.dat]

2.8625003e-01
3.4559233e-01
3.8105982e-01
3.7248076e-01
3.1060892e-01
1.9865029e-01
5.0519342e-02
-1.1378954e-01
-2.7466055e-01
-4.1887147e-01
-5.4228729e-01
-6.4805294e-01
-7.4191535e-01
-8.2755006e-01
-9.0408858e-01
-9.6687923e-01
-1.0111643e+00
-1.0364391e+00
-1.0482255e+00
-1.0556798e+00
-1.0665850e+00
-1.0827934e+00
-1.0984237e+00
-1.1017287e+00
-1.0801479e+00
-1.0260978e+00
-9.3995770e-01
-8.2852884e-01
-7.0051010e-01
-5.6201503e-01
-4.1442233e-01
-2.5556369e-01
-8.3786525e-02
9.7529868e-02
2.7829456e-01
4.4420715e-01
5.8165259e-01
6.8197617e-01
7.4315977e-01
7.6834298e-01
7.6186738e-01
7.2508801e-01
6.5488062e-01
5.4598741e-01
3.9559010e-01
2.0751376e-01
-5.7785319e-03
-2.2439098e-01
-4.2540779e-01
-5.8869337e-01
-7.0103507e-01
-7.5677643e-01
-7.5561134e-01
-6.9961130e-01
-5.9127418e-01
-4.3354815e-01
-2.3182872e-01
3.5862895e-03
2.5707771e-01
5.1048126e-01
7.4766261e-01
9.5844346e-01
1.1401627e+00
1.2961250e+00
1.4312905e+00
1.5473763e+00
1.6405129e+00
1.7028939e+00
1.7269034e+00
1.7089384e+00
1.6509865e+00
1.5593411e+00
1.4410430e+00
1.3001110e+00
1.1362213e+00
9.4674861e-01
7.3042995e-01
4.9014541e-01
2.3345652e-01
-2.9339822e-02
-2.8906184e-01
-5.4138819e-01
-7.8774509e-01
-1.0323881e+00
-1.2775897e+00
-1.5198565e+00
-1.7491102e+00
-1.9514575e+00
-2.1148427e+00
-2.2350094e+00
-2.3181814e+00
-2.3786681e+00
-2.4329134e+00
-2.4932025e+00
-2.5636527e+00
-2.6398781e+00
-2.7122639e+00
-2.7706846e+00
-2.8073993e+00
-2.8166667e+00
-2.7925780e+00
-2.7275950e+00
-2.6131732e+00
-2.4425101e+00
-2.2144518e+00
-1.9363911e+00
-1.6236329e+00
-1.2947395e+00
-9.6532622e-01
-6.4356603e-01
-3.2919617e-01
-1.6259525e-02
3.0141518e-01
6.2463496e-01
9.4646003e-01
1.2542880e+00
1.5346979e+00
1.7782755e+00
1.9824147e+00
2.1510010e+00
2.2909519e+00
2.4074852e+00
2.5011996e+00
2.5686991e+00
2.6057943e+00
2.6109537e+00
2.5871007e+00
2.5408073e+00
2.4791730e+00
2.4064281e+00
2.3229584e+00
2.2275464e+00
2.1209309e+00
2.0080568e+00
1.8975969e+00
1.7987736e+00
1.7166793e+00
1.6485497e+00
1.5836804e+00
1.5075787e+00
1.4080866e+00
1.2803496e+00
1.1286986e+00
9.6488288e-01
8.0327969e-01
6.5532955e-01
5.2627824e-01
4.1573251e-01
3.2091839e-01
2.4033217e-01
1.7583142e-01
1.3195916e-01
1.1247030e-01
1.1599620e-01
1.3399806e-01
1.5275259e-01
1.5819093e-01
1.4082932e-01
9.8494086e-02
3.5623395e-02
-4.0730880e-02
-1.2594493e-01
-2.2045633e-01
-3.2841164e-01
-4.5391264e-01
-5.9758831e-01
-7.5525953e-01
-9.1926569e-01
-1.0818899e+00
-1.2387746e+00
-1.3896604e+00
-1.5357245e+00
-1.6755066e+00
-1.8020542e+00
-1.9027379e+00
-1.9621198e+00
-1.9672891e+00
-1.9133442e+00
-1.8057637e+00
-1.6582661e+00
-1.4877731e+00
-1.3092479e+00
-1.1324248e+00
-9.6148406e-01
-7.9763803e-01
-6.4278417e-01
-5.0132099e-01
-3.7871028e-01
-2.7810628e-01
-1.9754382e-01
-1.2944550e-01
-6.3139194e-02
1.0169248e-02
9.2478624e-02
1.7752140e-01
2.5397584e-01
3.1125574e-01
3.4453806e-01
3.5675996e-01
3.5681125e-01
3.5469372e-01
3.5635966e-01
3.6157574e-01
3.6595084e-01
3.6520435e-01
3.5876921e-01
3.5093279e-01
3.4908540e-01
3.5975212e-01
3.8450071e-01
4.1848306e-01
4.5266798e-01
4.7813623e-01
4.8986356e-01
4.8827775e-01
4.7790611e-01
4.6351212e-01
4.4583129e-01
4.1990646e-01
3.7732912e-01
3.1083942e-01
2.1853673e-01
1.0567053e-01
-1.6920944e-02
-1.3740045e-01
-2.4826013e-01
-3.4895412e-01
-4.4413832e-01
-5.3904757e-01
-6.3506304e-01
-7.2781473e-01
-8.0882435e-01
-8.7012380e-01
-9.0921669e-01
-9.3089134e-01
-9.4450948e-01
-9.5869448e-01
-9.7667384e-01
-9.9458885e-01
-1.0035362e+00
-9.9450089e-01
-9.6353979e-01
-9.1393859e-01
-8.5403143e-01
-7.9240841e-01
-7.3346354e-01
-6.7533216e-01
-6.1101766e-01
-5.3233319e-01
-4.3454595e-01
-3.1868327e-01
-1.9014658e-01
-5.5043071e-02
8.3314312e-02
2.2596483e-01
3.7700706e-01
5.3966461e-01
7.1180096e-01
8.8403839e-01
1.0420893e+00
1.1719680e+00
1.2651674e+00
1.3213332e+00
1.3471668e+00
1.3518915e+00
1.3418238e+00
1.3176226e+00
1.2757560e+00
1.2125172e+00
1.1276815e+00
1.0257808e+00
9.1428076e-01
7.9945643e-01
6.8260714e-01
5.5969625e-01
4.2512351e-01
2.7721262e-01
1.2208639e-01
-2.6057816e-02
-1.4849930e-01
-2.2808354e-01
-2.5509162e-01
-2.2982666e-01
-1.6088025e-01
-6.0810816e-02
5.8089184e-02
1.8616621e-01
3.1625105e-01
4.4136128e-01
5.5218798e-01
6.3696074e-01
6.8450764e-01
6.8869705e-01
6.5163593e-01
5.8396268e-01
5.0167873e-01
4.2017359e-01
3.4803733e-01
2.8426343e-01
2.2049017e-01
1.4656314e-01
5.6175555e-02
-4.9910399e-02
-1.6429010e-01
-2.7676589e-01
-3.7927904e-01
-4.6858345e-01
-5.4525103e-01
-6.1051696e-01
-6.6342280e-01
-6.9984143e-01
-7.1396323e-01
-7.0179222e-01
-6.6462107e-01
-6.0976535e-01
-5.4770672e-01
-4.8757022e-01
-4.3362730e-01
-3.8438343e-01
-3.3465317e-01
-2.7990989e-01
-2.2054076e-01
-1.6304333e-01
-1.1722092e-01
-9.1258004e-02
-8.7454703e-02
-1.0050296e-01
-1.1913141e-01
-1.3077276e-01
-1.2704852e-01
-1.0679262e-01
-7.4891985e-02
-3.8186914e-02
-1.1678945e-03
3.6378316e-02
7.8737120e-02
1.3083576e-01
1.9406161e-01
2.6442286e-01
3.3446516e-01
3.9738077e-01
4.5049407e-01
4.9620044e-01
5.3987896e-01
5.8574906e-01
6.3317942e-01
6.7616321e-01
7.0643331e-01
7.1794993e-01
7.0995959e-01
6.8727776e-01
6.5782746e-01
6.2838280e-01
6.0069947e-01
5.7062699e-01
5.3090556e-01
4.7575461e-01
4.0458717e-01
3.2311592e-01
2.4125012e-01
1.6838652e-01
1.0840914e-01
5.7530042e-02
6.3754095e-03
-5.5161681e-02
-1.3310310e-01
-2.2683490e-01
-3.2996536e-01
-4.3433622e-01
-5.3489842e-01
-6.3213119e-01
-7.3046819e-01
-8.3424065e-01
-9.4394139e-01
-1.0548239e+00
-1.1585736e+00
-1.2473807e+00
-1.3179707e+00
-1.3726193e+00
-1.4163438e+00
-1.4524048e+00
-1.4790662e+00
-1.4892337e+00
-1.4730696e+00
-1.4225936e+00
-1.3360119e+00
-1.2190628e+00
-1.0825317e+00
-9.3776167e-01
-7.9274195e-01
-6.5039247e-01
-5.0968256e-01
-3.6915028e-01
-2.3071717e-01
-1.0105195e-01
1.0442641e-02
9.5397181e-02
1.4963822e-01
1.7431877e-01
1.7453007e-01
1.5581564e-01
1.2057761e-01
6.7114134e-02
-7.7847644e-03
-1.0452160e-01
-2.1742215e-01
-3.3430261e-01
-4.3941206e-01
-5.1895258e-01
-5.6652400e-01
-5.8514623e-01
-5.8470649e-01
-5.7682528e-01
-5.7012525e-01
-5.6780421e-01
-5.6819617e-01
-5.6789577e-01
-5.6541568e-01
-5.6261341e-01
-5.6289098e-01
-5.6784215e-01
-5.7475398e-01
-5.7626001e-01
-5.6243996e-01
-5.2480620e-01
-4.6012641e-01
-3.7144738e-01
-2.6557513e-01
-1.4885784e-01
-2.3825894e-02
1.1178666e-01
2.6327029e-01
4.3510111e-01
6.2715628e-01
8.3368972e-01
1.0459893e+00
1.2568786e+00
1.4641962e+00
1.6713464e+00
1.8844179e+00
2.1068810e+00
2.3347503e+00
2.5555869e+00
2.7522238e+00
2.9087998e+00
3.0158098e+00
3.0721937e+00
3.0838735e+00
3.0593848e+00
3.0050106e+00
2.9225614e+00
2.8109485e+00
2.6697197e+00
2.5018028e+00
2.3139123e+00
2.1143646e+00
1.9090547e+00
1.6978488e+00
1.4742237e+00
1.2289489e+00
9.5573336e-01
6.5582169e-01
3.3951089e-01
2.3899278e-02
-2.7240881e-01
-5.3516537e-01
-7.5766786e-01
-9.3975962e-01
-1.0839937e+00
-1.1916490e+00
-1.2607165e+00
-1.2868913e+00
-1.2672698e+00
-1.2044766e+00
-1.1080539e+00
-9.9190727e-01
-8.6961133e-01
-7.5036345e-01
-6.3739917e-01
-5.2954225e-01
-4.2530543e-01
-3.2711896e-01
-2.4262379e-01
-1.8209210e-01
-1.5395289e-01
-1.6120577e-01
-2.0033411e-01
-2.6314805e-01
-3.4102130e-01
-4.2937467e-01
-5.2944190e-01
-6.4624577e-01
-7.8456830e-01
-9.4548203e-01
-1.1249385e+00
-1.3149480e+00
-1.5070070e+00
-1.6958295e+00
-1.8806026e+00
-2.0626627e+00
-2.2412455e+00
-2.4100715e+00
-2.5567054e+00
-2.6653711e+00
-2.7225351e+00
-2.7226820e+00
-2.6707844e+00
-2.5798374e+00
-2.4650623e+00
-2.3379636e+00
-2.2029029e+00
-2.0576324e+00
-1.8974219e+00
-1.7200423e+00
-1.5281185e+00
-1.3276453e+00
-1.1244905e+00
-9.2157579e-01
-7.1823533e-01
-5.1192833e-01
-3.0154637e-01
-9.0404222e-02
1.1337611e-01
2.9965555e-01
4.6044501e-01
5.9308797e-01
7.0113345e-01
7.9250509e-01
8.7543290e-01
9.5420268e-01
1.0275502e+00
1.0906962e+00
1.1393627e+00
1.1733847e+00
1.1983395e+00
1.2243246e+00
1.2619635e+00
1.3176101e+00
1.3908176e+00
1.4755657e+00
1.5639580e+00
1.6498900e+00
1.7307869e+00
1.8064869e+00
1.8757294e+00
1.9327838e+00
1.9674169e+00
1.9689128e+00
1.9316028e+00
1.8585284e+00
1.7613121e+00
1.6561197e+00
1.5572525e+00
1.4714740e+00
1.3963032e+00
1.3231083e+00
1.2427678e+00
1.1506417e+00
1.0486550e+00
9.4373644e-01
8.4331834e-01
7.5045363e-01
6.6181251e-01
5.6981315e-01
4.6716349e-01
3.5101813e-01
2.2483132e-01
9.7112747e-02
-2.2518373e-02
-1.2781705e-01
-2.1792181e-01
-2.9561824e-01
-3.6339293e-01
-4.1994069e-01
-4.5906680e-01
-4.7187716e-01
-4.5179360e-01
-3.9974188e-01
-3.2583047e-01
-2.4607530e-01
-1.7623811e-01
-1.2619165e-01
-9.7224171e-02
-8.3200163e-02
-7.4928823e-02
-6.5226612e-02
-5.1569546e-02
-3.5229918e-02
-1.8438209e-02
-1.8108107e-03
1.6617201e-02
4.0236587e-02
7.0896087e-02
1.0596776e-01
1.3798514e-01
1.5750456e-01
1.5720620e-01
1.3479070e-01
9.3508326e-02
4.0157155e-02
-1.8797154e-02
-8.0932865e-02
-1.4886306e-01
-2.2780345e-01
-3.2150655e-01
-4.2903223e-01
-5.4393389e-01
-6.5645732e-01
-7.5818508e-01
-8.4672425e-01
-9.2720502e-01
-1.0093367e+00
-1.1019370e+00
-1.2081658e+00
-1.3237802e+00
-1.4392273e+00
-1.5447209e+00
-1.6354159e+00
-1.7131763e+00
-1.7838137e+00
-1.8519593e+00
-1.9168553e+00
-1.9712402e+00
-2.0038307e+00
-2.0043229e+00
-1.9682941e+00
-1.8990604e+00
-1.8055562e+00
-1.6980454e+00
-1.5843012e+00
-1.4678782e+00
-1.3490382e+00
-1.2278965e+00
-1.1077408e+00
-9.9577494e-01
-9.0036198e-01
-8.2653901e-01
-7.7247558e-01
-7.2871949e-01
-6.8096302e-01
-6.1562194e-01
-5.2551150e-01
-4.1218067e-01
-2.8358887e-01
-1.4898921e-01
-1.4153701e-02
1.2083305e-01
2.6032793e-01
4.0894251e-01
5.6684440e-01
7.2780595e-01
8.8131185e-01
1.0170869e+00
1.1292908e+00
1.2184169e+00
1.2901236e+00
1.3515770e+00
1.4075698e+00
1.4591828e+00
1.5057759e+00
1.5484400e+00
1.5923032e+00
1.6462664e+00
1.7201029e+00
1.8199652e+00
1.9446703e+00
2.0854139e+00
2.2293895e+00
2.3649911e+00
2.4856788e+00
2.5909175e+00
2.6839467e+00
2.7673104e+00
2.8385801e+00
2.8891773e+00
2.9072400e+00
2.8826849e+00
2.8116096e+00
2.6979778e+00
2.5517422e+00
2.3840543e+00
2.2022254e+00
2.0077713e+00
1.7986119e+00
1.5734024e+00
1.3350880e+00
1.0918295e+00
8.5460077e-01
6.3212124e-01
4.2583799e-01
2.2835510e-01
2.6425168e-02
-1.9342242e-01
-4.3958333e-01
-7.1261532e-01
-1.0060365e+00
-1.3101824e+00
-1.6166659e+00
-1.9203464e+00
-2.2177795e+00
-2.5039353e+00
-2.7697249e+00
-3.0017781e+00
-3.1848252e+00
-3.3060846e+00
-3.3595910e+00
-3.3477841e+00
-3.2794022e+00
-3.1652326e+00
-3.0141473e+00
-2.8311779e+00
-2.6185276e+00
-2.3792129e+00
-2.1210668e+00
-1.8579101e+00
-1.6065953e+00
-1.3816553e+00
-1.1905046e+00
-1.0313918e+00
-8.9515358e-01
-7.7032796e-01
-6.4895823e-01
-5.2945639e-01
-4.1506751e-01
-3.0979020e-01
-2.1482385e-01
-1.2754541e-01
-4.3435692e-02
4.0132244e-02
1.2078430e-01
1.9129300e-01
2.4324028e-01
2.7180706e-01
2.7889190e-01
2.7321097e-01
2.6736754e-01
2.7290312e-01
2.9576775e-01
3.3506777e-01
3.8581135e-01
4.4353477e-01
5.0793388e-01
5.8370120e-01
6.7800623e-01
7.9544475e-01
9.3316664e-01
1.0795443e+00
1.2175927e+00
1.3311591e+00
1.4106196e+00
1.4556921e+00
1.4743048e+00
1.4779396e+00
1.4759318e+00
1.4721740e+00
1.4657450e+00
1.4539984e+00
1.4355667e+00
1.4115667e+00
1.3843992e+00
1.3547231e+00
1.3187809e+00
1.2686828e+00
1.1961130e+00
1.0970873e+00
9.7477278e-01
8.3892456e-01
7.0214870e-01
5.7443639e-01
4.5867404e-01
3.4991201e-01
2.3885157e-01
1.1722713e-01
-1.7809956e-02
-1.6202753e-01
-3.0583411e-01
-4.3886528e-01
-5.5497484e-01
-6.5441087e-01
-7.4204062e-01
-8.2337159e-01
-9.0098757e-01
-9.7314001e-01
-1.0352461e+00
-1.0838202e+00
-1.1204311e+00
-1.1525322e+00
-1.1901660e+00
-1.2406340e+00
-1.3042532e+00
-1.3733043e+00
-1.4348407e+00
-1.4763966e+00
-1.4916604e+00
-1.4826864e+00
-1.4575915e+00
-1.4257438e+00
-1.3933399e+00
-1.3612912e+00
-1.3261927e+00
-1.2838541e+00
-1.2331179e+00
-1.1771188e+00
-1.1211112e+00
-1.0687219e+00
-1.0191895e+00
-9.6695459e-01
-9.0380039e-01
-8.2284279e-01
-7.2229057e-01
-6.0639656e-01
-4.8287193e-01
-3.5850199e-01
-2.3543014e-01
-1.0985807e-01
2.5993058e-02
1.7909936e-01
3.5045030e-01
5.3281402e-01
7.1296313e-01
8.7683824e-01
1.0147455e+00
1.1242451e+00
1.2094944e+00
1.2773150e+00
1.3323633e+00
1.3746669e+00
1.4008594e+00
1.4076218e+00
1.3948682e+00
1.3669490e+00
1.3311413e+00
1.2940501e+00
1.2582910e+00
1.2220724e+00
1.1819882e+00
1.1367774e+00
1.0895260e+00
1.0472703e+00
1.0182281e+00
1.0077095e+00
1.0148310e+00
1.0323342e+00
1.0497935e+00
1.0581316e+00
1.0530936e+00
1.0364382e+00
1.0143559e+00
9.9345168e-01
9.7632481e-01
9.5963917e-01
9.3587977e-01
8.9729671e-01
8.3953797e-01
7.6326036e-01
6.7299783e-01
5.7364213e-01
4.6663794e-01
3.4883137e-01
2.1505485e-01
6.2644884e-02
-1.0496797e-01
-2.7760749e-01
-4.4138519e-01
-5.8451281e-01
-7.0282182e-01
-8.0140521e-01
-8.9143452e-01
-9.8449262e-01
-1.0876295e+00
-1.2011474e+00
-1.3197193e+00
-1.4361089e+00
-1.5451911e+00
-1.6455537e+00
-1.7379089e+00
-1.8220374e+00
-1.8944934e+00
-1.9481768e+00
-1.9740402e+00
-1.9645074e+00
-1.9167621e+00
-1.8334880e+00
-1.7204836e+00
-1.5829808e+00
-1.4229555e+00
-1.2386888e+00
-1.0269354e+00
-7.8706767e-01
-5.2489412e-01
-2.5324659e-01
1.1455458e-02
2.5462931e-01
4.6812946e-01
6.5211466e-01
8.1330943e-01
9.6020027e-01
1.0977637e+00
1.2250199e+00
1.3365628e+00
1.4263077e+00
1.4908284e+00
1.5306746e+00
1.5491855e+00
1.5493775e+00
1.5309443e+00
1.4898465e+00
1.4210453e+00
1.3224486e+00
1.1976331e+00
1.0560410e+00
9.1042772e-01
7.7235897e-01
6.4804023e-01
5.3714582e-01
4.3528143e-01
3.3823356e-01
2.4562233e-01
1.6238801e-01
9.7277793e-02
5.8609635e-02
4.9517730e-02
6.5777691e-02
9.7541738e-02
1.3354211e-01
1.6524004e-01
1.8909096e-01
2.0603703e-01
2.1849774e-01
2.2695089e-01
2.2887083e-01
2.2077121e-01
2.0146938e-01
1.7414219e-01
1.4585294e-01
1.2439999e-01
1.1359451e-01
1.0957562e-01
1.0085462e-01
7.2395017e-02
1.1282830e-02
-8.8980828e-02
-2.2714793e-01
-3.9605730e-01
-5.8673868e-01
-7.9246155e-01
-1.0099960e+00
-1.2374248e+00
-1.4705186e+00
-1.7002175e+00
-1.9126108e+00
-2.0918435e+00
-2.2253186e+00
-2.3086785e+00
-2.3473389e+00
-2.3535101e+00
-2.3405850e+00
-2.3177751e+00
-2.2871562e+00
-2.2442794e+00
-2.1821212e+00
-2.0960168e+00
-1.9861974e+00
-1.8565328e+00
-1.7111188e+00
-1.5513278e+00
-1.3750000e+00
-1.1783729e+00
-9.6006480e-01
-7.2461404e-01
-4.8265848e-01
-2.4720313e-01
-2.8351073e-02
1.7043998e-01
3.5279934e-01
5.2634303e-01
6.9734899e-01
8.6617845e-01
1.0264770e+00
1.1686152e+00
1.2848796e+00
1.3733717e+00
1.4389947e+00
1.4912388e+00
1.5395721e+00
1.5888325e+00
1.6375742e+00
1.6803159e+00
1.7119480e+00
1.7316969e+00
1.7446977e+00
1.7602112e+00
1.7870596e+00
1.8288486e+00
1.8820979e+00
1.9383649e+00
1.9886353e+00
2.0272268e+00
2.0532701e+00
2.0690805e+00
2.0762005e+00
2.0716565e+00
2.0473388e+00
1.9931800e+00
1.9020014e+00
1.7731122e+00
1.6128640e+00
1.4318830e+00
1.2402416e+00
1.0433545e+00
8.4134898e-01
6.3213975e-01
4.1574771e-01
1.9716361e-01
-1.3483136e-02
-2.0358800e-01
-3.6278673e-01
-4.8739816e-01
-5.8174386e-01
-6.5558922e-01
-7.1964386e-01
-7.8161243e-01
-8.4427336e-01
-9.0621640e-01
-9.6484995e-01
-1.0196327e+00
-1.0729531e+00
-1.1279681e+00
-1.1851616e+00
-1.2399852e+00
-1.2829675e+00
-1.3027309e+00
-1.2912274e+00
-1.2485883e+00
-1.1842593e+00
-1.1134199e+00
-1.0508868e+00
-1.0057174e+00
-9.7874539e-01
-9.6399125e-01
-9.5328054e-01
-9.4129585e-01
-9.2772812e-01
-9.1550198e-01
-9.0696387e-01
-9.0068961e-01
-8.9049828e-01
-8.6713381e-01
-8.2204289e-01
-7.5119716e-01
-6.5641431e-01
-5.4348830e-01
-4.1876994e-01
-2.8629142e-01
-1.4667785e-01
1.5876786e-03
1.5883322e-01
3.2070881e-01
4.7724119e-01
6.1544939e-01
7.2386655e-01
7.9629455e-01
8.3292378e-01
8.3821532e-01
8.1645135e-01
7.6766093e-01
6.8698338e-01
5.6814083e-01
4.0867777e-01
2.1388660e-01
-2.3836911e-03
-2.2044519e-01
-4.2006475e-01
-5.8571189e-01
-7.0881014e-01
-7.8625077e-01
-8.1711439e-01
-8.0014218e-01
-7.3328007e-01
-6.1536840e-01
-4.4910820e-01
-2.4330102e-01
-1.2194051e-02
2.2824365e-01
4.6496577e-01
6.9098505e-01
9.0572623e-01
1.1123358e+00
1.3128557e+00
1.5038114e+00
1.6751397e+00
1.8132945e+00
1.9066465e+00
1.9503079e+00
1.9482017e+00
1.9112973e+00
1.8524646e+00
1.7805673e+00
1.6973470e+00
1.5986688e+00
1.4786106e+00
1.3336145e+00
1.1646455e+00
9.7645414e-01
7.7438902e-01
5.6097912e-01
3.3502288e-01
9.3905908e-02
-1.6270266e-01
-4.3023229e-01
-6.9904165e-01
-9.5690640e-01
-1.1933125e+00
-1.4033152e+00
-1.5883888e+00
-1.7537089e+00
-1.9038426e+00
-2.0393231e+00
-2.1554579e+00
-2.2437638e+00
-2.2955757e+00
-2.3059110e+00
-2.2750660e+00
-2.2071063e+00
-2.1067455e+00
-1.9767889e+00
-1.8175871e+00
-1.6290321e+00
-1.4143597e+00
-1.1832258e+00
-9.5115949e-01
-7.3495366e-01
-5.4659992e-01
-3.8899161e-01
-2.5521691e-01
-1.3184591e-01
-5.1555510e-03
1.3267056e-01
2.8075983e-01
4.3126094e-01
5.7377264e-01
6.9981623e-01
8.0540320e-01
8.9074641e-01
9.5746717e-01
1.0054365e+00
1.0319021e+00
1.0335104e+00
1.0093392e+00
9.6275834e-01
9.0120510e-01
8.3380850e-01
7.6748483e-01
7.0353001e-01
6.3718971e-01
5.6068168e-01
4.6767453e-01
3.5674816e-01
2.3233070e-01
1.0257622e-01
-2.5057186e-02
-1.4791250e-01
-2.6887703e-01
-3.9305471e-01
-5.2263727e-01
-6.5309653e-01
-7.7266400e-01
-8.6560288e-01
-9.1818296e-01
-9.2428857e-01
-8.8720372e-01
-8.1669817e-01
-7.2364447e-01
-6.1527857e-01
-4.9327950e-01
-3.5548618e-01
-2.0033565e-01
-3.1215730e-02
1.4229991e-01
3.0704814e-01
4.5074097e-01
5.6568317e-01
6.5013618e-01
7.0690998e-01
7.4000104e-01
7.5150599e-01
7.4116182e-01
7.0877042e-01
6.5746566e-01
5.9549873e-01
5.3532245e-01
4.8976826e-01
4.6633218e-01
4.6230697e-01
4.6391879e-01
4.5051799e-01
4.0208466e-01
3.0713380e-01
1.6832250e-01
3.4297147e-03
