# Supplementary material for: Characterization of the disruption of neural control strategies for dynamic fingertip forces from attractor reconstruction
Source: PLoS One. 2017 Feb 13;12(2):e0172025. doi: 10.1371/journal.pone.0172025 (PMC5305200; doi:10.1371/journal.pone.0172025)
Supplement: S2 File — Zip file containing the code to reproduce the results of our study. (ZIP) [file pone.0172025.s002.zip › PLOS_One_Code/tis_OL/y2_1.dat]

-4.4287557e-01
-2.4524898e-01
-7.2797845e-02
5.5492388e-02
1.2815058e-01
1.4419616e-01
1.1399288e-01
5.6554038e-02
-6.4693708e-03
-5.8040818e-02
-9.0896158e-02
-1.0783025e-01
-1.1706273e-01
-1.2556167e-01
-1.3404774e-01
-1.3608996e-01
-1.2157940e-01
-8.2709427e-02
-1.8985069e-02
6.1932150e-02
1.4810665e-01
2.2943455e-01
3.0233596e-01
3.7054410e-01
4.4164284e-01
5.2116280e-01
6.0765002e-01
6.9195407e-01
7.6140037e-01
8.0628106e-01
8.2482304e-01
8.2399838e-01
8.1581470e-01
8.1092990e-01
8.1304419e-01
8.1742706e-01
8.1447097e-01
7.9590026e-01
7.5977646e-01
7.1154120e-01
6.6072354e-01
6.1518576e-01
5.7622097e-01
5.3762405e-01
4.8954257e-01
4.2481705e-01
3.4398010e-01
2.5604994e-01
1.7469701e-01
1.1180944e-01
7.1980051e-02
5.1102472e-02
3.9852725e-02
2.9798501e-02
1.8375946e-02
9.8961661e-03
1.2186424e-02
3.0898859e-02
6.4870911e-02
1.0545710e-01
1.4037011e-01
1.5972781e-01
1.6075790e-01
1.4858441e-01
1.3273837e-01
1.2131430e-01
1.1610424e-01
1.1165542e-01
9.8889503e-02
7.1108697e-02
2.8815944e-02
-1.9449404e-02
-6.0843338e-02
-8.4616926e-02
-8.7600991e-02
-7.5471022e-02
-5.9014810e-02
-4.7758874e-02
-4.4773773e-02
-4.5521614e-02
-4.1237868e-02
-2.4858905e-02
4.0536291e-03
3.8492128e-02
6.7815295e-02
8.3792843e-02
8.5258006e-02
7.8698023e-02
7.4357088e-02
7.9896297e-02
9.5253449e-02
1.1186776e-01
1.1682753e-01
9.9536427e-02
5.7182596e-02
-3.8610157e-03
-7.1409151e-02
-1.3381769e-01
-1.8573680e-01
-2.2989746e-01
-2.7401747e-01
-3.2490875e-01
-3.8336954e-01
-4.4280378e-01
-4.9240601e-01
-5.2318743e-01
-5.3324426e-01
-5.2892236e-01
-5.2116201e-01
-5.1934764e-01
-5.2623910e-01
-5.3666129e-01
-5.4057400e-01
-5.2888235e-01
-4.9867905e-01
-4.5471156e-01
-4.0620843e-01
-3.6119370e-01
-3.2179981e-01
-2.8326248e-01
-2.3724160e-01
-1.7777589e-01
-1.0634845e-01
-3.2670066e-02
2.9581306e-02
6.9566176e-02
8.4710431e-02
8.1853502e-02
7.3546290e-02
7.1390668e-02
8.0107502e-02
9.5861228e-02
1.0969256e-01
1.1361108e-01
1.0556380e-01
9.0587026e-02
7.7645197e-02
7.3924541e-02
8.0004552e-02
8.9111514e-02
9.1083302e-02
7.8567999e-02
5.1746039e-02
1.8986160e-02
-6.9628597e-03
-1.5449455e-02
-3.6088992e-03
2.2151660e-02
4.9822304e-02
6.8282949e-02
7.2772236e-02
6.6491648e-02
5.7767611e-02
5.4444270e-02
5.8791051e-02
6.6135592e-02
6.8066653e-02
5.7969807e-02
3.5319961e-02
6.2565577e-03
-1.9767525e-02
-3.5387424e-02
-3.9662909e-02
-3.8639606e-02
-4.1716496e-02
-5.6074988e-02
-8.2491018e-02
-1.1483442e-01
-1.4349651e-01
-1.6094586e-01
-1.6626829e-01
-1.6584827e-01
-1.6963247e-01
-1.8520794e-01
-2.1319244e-01
-2.4653893e-01
-2.7416745e-01
-2.8698323e-01
-2.8280090e-01
-2.6712313e-01
-2.4931757e-01
-2.3669919e-01
-2.3014753e-01
-2.2372021e-01
-2.0844473e-01
-1.7822452e-01
-1.3434771e-01
-8.5579254e-02
-4.3568763e-02
-1.6371140e-02
-3.8696101e-03
2.4546556e-03
1.5264358e-02
4.4706604e-02
9.2980902e-02
1.5340429e-01
2.1449619e-01
2.6639887e-01
3.0582339e-01
3.3700696e-01
3.6839746e-01
4.0687721e-01
4.5285344e-01
4.9938563e-01
5.3601710e-01
5.5480038e-01
5.5476719e-01
5.4237699e-01
5.2778052e-01
5.1882966e-01
5.1618925e-01
5.1268144e-01
4.9748778e-01
4.6261986e-01
4.0774199e-01
3.4074088e-01
2.7389992e-01
2.1768476e-01
1.7548678e-01
1.4246113e-01
1.0926713e-01
6.8405521e-02
1.9329864e-02
-3.0538472e-02
-6.9416796e-02
-8.7475193e-02
-8.2305996e-02
-6.0245063e-02
-3.2721445e-02
-9.9300315e-03
4.3839400e-03
1.4152549e-02
2.7692186e-02
5.1802911e-02
8.6723921e-02
1.2507728e-01
1.5553066e-01
1.6896895e-01
1.6353923e-01
1.4573927e-01
1.2695226e-01
1.1730688e-01
1.2034324e-01
1.3157365e-01
1.4160169e-01
1.4172446e-01
1.2875075e-01
1.0644733e-01
8.2824213e-02
6.4738966e-02
5.3149632e-02
4.2206744e-02
2.2817360e-02
-1.1656834e-02
-6.0997008e-02
-1.1742871e-01
-1.6907438e-01
-2.0589644e-01
-2.2482475e-01
-2.3090036e-01
-2.3375183e-01
-2.4175986e-01
-2.5744130e-01
-2.7646429e-01
-2.9064598e-01
-2.9329245e-01
-2.8376313e-01
-2.6828598e-01
-2.5642939e-01
-2.5556302e-01
-2.6670837e-01
-2.8400701e-01
-2.9803964e-01
-3.0139046e-01
-2.9342696e-01
-2.8126229e-01
-2.7612972e-01
-2.8745736e-01
-3.1822043e-01
-3.6401550e-01
-4.1613529e-01
-4.6691439e-01
-5.1424874e-01
-5.6238385e-01
-6.1833831e-01
-6.8621275e-01
-7.6290327e-01
-8.3775642e-01
-8.9651184e-01
-9.2762416e-01
-9.2755166e-01
-9.0191718e-01
-8.6190643e-01
-8.1819757e-01
-7.7595185e-01
-7.3344180e-01
-6.8476439e-01
-6.2490164e-01
-5.5400800e-01
-4.7814459e-01
-4.0591034e-01
-3.4308816e-01
-2.8863125e-01
-2.3445355e-01
-1.6935594e-01
-8.5118208e-02
1.8675969e-02
1.3402013e-01
2.4846886e-01
3.5132653e-01
4.3854859e-01
5.1380370e-01
5.8526087e-01
6.5999269e-01
7.3938263e-01
8.1839038e-01
8.8895507e-01
9.4515110e-01
9.8691285e-01
1.0202782e+00
1.0540173e+00
1.0944016e+00
1.1411300e+00
1.1870311e+00
1.2218638e+00
1.2379425e+00
1.2343126e+00
1.2171443e+00
1.1960096e+00
1.1779322e+00
1.1626872e+00
1.1424133e+00
1.1058962e+00
1.0449163e+00
9.5903278e-01
8.5630673e-01
7.4957994e-01
6.5016682e-01
5.6249272e-01
4.8296953e-01
4.0371271e-01
3.1848960e-01
2.2713607e-01
1.3600506e-01
5.4325148e-02
-1.1531634e-02
-6.2514019e-02
-1.0710013e-01
-1.5677711e-01
-2.1940164e-01
-2.9437010e-01
-3.7231720e-01
-4.3951439e-01
-4.8473952e-01
-5.0498328e-01
-5.0676119e-01
-5.0229304e-01
-5.0289647e-01
-5.1340651e-01
-5.3054814e-01
-5.4591449e-01
-5.5174451e-01
-5.4601787e-01
-5.3365622e-01
-5.2312141e-01
-5.2069158e-01
-5.2598822e-01
-5.3140041e-01
-5.2586851e-01
-5.0108530e-01
-4.5653464e-01
-4.0023241e-01
-3.4471604e-01
-3.0075306e-01
-2.7232587e-01
-2.5547923e-01
-2.4157117e-01
-2.2316947e-01
-1.9912281e-01
-1.7558094e-01
-1.6233198e-01
-1.6686823e-01
-1.8977250e-01
-2.2395780e-01
-2.5818909e-01
-2.8312538e-01
-2.9647240e-01
-3.0399628e-01
-3.1569933e-01
-3.3960258e-01
-3.7683912e-01
-4.2065608e-01
-4.5975349e-01
-4.8422069e-01
-4.9072584e-01
-4.8371809e-01
-4.7186516e-01
-4.6212933e-01
-4.5520438e-01
-4.4482827e-01
-4.2118773e-01
-3.7657360e-01
-3.1015002e-01
-2.2894682e-01
-1.4439371e-01
-6.6543300e-02
5.5294642e-04
5.9805214e-02
1.1806663e-01
1.8093528e-01
2.4843337e-01
3.1426535e-01
3.6920960e-01
4.0657026e-01
4.2634079e-01
4.3554698e-01
4.4443647e-01
4.6054938e-01
4.8412793e-01
5.0775354e-01
5.2051330e-01
5.1415497e-01
4.8762600e-01
4.4752800e-01
4.0430134e-01
3.6625318e-01
3.3491573e-01
3.0459059e-01
2.6631362e-01
2.1373963e-01
1.4749341e-01
7.5567635e-02
9.4503674e-03
-4.2018294e-02
-7.7486809e-02
-1.0356781e-01
-1.3062931e-01
-1.6652794e-01
-2.1188369e-01
-2.5933392e-01
-2.9714095e-01
-3.1537847e-01
-3.1124825e-01
-2.9021293e-01
-2.6220658e-01
-2.3539080e-01
-2.1126080e-01
-1.8382746e-01
-1.4331358e-01
-8.2440032e-02
-1.7332196e-03
8.9469418e-02
1.7706247e-01
2.4880655e-01
2.9967883e-01
3.3312498e-01
3.5775516e-01
3.8139813e-01
4.0599167e-01
4.2646957e-01
4.3426995e-01
4.2310660e-01
3.9345164e-01
3.5317607e-01
3.1391676e-01
2.8500024e-01
2.6833291e-01
2.5739462e-01
2.4104228e-01
2.0988939e-01
1.6164336e-01
1.0253542e-01
4.4107953e-02
-2.8774222e-03
-3.3877258e-02
-5.2096147e-02
-6.5384605e-02
-8.0687615e-02
-9.9445840e-02
-1.1654114e-01
-1.2339787e-01
-1.1354486e-01
-8.7246490e-02
-5.2109202e-02
-1.9198430e-02
2.8316700e-03
1.2143144e-02
1.4380472e-02
1.9249517e-02
3.4661470e-02
6.1741709e-02
9.3866024e-02
1.2035035e-01
1.3237861e-01
1.2762389e-01
1.1116472e-01
9.2351946e-02
7.9266991e-02
7.3954130e-02
7.1529949e-02
6.3813467e-02
4.5010964e-02
1.5829041e-02
-1.6302990e-02
-4.0934666e-02
-5.0276270e-02
-4.3741905e-02
-2.8578796e-02
-1.6038223e-02
-1.5358230e-02
-2.9121046e-02
-5.2520378e-02
-7.6766175e-02
-9.4630127e-02
-1.0486287e-01
-1.1275946e-01
-1.2656148e-01
-1.5201610e-01
-1.8839765e-01
-2.2827871e-01
-2.6126179e-01
-2.7974870e-01
-2.8344545e-01
-2.7976017e-01
-2.7978374e-01
-2.9235596e-01
-3.1966173e-01
-3.5665126e-01
-3.9453666e-01
-4.2650292e-01
-4.5224828e-01
-4.7835390e-01
-5.1412826e-01
-5.6552945e-01
-6.3077339e-01
-7.0003453e-01
-7.5947595e-01
-7.9764411e-01
-8.1070062e-01
-8.0334116e-01
-7.8497628e-01
-7.6376892e-01
-7.4207236e-01
-7.1559085e-01
-6.7653887e-01
-6.1901042e-01
-5.4329539e-01
-4.5626051e-01
-3.6747389e-01
-2.8358102e-01
-2.0436709e-01
-1.2274714e-01
-2.8822847e-02
8.3952829e-02
2.1393572e-01
3.5086583e-01
4.8032185e-01
5.9040716e-01
6.7684953e-01
7.4391440e-01
8.0081373e-01
8.5555204e-01
9.0972728e-01
9.5752272e-01
9.8952472e-01
9.9884660e-01
9.8577925e-01
9.5839208e-01
9.2881870e-01
9.0712243e-01
8.9606772e-01
8.8991914e-01
8.7806861e-01
8.5127063e-01
8.0680710e-01
7.4982543e-01
6.9033006e-01
6.3755952e-01
5.9500136e-01
5.5912499e-01
5.2260188e-01
4.7984271e-01
4.3135714e-01
3.8435808e-01
3.4915562e-01
3.3315611e-01
3.3589640e-01
3.4831636e-01
3.5697610e-01
3.5078630e-01
3.2636778e-01
2.8916097e-01
2.4981884e-01
2.1789693e-01
1.9642180e-01
1.8052753e-01
1.6085933e-01
1.2953598e-01
8.5107506e-02
3.3685470e-02
-1.4439213e-02
-5.0877142e-02
-7.4398769e-02
-9.2152228e-02
-1.1606356e-01
-1.5656464e-01
-2.1721375e-01
-2.9308673e-01
-3.7374034e-01
-4.4906657e-01
-5.1456433e-01
-5.7279717e-01
-6.3027262e-01
-6.9188509e-01
-7.5638467e-01
-8.1557464e-01
-8.5786428e-01
-8.7434838e-01
-8.6386839e-01
-8.3389210e-01
-7.9661145e-01
-7.6256012e-01
-7.3536668e-01
-7.1050983e-01
-6.7879841e-01
-6.3269854e-01
-5.7176376e-01
-5.0378980e-01
-4.4107184e-01
-3.9417261e-01
-3.6676135e-01
-3.5419012e-01
-3.4651860e-01
-3.3439920e-01
-3.1439928e-01
-2.9043700e-01
-2.7055003e-01
-2.6129896e-01
-2.6329554e-01
-2.7029041e-01
-2.7227590e-01
-2.6102244e-01
-2.3486226e-01
-1.9965923e-01
-1.6530377e-01
-1.3995008e-01
-1.2538545e-01
-1.1603209e-01
-1.0212803e-01
-7.5464135e-02
-3.4379647e-02
1.5158357e-02
6.3097569e-02
1.0110545e-01
1.2706159e-01
1.4582522e-01
1.6604949e-01
1.9480543e-01
2.3305465e-01
2.7476083e-01
3.1026582e-01
3.3181199e-01
3.3781265e-01
3.3341159e-01
3.2708725e-01
3.2523454e-01
3.2793607e-01
3.2866439e-01
3.1826163e-01
2.9080079e-01
2.4786626e-01
1.9883352e-01
1.5689553e-01
1.3284225e-01
1.2999728e-01
1.4318601e-01
1.6217995e-01
1.7741601e-01
1.8470058e-01
1.8645442e-01
1.8901865e-01
1.9766922e-01
2.1241944e-01
2.2737619e-01
2.3413225e-01
2.2699619e-01
2.0677466e-01
1.8081319e-01
1.5912337e-01
1.4863731e-01
1.4900562e-01
1.5271310e-01
1.4955732e-01
1.3273695e-01
1.0303767e-01
6.8931952e-02
4.2528347e-02
3.3370038e-02
4.3490719e-02
6.6680800e-02
9.2303747e-02
1.1115654e-01
1.1995423e-01
1.2217724e-01
1.2499218e-01
1.3391901e-01
1.4841660e-01
1.6142072e-01
1.6339632e-01
1.4832531e-01
1.1785213e-01
8.1153930e-02
5.0514752e-02
3.4795699e-02
3.4416806e-02
4.1027313e-02
4.2241954e-02
2.8540482e-02
-1.6867872e-03
-4.1491470e-02
-7.9218803e-02
-1.0479220e-01
-1.1498522e-01
-1.1457502e-01
-1.1274954e-01
-1.1717144e-01
-1.2937207e-01
-1.4403612e-01
-1.5245276e-01
-1.4821594e-01
-1.3187003e-01
-1.1151343e-01
-9.8740634e-02
-1.0225355e-01
-1.2286207e-01
-1.5268331e-01
-1.7902225e-01
-1.9092206e-01
-1.8476450e-01
-1.6564377e-01
-1.4376371e-01
-1.2820276e-01
-1.2178854e-01
-1.1985596e-01
-1.1341840e-01
-9.4939955e-02
-6.3309579e-02
-2.4914532e-02
9.8386875e-03
3.2323395e-02
4.0356285e-02
3.9153863e-02
3.8080421e-02
4.4946916e-02
6.1155262e-02
8.0691260e-02
9.3626699e-02
9.1970249e-02
7.4439290e-02
4.7547016e-02
2.2406838e-02
8.9064732e-03
1.0570632e-02
2.3272546e-02
3.8549730e-02
4.9293075e-02
5.4291808e-02
5.9106039e-02
7.2850861e-02
1.0260758e-01
1.4868591e-01
2.0375859e-01
2.5648003e-01
2.9727483e-01
3.2286494e-01
3.3716397e-01
3.4815829e-01
3.6243328e-01
3.8052424e-01
3.9607224e-01
3.9935493e-01
3.8286476e-01
3.4553466e-01
2.9336689e-01
2.3623932e-01
1.8251916e-01
1.3448272e-01
8.7460263e-02
3.3396706e-02
-3.3393751e-02
-1.1179163e-01
-1.9328810e-01
-2.6557882e-01
-3.1845222e-01
-3.4872456e-01
-3.6131904e-01
-3.6587721e-01
-3.7108675e-01
-3.8015160e-01
-3.8988833e-01
-3.9377851e-01
-3.8711328e-01
-3.7103906e-01
-3.5283874e-01
-3.4221133e-01
-3.4588536e-01
-3.6374188e-01
-3.8858978e-01
-4.0983030e-01
-4.1921409e-01
-4.1541532e-01
-4.0449385e-01
-3.9588137e-01
-3.9643123e-01
-4.0603983e-01
-4.1718040e-01
-4.1864116e-01
-4.0160663e-01
-3.6460551e-01
-3.1418676e-01
-2.6090106e-01
-2.1324014e-01
-1.7320544e-01
-1.3584691e-01
-9.2900710e-02
-3.8631139e-02
2.5444951e-02
9.0058479e-02
1.4251574e-01
1.7327338e-01
1.8086087e-01
1.7250430e-01
1.6026256e-01
1.5472695e-01
1.5968600e-01
1.7082692e-01
1.7919227e-01
1.7715864e-01
1.6330725e-01
1.4346103e-01
1.2740431e-01
1.2311630e-01
1.3184361e-01
1.4707456e-01
1.5817778e-01
1.5654985e-01
1.4064476e-01
1.1703361e-01
9.6897994e-02
8.9863879e-02
9.8712491e-02
1.1813306e-01
1.3819022e-01
1.5029290e-01
1.5216642e-01
1.4909354e-01
1.5073136e-01
1.6522951e-01
1.9412321e-01
2.3118856e-01
2.6588955e-01
2.8913518e-01
2.9797677e-01
2.9683953e-01
2.9473207e-01
2.9985946e-01
3.1472418e-01
3.3485708e-01
3.5198950e-01
3.5942687e-01
3.5617606e-01
3.4752074e-01
3.4180418e-01
3.4509941e-01
3.5683253e-01
3.6927236e-01
3.7147214e-01
3.5530776e-01
3.2005349e-01
2.7300918e-01
2.2587600e-01
1.8876770e-01
1.6517205e-01
1.5082426e-01
1.3709607e-01
1.1670074e-01
8.8239028e-02
5.6981250e-02
3.1472790e-02
1.7926277e-02
1.5850873e-02
1.7783560e-02
1.3326021e-02
-5.0354261e-03
-3.7697279e-02
-7.7586682e-02
-1.1395764e-01
-1.3838977e-01
-1.4954285e-01
-1.5373712e-01
-1.6106721e-01
-1.7955161e-01
-2.1072773e-01
-2.4897591e-01
-2.8485363e-01
-3.1067883e-01
-3.2512568e-01
-3.3389251e-01
-3.4597047e-01
-3.6790975e-01
-3.9956285e-01
-4.3371607e-01
-4.5989994e-01
-4.7045235e-01
-4.6533952e-01
-4.5259789e-01
-4.4397496e-01
-4.4845757e-01
-4.6743174e-01
-4.9394155e-01
-5.1630147e-01
-5.2419080e-01
-5.1387715e-01
-4.8944179e-01
-4.5931179e-01
-4.3045283e-01
-4.0387289e-01
-3.7398620e-01
-3.3212229e-01
-2.7229898e-01
-1.9597776e-01
-1.1278069e-01
-3.6472229e-02
2.1528704e-02
5.7402135e-02
7.6093857e-02
8.7845076e-02
1.0203299e-01
1.2183708e-01
1.4286361e-01
1.5646194e-01
1.5556199e-01
1.3944809e-01
1.1470003e-01
9.1753810e-02
7.8983469e-02
7.7826867e-02
8.2059756e-02
8.1711903e-02
6.9186819e-02
4.4015486e-02
1.3689772e-02
-9.8742418e-03
-1.6432698e-02
-2.6508518e-03
2.6622995e-02
6.1634026e-02
9.3291329e-02
1.1771661e-01
1.3745288e-01
1.5891222e-01
1.8751449e-01
2.2338251e-01
2.6044856e-01
2.8971903e-01
3.0461218e-01
3.0502151e-01
2.9773749e-01
2.9296848e-01
2.9875681e-01
3.1639664e-01
3.3966158e-01
3.5842302e-01
3.6446883e-01
3.5603382e-01
3.3846353e-01
3.2070909e-01
3.0969453e-01
3.0592550e-01
3.0309282e-01
2.9194798e-01
2.6608008e-01
2.2622013e-01
1.8066392e-01
1.4147298e-01
1.1837250e-01
1.1379831e-01
1.2207788e-01
1.3310463e-01
1.3806916e-01
1.3394171e-01
1.2448297e-01
1.1736664e-01
1.1892053e-01
1.2961818e-01
1.4336263e-01
1.5111578e-01
1.4645551e-01
1.2962431e-01
1.0781316e-01
9.1466485e-02
8.8394855e-02
9.8957301e-02
1.1539076e-01
1.2588671e-01
1.2088402e-01
9.7833225e-02
6.1988947e-02
2.3073792e-02
-1.0364380e-02
-3.5788279e-02
-5.7760094e-02
-8.4566063e-02
-1.2259798e-01
-1.7203467e-01
-2.2627602e-01
-2.7531430e-01
-3.1120614e-01
-3.3262658e-01
-3.4571888e-01
-3.6051457e-01
-3.8498428e-01
-4.2020749e-01
-4.5934863e-01
-4.9097377e-01
-5.0495266e-01
-4.9766848e-01
-4.7349720e-01
-4.4176671e-01
-4.1117232e-01
-3.8498405e-01
-3.5973016e-01
-3.2803853e-01
-2.8398005e-01
-2.2767163e-01
-1.6618507e-01
-1.1013474e-01
-6.8068727e-02
-4.1982829e-02
-2.6448027e-02
-1.1838358e-02
1.0067096e-02
4.1318691e-02
7.6743748e-02
1.0718592e-01
1.2495277e-01
1.2824973e-01
1.2215035e-01
1.1549665e-01
1.1529539e-01
1.2190881e-01
1.2821178e-01
1.2339307e-01
9.9066431e-02
5.4121796e-02
-4.3206039e-03
-6.4380567e-02
-1.1550083e-01
-1.5369853e-01
-1.8283598e-01
-2.1124027e-01
-2.4595064e-01
-2.8810160e-01
-3.3195470e-01
-3.6796161e-01
-3.8808311e-01
-3.9020938e-01
-3.7890797e-01
-3.6202844e-01
-3.4534519e-01
-3.2849979e-01
-3.0457993e-01
-2.6371114e-01
-1.9895023e-01
-1.1121341e-01
-1.0128784e-02
8.9901310e-02
1.7613751e-01
2.4280059e-01
2.9251168e-01
3.3335065e-01
3.7327230e-01
4.1509545e-01
4.5504406e-01
4.8559116e-01
5.0060035e-01
4.9948118e-01
4.8785208e-01
4.7426608e-01
4.6485025e-01
4.5911456e-01
4.4964128e-01
4.2600150e-01
3.8069049e-01
3.1378139e-01
2.3375271e-01
1.5392131e-01
8.6245129e-02
3.5896241e-02
-2.8184712e-04
-3.0704885e-02
-6.3448434e-02
-1.0143957e-01
-1.4100796e-01
-1.7449035e-01
-1.9538474e-01
-2.0286029e-01
-2.0260070e-01
-2.0334720e-01
-2.1133716e-01
-2.2601387e-01
-2.3952179e-01
-2.4048986e-01
-2.2025898e-01
-1.7796029e-01
-1.2122368e-01
-6.2100629e-02
-1.0837288e-02
2.8918450e-02
6.1112859e-02
9.4125705e-02
1.3506930e-01
1.8475134e-01
2.3648734e-01
2.7954339e-01
3.0493419e-01
3.1012819e-01
3.0024183e-01
2.8518056e-01
2.7413360e-01
2.7049549e-01
2.7041026e-01
2.6585864e-01
2.5011130e-01
2.2204708e-01
1.8693608e-01
1.5340631e-01
1.2826707e-01
1.1220855e-01
9.9196138e-02
8.0079939e-02
4.8114657e-02
3.0340389e-03
-4.8501201e-02
-9.6188355e-02
-1.3137554e-01
-1.5147110e-01
-1.6080505e-01
-1.6736974e-01
-1.7753798e-01
-1.9202531e-01
-2.0539257e-01
-2.0931022e-01
-1.9778908e-01
-1.7132670e-01
-1.3728322e-01
-1.0607576e-01
-8.5499473e-02
-7.6576997e-02
-7.3272727e-02
-6.6232972e-02
-4.8530475e-02
-2.0043208e-02
1.2308849e-02
3.8600290e-02
5.1606606e-02
5.0797762e-02
4.2476653e-02
3.6002457e-02
3.8100504e-02
4.8575041e-02
6.0167373e-02
6.2707922e-02
4.8991619e-02
1.8966786e-02
-1.9977050e-02
-5.6744140e-02
-8.2358646e-02
-9.4606773e-02
-9.8633504e-02
-1.0311827e-01
-1.1451236e-01
-1.3286378e-01
-1.5158145e-01
-1.6126721e-01
-1.5553874e-01
-1.3536974e-01
-1.0904628e-01
-8.7611807e-02
-7.8653990e-02
-8.2108514e-02
-9.0253199e-02
-9.1811140e-02
-7.8134212e-02
-4.8145652e-02
-9.0763207e-03
2.7417666e-02
5.1209204e-02
5.8261067e-02
5.1705176e-02
