# Supplementary material for: Characterization of the disruption of neural control strategies for dynamic fingertip forces from attractor reconstruction
Source: PLoS One. 2017 Feb 13;12(2):e0172025. doi: 10.1371/journal.pone.0172025 (PMC5305200; doi:10.1371/journal.pone.0172025)
Supplement: S2 File — Zip file containing the code to reproduce the results of our study. (ZIP) [file pone.0172025.s002.zip › PLOS_One_Code/tis_OL/y2_2.dat]

-4.4302072e-01
-2.5819291e-01
-8.7251730e-02
5.8983646e-02
1.7858205e-01
2.7737949e-01
3.6418997e-01
4.4479157e-01
5.1803541e-01
5.7640496e-01
6.1063944e-01
6.1557689e-01
5.9385509e-01
5.5544564e-01
5.1316826e-01
4.7655097e-01
4.4766761e-01
4.2157333e-01
3.9091907e-01
3.5167516e-01
3.0659168e-01
2.6465224e-01
2.3686780e-01
2.3059088e-01
2.4559228e-01
2.7438594e-01
3.0665512e-01
3.3503340e-01
3.5889264e-01
3.8419581e-01
4.1957047e-01
4.7065997e-01
5.3595049e-01
6.0668263e-01
6.7100720e-01
7.1988662e-01
7.5127625e-01
7.7029649e-01
7.8541037e-01
8.0278156e-01
8.2210990e-01
8.3652635e-01
8.3663867e-01
8.1626495e-01
7.7655204e-01
7.2620466e-01
6.7759671e-01
6.4080428e-01
6.1901287e-01
6.0802204e-01
5.9990130e-01
5.8829523e-01
5.7217619e-01
5.5598828e-01
5.4612734e-01
5.4576847e-01
5.5134292e-01
5.5324580e-01
5.4058682e-01
5.0706877e-01
4.5453570e-01
3.9235404e-01
3.3302815e-01
2.8627209e-01
2.5475782e-01
2.3407417e-01
2.1683300e-01
1.9815250e-01
1.7908966e-01
1.6613896e-01
1.6723708e-01
1.8661068e-01
2.2155715e-01
2.6321909e-01
3.0094895e-01
3.2768288e-01
3.4332096e-01
3.5433264e-01
3.6967938e-01
3.9506378e-01
4.2882762e-01
4.6221142e-01
4.8392399e-01
4.8615493e-01
4.6850628e-01
4.3781429e-01
4.0403030e-01
3.7429068e-01
3.4851798e-01
3.1932622e-01
2.7637556e-01
2.1246881e-01
1.2778852e-01
2.9997681e-02
-6.9764562e-02
-1.6275184e-01
-2.4688451e-01
-3.2677591e-01
-4.0954301e-01
-4.9907508e-01
-5.9221460e-01
-6.7907493e-01
-7.4747104e-01
-7.8916325e-01
-8.0430037e-01
-8.0129151e-01
-7.9224938e-01
-7.8690664e-01
-7.8842122e-01
-7.9301214e-01
-7.9335735e-01
-7.8382989e-01
-7.6443613e-01
-7.4092269e-01
-7.2110275e-01
-7.1001788e-01
-7.0704132e-01
-7.0652493e-01
-7.0158282e-01
-6.8901603e-01
-6.7253170e-01
-6.6202873e-01
-6.6904250e-01
-7.0094407e-01
-7.5721007e-01
-8.2972098e-01
-9.0684900e-01
-9.7916204e-01
-1.0435572e+00
-1.1033757e+00
-1.1645286e+00
-1.2301675e+00
-1.2971508e+00
-1.3563711e+00
-1.3969174e+00
-1.4118892e+00
-1.4023550e+00
-1.3767484e+00
-1.3459280e+00
-1.3169617e+00
-1.2892647e+00
-1.2550929e+00
-1.2040897e+00
-1.1295733e+00
-1.0330883e+00
-9.2438796e-01
-8.1668722e-01
-7.2001498e-01
-6.3651063e-01
-5.6007923e-01
-4.8032894e-01
-3.8851082e-01
-2.8203340e-01
-1.6491700e-01
-4.4186387e-02
7.5246892e-02
1.9400012e-01
3.1793079e-01
4.5418963e-01
6.0573933e-01
7.6767514e-01
9.2788148e-01
1.0718517e+00
1.1888745e+00
1.2761728e+00
1.3389820e+00
1.3866719e+00
1.4269577e+00
1.4614749e+00
1.4854481e+00
1.4915713e+00
1.4754666e+00
1.4393359e+00
1.3918146e+00
1.3441930e+00
1.3050393e+00
1.2762758e+00
1.2531281e+00
1.2280202e+00
1.1960062e+00
1.1584750e+00
1.1229697e+00
1.0991149e+00
1.0928633e+00
1.1025103e+00
1.1190722e+00
1.1308818e+00
1.1296230e+00
1.1143520e+00
1.0913993e+00
1.0702101e+00
1.0572571e+00
1.0515132e+00
1.0444024e+00
1.0243381e+00
9.8293223e-01
9.1916214e-01
8.3937410e-01
7.5335795e-01
6.6867225e-01
5.8647806e-01
5.0152629e-01
4.0639367e-01
2.9726030e-01
1.7765751e-01
5.8035113e-02
-4.8670332e-02
-1.3321832e-01
-1.9460218e-01
-2.4022101e-01
-2.8154767e-01
-3.2788519e-01
-3.8171932e-01
-4.3801986e-01
-4.8773575e-01
-5.2358230e-01
-5.4472272e-01
-5.5737302e-01
-5.7103602e-01
-5.9291923e-01
-6.2386973e-01
-6.5792397e-01
-6.8568280e-01
-6.9983102e-01
-6.9963478e-01
-6.9146657e-01
-6.8491574e-01
-6.8701083e-01
-6.9810781e-01
-7.1171964e-01
-7.1829263e-01
-7.1082777e-01
-6.8904624e-01
-6.5945266e-01
-6.3123260e-01
-6.1064400e-01
-5.9736273e-01
-5.8484711e-01
-5.6446427e-01
-5.3105333e-01
-4.8660262e-01
-4.3967027e-01
-4.0085513e-01
-3.7707635e-01
-3.6792523e-01
-3.6602119e-01
-3.6125654e-01
-3.4679011e-01
-3.2333505e-01
-2.9893171e-01
-2.8421534e-01
-2.8612567e-01
-3.0376220e-01
-3.2854298e-01
-3.4846720e-01
-3.5423409e-01
-3.4385730e-01
-3.2308587e-01
-3.0144513e-01
-2.8639962e-01
-2.7908848e-01
-2.7390181e-01
-2.6199131e-01
-2.3677462e-01
-1.9827306e-01
-1.5359965e-01
-1.1327866e-01
-8.5715085e-02
-7.3115602e-02
-7.1135167e-02
-7.2424752e-02
-7.2074286e-02
-7.1621943e-02
-7.8935551e-02
-1.0384967e-01
-1.5209231e-01
-2.2088871e-01
-2.9858694e-01
-3.6867559e-01
-4.1635713e-01
-4.3421095e-01
-4.2380713e-01
-3.9270898e-01
-3.4917971e-01
-2.9787830e-01
-2.3873644e-01
-1.6933745e-01
-8.9242630e-02
-3.3311111e-03
7.8430539e-02
1.4493837e-01
1.8915071e-01
2.1138678e-01
2.1892132e-01
2.2207480e-01
2.2869486e-01
2.3995475e-01
2.4999649e-01
2.4970994e-01
2.3226308e-01
1.9702181e-01
1.4975865e-01
9.9295200e-02
5.2625534e-02
1.1433006e-02
-2.7814504e-02
-7.0243446e-02
-1.1777166e-01
-1.6614066e-01
-2.0563432e-01
-2.2530172e-01
-2.1849360e-01
-1.8642666e-01
-1.3742205e-01
-8.2220654e-02
-2.8254992e-02
2.3854211e-02
7.9799755e-02
1.4738001e-01
2.3075206e-01
3.2649258e-01
4.2413557e-01
5.1105050e-01
5.7868256e-01
6.2657902e-01
6.6217496e-01
6.9651405e-01
7.3808653e-01
7.8821401e-01
8.4077979e-01
8.8639416e-01
9.1821185e-01
9.3579794e-01
9.4492106e-01
9.5352971e-01
9.6618483e-01
9.8019748e-01
9.8595584e-01
9.7148321e-01
9.2868147e-01
8.5775297e-01
7.6740094e-01
6.7067604e-01
5.7864762e-01
4.9546518e-01
4.1774102e-01
3.3850391e-01
2.5313900e-01
1.6374861e-01
7.9482938e-02
1.2579333e-02
-2.7840477e-02
-4.0671000e-02
-3.3427490e-02
-1.8257739e-02
-5.9116861e-03
-1.0896902e-03
-1.4183932e-03
-3.7385012e-04
7.4743882e-03
2.2029760e-02
3.6978049e-02
4.3294812e-02
3.4484500e-02
1.0161363e-02
-2.4018355e-02
-5.9880314e-02
-9.1756996e-02
-1.2010858e-01
-1.5137667e-01
-1.9398441e-01
-2.5290300e-01
-3.2602048e-01
-4.0434977e-01
-4.7599868e-01
-5.3185407e-01
-5.6980472e-01
-5.9493174e-01
-6.1554656e-01
-6.3757877e-01
-6.6065773e-01
-6.7803072e-01
-6.8034843e-01
-6.6129609e-01
-6.2177507e-01
-5.6993623e-01
-5.1697691e-01
-4.7132165e-01
-4.3456303e-01
-4.0127069e-01
-3.6271433e-01
-3.1253885e-01
-2.5110104e-01
-1.8567081e-01
-1.2629932e-01
-8.0028011e-02
-4.7034299e-02
-2.0933236e-02
6.9575555e-03
4.1786780e-02
8.1277667e-02
1.1635523e-01
1.3605825e-01
1.3381140e-01
1.1150627e-01
7.9257610e-02
5.0922572e-02
3.7571501e-02
4.2391651e-02
5.9935669e-02
8.0025963e-02
9.3798507e-02
9.8364956e-02
9.7674321e-02
9.9285461e-02
1.0891981e-01
1.2605777e-01
1.4341458e-01
1.5068576e-01
1.4020579e-01
1.1117139e-01
7.0147132e-02
2.7587851e-02
-7.8441325e-03
-3.3991254e-02
-5.6095584e-02
-8.3401869e-02
-1.2372129e-01
-1.7918518e-01
-2.4537407e-01
-3.1411286e-01
-3.7832530e-01
-4.3600106e-01
-4.9063638e-01
-5.4782749e-01
-6.1035285e-01
-6.7492273e-01
-7.3250264e-01
-7.7208037e-01
-7.8598176e-01
-7.7376456e-01
-7.4220953e-01
-7.0131776e-01
-6.5881738e-01
-6.1640072e-01
-5.6961740e-01
-5.1133596e-01
-4.3689232e-01
-3.4794527e-01
-2.5253585e-01
-1.6120574e-01
-8.1643646e-02
-1.5089316e-02
4.3588977e-02
1.0225789e-01
1.6622135e-01
2.3431063e-01
2.9899312e-01
3.5068944e-01
3.8367796e-01
4.0004958e-01
4.0949915e-01
4.2498818e-01
4.5641575e-01
5.0572752e-01
5.6636319e-01
6.2737939e-01
6.7971300e-01
7.2093743e-01
7.5594642e-01
7.9328153e-01
8.3918007e-01
8.9286932e-01
9.4608360e-01
9.8714632e-01
1.0070421e+00
1.0038667e+00
9.8325988e-01
9.5467102e-01
9.2547168e-01
8.9629315e-01
8.6050426e-01
8.0822726e-01
7.3241226e-01
6.3337396e-01
5.1931255e-01
4.0256819e-01
2.9355298e-01
1.9573124e-01
1.0467638e-01
1.1763708e-02
-8.9894720e-02
-2.0084338e-01
-3.1446906e-01
-4.2028623e-01
-5.0953687e-01
-5.7988953e-01
-6.3628682e-01
-6.8739278e-01
-7.3994402e-01
-7.9440591e-01
-8.4433066e-01
-8.7979223e-01
-8.9313499e-01
-8.8374702e-01
-8.5883734e-01
-8.2966363e-01
-8.0561161e-01
-7.8964683e-01
-7.7748588e-01
-7.6070695e-01
-7.3203024e-01
-6.8967025e-01
-6.3800917e-01
-5.8424734e-01
-5.3342641e-01
-4.8508230e-01
-4.3347835e-01
-3.7126383e-01
-2.9457028e-01
-2.0647691e-01
-1.1636730e-01
-3.5257865e-02
3.0101104e-02
8.0859843e-02
1.2544719e-01
1.7499380e-01
2.3710185e-01
3.1134234e-01
3.8913261e-01
4.5804417e-01
5.0791052e-01
5.3531971e-01
5.4431849e-01
5.4318296e-01
5.3902732e-01
5.3336725e-01
5.2148808e-01
4.9607728e-01
4.5271578e-01
3.9379372e-01
3.2861162e-01
2.6953305e-01
2.2606515e-01
2.0012169e-01
1.8539262e-01
1.7130359e-01
1.4918692e-01
1.1712086e-01
8.0869348e-02
5.0516264e-02
3.4662121e-02
3.5499434e-02
4.7674126e-02
6.1449851e-02
6.7989626e-02
6.3530162e-02
5.0193953e-02
3.3139881e-02
1.5752895e-02
-4.0848879e-03
-3.3995027e-02
-8.3160938e-02
-1.5690501e-01
-2.5302140e-01
-3.6186220e-01
-4.7022728e-01
-5.6722960e-01
-6.4896490e-01
-7.1918398e-01
-7.8564471e-01
-8.5457557e-01
-9.2654380e-01
-9.9581747e-01
-1.0533279e+00
-1.0915254e+00
-1.1082845e+00
-1.1073711e+00
-1.0950859e+00
-1.0752055e+00
-1.0453955e+00
-9.9731201e-01
-9.2053601e-01
-8.0837293e-01
-6.6222571e-01
-4.9174490e-01
-3.1048160e-01
-1.2957930e-01
4.6916967e-02
2.2263715e-01
4.0507887e-01
5.9948421e-01
8.0395615e-01
1.0088638e+00
1.2009300e+00
1.3694410e+00
1.5109310e+00
1.6298116e+00
1.7346185e+00
1.8318416e+00
1.9208929e+00
1.9934230e+00
2.0375202e+00
2.0441659e+00
2.0121296e+00
1.9487601e+00
1.8664749e+00
1.7768697e+00
1.6856782e+00
1.5914940e+00
1.4888506e+00
1.3734504e+00
1.2461836e+00
1.1136112e+00
9.8469510e-01
8.6563592e-01
7.5593933e-01
6.4832812e-01
5.3274152e-01
4.0207014e-01
2.5637581e-01
1.0340327e-01
-4.4866477e-02
-1.7791009e-01
-2.9148064e-01
-3.8866093e-01
-4.7662576e-01
-5.6142282e-01
-6.4410236e-01
-7.2033774e-01
-7.8360475e-01
-8.3011808e-01
-8.6255926e-01
-8.9001608e-01
-9.2383978e-01
-9.7181670e-01
-1.0340620e+00
-1.1028958e+00
-1.1667834e+00
-1.2163116e+00
-1.2488994e+00
-1.2694462e+00
-1.2865567e+00
-1.3067394e+00
-1.3300835e+00
-1.3498411e+00
-1.3561084e+00
-1.3415907e+00
-1.3060993e+00
-1.2569268e+00
-1.2047896e+00
-1.1578659e+00
-1.1174375e+00
-1.0774353e+00
-1.0280782e+00
-9.6181759e-01
-8.7835831e-01
-7.8564644e-01
-6.9608563e-01
-6.2031262e-01
-5.6218064e-01
-5.1755451e-01
-4.7733460e-01
-4.3295595e-01
-3.8117608e-01
-3.2526643e-01
-2.7206256e-01
-2.2705754e-01
-1.9070231e-01
-1.5796110e-01
-1.2122895e-01
-7.4967827e-02
-1.9281655e-02
4.0037304e-02
9.5261831e-02
1.4195985e-01
1.8248695e-01
2.2568768e-01
2.8279611e-01
3.6150998e-01
4.6148380e-01
5.7400079e-01
6.8611357e-01
7.8679060e-01
8.7162643e-01
9.4378481e-01
1.0108728e+00
1.0794343e+00
1.1501867e+00
1.2169562e+00
1.2699634e+00
1.3012547e+00
1.3089233e+00
1.2977563e+00
1.2759722e+00
1.2498071e+00
1.2191574e+00
1.1771509e+00
1.1140721e+00
1.0231906e+00
9.0499159e-01
7.6753587e-01
6.2286474e-01
4.8133355e-01
3.4698216e-01
2.1673580e-01
8.3948809e-02
-5.5990386e-02
-2.0139976e-01
-3.4373930e-01
-4.7102736e-01
-5.7349802e-01
-6.4832816e-01
-7.0047069e-01
-7.3905071e-01
-7.7174180e-01
-8.0056916e-01
-8.2130097e-01
-8.2649962e-01
-8.1051380e-01
-7.7353576e-01
-7.2211844e-01
-6.6571575e-01
-6.1146630e-01
-5.6046257e-01
-5.0764277e-01
-4.4537399e-01
-3.6886800e-01
-2.8037329e-01
-1.8946124e-01
-1.0901067e-01
-4.9244569e-02
-1.3269379e-02
3.5386720e-03
1.0113817e-02
1.4108533e-02
1.7289985e-02
1.4750648e-02
-1.5555841e-03
-3.7198381e-02
-9.0915426e-02
-1.5385879e-01
-2.1283369e-01
-2.5596413e-01
-2.7776240e-01
-2.8061322e-01
-2.7184830e-01
-2.5847315e-01
-2.4285819e-01
-2.2171538e-01
-1.8872780e-01
-1.3932404e-01
-7.4732200e-02
-2.6016311e-03
6.6346040e-02
1.2352729e-01
1.6642141e-01
1.9901858e-01
2.2855669e-01
2.6032930e-01
2.9363881e-01
3.2152683e-01
3.3456578e-01
3.2637346e-01
2.9760398e-01
2.5626517e-01
2.1413917e-01
1.8098967e-01
1.5968280e-01
1.4522674e-01
1.2842980e-01
1.0190481e-01
6.4817689e-02
2.3805004e-02
-1.0266743e-02
-2.7879079e-02
-2.5627547e-02
-7.3285097e-03
1.9119496e-02
4.6956298e-02
7.4600159e-02
1.0627014e-01
1.4891047e-01
2.0704735e-01
2.7859999e-01
3.5448064e-01
4.2247477e-01
4.7303467e-01
5.0357915e-01
5.1908567e-01
5.2883976e-01
5.4104690e-01
5.5822248e-01
5.7611171e-01
5.8679279e-01
5.8387444e-01
5.6651082e-01
5.3996588e-01
5.1254597e-01
4.9066698e-01
4.7492654e-01
4.5961459e-01
4.3600703e-01
3.9739525e-01
3.4288074e-01
2.7790705e-01
2.1131819e-01
1.5051540e-01
9.7484451e-02
4.8172323e-02
-4.3950028e-03
-6.5283488e-02
-1.3407163e-01
-2.0457908e-01
-2.6812892e-01
-3.1864766e-01
-3.5656340e-01
-3.8879595e-01
-4.2455408e-01
-4.6947834e-01
-5.2161525e-01
-5.7143214e-01
-6.0595101e-01
-6.1512031e-01
-5.9716230e-01
-5.5976649e-01
-5.1627656e-01
-4.7909383e-01
-4.5407721e-01
-4.3886001e-01
-4.2569112e-01
-4.0700322e-01
-3.8038616e-01
-3.4994642e-01
-3.2336899e-01
-3.0678841e-01
-3.0074554e-01
-2.9957266e-01
-2.9455072e-01
-2.7914281e-01
-2.5324009e-01
-2.2368271e-01
-2.0063636e-01
-1.9206342e-01
-1.9946431e-01
-2.1704693e-01
-2.3470334e-01
-2.4337296e-01
-2.3988118e-01
-2.2829201e-01
-2.1695314e-01
-2.1325036e-01
-2.1931395e-01
-2.3098021e-01
-2.4038765e-01
-2.4075735e-01
-2.3063242e-01
-2.1489334e-01
-2.0177909e-01
-1.9780247e-01
-2.0375266e-01
-2.1410119e-01
-2.2006323e-01
-2.1461047e-01
-1.9656652e-01
-1.7124206e-01
-1.4715141e-01
-1.3085188e-01
-1.2299714e-01
-1.1783491e-01
-1.0646588e-01
-8.2139635e-02
-4.4478191e-02
1.2678251e-04
4.2304682e-02
7.5293232e-02
9.8955658e-02
1.2003531e-01
1.4854422e-01
1.9209767e-01
2.5126234e-01
3.1877706e-01
3.8330198e-01
4.3542977e-01
4.7235776e-01
4.9872124e-01
5.2337281e-01
5.5393079e-01
5.9213693e-01
6.3277097e-01
6.6672712e-01
6.8624486e-01
6.8914568e-01
6.7974238e-01
6.6596864e-01
6.5428433e-01
6.4534129e-01
6.3322851e-01
6.0890270e-01
5.6561849e-01
5.0304287e-01
4.2785188e-01
3.5064926e-01
2.8081672e-01
2.2205905e-01
1.7129604e-01
1.2160669e-01
6.7281706e-02
7.7789293e-03
-5.1693778e-02
-1.0314107e-01
-1.4053174e-01
-1.6351634e-01
-1.7769651e-01
-1.9113673e-01
-2.0926755e-01
-2.3123374e-01
-2.4974547e-01
-2.5468443e-01
-2.3887264e-01
-2.0291025e-01
-1.5598804e-01
-1.1189520e-01
-8.2559730e-02
-7.2841163e-02
-7.9208115e-02
-9.2669452e-02
-1.0423106e-01
-1.0982154e-01
-1.1181928e-01
-1.1642171e-01
-1.2877386e-01
-1.4897135e-01
-1.7126603e-01
-1.8698368e-01
-1.8966377e-01
-1.7942443e-01
-1.6366019e-01
-1.5337419e-01
-1.5730041e-01
-1.7729227e-01
-2.0748429e-01
-2.3755224e-01
-2.5831443e-01
-2.6659623e-01
-2.6650408e-01
-2.6644400e-01
-2.7394616e-01
-2.9144931e-01
-3.1521692e-01
-3.3773784e-01
-3.5225625e-01
-3.5680652e-01
-3.5513947e-01
-3.5383373e-01
-3.5747963e-01
-3.6501137e-01
-3.6934510e-01
-3.6052896e-01
-3.3082396e-01
-2.7896731e-01
-2.1098006e-01
-1.3685563e-01
-6.5164529e-02
1.1481943e-03
6.5444031e-02
1.3425961e-01
2.1206994e-01
2.9701843e-01
3.8044974e-01
4.5075816e-01
4.9923584e-01
5.2451750e-01
5.3327549e-01
5.3680198e-01
5.4508064e-01
5.6144645e-01
5.8095242e-01
5.9343987e-01
5.8936067e-01
5.6484346e-01
5.2319632e-01
4.7218971e-01
4.1882390e-01
3.6481407e-01
3.0568958e-01
2.3404339e-01
1.4476458e-01
3.9080325e-02
-7.4799345e-02
-1.8483609e-01
-2.8066513e-01
-3.5846983e-01
-4.2219556e-01
-4.8027391e-01
-5.4001254e-01
-6.0308579e-01
-6.6447142e-01
-7.1509377e-01
-7.4664970e-01
-7.5594285e-01
-7.4608501e-01
-7.2377719e-01
-6.9454527e-01
-6.5909969e-01
-6.1305442e-01
-5.5013652e-01
-4.6703775e-01
-3.6694820e-01
-2.5935899e-01
-1.5603548e-01
-6.5528973e-02
1.0662306e-02
7.8280034e-02
1.4667084e-01
2.2301105e-01
3.0753132e-01
3.9277291e-01
4.6748942e-01
5.2272160e-01
5.5640640e-01
5.7415961e-01
5.8604675e-01
6.0101419e-01
6.2194120e-01
6.4430033e-01
6.5937781e-01
6.6001185e-01
6.4527969e-01
6.2148069e-01
5.9897169e-01
5.8656241e-01
5.8658546e-01
5.9359627e-01
5.9755072e-01
5.8955528e-01
5.6684176e-01
5.3422118e-01
5.0123699e-01
4.7655200e-01
4.6282974e-01
4.5529536e-01
4.4480388e-01
4.2326581e-01
3.8806034e-01
3.4308997e-01
2.9608452e-01
2.5360739e-01
2.1661237e-01
1.7944740e-01
1.3311412e-01
7.0680296e-02
-8.5343494e-03
-9.8289767e-02
-1.8844441e-01
-2.6998515e-01
-3.3928349e-01
-3.9903604e-01
-4.5534428e-01
-5.1290338e-01
-5.7132611e-01
-6.2470719e-01
-6.6466954e-01
-6.8533363e-01
-6.8740602e-01
-6.7869082e-01
-6.7038581e-01
-6.7132722e-01
-6.8357621e-01
-7.0164764e-01
-7.1561944e-01
-7.1656063e-01
-7.0141836e-01
-6.7440757e-01
-6.4394447e-01
-6.1717470e-01
-5.9561195e-01
-5.7431870e-01
-5.4485326e-01
-5.0037417e-01
-4.4013902e-01
-3.7066588e-01
-3.0269966e-01
-2.4579191e-01
-2.0365583e-01
-1.7278859e-01
-1.4507142e-01
-1.1303157e-01
-7.4783610e-02
-3.5564911e-02
-4.8906363e-03
8.8035811e-03
2.8131437e-03
-1.8364180e-02
-4.5397912e-02
-6.9069258e-02
-8.4970370e-02
-9.4985179e-02
-1.0462098e-01
-1.1816312e-01
-1.3490347e-01
-1.4862060e-01
-1.5049885e-01
-1.3400012e-01
-9.9014182e-02
-5.2554972e-02
-5.2076372e-03
3.4602804e-02
6.5053373e-02
9.1587526e-02
1.2351627e-01
1.6838206e-01
2.2723731e-01
2.9367553e-01
3.5718265e-01
4.0865735e-01
4.4484333e-01
4.6935246e-01
4.8984827e-01
5.1287071e-01
5.3924513e-01
5.6303899e-01
5.7488596e-01
5.6755683e-01
5.4034804e-01
4.9990913e-01
4.5721357e-01
4.2224002e-01
3.9919255e-01
3.8506439e-01
3.7243431e-01
3.5468010e-01
3.3038233e-01
3.0440028e-01
2.8504804e-01
2.7885977e-01
2.8594563e-01
2.9894288e-01
3.0644742e-01
2.9891426e-01
2.7358465e-01
2.3577028e-01
1.9585499e-01
1.6356138e-01
1.4263723e-01
1.2911085e-01
1.1409330e-01
8.9187460e-02
5.1193315e-02
3.6424220e-03
-4.5409725e-02
-8.8056556e-02
-1.2100183e-01
-1.4700207e-01
-1.7235828e-01
-2.0226514e-01
-2.3714857e-01
-2.7217666e-01
-3.0008208e-01
-3.1568560e-01
-3.1954137e-01
-3.1831611e-01
-3.2129347e-01
-3.3491430e-01
-3.5859972e-01
-3.8432839e-01
-4.0038304e-01
-3.9747911e-01
-3.7391355e-01
-3.3657891e-01
-2.9719782e-01
-2.6618860e-01
-2.4772574e-01
-2.3841941e-01
-2.3000399e-01
-2.1453843e-01
-1.8925732e-01
-1.5818097e-01
-1.2947592e-01
-1.1025341e-01
-1.0200156e-01
-9.9266535e-02
-9.2271372e-02
-7.2048542e-02
-3.5149643e-02
1.4986359e-02
7.0847684e-02
1.2587789e-01
1.7846895e-01
2.3260255e-01
2.9475568e-01
3.6849837e-01
4.4957950e-01
5.2449548e-01
5.7376732e-01
5.7839124e-01
5.2638089e-01
4.1684792e-01
2.6061172e-01
7.7721946e-02
