# Supplementary material for: Characterization of the disruption of neural control strategies for dynamic fingertip forces from attractor reconstruction
Source: PLoS One. 2017 Feb 13;12(2):e0172025. doi: 10.1371/journal.pone.0172025 (PMC5305200; doi:10.1371/journal.pone.0172025)
Supplement: S2 File — Zip file containing the code to reproduce the results of our study. (ZIP) [file pone.0172025.s002.zip › PLOS_One_Code/tis_OL/y2_3.dat]

1.6153242e+00
1.4654798e+00
1.3356136e+00
1.2337173e+00
1.1639506e+00
1.1249658e+00
1.1083916e+00
1.0991385e+00
1.0787580e+00
1.0310774e+00
9.4744759e-01
8.2894640e-01
6.8449343e-01
5.2571398e-01
3.6091879e-01
1.9136187e-01
1.1974399e-02
-1.8397575e-01
-3.9934451e-01
-6.3000606e-01
-8.6574315e-01
-1.0945011e+00
-1.3077049e+00
-1.5036061e+00
-1.6866094e+00
-1.8631201e+00
-2.0366609e+00
-2.2050290e+00
-2.3606754e+00
-2.4938751e+00
-2.5970564e+00
-2.6678070e+00
-2.7085519e+00
-2.7231588e+00
-2.7129820e+00
-2.6750738e+00
-2.6036611e+00
-2.4940815e+00
-2.3470192e+00
-2.1703845e+00
-1.9772637e+00
-1.7808704e+00
-1.5894484e+00
-1.4039423e+00
-1.2195054e+00
-1.0300619e+00
-8.3372132e-01
-6.3603389e-01
-4.4888338e-01
-2.8541244e-01
-1.5392805e-01
-5.4216688e-02
2.1901055e-02
8.6231769e-02
1.4845096e-01
2.1214901e-01
2.7487948e-01
3.3174059e-01
3.7976556e-01
4.2032045e-01
4.5836286e-01
4.9920526e-01
5.4463984e-01
5.9083870e-01
6.2970548e-01
6.5317772e-01
6.5792616e-01
6.4766408e-01
6.3174198e-01
6.2061597e-01
6.2042950e-01
6.2979233e-01
6.4083521e-01
6.4389683e-01
6.3290516e-01
6.0838791e-01
5.7665407e-01
5.4569651e-01
5.2006373e-01
4.9775034e-01
4.7117013e-01
4.3169686e-01
3.7497160e-01
3.0387263e-01
2.2757341e-01
1.5717639e-01
1.0013374e-01
5.6533226e-02
1.9478677e-02
-2.0748625e-02
-7.1396403e-02
-1.3375611e-01
-2.0299436e-01
-2.7109372e-01
-3.3123503e-01
-3.8095975e-01
-4.2198378e-01
-4.5687271e-01
-4.8508084e-01
-5.0116730e-01
-4.9646643e-01
-4.6349068e-01
-4.0076084e-01
-3.1511470e-01
-2.1965198e-01
-1.2815264e-01
-4.9103672e-02
1.7411372e-02
7.8512795e-02
1.4377365e-01
2.1932926e-01
3.0398750e-01
3.8959453e-01
4.6538279e-01
5.2355539e-01
5.6284840e-01
5.8830349e-01
6.0758082e-01
6.2586831e-01
6.4232498e-01
6.5026360e-01
6.4092050e-01
6.0836709e-01
5.5264599e-01
4.7952046e-01
3.9706754e-01
3.1099389e-01
2.2158344e-01
1.2453496e-01
1.5365913e-02
-1.0551367e-01
-2.3034861e-01
-3.4575011e-01
-4.3778691e-01
-4.9786339e-01
-5.2610770e-01
-5.3022118e-01
-5.2057109e-01
-5.0459964e-01
-4.8362590e-01
-4.5339756e-01
-4.0784301e-01
-3.4396102e-01
-2.6492720e-01
-1.7925434e-01
-9.6396118e-02
-2.1648854e-02
4.6479236e-02
1.1498792e-01
1.9188783e-01
2.8076865e-01
3.7745799e-01
4.7094720e-01
5.4821559e-01
6.0012752e-01
6.2514386e-01
6.2909193e-01
6.2131189e-01
6.0931300e-01
5.9507845e-01
5.7534030e-01
5.4546666e-01
5.0409593e-01
4.5540742e-01
4.0770806e-01
3.6914346e-01
3.4284333e-01
3.2435339e-01
3.0316288e-01
2.6768038e-01
2.1087266e-01
1.3352604e-01
4.3554448e-02
-4.8201075e-02
-1.3346098e-01
-2.1015163e-01
-2.8197215e-01
-3.5433077e-01
-4.2954330e-01
-5.0435140e-01
-5.7103169e-01
-6.2138553e-01
-6.5151590e-01
-6.6461203e-01
-6.6973402e-01
-6.7702063e-01
-6.9213445e-01
-7.1315639e-01
-7.3152892e-01
-7.3648003e-01
-7.2063789e-01
-6.8372654e-01
-6.3211927e-01
-5.7461953e-01
-5.1725630e-01
-4.6020099e-01
-3.9830826e-01
-3.2477087e-01
-2.3584730e-01
-1.3387004e-01
-2.6495038e-02
7.7464938e-02
1.7293585e-01
2.6112620e-01
3.4822093e-01
4.4088741e-01
5.4101753e-01
6.4290608e-01
7.3494324e-01
8.0504751e-01
8.4660998e-01
8.6158256e-01
8.5922583e-01
8.5128748e-01
8.4602416e-01
8.4421203e-01
8.3944107e-01
8.2246813e-01
7.8691548e-01
7.3303424e-01
6.6763558e-01
6.0037068e-01
5.3843680e-01
4.8287413e-01
4.2885342e-01
3.6969942e-01
3.0189529e-01
2.2800181e-01
1.5603049e-01
9.5700090e-02
5.3460832e-02
2.9063578e-02
1.5895319e-02
4.9752459e-03
-9.9053152e-03
-2.8977953e-02
-4.6961285e-02
-5.6892356e-02
-5.5183587e-02
-4.4808715e-02
-3.4447496e-02
-3.4089379e-02
-4.9934698e-02
-8.1589726e-02
-1.2290251e-01
-1.6588436e-01
-2.0573735e-01
-2.4420613e-01
-2.8905129e-01
-3.4974296e-01
-4.3195853e-01
-5.3411299e-01
-6.4772999e-01
-7.6132506e-01
-8.6569362e-01
-9.5762373e-01
-1.0398467e+00
-1.1174628e+00
-1.1933328e+00
-1.2652571e+00
-1.3264351e+00
-1.3689468e+00
-1.3884193e+00
-1.3870310e+00
-1.3726445e+00
-1.3543148e+00
-1.3368817e+00
-1.3178501e+00
-1.2882601e+00
-1.2371044e+00
-1.1570362e+00
-1.0482358e+00
-9.1820299e-01
-7.7778343e-01
-6.3603766e-01
-4.9687983e-01
-3.5903454e-01
-2.1909493e-01
-7.5902027e-02
6.6562093e-02
2.0000319e-01
3.1614234e-01
4.1181000e-01
4.9160177e-01
5.6645956e-01
6.4872523e-01
7.4606849e-01
8.5763228e-01
9.7479080e-01
1.0861357e+00
1.1837178e+00
1.2670727e+00
1.3430431e+00
1.4216078e+00
1.5099277e+00
1.6079463e+00
1.7081565e+00
1.7995231e+00
1.8729036e+00
1.9246884e+00
1.9568317e+00
1.9735547e+00
1.9767724e+00
1.9631755e+00
1.9250939e+00
1.8547904e+00
1.7494776e+00
1.6139681e+00
1.4594255e+00
1.2987671e+00
1.1409998e+00
9.8763265e-01
8.3343007e-01
6.7109683e-01
4.9691702e-01
3.1395169e-01
1.3110213e-01
-4.1325412e-02
-1.9710415e-01
-3.3742919e-01
-4.6993027e-01
-6.0380908e-01
-7.4403145e-01
-8.8791600e-01
-1.0258577e+00
-1.1457354e+00
-1.2387484e+00
-1.3034938e+00
-1.3458657e+00
-1.3749396e+00
-1.3975797e+00
-1.4150657e+00
-1.4234961e+00
-1.4175340e+00
-1.3952895e+00
-1.3613122e+00
-1.3255531e+00
-1.2987096e+00
-1.2867904e+00
-1.2881170e+00
-1.2943460e+00
-1.2949508e+00
-1.2829086e+00
-1.2584617e+00
-1.2286032e+00
-1.2025656e+00
-1.1862013e+00
-1.1785881e+00
-1.1725490e+00
-1.1586197e+00
-1.1302613e+00
-1.0872019e+00
-1.0346687e+00
-9.7896622e-01
-9.2230218e-01
-8.5999833e-01
-7.8161594e-01
-6.7555130e-01
-5.3494937e-01
-3.6173176e-01
-1.6625214e-01
3.7219462e-02
2.3634641e-01
4.2459703e-01
6.0137353e-01
7.6870649e-01
9.2655359e-01
1.0697092e+00
1.1886026e+00
1.2736916e+00
1.3206548e+00
1.3331892e+00
1.3218427e+00
1.2994019e+00
1.2750445e+00
1.2504200e+00
1.2200844e+00
1.1760339e+00
1.1134136e+00
1.0339875e+00
9.4562435e-01
8.5825082e-01
7.7847047e-01
7.0596657e-01
6.3403898e-01
5.5406654e-01
4.6114869e-01
3.5760753e-01
2.5248184e-01
1.5731941e-01
8.0472536e-02
2.3138189e-02
-2.0372755e-02
-5.8314394e-02
-9.5954692e-02
-1.3213394e-01
-1.5969637e-01
-1.6942828e-01
-1.5541133e-01
-1.1874297e-01
-6.7246663e-02
-1.1302997e-02
4.1517405e-02
8.9792013e-02
1.3781966e-01
1.9182066e-01
2.5491291e-01
3.2386470e-01
3.8978860e-01
4.4244494e-01
4.7545433e-01
4.8931780e-01
4.9065477e-01
4.8813642e-01
4.8725527e-01
4.8687854e-01
4.7978472e-01
4.5699693e-01
4.1330431e-01
3.5077717e-01
2.7843605e-01
2.0827306e-01
1.4966398e-01
1.0530054e-01
7.1105638e-02
4.0037175e-02
7.1663365e-03
-2.7074463e-02
-5.7163268e-02
-7.6022391e-02
-7.9868749e-02
-7.1470174e-02
-5.9560667e-02
-5.4561298e-02
-6.3192080e-02
-8.5154466e-02
-1.1365771e-01
-1.3943163e-01
-1.5607335e-01
-1.6368868e-01
-1.6857259e-01
-1.7914111e-01
-2.0075384e-01
-2.3255666e-01
-2.6800360e-01
-2.9868437e-01
-3.1944315e-01
-3.3188887e-01
-3.4401347e-01
-3.6597579e-01
-4.0458716e-01
-4.5969853e-01
-5.2436008e-01
-5.8857331e-01
-6.4464313e-01
-6.9107587e-01
-7.3257489e-01
-7.7616149e-01
-8.2599666e-01
-8.8006472e-01
-9.3050164e-01
-9.6737030e-01
-9.8393721e-01
-9.8044349e-01
-9.6393038e-01
-9.4411979e-01
-9.2795684e-01
-9.1609938e-01
-9.0319276e-01
-8.8160832e-01
-8.4653449e-01
-7.9940387e-01
-7.4739645e-01
-6.9922916e-01
-6.5986248e-01
-6.2721698e-01
-5.9259688e-01
-5.4467335e-01
-4.7522012e-01
-3.8354430e-01
-2.7689269e-01
-1.6658541e-01
-6.2413589e-02
3.1353786e-02
1.1636635e-01
1.9709863e-01
2.7617295e-01
3.5103890e-01
4.1436109e-01
4.5808237e-01
4.7865140e-01
4.8025520e-01
4.7417241e-01
4.7437961e-01
4.9146281e-01
5.2809681e-01
5.7876674e-01
6.3381788e-01
6.8521738e-01
7.3068012e-01
7.7412068e-01
8.2240861e-01
8.8024439e-01
9.4617518e-01
1.0123448e+00
1.0682139e+00
1.1058644e+00
1.1236655e+00
1.1263097e+00
1.1213120e+00
1.1139510e+00
1.1037140e+00
1.0846299e+00
1.0493156e+00
9.9403698e-01
9.2162731e-01
8.4064458e-01
7.6119281e-01
6.8950278e-01
6.2428837e-01
5.5726888e-01
4.7782596e-01
3.7912736e-01
2.6221246e-01
1.3586745e-01
1.2436874e-02
-9.8172363e-02
-1.9289573e-01
-2.7564643e-01
-3.5316694e-01
-4.2933632e-01
-5.0140544e-01
-5.6021019e-01
-5.9423005e-01
-5.9542600e-01
-5.6362083e-01
-5.0674070e-01
-4.3678910e-01
-3.6414991e-01
-2.9354838e-01
-2.2362555e-01
-1.5000879e-01
-6.9978587e-02
1.4162884e-02
9.5266498e-02
1.6492045e-01
2.1798165e-01
2.5516932e-01
2.8222171e-01
3.0598917e-01
3.2945389e-01
3.4867213e-01
3.5399545e-01
3.3526375e-01
2.8789220e-01
2.1626421e-01
1.3262585e-01
5.2033335e-02
-1.4249151e-02
-6.3512828e-02
-1.0182528e-01
-1.3965511e-01
-1.8569609e-01
-2.4248321e-01
-3.0592178e-01
-3.6860842e-01
-4.2490754e-01
-4.7465984e-01
-5.2304418e-01
-5.7665787e-01
-6.3843772e-01
-7.0456002e-01
-7.6500848e-01
-8.0753223e-01
-8.2307818e-01
-8.0981228e-01
-7.7338279e-01
-7.2336943e-01
-6.6827831e-01
-6.1206682e-01
-5.5391849e-01
-4.9109462e-01
-4.2305475e-01
-3.5414056e-01
-2.9280007e-01
-2.4765316e-01
-2.2291269e-01
-2.1597988e-01
-2.1857748e-01
-2.2094520e-01
-2.1712619e-01
-2.0846544e-01
-2.0301582e-01
-2.1095746e-01
-2.3873804e-01
-2.8534640e-01
-3.4265732e-01
-3.9948727e-01
-4.4711248e-01
-4.8312725e-01
-5.1131177e-01
-5.3763794e-01
-5.6503550e-01
-5.9014532e-01
-6.0387487e-01
-5.9551588e-01
-5.5842230e-01
-4.9414970e-01
-4.1244754e-01
-3.2695072e-01
-2.4914223e-01
-1.8398868e-01
-1.2932870e-01
-7.8974797e-02
-2.7657061e-02
2.5110861e-02
7.4652447e-02
1.1438022e-01
1.4038632e-01
1.5440467e-01
1.6342304e-01
1.7612446e-01
1.9800039e-01
2.2797577e-01
2.5884209e-01
2.8142391e-01
2.8988706e-01
2.8502218e-01
2.7380507e-01
2.6556916e-01
2.6676776e-01
2.7726473e-01
2.9056327e-01
2.9799912e-01
2.9429257e-01
2.8112078e-01
2.6679009e-01
2.6223590e-01
2.7539628e-01
3.0706259e-01
3.5074805e-01
3.9667120e-01
4.3731599e-01
4.7129344e-01
5.0357301e-01
5.4217976e-01
5.9317713e-01
6.5682410e-01
7.2736113e-01
7.9657602e-01
8.5875769e-01
9.1393993e-01
9.6764373e-01
1.0273086e+00
1.0972977e+00
1.1753478e+00
1.2528059e+00
1.3186756e+00
1.3650116e+00
1.3905423e+00
1.4006906e+00
1.4040464e+00
1.4070375e+00
1.4097852e+00
1.4058397e+00
1.3860901e+00
1.3443225e+00
1.2810087e+00
1.2032669e+00
1.1210787e+00
1.0417224e+00
9.6556663e-01
8.8588396e-01
7.9285125e-01
6.7917652e-01
5.4405098e-01
3.9346996e-01
2.3695279e-01
8.2417420e-02
-6.7896735e-02
-2.1791090e-01
-3.7428472e-01
-5.4135633e-01
-7.1756790e-01
-8.9532377e-01
-1.0642554e+00
-1.2160849e+00
-1.3481950e+00
-1.4635355e+00
-1.5668738e+00
-1.6598895e+00
-1.7382370e+00
-1.7923500e+00
-1.8117282e+00
-1.7906526e+00
-1.7321640e+00
-1.6476938e+00
-1.5522625e+00
-1.4579651e+00
-1.3693552e+00
-1.2829970e+00
-1.1912058e+00
-1.0879432e+00
-9.7357596e-01
-8.5566264e-01
-7.4538732e-01
-6.5200318e-01
-5.7858714e-01
-5.2128006e-01
-4.7221148e-01
-4.2444763e-01
-3.7606696e-01
-3.3077982e-01
-2.9473817e-01
-2.7176067e-01
-2.6004325e-01
-2.5225977e-01
-2.3904004e-01
-2.1405552e-01
-1.7776960e-01
-1.3730019e-01
-1.0223472e-01
-7.8994974e-02
-6.7201082e-02
-6.0025468e-02
-4.8230869e-02
-2.5713956e-02
6.6051164e-03
4.1045888e-02
6.7561243e-02
7.9568871e-02
7.7786394e-02
7.0023354e-02
6.7088283e-02
7.6927760e-02
1.0025519e-01
1.3037102e-01
1.5735979e-01
1.7404522e-01
1.8018617e-01
1.8272941e-01
1.9211099e-01
2.1652308e-01
2.5728007e-01
3.0803966e-01
3.5828905e-01
3.9880329e-01
4.2581834e-01
4.4172243e-01
4.5205847e-01
4.6066409e-01
4.6606850e-01
4.6166195e-01
4.3962617e-01
3.9608497e-01
3.3432171e-01
2.6425213e-01
1.9836314e-01
1.4607029e-01
1.0950111e-01
8.3274249e-02
5.8470291e-02
2.8220131e-02
-8.4975230e-03
-4.6799364e-02
-7.9333950e-02
-1.0117706e-01
-1.1321258e-01
-1.2173041e-01
-1.3439989e-01
-1.5516079e-01
-1.8109474e-01
-2.0304638e-01
-2.0984443e-01
-1.9414588e-01
-1.5670947e-01
-1.0640980e-01
-5.5847041e-02
-1.5207958e-02
1.2089965e-02
2.9819089e-02
4.5542813e-02
6.5387870e-02
8.9946591e-02
1.1376806e-01
1.2872270e-01
1.2905135e-01
1.1504362e-01
9.3348930e-02
7.3763310e-02
6.4109072e-02
6.6121772e-02
7.5010814e-02
8.2999682e-02
8.4398097e-02
7.8989983e-02
7.1961268e-02
7.0639949e-02
7.9892974e-02
9.8882388e-02
1.2137701e-01
1.3962374e-01
1.4938022e-01
1.5305683e-01
1.5918322e-01
1.7834518e-01
2.1750543e-01
2.7579753e-01
3.4444127e-01
4.1095954e-01
4.6509687e-01
5.0301395e-01
5.2773459e-01
5.4594648e-01
5.6298753e-01
5.7888634e-01
5.8796644e-01
5.8235544e-01
5.5716256e-01
5.1415814e-01
4.6189816e-01
4.1219592e-01
3.7469043e-01
3.5250058e-01
3.4158924e-01
3.3409419e-01
3.2324784e-01
3.0683657e-01
2.8751601e-01
2.7010369e-01
2.5739160e-01
2.4705073e-01
2.3197409e-01
2.0423373e-01
1.6020444e-01
1.0361413e-01
4.4671072e-02
-4.4283742e-03
-3.5478529e-02
-4.8515308e-02
-5.1685067e-02
-5.6664050e-02
-7.2400878e-02
-1.0073568e-01
-1.3601512e-01
-1.6868109e-01
-1.9093507e-01
-2.0135587e-01
-2.0568898e-01
-2.1333336e-01
-2.3178162e-01
-2.6232656e-01
-2.9930986e-01
-3.3318039e-01
-3.5565920e-01
-3.6401119e-01
-3.6179750e-01
-3.5579231e-01
-3.5126719e-01
-3.4858888e-01
-3.4297228e-01
-3.2749791e-01
-2.9783747e-01
-2.5586004e-01
-2.0951465e-01
-1.6874529e-01
-1.4003265e-01
-1.2301323e-01
-1.1108366e-01
-9.5539163e-02
-7.0981611e-02
-3.8960007e-02
-7.5869657e-03
1.2769681e-02
1.5155413e-02
-2.4484142e-04
-2.6306611e-02
-5.2917277e-02
-7.2622185e-02
-8.4809554e-02
-9.5781852e-02
-1.1451525e-01
-1.4672819e-01
-1.9084619e-01
-2.3808932e-01
-2.7656831e-01
-2.9727185e-01
-2.9873563e-01
-2.8768754e-01
-2.7530891e-01
-2.7144442e-01
-2.8010882e-01
-2.9856948e-01
-3.2025999e-01
-3.3981348e-01
-3.5716912e-01
-3.7802871e-01
-4.1034311e-01
-4.5925402e-01
-5.2373385e-01
-5.9681007e-01
-6.6918792e-01
-7.3435637e-01
-7.9223668e-01
-8.4893134e-01
-9.1250588e-01
-9.8737265e-01
-1.0706254e+00
-1.1523300e+00
-1.2196444e+00
-1.2627371e+00
-1.2792525e+00
-1.2745475e+00
-1.2575110e+00
-1.2346558e+00
-1.2060503e+00
-1.1652611e+00
-1.1032528e+00
-1.0141951e+00
-8.9992699e-01
-7.7029885e-01
-6.3906910e-01
-5.1780110e-01
-4.1118577e-01
-3.1607509e-01
-2.2448960e-01
-1.2890287e-01
-2.6715182e-02
7.8884610e-02
1.8203578e-01
2.7888788e-01
3.7064585e-01
4.6320315e-01
5.6365782e-01
6.7559377e-01
7.9586658e-01
9.1510756e-01
1.0219336e+00
1.1084405e+00
1.1738851e+00
1.2246678e+00
1.2706353e+00
1.3195302e+00
1.3726648e+00
1.4245621e+00
1.4668568e+00
1.4938739e+00
1.5064041e+00
1.5116680e+00
1.5196691e+00
1.5378327e+00
1.5668297e+00
1.6001760e+00
1.6279937e+00
1.6425922e+00
1.6425268e+00
1.6329655e+00
1.6222094e+00
1.6161525e+00
1.6138753e+00
1.6072714e+00
1.5850654e+00
1.5386494e+00
1.4662587e+00
1.3734141e+00
1.2696906e+00
1.1636298e+00
1.0586798e+00
9.5268100e-01
8.4116199e-01
7.2209271e-01
5.9896462e-01
4.8038987e-01
3.7639936e-01
2.9329639e-01
2.3000683e-01
1.7845877e-01
1.2809068e-01
7.1780671e-02
9.7031374e-03
-5.0847399e-02
-9.9417507e-02
-1.2818382e-01
-1.3658902e-01
-1.3214910e-01
-1.2692790e-01
-1.3189843e-01
-1.5251989e-01
-1.8777555e-01
-2.3284566e-01
-2.8369753e-01
-3.4068770e-01
-4.0865379e-01
-4.9331168e-01
-5.9642857e-01
-7.1299465e-01
-8.3217228e-01
-9.4161896e-01
-1.0330288e+00
-1.1058506e+00
-1.1668279e+00
-1.2254453e+00
-1.2879169e+00
-1.3530680e+00
-1.4122146e+00
-1.4531238e+00
-1.4661583e+00
-1.4492947e+00
-1.4090051e+00
-1.3565019e+00
-1.3018469e+00
-1.2495029e+00
-1.1975687e+00
-1.1407137e+00
-1.0750180e+00
-1.0018958e+00
-9.2858313e-01
-8.6478108e-01
-8.1760887e-01
-7.8792277e-01
-7.6992680e-01
-7.5416339e-01
-7.3233153e-01
-7.0120149e-01
-6.6311303e-01
-6.2275802e-01
-5.8260217e-01
-5.4009816e-01
-4.8845500e-01
-4.2060201e-01
-3.3424701e-01
-2.3503104e-01
-1.3547763e-01
-4.9910920e-02
1.1894193e-02
4.8895465e-02
6.8770407e-02
8.3817002e-02
1.0477879e-01
1.3581772e-01
1.7349589e-01
2.1024822e-01
2.3994352e-01
2.6203725e-01
2.8205132e-01
3.0829750e-01
3.4667295e-01
3.9654236e-01
4.5034852e-01
4.9725135e-01
5.2843898e-01
5.4100511e-01
5.3855133e-01
5.2844343e-01
5.1717578e-01
5.0649035e-01
4.9278257e-01
4.7019546e-01
4.3517830e-01
3.8944104e-01
3.3950821e-01
2.9311348e-01
2.5440181e-01
2.2082467e-01
1.8396044e-01
1.3410163e-01
6.5952868e-02
-1.7829560e-02
-1.0710765e-01
-1.8852707e-01
-2.5160097e-01
-2.9347638e-01
-3.1956911e-01
-3.3960239e-01
-3.6148269e-01
-3.8663826e-01
-4.0931808e-01
-4.2005277e-01
-4.1130714e-01
-3.8210415e-01
-3.3888032e-01
-2.9215308e-01
-2.5114806e-01
-2.1944418e-01
-1.9374361e-01
-1.6619465e-01
-1.2899915e-01
-7.8652004e-02
-1.7165396e-02
5.0311429e-02
1.1948006e-01
1.8963628e-01
2.6351938e-01
3.4445466e-01
4.3240239e-01
5.2133643e-01
6.0002562e-01
6.5632191e-01
6.8263974e-01
6.7946775e-01
6.5498132e-01
6.2086898e-01
5.8634956e-01
5.5360135e-01
5.1739204e-01
4.6913081e-01
4.0267948e-01
3.1842730e-01
2.2358915e-01
1.2884042e-01
4.3121215e-02
-3.0524287e-02
-9.5554050e-02
-1.5860956e-01
-2.2442748e-01
-2.9205338e-01
-3.5444106e-01
-4.0171040e-01
-4.2648573e-01
-4.2832637e-01
-4.1440731e-01
-3.9590569e-01
-3.8239004e-01
-3.7752092e-01
-3.7815492e-01
-3.7696825e-01
-3.6707701e-01
-3.4606683e-01
-3.1700627e-01
-2.8588540e-01
-2.5730435e-01
-2.3124256e-01
-2.0287786e-01
-1.6566050e-01
-1.1605098e-01
-5.7031945e-02
2.2243443e-03
5.0762631e-02
8.1715132e-02
9.6161920e-02
1.0298297e-01
1.1490374e-01
1.4264652e-01
1.9009902e-01
2.5312764e-01
3.2261770e-01
3.8974534e-01
4.5037866e-01
5.0634173e-01
5.6302691e-01
6.2471751e-01
6.9047679e-01
7.5338170e-01
8.0364182e-01
8.3343156e-01
8.4041932e-01
8.2823771e-01
8.0391383e-01
7.7363229e-01
7.3919640e-01
6.9752507e-01
6.4368609e-01
5.7545140e-01
4.9633525e-01
4.1514834e-01
3.4210780e-01
2.8341741e-01
2.3743068e-01
1.9504776e-01
1.4443936e-01
7.7320447e-02
-6.7623121e-03
-1.0015707e-01
-1.9079168e-01
-2.6805180e-01
-3.2785249e-01
-3.7398602e-01
-4.1493399e-01
-4.5817926e-01
-5.0542691e-01
-5.5130579e-01
-5.8608049e-01
-6.0082395e-01
-5.9208543e-01
-5.6323567e-01
-5.2180758e-01
-4.7481374e-01
-4.2505447e-01
-3.7044866e-01
-3.0666179e-01
-2.3161952e-01
-1.4919140e-01
-6.9417839e-02
-4.8313152e-03
3.4840525e-02
4.6420717e-02
3.3650958e-02
4.3481090e-03
-3.3934878e-02
-7.7186902e-02
