# Supplementary material for: Characterization of the disruption of neural control strategies for dynamic fingertip forces from attractor reconstruction
Source: PLoS One. 2017 Feb 13;12(2):e0172025. doi: 10.1371/journal.pone.0172025 (PMC5305200; doi:10.1371/journal.pone.0172025)
Supplement: S2 File — Zip file containing the code to reproduce the results of our study. (ZIP) [file pone.0172025.s002.zip › PLOS_One_Code/tis_OL/y3_1.dat]

-8.4096311e-01
-1.0392564e+00
-1.2156965e+00
-1.3516545e+00
-1.4412588e+00
-1.4895212e+00
-1.5066474e+00
-1.5021140e+00
-1.4810037e+00
-1.4437412e+00
-1.3888360e+00
-1.3163942e+00
-1.2296708e+00
-1.1338025e+00
-1.0330959e+00
-9.2872950e-01
-8.1802733e-01
-6.9584598e-01
-5.5772540e-01
-4.0305782e-01
-2.3614782e-01
-6.4589892e-02
1.0377057e-01
2.6362177e-01
4.1356299e-01
5.5529505e-01
6.9063909e-01
8.1813078e-01
9.3177029e-01
1.0229196e+00
1.0840309e+00
1.1120895e+00
1.1101545e+00
1.0861507e+00
1.0493011e+00
1.0062356e+00
9.5923495e-01
9.0738827e-01
8.4936126e-01
7.8586894e-01
7.2058729e-01
6.5898066e-01
6.0543761e-01
5.6051100e-01
5.2048464e-01
4.7975160e-01
4.3432572e-01
3.8438610e-01
3.3467201e-01
2.9245495e-01
2.6384057e-01
2.5053822e-01
2.4940596e-01
2.5504185e-01
2.6344802e-01
2.7452004e-01
2.9222525e-01
3.2232988e-01
3.6851708e-01
4.2904433e-01
4.9632980e-01
5.5998304e-01
6.1143035e-01
6.4759410e-01
6.7199823e-01
6.9288187e-01
7.1907978e-01
7.5568942e-01
8.0183339e-01
8.5135540e-01
8.9549728e-01
9.2612162e-01
9.3829556e-01
9.3106144e-01
9.0583982e-01
8.6372349e-01
8.0401323e-01
7.2512010e-01
6.2691472e-01
5.1283454e-01
3.9043885e-01
2.6965327e-01
1.5895174e-01
6.1430388e-02
-2.6565962e-02
-1.1327285e-01
-2.0719674e-01
-3.1292533e-01
-4.2879338e-01
-5.4735078e-01
-6.5837830e-01
-7.5258437e-01
-8.2371290e-01
-8.6839624e-01
-8.8485909e-01
-8.7179715e-01
-8.2809709e-01
-7.5368567e-01
-6.5130065e-01
-5.2792140e-01
-3.9428840e-01
-2.6237256e-01
-1.4229042e-01
-4.0215335e-02
4.2056425e-02
1.0570350e-01
1.5196117e-01
1.7923592e-01
1.8237269e-01
1.5476004e-01
9.1942816e-02
-5.1908250e-03
-1.2907767e-01
-2.6687330e-01
-4.0438936e-01
-5.3064167e-01
-6.4042200e-01
-7.3380774e-01
-8.1346964e-01
-8.8137948e-01
-9.3650539e-01
-9.7487267e-01
-9.9224535e-01
-9.8763235e-01
-9.6492046e-01
-9.3151404e-01
-8.9511029e-01
-8.6049970e-01
-8.2787337e-01
-7.9354144e-01
-7.5285462e-01
-7.0345079e-01
-6.4650036e-01
-5.8535418e-01
-5.2302355e-01
-4.6027492e-01
-3.9533978e-01
-3.2553684e-01
-2.5018547e-01
-1.7290838e-01
-1.0136807e-01
-4.4361147e-02
-8.0321096e-03
6.8998491e-03
5.7693498e-03
-2.0738562e-03
-7.4543880e-03
-5.5288714e-03
2.7055752e-03
1.2244336e-02
1.7602786e-02
1.5865608e-02
7.9250112e-03
-2.6315216e-03
-1.2558695e-02
-2.2006467e-02
-3.5280838e-02
-5.8756313e-02
-9.7451933e-02
-1.5219224e-01
-2.1858902e-01
-2.8849436e-01
-3.5363145e-01
-4.0946544e-01
-4.5677129e-01
-4.9999716e-01
-5.4372426e-01
-5.8925904e-01
-6.3292829e-01
-6.6700800e-01
-6.8308780e-01
-6.7589391e-01
-6.4496033e-01
-5.9327282e-01
-5.2431294e-01
-4.3956743e-01
-3.3782496e-01
-2.1672232e-01
-7.5919262e-02
8.0135661e-02
2.4207245e-01
3.9844449e-01
5.3981571e-01
6.6200668e-01
7.6722529e-01
8.6250799e-01
9.5587887e-01
1.0521874e+00
1.1510116e+00
1.2473836e+00
1.3342739e+00
1.4053734e+00
1.4570185e+00
1.4882912e+00
1.4992016e+00
1.4885455e+00
1.4535624e+00
1.3918528e+00
1.3040671e+00
1.1955694e+00
1.0761208e+00
9.5740082e-01
8.4911187e-01
7.5571449e-01
6.7600903e-01
6.0581513e-01
5.4177977e-01
4.8401842e-01
4.3643770e-01
4.0473670e-01
3.9310318e-01
4.0158071e-01
4.2585703e-01
4.5945596e-01
4.9673456e-01
5.3506907e-01
5.7537417e-01
6.2059840e-01
6.7263169e-01
7.2944083e-01
7.8455638e-01
8.2932382e-01
8.5639208e-01
8.6257516e-01
8.4991988e-01
8.2438795e-01
7.9243704e-01
7.5730055e-01
7.1730452e-01
6.6708154e-01
6.0066340e-01
5.1479147e-01
4.1095704e-01
2.9503171e-01
1.7444977e-01
5.4720657e-02
-6.2296926e-02
-1.7749948e-01
-2.9221785e-01
-4.0617844e-01
-5.1680748e-01
-6.2035024e-01
-7.1440969e-01
-8.0013821e-01
-8.8215272e-01
-9.6610971e-01
-1.0556925e+00
-1.1507048e+00
-1.2469490e+00
-1.3379694e+00
-1.4180934e+00
-1.4850679e+00
-1.5404651e+00
-1.5877190e+00
-1.6293475e+00
-1.6649571e+00
-1.6907924e+00
-1.7010974e+00
-1.6909220e+00
-1.6587993e+00
-1.6074109e+00
-1.5419050e+00
-1.4672466e+00
-1.3861679e+00
-1.2986022e+00
-1.2030406e+00
-1.0994669e+00
-9.9202774e-01
-8.8916857e-01
-8.0077943e-01
-7.3401060e-01
-6.8988472e-01
-6.6217101e-01
-6.3921616e-01
-6.0820364e-01
-5.5966887e-01
-4.8975169e-01
-3.9944281e-01
-2.9210817e-01
-1.7104373e-01
-3.8280109e-02
1.0468437e-01
2.5454900e-01
4.0410104e-01
5.4239367e-01
6.5748227e-01
7.4008354e-01
7.8623726e-01
7.9779936e-01
7.8037487e-01
7.3950817e-01
6.7746499e-01
5.9285532e-01
4.8314922e-01
3.4820342e-01
1.9291799e-01
2.8012476e-02
-1.3159059e-01
-2.7052171e-01
-3.7713564e-01
-4.4582411e-01
-4.7661061e-01
-4.7291773e-01
-4.3887488e-01
-3.7735088e-01
-2.8983889e-01
-1.7848744e-01
-4.8665863e-02
9.0387579e-02
2.2770661e-01
3.5421071e-01
4.6572799e-01
5.6385445e-01
6.5399229e-01
7.4136606e-01
8.2740154e-01
9.0882830e-01
9.7977680e-01
1.0351298e+00
1.0732041e+00
1.0966728e+00
1.1112723e+00
1.1227541e+00
1.1339624e+00
1.1441079e+00
1.1504721e+00
1.1509637e+00
1.1459166e+00
1.1383612e+00
1.1325196e+00
1.1310282e+00
1.1326764e+00
1.1325581e+00
1.1246867e+00
1.1053151e+00
1.0751628e+00
1.0396297e+00
1.0066473e+00
9.8271163e-01
9.6915175e-01
9.6101064e-01
9.4905931e-01
9.2342302e-01
8.7689489e-01
8.0659507e-01
7.1322970e-01
5.9835047e-01
4.6166773e-01
3.0073280e-01
1.1338812e-01
-9.8751474e-02
-3.2798860e-01
-5.6080027e-01
-7.8102640e-01
-9.7492979e-01
-1.1354627e+00
-1.2631653e+00
-1.3634817e+00
-1.4425414e+00
-1.5037472e+00
-1.5466337e+00
-1.5684915e+00
-1.5678420e+00
-1.5473129e+00
-1.5136920e+00
-1.4752315e+00
-1.4381966e+00
-1.4045483e+00
-1.3716528e+00
-1.3342538e+00
-1.2879842e+00
-1.2322899e+00
-1.1706886e+00
-1.1083516e+00
-1.0487940e+00
-9.9142536e-01
-9.3098844e-01
-8.5947630e-01
-7.7007784e-01
-6.6095411e-01
-5.3633788e-01
-4.0442653e-01
-2.7357211e-01
-1.4867934e-01
-2.9337083e-02
8.9250859e-02
2.1278593e-01
3.4406023e-01
4.8142121e-01
6.2012721e-01
7.5504770e-01
8.8284191e-01
1.0025609e+00
1.1143398e+00
1.2168497e+00
1.3054568e+00
1.3728610e+00
1.4119758e+00
1.4191644e+00
1.3960896e+00
1.3493946e+00
1.2881519e+00
1.2199464e+00
1.1476611e+00
1.0689185e+00
9.7824536e-01
8.7041833e-01
7.4340594e-01
5.9980312e-01
4.4594746e-01
2.8891914e-01
1.3334716e-01
-1.9675871e-02
-1.7106218e-01
-3.2099412e-01
-4.6671413e-01
-6.0199026e-01
-7.1885683e-01
-8.1107552e-01
-8.7714073e-01
-9.2063479e-01
-9.4785928e-01
-9.6455566e-01
-9.7351386e-01
-9.7396181e-01
-9.6301004e-01
-9.3854011e-01
-9.0165346e-01
-8.5682696e-01
-8.0976798e-01
-7.6460203e-01
-7.2201132e-01
-6.7913088e-01
-6.3140561e-01
-5.7570886e-01
-5.1277253e-01
-4.4709194e-01
-3.8444994e-01
-3.2890755e-01
-2.8098354e-01
-2.3775264e-01
-1.9487809e-01
-1.4973971e-01
-1.0377006e-01
-6.2311971e-02
-3.2082713e-02
-1.7851269e-02
-1.9980377e-02
-3.3831454e-02
-5.1480846e-02
-6.5151218e-02
-7.0279184e-02
-6.6117494e-02
-5.3769600e-02
-3.3364472e-02
-2.1537660e-03
4.5407021e-02
1.1519380e-01
2.0945398e-01
3.2383542e-01
4.4766696e-01
5.6742133e-01
6.7133956e-01
7.5309436e-01
8.1309809e-01
8.5680451e-01
8.9073614e-01
9.1865465e-01
9.4028698e-01
9.5291717e-01
9.5418292e-01
9.4420729e-01
9.2596851e-01
9.0352305e-01
8.7880583e-01
8.4918119e-01
8.0786837e-01
7.4722127e-01
6.6281550e-01
5.5618249e-01
4.3500176e-01
3.1042654e-01
1.9247758e-01
8.6061003e-02
-9.8926340e-03
-9.9991667e-02
-1.8859943e-01
-2.7684081e-01
-3.6173798e-01
-4.3799828e-01
-5.0159145e-01
-5.5266042e-01
-5.9554890e-01
-6.3601142e-01
-6.7753547e-01
-7.1875651e-01
-7.5318466e-01
-7.7166856e-01
-7.6666422e-01
-7.3583916e-01
-6.8274006e-01
-6.1445396e-01
-5.3806426e-01
-4.5775618e-01
-3.7369017e-01
-2.8321279e-01
-1.8392819e-01
-7.6626189e-02
3.4046218e-02
1.4142669e-01
2.3972003e-01
3.2628237e-01
4.0224571e-01
4.7100300e-01
5.3520055e-01
5.9423549e-01
6.4409330e-01
6.7952824e-01
6.9706992e-01
6.9722890e-01
6.8480206e-01
6.6678775e-01
6.4869342e-01
6.3153562e-01
6.1160874e-01
5.8295130e-01
5.4076242e-01
4.8406038e-01
4.1647655e-01
3.4455361e-01
2.7416153e-01
2.0736518e-01
1.4203053e-01
7.4223986e-02
1.5258113e-03
-7.4691206e-02
-1.4911565e-01
-2.1474128e-01
-2.6652500e-01
-3.0418023e-01
-3.3218186e-01
-3.5717539e-01
-3.8455146e-01
-4.1580631e-01
-4.4773164e-01
-4.7412394e-01
-4.8950117e-01
-4.9255907e-01
-4.8707867e-01
-4.8005727e-01
-4.7859525e-01
-4.8719758e-01
-5.0662453e-01
-5.3494598e-01
-5.7030813e-01
-6.1333894e-01
-6.6707919e-01
-7.3437275e-01
-8.1459718e-01
-9.0176484e-01
-9.8508867e-01
-1.0521147e+00
-1.0932363e+00
-1.1051247e+00
-1.0909759e+00
-1.0576840e+00
-1.0119015e+00
-9.5703195e-01
-8.9246334e-01
-8.1552327e-01
-7.2514523e-01
-6.2466588e-01
-5.2159616e-01
-4.2466473e-01
-3.4029021e-01
-2.7037236e-01
-2.1212803e-01
-1.5992819e-01
-1.0824830e-01
-5.3871777e-02
4.1426986e-03
6.6356207e-02
1.3501450e-01
2.1490179e-01
3.1245519e-01
4.3316810e-01
5.7818311e-01
7.4206211e-01
9.1342298e-01
1.0782410e+00
1.2241420e+00
1.3439854e+00
1.4373933e+00
1.5092742e+00
1.5658524e+00
1.6107094e+00
1.6434294e+00
1.6612205e+00
1.6618289e+00
1.6457882e+00
1.6167468e+00
1.5794750e+00
1.5365361e+00
1.4860292e+00
1.4223624e+00
1.3396249e+00
1.2353188e+00
1.1124438e+00
9.7901480e-01
8.4503155e-01
7.1819497e-01
6.0086971e-01
4.9016210e-01
3.8065591e-01
2.6781060e-01
1.5035292e-01
3.0805182e-02
-8.6207538e-02
-1.9715580e-01
-3.0217022e-01
-4.0505699e-01
-5.1090866e-01
-6.2299942e-01
-7.4053877e-01
-8.5829720e-01
-9.6870891e-01
-1.0657496e+00
-1.1480972e+00
-1.2192445e+00
-1.2846279e+00
-1.3478029e+00
-1.4077582e+00
-1.4586825e+00
-1.4925780e+00
-1.5035591e+00
-1.4911503e+00
-1.4604114e+00
-1.4191515e+00
-1.3742803e+00
-1.3291629e+00
-1.2829607e+00
-1.2322559e+00
-1.1740967e+00
-1.1083450e+00
-1.0376678e+00
-9.6554844e-01
-8.9398620e-01
-8.2219410e-01
-7.4686642e-01
-6.6420540e-01
-5.7297886e-01
-4.7655034e-01
-3.8206190e-01
-2.9709131e-01
-2.2579140e-01
-1.6640078e-01
-1.1121359e-01
-4.9359559e-02
2.8617403e-02
1.2689581e-01
2.4344024e-01
3.7205362e-01
5.0571136e-01
6.3932043e-01
7.7068283e-01
8.9918495e-01
1.0230442e+00
1.1373222e+00
1.2345167e+00
1.3073926e+00
1.3521586e+00
1.3703061e+00
1.3682682e+00
1.3547768e+00
1.3369661e+00
1.3174949e+00
1.2944878e+00
1.2639852e+00
1.2231106e+00
1.1723153e+00
1.1156955e+00
1.0589372e+00
1.0057334e+00
9.5500244e-01
9.0091401e-01
8.3556850e-01
7.5255029e-01
6.4968059e-01
5.2992018e-01
3.9981527e-01
2.6606442e-01
1.3242558e-01
-8.7363759e-04
-1.3514360e-01
-2.7033614e-01
-4.0298206e-01
-5.2602499e-01
-6.3093542e-01
-7.1127037e-01
-7.6548269e-01
-7.9706617e-01
-8.1218368e-01
-8.1656360e-01
-8.1337918e-01
-8.0301367e-01
-7.8487127e-01
-7.6020013e-01
-7.3367742e-01
-7.1211215e-01
-7.0095026e-01
-7.0077453e-01
-7.0557245e-01
-7.0362090e-01
-6.8113682e-01
-6.2748300e-01
-5.3922076e-01
-4.2077191e-01
-2.8180462e-01
-1.3323429e-01
1.6181658e-02
1.6130204e-01
2.9953818e-01
4.2810256e-01
5.4180823e-01
6.3326424e-01
6.9526689e-01
7.2374566e-01
7.1970892e-01
6.8913127e-01
6.4025664e-01
5.7928595e-01
5.0715168e-01
4.1962917e-01
3.1046853e-01
1.7544724e-01
1.5459117e-02
-1.6252416e-01
-3.4725572e-01
-5.2710755e-01
-6.9373250e-01
-8.4332938e-01
-9.7538010e-01
-1.0902605e+00
-1.1871835e+00
-1.2635950e+00
-1.3166583e+00
-1.3460602e+00
-1.3558756e+00
-1.3536957e+00
-1.3474519e+00
-1.3419149e+00
-1.3366202e+00
-1.3261182e+00
-1.3026812e+00
-1.2603095e+00
-1.1975727e+00
-1.1174646e+00
-1.0248297e+00
-9.2334916e-01
-8.1362686e-01
-6.9310912e-01
-5.5808492e-01
-4.0691514e-01
-2.4234737e-01
-7.1175635e-02
9.8443622e-02
2.6026045e-01
4.1215621e-01
5.5629102e-01
6.9676944e-01
8.3588697e-01
9.7153145e-01
1.0976808e+00
1.2075112e+00
1.2970658e+00
1.3676212e+00
1.4255798e+00
1.4795445e+00
1.5358328e+00
1.5951622e+00
1.6526206e+00
1.7006604e+00
1.7331301e+00
1.7482848e+00
1.7494031e+00
1.7425686e+00
1.7327516e+00
1.7208154e+00
1.7035003e+00
1.6760007e+00
1.6350563e+00
1.5807715e+00
1.5163498e+00
1.4457564e+00
1.3705705e+00
1.2883051e+00
1.1935706e+00
1.0812142e+00
9.4940454e-01
8.0118667e-01
6.4392356e-01
4.8663849e-01
3.3632495e-01
1.9540244e-01
6.1977002e-02
-6.7494190e-02
-1.9499170e-01
-3.1888304e-01
-4.3399096e-01
-5.3402957e-01
-6.1536645e-01
-6.7969751e-01
-7.3367487e-01
-7.8575410e-01
-8.4218913e-01
-9.0412727e-01
-9.6714793e-01
-1.0237570e+00
-1.0676601e+00
-1.0970491e+00
-1.1147764e+00
-1.1257615e+00
-1.1336545e+00
-1.1386488e+00
-1.1375001e+00
-1.1259119e+00
-1.1020122e+00
-1.0684532e+00
-1.0314796e+00
-9.9771196e-01
-9.7077028e-01
-9.4938307e-01
-9.2770992e-01
-8.9794276e-01
-8.5408049e-01
-7.9457796e-01
-7.2218205e-01
-6.4146315e-01
-5.5593415e-01
-4.6630513e-01
-3.7064536e-01
-2.6661607e-01
-1.5474316e-01
-4.0461295e-02
6.6735203e-02
1.5646638e-01
2.2100356e-01
2.5760350e-01
2.6885386e-01
2.6071443e-01
2.3902582e-01
2.0665012e-01
1.6311226e-01
1.0656692e-01
3.6466188e-02
-4.4565478e-02
-1.3061017e-01
-2.1454702e-01
-2.9151243e-01
-3.6144145e-01
-4.2880487e-01
-4.9977830e-01
-5.7862423e-01
-6.6508204e-01
-7.5403077e-01
-8.3790809e-01
-9.1067565e-01
-9.7056386e-01
-1.0196057e+00
-1.0605642e+00
-1.0934904e+00
-1.1138539e+00
-1.1132388e+00
-1.0826082e+00
-1.0166130e+00
-9.1622463e-01
-7.8793721e-01
-6.4031553e-01
-4.8014128e-01
-3.1001520e-01
-1.2837180e-01
6.7950410e-02
2.7982490e-01
5.0315534e-01
7.2924562e-01
9.4778359e-01
1.1504512e+00
1.3333360e+00
1.4971029e+00
1.6446870e+00
1.7776427e+00
1.8935784e+00
1.9864721e+00
2.0494501e+00
2.0781908e+00
2.0732767e+00
2.0403828e+00
1.9878607e+00
1.9228076e+00
1.8481635e+00
1.7627605e+00
1.6639568e+00
1.5509496e+00
1.4269081e+00
1.2987567e+00
1.1744099e+00
1.0589065e+00
9.5211820e-01
8.4970388e-01
7.4647351e-01
6.3993392e-01
5.3228080e-01
4.3000411e-01
3.4099751e-01
2.7043279e-01
2.1792518e-01
1.7772492e-01
1.4139557e-01
1.0116644e-01
5.2451051e-02
-5.4522490e-03
-7.0943808e-02
-1.4306089e-01
-2.2349358e-01
-3.1608110e-01
-4.2431825e-01
-5.4861732e-01
-6.8479158e-01
-8.2460633e-01
-9.5857854e-01
-1.0798701e+00
-1.1869462e+00
-1.2833699e+00
-1.3751440e+00
-1.4672229e+00
-1.5607237e+00
-1.6520864e+00
-1.7349628e+00
-1.8039770e+00
-1.8577436e+00
-1.8989902e+00
-1.9319946e+00
-1.9592303e+00
-1.9791090e+00
-1.9860508e+00
-1.9732233e+00
-1.9366003e+00
-1.8775225e+00
-1.8017886e+00
-1.7159794e+00
-1.6234556e+00
-1.5221595e+00
-1.4052516e+00
-1.2645145e+00
-1.0949294e+00
-8.9765306e-01
-6.7958104e-01
-4.5018479e-01
-2.1779822e-01
1.2791661e-02
2.4044005e-01
4.6532068e-01
6.8558397e-01
8.9550684e-01
1.0866138e+00
1.2508779e+00
1.3838838e+00
1.4863685e+00
1.5634798e+00
1.6218504e+00
1.6658030e+00
1.6950244e+00
1.7052394e+00
1.6912324e+00
1.6502408e+00
1.5840126e+00
1.4985482e+00
1.4013540e+00
1.2975633e+00
1.1875487e+00
1.0677265e+00
9.3379939e-01
7.8432283e-01
6.2290138e-01
4.5808403e-01
3.0069638e-01
1.5975824e-01
3.9515139e-02
-6.0536492e-02
-1.4309518e-01
-2.0996409e-01
-2.6015954e-01
-2.9015599e-01
-2.9639942e-01
-2.7875518e-01
-2.4235607e-01
-1.9631534e-01
-1.5024414e-01
-1.1077989e-01
-7.9766987e-02
-5.4813780e-02
-3.2114658e-02
-1.0098259e-02
8.4645888e-03
1.7286047e-02
9.5816489e-03
-1.8585639e-02
-6.6166894e-02
-1.2713464e-01
-1.9298010e-01
-2.5660657e-01
-3.1513987e-01
-3.6980587e-01
-4.2321416e-01
-4.7588162e-01
-5.2389157e-01
-5.5904503e-01
-5.7184534e-01
-5.5581545e-01
-5.1030769e-01
-4.3999240e-01
-3.5177755e-01
-2.5137085e-01
-1.4126640e-01
-2.0991214e-02
1.1043250e-01
2.5124355e-01
3.9536789e-01
5.3389050e-01
6.5855863e-01
7.6508971e-01
8.5462002e-01
9.3262333e-01
1.0055460e+00
1.0767423e+00
1.1441868e+00
1.2013297e+00
1.2401372e+00
1.2542522e+00
1.2408767e+00
1.2008528e+00
1.1369132e+00
1.0510602e+00
9.4307979e-01
8.1152080e-01
6.5643171e-01
4.8201895e-01
2.9774907e-01
1.1707089e-01
-4.6284511e-02
-1.8294159e-01
-2.9077709e-01
-3.7433503e-01
-4.4139196e-01
-4.9875488e-01
-5.4926580e-01
-5.9134879e-01
-6.2144431e-01
-6.3785645e-01
-6.4319233e-01
-6.4365860e-01
-6.4606389e-01
-6.5468513e-01
-6.6962042e-01
-6.8735913e-01
-7.0348976e-01
-7.1612163e-01
-7.2761933e-01
-7.4334884e-01
-7.6849158e-01
-8.0502005e-01
-8.5019500e-01
-8.9708799e-01
-9.3707428e-01
-9.6313805e-01
-9.7194302e-01
-9.6353006e-01
-9.3940148e-01
-9.0050811e-01
-8.4618132e-01
-7.7464983e-01
-6.8531931e-01
-5.8161776e-01
-4.7206793e-01
-3.6826718e-01
-2.8085729e-01
-2.1578896e-01
-1.7260002e-01
-1.4542816e-01
-1.2655012e-01
-1.1078830e-01
-9.8108090e-02
-9.2881917e-02
-1.0075236e-01
-1.2523754e-01
-1.6571132e-01
-2.1753385e-01
-2.7426763e-01
-3.3060863e-01
-3.8385195e-01
-4.3284463e-01
-4.7551249e-01
-5.0693757e-01
-5.1928954e-01
-5.0395989e-01
-4.5533455e-01
-3.7434717e-01
-2.6934817e-01
-1.5337875e-01
-3.9439569e-02
6.3763830e-02
1.5399735e-01
2.3497764e-01
3.1326449e-01
3.9394862e-01
4.7758168e-01
5.5997806e-01
6.3443914e-01
6.9479335e-01
7.3777615e-01
7.6360575e-01
7.7428635e-01
7.7081284e-01
7.5168464e-01
7.1415011e-01
6.5732495e-01
5.8512362e-01
5.0732104e-01
4.3790292e-01
3.9084926e-01
3.7506495e-01
3.9126609e-01
4.3252383e-01
4.8770445e-01
5.4571308e-01
5.9871908e-01
6.4315689e-01
6.7813628e-01
7.0254365e-01
7.1330935e-01
7.0625908e-01
6.7867379e-01
6.3162562e-01
5.7068891e-01
5.0445372e-01
4.4115239e-01
3.8507512e-01
3.3516250e-01
2.8674914e-01
2.3510681e-01
1.7863802e-01
1.2035342e-01
6.7012510e-02
2.5938485e-02
9.8491333e-04
-9.6953579e-03
-1.2576715e-02
-1.5392105e-02
-2.3623278e-02
-3.8408588e-02
-5.6694217e-02
-7.3784919e-02
-8.6932025e-02
-9.7335112e-02
-1.0898542e-01
-1.2532333e-01
-1.4605284e-01
-1.6597425e-01
-1.7661789e-01
-1.7026833e-01
-1.4435426e-01
-1.0335136e-01
-5.6909463e-02
-1.5582959e-02
1.3351429e-02
2.8163303e-02
3.2157092e-02
3.0607108e-02
2.6969708e-02
2.0931028e-02
9.3219651e-03
-1.1343555e-02
-4.2618458e-02
-8.3248158e-02
-1.3001420e-01
-1.8010925e-01
-2.3370686e-01
-2.9458096e-01
-3.6786288e-01
-4.5623131e-01
-5.5660349e-01
-6.5872152e-01
-7.4638159e-01
-8.0138573e-01
-8.0879276e-01
-7.6090375e-01
-6.5847073e-01
-5.0978750e-01
-3.2902333e-01
-1.3430005e-01
