# Supplementary material for: Characterization of the disruption of neural control strategies for dynamic fingertip forces from attractor reconstruction
Source: PLoS One. 2017 Feb 13;12(2):e0172025. doi: 10.1371/journal.pone.0172025 (PMC5305200; doi:10.1371/journal.pone.0172025)
Supplement: S2 File — Zip file containing the code to reproduce the results of our study. (ZIP) [file pone.0172025.s002.zip › PLOS_One_Code/tis_OL/y3_2.dat]

1.8311982e-01
7.0068301e-02
-2.4728394e-02
-8.6890776e-02
-1.1189662e-01
-1.0375873e-01
-7.0926487e-02
-2.2034249e-02
3.6810772e-02
1.0220716e-01
1.7120646e-01
2.3859797e-01
2.9626434e-01
3.3525444e-01
3.4904380e-01
3.3605046e-01
3.0019882e-01
2.4904718e-01
1.9007966e-01
1.2724949e-01
6.0047158e-02
-1.4523526e-02
-9.8707193e-02
-1.9146771e-01
-2.8784638e-01
-3.8062284e-01
-4.6363930e-01
-5.3469686e-01
-5.9582076e-01
-6.5069604e-01
-7.0108696e-01
-7.4428112e-01
-7.7280351e-01
-7.7684551e-01
-7.4862870e-01
-6.8636278e-01
-5.9532312e-01
-4.8553410e-01
-3.6761414e-01
-2.4885644e-01
-1.3120512e-01
-1.2188514e-02
1.1150200e-01
2.4006613e-01
3.6901426e-01
4.9072161e-01
5.9763231e-01
6.8507139e-01
7.5224467e-01
8.0078740e-01
8.3148823e-01
8.4145132e-01
8.2409552e-01
7.7228839e-01
6.8273314e-01
5.5933359e-01
4.1397285e-01
2.6394703e-01
1.2670687e-01
1.4475876e-02
-6.8381434e-02
-1.2444414e-01
-1.6012005e-01
-1.8213113e-01
-1.9500981e-01
-2.0067969e-01
-2.0018562e-01
-1.9589284e-01
-1.9198727e-01
-1.9281772e-01
-2.0046289e-01
-2.1308050e-01
-2.2492666e-01
-2.2850330e-01
-2.1836127e-01
-1.9447149e-01
-1.6282303e-01
-1.3287327e-01
-1.1347215e-01
-1.0922686e-01
-1.1877590e-01
-1.3591905e-01
-1.5331387e-01
-1.6657686e-01
-1.7614826e-01
-1.8608568e-01
-2.0109488e-01
-2.2370623e-01
-2.5294632e-01
-2.8517208e-01
-3.1669238e-01
-3.4630742e-01
-3.7564841e-01
-4.0708991e-01
-4.4100156e-01
-4.7423244e-01
-5.0065793e-01
-5.1370942e-01
-5.0987375e-01
-4.9107661e-01
-4.6410611e-01
-4.3727445e-01
-4.1634222e-01
-4.0177139e-01
-3.8840808e-01
-3.6783238e-01
-3.3252107e-01
-2.7960914e-01
-2.1203310e-01
-1.3675126e-01
-6.1523375e-02
8.0666732e-03
7.0115991e-02
1.2556898e-01
1.7532408e-01
2.1736217e-01
2.4627084e-01
2.5560639e-01
2.4152493e-01
2.0569669e-01
1.5602377e-01
1.0432637e-01
6.1592112e-02
3.3390565e-02
1.8369513e-02
1.0508191e-02
3.3400339e-03
-6.2458991e-03
-1.6363817e-02
-2.1568384e-02
-1.6828703e-02
-1.5228119e-03
1.9371287e-02
3.7516350e-02
4.5150198e-02
3.8457321e-02
1.8858003e-02
-8.3754178e-03
-3.7432461e-02
-6.5009554e-02
-9.1006607e-02
-1.1683230e-01
-1.4301779e-01
-1.6770289e-01
-1.8663328e-01
-1.9485610e-01
-1.8958847e-01
-1.7244011e-01
-1.4914199e-01
-1.2685628e-01
-1.1082009e-01
-1.0196092e-01
-9.6339162e-02
-8.6874937e-02
-6.6936098e-02
-3.3764743e-02
1.0620854e-02
6.1525347e-02
1.1503089e-01
1.7069488e-01
2.3206176e-01
3.0445220e-01
3.9091591e-01
4.8888324e-01
5.8999173e-01
6.8327332e-01
7.5966230e-01
8.1546098e-01
8.5325027e-01
8.7972871e-01
9.0144717e-01
9.2102267e-01
9.3626339e-01
9.4237290e-01
9.3537183e-01
9.1474630e-01
8.8417135e-01
8.4983651e-01
8.1700622e-01
7.8702415e-01
7.5703291e-01
7.2255277e-01
6.8107048e-01
6.3464619e-01
5.9028816e-01
5.5751555e-01
5.4383586e-01
5.5068735e-01
5.7259258e-01
6.0002424e-01
6.2403490e-01
6.4010417e-01
6.4946557e-01
6.5728288e-01
6.6855075e-01
6.8425221e-01
7.0034769e-01
7.1000088e-01
7.0723494e-01
6.8983889e-01
6.6017379e-01
6.2344430e-01
5.8425630e-01
5.4368217e-01
4.9888476e-01
4.4526501e-01
3.7933734e-01
3.0061008e-01
2.1164414e-01
1.1611350e-01
1.5652357e-02
-9.2447101e-02
-2.1476017e-01
-3.5856421e-01
-5.2786491e-01
-7.2059878e-01
-9.2821711e-01
-1.1380958e+00
-1.3379501e+00
-1.5198393e+00
-1.6813736e+00
-1.8238624e+00
-1.9490944e+00
-2.0566615e+00
-2.1431036e+00
-2.2034757e+00
-2.2346459e+00
-2.2380535e+00
-2.2197028e+00
-2.1872510e+00
-2.1460358e+00
-2.0962222e+00
-2.0325456e+00
-1.9472057e+00
-1.8349140e+00
-1.6972591e+00
-1.5435756e+00
-1.3879561e+00
-1.2444310e+00
-1.1227208e+00
-1.0261764e+00
-9.5261417e-01
-8.9737870e-01
-8.5645725e-01
-8.2759250e-01
-8.0925177e-01
-7.9881061e-01
-7.9125328e-01
-7.7915134e-01
-7.5430660e-01
-7.1049252e-01
-6.4547507e-01
-5.6070432e-01
-4.5891075e-01
-3.4127905e-01
-2.0580961e-01
-4.7853447e-02
1.3679854e-01
3.4727822e-01
5.7426032e-01
8.0051748e-01
1.0055025e+00
1.1716608e+00
1.2897912e+00
1.3614201e+00
1.3970366e+00
1.4108553e+00
1.4150327e+00
1.4165757e+00
1.4179281e+00
1.4197836e+00
1.4239956e+00
1.4349223e+00
1.4582020e+00
1.4973331e+00
1.5503875e+00
1.6095165e+00
1.6637738e+00
1.7034543e+00
1.7235811e+00
1.7248475e+00
1.7114084e+00
1.6866683e+00
1.6499635e+00
1.5966283e+00
1.5212444e+00
1.4216865e+00
1.3016503e+00
1.1704972e+00
1.0402751e+00
9.2111777e-01
8.1761463e-01
7.2831683e-01
6.4819243e-01
5.7208565e-01
4.9741168e-01
4.2513670e-01
3.5853943e-01
3.0017911e-01
2.4903766e-01
2.0004407e-01
1.4635129e-01
8.2832195e-02
8.9173991e-03
-7.0583364e-02
-1.4739355e-01
-2.1377593e-01
-2.6627395e-01
-3.0675326e-01
-3.4035903e-01
-3.7204965e-01
-4.0374620e-01
-4.3349380e-01
-4.5724132e-01
-4.7244288e-01
-4.8103287e-01
-4.8950509e-01
-5.0612143e-01
-5.3715959e-01
-5.8413175e-01
-6.4317257e-01
-7.0707210e-01
-7.6907129e-01
-8.2601207e-01
-8.7869541e-01
-9.2949407e-01
-9.7905467e-01
-1.0239580e+00
-1.0565332e+00
-1.0674153e+00
-1.0500955e+00
-1.0048774e+00
-9.3955474e-01
-8.6638951e-01
-7.9728832e-01
-7.3963598e-01
-6.9463319e-01
-6.5894717e-01
-6.2875390e-01
-6.0347446e-01
-5.8664901e-01
-5.8366839e-01
-5.9815560e-01
-6.2910088e-01
-6.7016367e-01
-7.1165140e-01
-7.4423929e-01
-7.6206129e-01
-7.6318634e-01
-7.4767793e-01
-7.1504762e-01
-6.6273112e-01
-5.8638224e-01
-4.8213498e-01
-3.4991111e-01
-1.9561600e-01
-3.0443600e-02
1.3238806e-01
2.8161586e-01
4.1095830e-01
5.2020367e-01
6.1376468e-01
6.9716428e-01
7.7360045e-01
8.4288785e-01
9.0305093e-01
9.5294845e-01
9.9415041e-01
1.0309983e+00
1.0685210e+00
1.1091470e+00
1.1505128e+00
1.1862020e+00
1.2089481e+00
1.2141975e+00
1.2021879e+00
1.1776795e+00
1.1473208e+00
1.1158333e+00
1.0833730e+00
1.0458514e+00
9.9773676e-01
9.3530676e-01
8.5867328e-01
7.7183148e-01
6.8056934e-01
5.8910286e-01
4.9762627e-01
4.0262756e-01
2.9963104e-01
1.8638814e-01
6.4730854e-02
-5.9774567e-02
-1.8047410e-01
-2.9351414e-01
-4.0056719e-01
-5.0831413e-01
-6.2490447e-01
-7.5553940e-01
-8.9935461e-01
-1.0489131e+00
-1.1927173e+00
-1.3196880e+00
-1.4230335e+00
-1.5012363e+00
-1.5560810e+00
-1.5894699e+00
-1.6009628e+00
-1.5873017e+00
-1.5443606e+00
-1.4705577e+00
-1.3693243e+00
-1.2486628e+00
-1.1181327e+00
-9.8526587e-01
-8.5319424e-01
-7.2042563e-01
-5.8303658e-01
-4.3833525e-01
-2.8766716e-01
-1.3645873e-01
8.2321151e-03
1.4087091e-01
2.5968325e-01
3.6699825e-01
4.6727024e-01
5.6359402e-01
6.5500674e-01
7.3657320e-01
8.0208121e-01
8.4746215e-01
8.7310097e-01
8.8401158e-01
8.8757980e-01
8.8978356e-01
8.9219371e-01
8.9180538e-01
8.8367190e-01
8.6457842e-01
8.3579876e-01
8.0352512e-01
7.7638371e-01
7.6104452e-01
7.5855010e-01
7.6368153e-01
7.6745051e-01
7.6094009e-01
7.3851585e-01
6.9901849e-01
6.4428185e-01
5.7582120e-01
4.9219921e-01
3.8923336e-01
2.6284481e-01
1.1257072e-01
-5.6173053e-02
-2.3225891e-01
-4.0185879e-01
-5.5319564e-01
-6.8031673e-01
-7.8359160e-01
-8.6705661e-01
-9.3457992e-01
-9.8683585e-01
-1.0203952e+00
-1.0295490e+00
-1.0100722e+00
-9.6251001e-01
-8.9276236e-01
-8.0984106e-01
-7.2237644e-01
-6.3559598e-01
-5.5009707e-01
-4.6325933e-01
-3.7270055e-01
-2.7934611e-01
-1.8780171e-01
-1.0398975e-01
-3.1896089e-02
2.8630537e-02
8.1857593e-02
1.3363757e-01
1.8747753e-01
2.4172587e-01
2.8994513e-01
3.2419354e-01
3.3909750e-01
3.3460879e-01
3.1622557e-01
2.9245378e-01
2.7077710e-01
2.5466364e-01
2.4341890e-01
2.3443801e-01
2.2599899e-01
2.1900847e-01
2.1689182e-01
2.2346954e-01
2.3980028e-01
2.6220523e-01
2.8319311e-01
2.9479399e-01
2.9229131e-01
2.7659420e-01
2.5422131e-01
2.3446087e-01
2.2468129e-01
2.2647694e-01
2.3507263e-01
2.4206758e-01
2.3964190e-01
2.2405088e-01
1.9678852e-01
1.6275846e-01
1.2653587e-01
8.9423507e-02
4.9481716e-02
4.2368588e-03
-4.6077659e-02
-9.6778551e-02
-1.3950905e-01
-1.6551782e-01
-1.6995598e-01
-1.5450138e-01
-1.2653225e-01
-9.5601983e-02
-6.9441379e-02
-5.1307116e-02
-3.9641615e-02
-3.0287345e-02
-2.0154739e-02
-9.9049759e-03
-3.7865179e-03
-7.0113451e-03
-2.2560302e-02
-4.9093697e-02
-8.0952214e-02
-1.1065460e-01
-1.3293703e-01
-1.4777566e-01
-1.6023078e-01
-1.7734836e-01
-2.0416890e-01
-2.4090926e-01
-2.8263777e-01
-3.2182096e-01
-3.5248981e-01
-3.7331655e-01
-3.8755909e-01
-4.0024282e-01
-4.1459145e-01
-4.2959233e-01
-4.3981028e-01
-4.3773642e-01
-4.1753329e-01
-3.7774805e-01
-3.2125748e-01
-2.5293269e-01
-1.7683205e-01
-9.4409524e-02
-4.5137521e-03
9.4660345e-02
2.0263964e-01
3.1482960e-01
4.2327838e-01
5.1958595e-01
5.9815690e-01
6.5818896e-01
7.0347607e-01
7.3977048e-01
7.7083200e-01
7.9574497e-01
8.0949194e-01
8.0630843e-01
7.8358533e-01
7.4417691e-01
6.9587336e-01
6.4793747e-01
6.0634907e-01
5.7075735e-01
5.3516910e-01
4.9162612e-01
4.3433317e-01
3.6206907e-01
2.7794539e-01
1.8671290e-01
9.1185391e-02
-9.7129284e-03
-1.1982885e-01
-2.4252823e-01
-3.7748582e-01
-5.1915553e-01
-6.5768465e-01
-7.8228599e-01
-8.8569743e-01
-9.6710411e-01
-1.0316797e+00
-1.0872907e+00
-1.1404260e+00
-1.1931970e+00
-1.2425484e+00
-1.2821556e+00
-1.3060991e+00
-1.3119195e+00
-1.3010954e+00
-1.2771376e+00
-1.2428984e+00
-1.1985506e+00
-1.1412635e+00
-1.0671024e+00
-9.7424212e-01
-8.6514073e-01
-7.4588323e-01
-6.2313778e-01
-5.0070945e-01
-3.7754758e-01
-2.4826707e-01
-1.0628689e-01
5.1880973e-02
2.2390624e-01
4.0224752e-01
5.7735619e-01
7.4131786e-01
8.9020185e-01
1.0242440e+00
1.1456939e+00
1.2554556e+00
1.3509032e+00
1.4265376e+00
1.4768080e+00
1.4990638e+00
1.4950998e+00
1.4706273e+00
1.4325911e+00
1.3854674e+00
1.3289673e+00
1.2589163e+00
1.1707399e+00
1.0634284e+00
9.4201111e-01
8.1730418e-01
7.0259863e-01
6.0862839e-01
5.3969637e-01
4.9320260e-01
4.6232040e-01
4.3979462e-01
4.2091437e-01
4.0448409e-01
3.9138926e-01
3.8171898e-01
3.7274111e-01
3.5941668e-01
3.3691796e-01
3.0330183e-01
2.6084955e-01
2.1528307e-01
1.7276616e-01
1.3599818e-01
1.0190222e-01
6.2577595e-02
8.8989147e-03
-6.5246599e-02
-1.5992951e-01
-2.6863310e-01
-3.8075359e-01
-4.8605009e-01
-5.7827484e-01
-6.5581467e-01
-7.1966678e-01
-7.7066377e-01
-8.0767578e-01
-8.2783520e-01
-8.2894737e-01
-8.1260201e-01
-7.8536666e-01
-7.5676260e-01
-7.3533391e-01
-7.2511528e-01
-7.2390930e-01
-7.2392544e-01
-7.1491470e-01
-6.8873772e-01
-6.4286733e-01
-5.8082685e-01
-5.0985322e-01
-4.3761333e-01
-3.6961139e-01
-3.0828069e-01
-2.5417938e-01
-2.0841675e-01
-1.7415086e-01
-1.5567751e-01
-1.5578700e-01
-1.7325926e-01
-2.0194610e-01
-2.3209145e-01
-2.5376981e-01
-2.6101884e-01
-2.5423161e-01
-2.3930351e-01
-2.2429462e-01
-2.1565156e-01
-2.1567661e-01
-2.2220965e-01
-2.3081644e-01
-2.3834216e-01
-2.4529291e-01
-2.5519007e-01
-2.7139054e-01
-2.9346390e-01
-3.1522421e-01
-3.2575510e-01
-3.1348602e-01
-2.7145240e-01
-2.0061076e-01
-1.0919931e-01
-8.8740672e-03
8.9904781e-02
1.8099634e-01
2.6295638e-01
3.3652160e-01
4.0080340e-01
4.5109349e-01
4.7999055e-01
4.8081840e-01
4.5100037e-01
3.9375073e-01
3.1742586e-01
2.3258462e-01
1.4802648e-01
6.8175053e-02
-6.6136982e-03
-7.7494904e-02
-1.4431640e-01
-2.0409793e-01
-2.5151788e-01
-2.8137614e-01
-2.9176096e-01
-2.8569637e-01
-2.6999979e-01
-2.5217272e-01
-2.3712506e-01
-2.2515802e-01
-2.1215161e-01
-1.9221583e-01
-1.6144866e-01
-1.2021593e-01
-7.2412488e-02
-2.2529362e-02
2.7440393e-02
7.9625421e-02
1.3956117e-01
2.1311104e-01
3.0250430e-01
4.0413982e-01
5.0974210e-01
6.0987741e-01
6.9747740e-01
7.6966321e-01
8.2726621e-01
8.7227005e-01
9.0457258e-01
9.2032305e-01
9.1309480e-01
8.7703903e-01
8.1010000e-01
7.1575342e-01
6.0243072e-01
4.8056306e-01
3.5856302e-01
2.4016271e-01
1.2469065e-01
9.7436306e-03
-1.0553519e-01
-2.1824094e-01
-3.2174796e-01
-4.0840309e-01
-4.7351612e-01
-5.1785391e-01
-5.4678954e-01
-5.6679459e-01
-5.8145832e-01
-5.8902567e-01
-5.8273084e-01
-5.5416427e-01
-4.9805892e-01
-4.1551391e-01
-3.1370041e-01
-2.0266896e-01
-9.1412376e-02
1.4871723e-02
1.1513232e-01
2.1019682e-01
2.9933927e-01
3.7843395e-01
4.4136998e-01
4.8372732e-01
5.0617033e-01
5.1551596e-01
5.2278863e-01
5.3896415e-01
5.7045435e-01
6.1684357e-01
6.7198778e-01
7.2736274e-01
7.7557201e-01
8.1246062e-01
8.3705397e-01
8.4932496e-01
8.4718392e-01
8.2505417e-01
7.7530801e-01
6.9162570e-01
5.7233288e-01
4.2220688e-01
2.5180968e-01
7.4130384e-02
-1.0004130e-01
-2.6526244e-01
-4.2129106e-01
-5.7027532e-01
-7.1335343e-01
-8.4849251e-01
-9.7061236e-01
-1.0741017e+00
-1.1562857e+00
-1.2192803e+00
-1.2687114e+00
-1.3102128e+00
-1.3459223e+00
-1.3727308e+00
-1.3831212e+00
-1.3684518e+00
-1.3230426e+00
-1.2465352e+00
-1.1432095e+00
-1.0191445e+00
-8.7911796e-01
-7.2477517e-01
-5.5498998e-01
-3.6852500e-01
-1.6755602e-01
4.0452049e-02
2.4395480e-01
4.3077659e-01
5.9188020e-01
7.2394080e-01
8.2965537e-01
9.1525207e-01
9.8628464e-01
1.0444076e+00
1.0871952e+00
1.1106467e+00
1.1124085e+00
1.0938641e+00
1.0599520e+00
1.0164815e+00
9.6632859e-01
9.0713318e-01
8.3216421e-01
7.3365556e-01
6.0657377e-01
4.5107931e-01
2.7272312e-01
8.0302390e-02
-1.1732937e-01
-3.1334260e-01
-5.0280228e-01
-6.8112404e-01
-8.4253343e-01
-9.7940187e-01
-1.0829735e+00
-1.1456807e+00
-1.1640915e+00
-1.1405111e+00
-1.0821006e+00
-9.9826197e-01
-8.9776569e-01
-7.8664768e-01
-6.6770334e-01
-5.4215105e-01
-4.1259357e-01
-2.8495524e-01
-1.6775180e-01
-6.9217966e-02
5.8955923e-03
5.8224289e-02
9.3363012e-02
1.1894059e-01
1.4064990e-01
1.5988070e-01
1.7451201e-01
1.8196800e-01
1.8238586e-01
1.8015954e-01
1.8296214e-01
1.9838048e-01
2.2989045e-01
2.7482126e-01
3.2567804e-01
3.7382718e-01
4.1342065e-01
4.4380347e-01
4.6931975e-01
4.9639431e-01
5.2952201e-01
5.6888511e-01
6.1099540e-01
6.5135120e-01
6.8718523e-01
7.1898730e-01
7.5005030e-01
7.8385098e-01
8.2056294e-01
8.5521154e-01
8.7897561e-01
8.8282465e-01
8.6145973e-01
8.1578206e-01
7.5271349e-01
6.8207959e-01
6.1199629e-01
5.4554079e-01
4.8057020e-01
4.1216488e-01
3.3577434e-01
2.4938812e-01
1.5376936e-01
5.0612131e-02
-6.0115155e-02
-1.8145413e-01
-3.1825585e-01
-4.7443133e-01
-6.5041496e-01
-8.4202774e-01
-1.0412554e+00
-1.2388366e+00
-1.4273100e+00
-1.6023632e+00
-1.7615812e+00
-1.9017962e+00
-2.0168491e+00
-2.0968980e+00
-2.1299602e+00
-2.1057953e+00
-2.0205734e+00
-1.8794792e+00
-1.6955508e+00
-1.4856205e+00
-1.2656349e+00
-1.0473379e+00
-8.3746389e-01
-6.3956541e-01
-4.5702278e-01
-2.9477412e-01
-1.5837760e-01
-5.1186043e-02
2.8495735e-02
8.8621150e-02
1.4181880e-01
2.0085054e-01
2.7310711e-01
3.5769407e-01
4.4713146e-01
5.3228310e-01
6.0735209e-01
6.7248933e-01
7.3303891e-01
7.9588479e-01
8.6496412e-01
9.3870597e-01
1.0107178e+00
1.0727420e+00
1.1180039e+00
1.1435849e+00
1.1508930e+00
1.1437998e+00
1.1255513e+00
1.0968538e+00
1.0565737e+00
1.0042338e+00
9.4242693e-01
8.7770313e-01
8.1921668e-01
7.7530492e-01
7.4965694e-01
7.3961266e-01
7.3783067e-01
7.3612788e-01
7.2918236e-01
7.1639196e-01
7.0113000e-01
6.8766343e-01
6.7754403e-01
6.6804044e-01
6.5362172e-01
6.2910817e-01
5.9238856e-01
5.4541908e-01
4.9298718e-01
4.3950940e-01
3.8561616e-01
3.2707045e-01
2.5703958e-01
1.7028940e-01
6.6985575e-02
-4.5563552e-02
-1.5413091e-01
-2.4374033e-01
-3.0302422e-01
-3.2783027e-01
-3.2129050e-01
-2.9099900e-01
-2.4523037e-01
-1.8993058e-01
-1.2772486e-01
-5.9429146e-02
1.3072708e-02
8.4932135e-02
1.4888794e-01
1.9772549e-01
2.2703760e-01
2.3683591e-01
2.3102677e-01
2.1458589e-01
1.8990182e-01
1.5488062e-01
1.0422926e-01
3.2920339e-02
-6.0303900e-02
-1.7110114e-01
-2.9035452e-01
-4.0761244e-01
-5.1532652e-01
-6.1112583e-01
-6.9686610e-01
-7.7563623e-01
-8.4881106e-01
-9.1457492e-01
-9.6853488e-01
-1.0062694e+00
-1.0263647e+00
-1.0317555e+00
-1.0283948e+00
-1.0222852e+00
-1.0166342e+00
-1.0103828e+00
-9.9880466e-01
-9.7621159e-01
-9.3942223e-01
-8.8974015e-01
-8.3229429e-01
-7.7354622e-01
-7.1851008e-01
-6.6893302e-01
-6.2343018e-01
-5.7985887e-01
-5.3846121e-01
-5.0324469e-01
-4.8042983e-01
-4.7511465e-01
-4.8818058e-01
-5.1488503e-01
-5.4586279e-01
-5.7041220e-01
-5.8047485e-01
-5.7289806e-01
-5.4885738e-01
-5.1145777e-01
-4.6328616e-01
-4.0505862e-01
-3.3586634e-01
-2.5494970e-01
-1.6381778e-01
-6.6898247e-02
2.9988368e-02
1.2229054e-01
2.0895921e-01
2.9320774e-01
3.8120251e-01
4.7878147e-01
5.8781078e-01
7.0463322e-01
8.2165715e-01
9.3084332e-01
1.0270283e+00
1.1096126e+00
1.1817701e+00
1.2472181e+00
1.3063353e+00
1.3543854e+00
1.3830854e+00
1.3842521e+00
1.3533031e+00
1.2909921e+00
1.2026007e+00
1.0948274e+00
9.7216574e-01
8.3529721e-01
6.8252791e-01
5.1295840e-01
3.2926631e-01
1.3871322e-01
-4.8175756e-02
-2.2093963e-01
-3.7280432e-01
-5.0227919e-01
-6.1185612e-01
-7.0499550e-01
-7.8324098e-01
-8.4483731e-01
-8.8564734e-01
-9.0215915e-01
-8.9472042e-01
-8.6851158e-01
-8.3146426e-01
-7.9064026e-01
-7.4920638e-01
-7.0535472e-01
-6.5374692e-01
-5.8916891e-01
-5.1052504e-01
-4.2251905e-01
-3.3391278e-01
-2.5370934e-01
-1.8753671e-01
-1.3586018e-01
-9.4812029e-02
-5.9447616e-02
-2.7625616e-02
-1.8444188e-03
1.2199755e-02
9.1336922e-03
-1.2726272e-02
-4.9831145e-02
-9.4455104e-02
-1.3803503e-01
-1.7485681e-01
-2.0350129e-01
-2.2520301e-01
-2.4069063e-01
-2.4771248e-01
-2.4057712e-01
-2.1213617e-01
-1.5760526e-01
-7.8116466e-02
1.8544466e-02
1.2075729e-01
2.1777448e-01
3.0384503e-01
3.8003217e-01
4.5300871e-01
5.3124599e-01
6.2060883e-01
7.2203084e-01
8.3233415e-01
9.4694429e-01
1.0624994e+00
1.1779857e+00
1.2937652e+00
1.4087575e+00
1.5174857e+00
1.6093761e+00
1.6712755e+00
1.6918748e+00
1.6657610e+00
1.5953207e+00
1.4895750e+00
1.3602152e+00
1.2168771e+00
1.0644320e+00
9.0344481e-01
7.3264341e-01
5.5155479e-01
3.6205910e-01
1.6814560e-01
-2.6053040e-02
-2.1837600e-01
-4.0881107e-01
-5.9733247e-01
-7.8104262e-01
-9.5251454e-01
-1.1002458e+00
-1.2114030e+00
-1.2763007e+00
-1.2926349e+00
-1.2668226e+00
-1.2114719e+00
-1.1405437e+00
-1.0646616e+00
-9.8836676e-01
-9.1033716e-01
-8.2652698e-01
-7.3433940e-01
-6.3505950e-01
-5.3332970e-01
-4.3481068e-01
-3.4401313e-01
-2.6359441e-01
