# Supplementary material for: Characterization of the disruption of neural control strategies for dynamic fingertip forces from attractor reconstruction
Source: PLoS One. 2017 Feb 13;12(2):e0172025. doi: 10.1371/journal.pone.0172025 (PMC5305200; doi:10.1371/journal.pone.0172025)
Supplement: S2 File — Zip file containing the code to reproduce the results of our study. (ZIP) [file pone.0172025.s002.zip › PLOS_One_Code/tis_OL/y3_3.dat]

-1.6743320e-01
-3.2381899e-01
-4.7146153e-01
-6.0264215e-01
-7.1364538e-01
-8.0367955e-01
-8.7273336e-01
-9.1994035e-01
-9.4356538e-01
-9.4299534e-01
-9.2147354e-01
-8.8709852e-01
-8.5071905e-01
-8.2179848e-01
-8.0453382e-01
-7.9601807e-01
-7.8733464e-01
-7.6745879e-01
-7.2821402e-01
-6.6743387e-01
-5.8859103e-01
-4.9760236e-01
-3.9895579e-01
-2.9313493e-01
-1.7657434e-01
-4.4341385e-02
1.0593873e-01
2.7152712e-01
4.4494323e-01
6.1657248e-01
7.7773222e-01
9.2280504e-01
1.0495718e+00
1.1574180e+00
1.2444603e+00
1.3058669e+00
1.3348222e+00
1.3254007e+00
1.2754952e+00
1.1882874e+00
1.0713219e+00
9.3306984e-01
7.7859599e-01
6.0721093e-01
4.1388485e-01
1.9358471e-01
-5.3947632e-02
-3.2133055e-01
-5.9396700e-01
-8.5373158e-01
-1.0840169e+00
-1.2732345e+00
-1.4152626e+00
-1.5078186e+00
-1.5506529e+00
-1.5446650e+00
-1.4922546e+00
-1.3987699e+00
-1.2739293e+00
-1.1314083e+00
-9.8595052e-01
-8.4937781e-01
-7.2751212e-01
-6.1921745e-01
-5.1799116e-01
-4.1585456e-01
-3.0790987e-01
-1.9489842e-01
-8.2258894e-02
2.3321483e-02
1.1756411e-01
2.0056074e-01
2.7602587e-01
3.4798795e-01
4.1682986e-01
4.7756239e-01
5.2174255e-01
5.4176304e-01
5.3494151e-01
5.0534961e-01
4.6240629e-01
4.1662397e-01
3.7474038e-01
3.3734803e-01
3.0045545e-01
2.5959255e-01
2.1383956e-01
1.6780033e-01
1.3057304e-01
1.1191936e-01
1.1753838e-01
1.4633884e-01
1.9127066e-01
2.4281891e-01
2.9309106e-01
3.3875995e-01
3.8170272e-01
4.2693665e-01
4.7905151e-01
5.3960850e-01
6.0706316e-01
6.7856896e-01
7.5199987e-01
8.2697726e-01
9.0424065e-01
9.8332497e-01
1.0598520e+00
1.1246462e+00
1.1657729e+00
1.1724326e+00
1.1385920e+00
1.0646289e+00
9.5614172e-01
8.2026241e-01
6.6153355e-01
4.8021244e-01
2.7416725e-01
4.2824255e-02
-2.0936057e-01
-4.7161831e-01
-7.2847656e-01
-9.6391624e-01
-1.1660992e+00
-1.3298416e+00
-1.4555313e+00
-1.5457356e+00
-1.6018197e+00
-1.6223051e+00
-1.6037971e+00
-1.5442665e+00
-1.4468416e+00
-1.3213241e+00
-1.1820808e+00
-1.0435791e+00
-9.1604556e-01
-8.0314489e-01
-7.0259761e-01
-6.0954498e-01
-5.2075715e-01
-4.3683056e-01
-3.6096536e-01
-2.9545303e-01
-2.3822667e-01
-1.8147600e-01
-1.1341557e-01
-2.2845314e-02
9.5837713e-02
2.4029483e-01
4.0189091e-01
5.6991014e-01
7.3579129e-01
8.9546843e-01
1.0488924e+00
1.1969651e+00
1.3378523e+00
1.4654287e+00
1.5709132e+00
1.6461953e+00
1.6866081e+00
1.6918609e+00
1.6648057e+00
1.6084400e+00
1.5227604e+00
1.4037884e+00
1.2457468e+00
1.0450131e+00
8.0354135e-01
5.3019580e-01
2.3941401e-01
-5.2493170e-02
-3.3173595e-01
-5.8963606e-01
-8.2211168e-01
-1.0269903e+00
-1.2011500e+00
-1.3391407e+00
-1.4342334e+00
-1.4817502e+00
-1.4827646e+00
-1.4454559e+00
-1.3829620e+00
-1.3090106e+00
-1.2336414e+00
-1.1608878e+00
-1.0894145e+00
-1.0158550e+00
-9.3887717e-01
-8.6130468e-01
-7.8921302e-01
-7.2916936e-01
-6.8545371e-01
-6.5848270e-01
-6.4510478e-01
-6.4070516e-01
-6.4163127e-01
-6.4579616e-01
-6.5087772e-01
-6.5176849e-01
-6.3939959e-01
-6.0187442e-01
-5.2772043e-01
-4.1031217e-01
-2.5145556e-01
-6.1751922e-02
1.4287144e-01
3.4655815e-01
5.3814548e-01
7.1321387e-01
8.7292155e-01
1.0202209e+00
1.1556270e+00
1.2752747e+00
1.3723245e+00
1.4403753e+00
1.4767018e+00
1.4837666e+00
1.4682511e+00
1.4378202e+00
1.3973748e+00
1.3472729e+00
1.2845907e+00
1.2062656e+00
1.1121083e+00
1.0061806e+00
8.9573904e-01
7.8789599e-01
6.8583482e-01
5.8726978e-01
4.8628062e-01
3.7718558e-01
2.5818956e-01
1.3308930e-01
1.0118264e-02
-1.0181330e-01
-1.9742957e-01
-2.7708598e-01
-3.4524555e-01
-4.0684229e-01
-4.6391872e-01
-5.1415479e-01
-5.5193980e-01
-5.7170731e-01
-5.7179770e-01
-5.5630544e-01
-5.3368109e-01
-5.1313308e-01
-5.0091281e-01
-4.9818345e-01
-5.0143870e-01
-5.0538410e-01
-5.0655435e-01
-5.0514867e-01
-5.0399662e-01
-5.0581290e-01
-5.1073536e-01
-5.1556251e-01
-5.1531149e-01
-5.0666232e-01
-4.9119999e-01
-4.7576602e-01
-4.6920059e-01
-4.7747068e-01
-4.9997208e-01
-5.2880342e-01
-5.5152830e-01
-5.5649500e-01
-5.3806275e-01
-4.9867893e-01
-4.4681316e-01
-3.9246417e-01
-3.4283492e-01
-2.9992227e-01
-2.6081667e-01
-2.2061335e-01
-1.7630291e-01
-1.2906463e-01
-8.3633861e-02
-4.5615978e-02
-1.8540266e-02
-2.0824923e-03
7.6145190e-03
1.5392559e-02
2.3800402e-02
3.1591063e-02
3.5210851e-02
3.2144889e-02
2.3927395e-02
1.7091218e-02
2.1238420e-02
4.4705526e-02
9.0092804e-02
1.5260097e-01
2.2230671e-01
2.8885960e-01
3.4604343e-01
3.9418496e-01
4.3927762e-01
4.8906090e-01
5.4831934e-01
6.1640967e-01
6.8816990e-01
7.5689500e-01
8.1734307e-01
8.6742499e-01
9.0791133e-01
9.4024746e-01
9.6396065e-01
9.7586277e-01
9.7185676e-01
9.5002945e-01
9.1306773e-01
8.6870160e-01
8.2761020e-01
7.9922774e-01
7.8748469e-01
7.8911131e-01
7.9545068e-01
7.9638473e-01
7.8417182e-01
7.5561090e-01
7.1169441e-01
6.5486733e-01
5.8565599e-01
5.0123483e-01
3.9696151e-01
2.6962014e-01
1.2037487e-01
-4.4012932e-02
-2.1255882e-01
-3.7389189e-01
-5.2062595e-01
-6.5147820e-01
-7.6994963e-01
-8.8083603e-01
-9.8672183e-01
-1.0859692e+00
-1.1729703e+00
-1.2405918e+00
-1.2832737e+00
-1.2985371e+00
-1.2860913e+00
-1.2457849e+00
-1.1761291e+00
-1.0743480e+00
-9.3821232e-01
-7.6907336e-01
-5.7420058e-01
-3.6630328e-01
-1.6004586e-01
3.2448635e-02
2.0479609e-01
3.5702287e-01
4.9345913e-01
6.1855613e-01
7.3276477e-01
8.3103109e-01
9.0461658e-01
9.4464704e-01
9.4525425e-01
9.0500847e-01
8.2616618e-01
7.1211921e-01
5.6473430e-01
3.8376192e-01
1.6897414e-01
-7.6469022e-02
-3.4360840e-01
-6.1763458e-01
-8.8057726e-01
-1.1159232e+00
-1.3128831e+00
-1.4678327e+00
-1.5824355e+00
-1.6601554e+00
-1.7033061e+00
-1.7119946e+00
-1.6854554e+00
-1.6251363e+00
-1.5373766e+00
-1.4333223e+00
-1.3258146e+00
-1.2252291e+00
-1.1363991e+00
-1.0576753e+00
-9.8248930e-01
-9.0306126e-01
-8.1442237e-01
-7.1632780e-01
-6.1220781e-01
-5.0641466e-01
-4.0163171e-01
-2.9772591e-01
-1.9269986e-01
-8.5509687e-02
2.0985785e-02
1.1929431e-01
1.9960885e-01
2.5382318e-01
2.7912162e-01
2.7956228e-01
2.6484189e-01
2.4655744e-01
2.3393066e-01
2.3156441e-01
2.4026189e-01
2.5980198e-01
2.9172555e-01
3.4050276e-01
4.1210145e-01
5.1030661e-01
6.3309391e-01
7.7186241e-01
9.1419576e-01
1.0482236e+00
1.1660816e+00
1.2650134e+00
1.3457611e+00
1.4090502e+00
1.4523689e+00
1.4693579e+00
1.4521431e+00
1.3948705e+00
1.2964649e+00
1.1615910e+00
9.9949334e-01
8.2106638e-01
6.3576790e-01
4.5046265e-01
2.7074268e-01
1.0328111e-01
-4.2605887e-02
-1.5524643e-01
-2.2313269e-01
-2.3907356e-01
-2.0378803e-01
-1.2638284e-01
-2.1192633e-02
9.7105225e-02
2.1763828e-01
3.3520811e-01
4.4932520e-01
5.6098993e-01
6.6932368e-01
7.7049271e-01
8.5950152e-01
9.3321234e-01
9.9248121e-01
1.0422394e+00
1.0893502e+00
1.1390457e+00
1.1918882e+00
1.2433012e+00
1.2860025e+00
1.3137481e+00
1.3244044e+00
1.3210247e+00
1.3102574e+00
1.2984915e+00
1.2878710e+00
1.2748415e+00
1.2520353e+00
1.2119537e+00
1.1502631e+00
1.0672179e+00
9.6652169e-01
8.5208794e-01
7.2486304e-01
5.8226393e-01
4.2072965e-01
2.3945923e-01
4.2923887e-02
-1.5923406e-01
-3.5514995e-01
-5.3545691e-01
-6.9724403e-01
-8.4473800e-01
-9.8636386e-01
-1.1301226e+00
-1.2797100e+00
-1.4329741e+00
-1.5833811e+00
-1.7239856e+00
-1.8517146e+00
-1.9692282e+00
-2.0834030e+00
-2.2017763e+00
-2.3289905e+00
-2.4647709e+00
-2.6043304e+00
-2.7410354e+00
-2.8695252e+00
-2.9868784e+00
-3.0910101e+00
-3.1776807e+00
-3.2381935e+00
-3.2592365e+00
-3.2255088e+00
-3.1245459e+00
-2.9514292e+00
-2.7106559e+00
-2.4143498e+00
-2.0782378e+00
-1.7174871e+00
-1.3440433e+00
-9.6643751e-01
-5.9183426e-01
-2.2844112e-01
1.1394321e-01
4.2572637e-01
7.0025993e-01
9.3583854e-01
1.1359756e+00
1.3075452e+00
1.4572729e+00
1.5884987e+00
1.7004250e+00
1.7902224e+00
1.8563277e+00
1.9009738e+00
1.9308060e+00
1.9550892e+00
1.9819479e+00
2.0146661e+00
2.0505389e+00
2.0829708e+00
2.1052929e+00
2.1141518e+00
2.1109085e+00
2.1002232e+00
2.0862839e+00
2.0689882e+00
2.0428287e+00
1.9992088e+00
1.9305208e+00
1.8337226e+00
1.7118484e+00
1.5727072e+00
1.4252924e+00
1.2760797e+00
1.1275823e+00
9.7959367e-01
8.3158263e-01
6.8452821e-01
5.4138132e-01
4.0594642e-01
2.8061940e-01
1.6458359e-01
5.4231549e-02
-5.4276912e-02
-1.6228305e-01
-2.6750928e-01
-3.6501686e-01
-4.4991243e-01
-5.2084003e-01
-5.8228460e-01
-6.4379505e-01
-7.1627286e-01
-8.0751263e-01
-9.1929854e-01
-1.0472364e+00
-1.1834473e+00
-1.3209909e+00
-1.4573826e+00
-1.5946572e+00
-1.7358665e+00
-1.8803985e+00
-2.0208831e+00
-2.1432819e+00
-2.2304561e+00
-2.2680258e+00
-2.2497174e+00
-2.1793001e+00
-2.0683654e+00
-1.9315922e+00
-1.7818732e+00
-1.6271766e+00
-1.4703215e+00
-1.3116243e+00
-1.1524676e+00
-9.9703818e-01
-8.5108522e-01
-7.1885384e-01
-6.0022394e-01
-4.8970955e-01
-3.7823571e-01
-2.5723521e-01
-1.2284115e-01
2.2326224e-02
1.7039001e-01
3.1108197e-01
4.3457888e-01
5.3340866e-01
6.0305075e-01
6.4139150e-01
6.4811065e-01
6.2515195e-01
5.7801601e-01
5.1644655e-01
4.5356375e-01
4.0352094e-01
3.7810446e-01
3.8308888e-01
4.1608539e-01
4.6753573e-01
5.2457829e-01
5.7569817e-01
6.1414793e-01
6.3916704e-01
6.5467385e-01
6.6591834e-01
6.7603154e-01
6.8479541e-01
6.9018770e-01
6.9120713e-01
6.9008457e-01
6.9266110e-01
7.0643835e-01
7.3695271e-01
7.8463075e-01
8.4442084e-01
9.0854195e-01
9.7055314e-01
1.0284386e+00
1.0851252e+00
1.1459014e+00
1.2138080e+00
1.2858509e+00
1.3528017e+00
1.4027577e+00
1.4260937e+00
1.4191697e+00
1.3853351e+00
1.3328527e+00
1.2705842e+00
1.2038356e+00
1.1329274e+00
1.0549702e+00
9.6712986e-01
8.6941878e-01
7.6590633e-01
6.6379202e-01
5.7052427e-01
4.9058560e-01
4.2412870e-01
3.6819436e-01
3.1936833e-01
2.7621772e-01
2.4023328e-01
2.1445093e-01
2.0002662e-01
1.9285140e-01
1.8282470e-01
1.5654535e-01
1.0184512e-01
1.1863694e-02
-1.1305832e-01
-2.6648931e-01
-4.3937893e-01
-6.2355289e-01
-8.1294538e-01
-1.0025084e+00
-1.1865550e+00
-1.3580249e+00
-1.5091149e+00
-1.6332567e+00
-1.7278503e+00
-1.7959985e+00
-1.8454469e+00
-1.8849045e+00
-1.9198097e+00
-1.9496288e+00
-1.9678511e+00
-1.9650189e+00
-1.9337745e+00
-1.8731678e+00
-1.7894460e+00
-1.6930028e+00
-1.5936874e+00
-1.4970625e+00
-1.4031360e+00
-1.3079704e+00
-1.2072637e+00
-1.0995315e+00
-9.8661355e-01
-8.7144588e-01
-7.5509102e-01
-6.3505828e-01
-5.0585832e-01
-3.6180952e-01
-2.0100595e-01
-2.8076653e-02
1.4639246e-01
3.0964122e-01
4.5151533e-01
5.6787454e-01
6.6124605e-01
7.3840169e-01
8.0596104e-01
8.6664885e-01
9.1859598e-01
9.5770312e-01
9.8107637e-01
9.8954540e-01
9.8815286e-01
9.8419650e-01
9.8357258e-01
9.8769427e-01
9.9320167e-01
9.9451348e-01
9.8728038e-01
9.7075651e-01
9.4811755e-01
9.2455042e-01
9.0389836e-01
8.8587317e-01
8.6577080e-01
8.3677575e-01
7.9329514e-01
7.3368064e-01
6.6130708e-01
5.8343921e-01
5.0823308e-01
4.4166296e-01
3.8642072e-01
3.4316434e-01
3.1281155e-01
2.9836754e-01
3.0519056e-01
3.3894332e-01
4.0166245e-01
4.8832425e-01
5.8669622e-01
6.8106031e-01
7.5774813e-01
8.0964459e-01
8.3767638e-01
8.4863404e-01
8.5038438e-01
8.4727255e-01
8.3849178e-01
8.1984255e-01
7.8695733e-01
7.3779603e-01
6.7326443e-01
5.9579367e-01
5.0681047e-01
4.0512890e-01
2.8785630e-01
1.5328614e-01
3.7898900e-03
-1.5285339e-01
-3.0431160e-01
-4.3686591e-01
-5.4010060e-01
-6.1091458e-01
-6.5457383e-01
-6.8241574e-01
-7.0767087e-01
-7.4120867e-01
-7.8872985e-01
-8.5066799e-01
-9.2477469e-01
-1.0092319e+00
-1.1036907e+00
-1.2077343e+00
-1.3184044e+00
-1.4286909e+00
-1.5280678e+00
-1.6053259e+00
-1.6527265e+00
-1.6690948e+00
-1.6596612e+00
-1.6327489e+00
-1.5955035e+00
-1.5509348e+00
-1.4974431e+00
-1.4309508e+00
-1.3485303e+00
-1.2511958e+00
-1.1439253e+00
-1.0331047e+00
-9.2324168e-01
-8.1472696e-01
-7.0365644e-01
-5.8407052e-01
-4.5183721e-01
-3.0792589e-01
-1.5880851e-01
-1.3760731e-02
1.1918930e-01
2.3658430e-01
3.4055280e-01
4.3662343e-01
5.2908544e-01
6.1670726e-01
6.9171991e-01
7.4259146e-01
7.5872626e-01
7.3462083e-01
6.7160747e-01
5.7633506e-01
4.5684743e-01
3.1895175e-01
1.6545382e-01
-1.6394169e-03
-1.7810634e-01
-3.5590149e-01
-5.2395373e-01
-6.7124892e-01
-7.9087822e-01
-8.8268769e-01
-9.5273636e-01
-1.0099369e+00
-1.0618570e+00
-1.1115644e+00
-1.1566452e+00
-1.1908880e+00
-1.2079558e+00
-1.2048480e+00
-1.1829469e+00
-1.1463571e+00
-1.0989469e+00
-1.0417239e+00
-9.7182795e-01
-8.8399418e-01
-7.7400437e-01
-6.4182414e-01
-4.9207992e-01
-3.3170490e-01
-1.6651517e-01
1.3915855e-03
1.7419169e-01
3.5631470e-01
5.5068717e-01
7.5569703e-01
9.6513601e-01
1.1710845e+00
1.3677003e+00
1.5537853e+00
1.7329723e+00
1.9112834e+00
2.0930472e+00
2.2775691e+00
2.4587380e+00
2.6275546e+00
2.7757161e+00
2.8983611e+00
2.9948768e+00
3.0674163e+00
3.1179455e+00
3.1459338e+00
3.1484883e+00
3.1227435e+00
3.0687932e+00
2.9915565e+00
2.9006325e+00
2.8077425e+00
2.7225648e+00
2.6493142e+00
2.5862200e+00
2.5278605e+00
2.4685899e+00
2.4053383e+00
2.3386869e+00
2.2715597e+00
2.2060743e+00
2.1407736e+00
2.0704252e+00
1.9883813e+00
1.8896317e+00
1.7727490e+00
1.6398590e+00
1.4944502e+00
1.3379125e+00
1.1670745e+00
9.7475047e-01
7.5301463e-01
4.9707433e-01
2.0780527e-01
-1.0794557e-01
-4.3947442e-01
-7.7588454e-01
-1.1091012e+00
-1.4343297e+00
-1.7481892e+00
-2.0463442e+00
-2.3221680e+00
-2.5670875e+00
-2.7727539e+00
-2.9343256e+00
-3.0529568e+00
-3.1357678e+00
-3.1933825e+00
-3.2365192e+00
-3.2730815e+00
-3.3068259e+00
-3.3384234e+00
-3.3684483e+00
-3.3999681e+00
-3.4384510e+00
-3.4889917e+00
-3.5527874e+00
-3.6248684e+00
-3.6943453e+00
-3.7475834e+00
-3.7731529e+00
-3.7657655e+00
-3.7268141e+00
-3.6616907e+00
-3.5760850e+00
-3.4733512e+00
-3.3539337e+00
-3.2169826e+00
-3.0632231e+00
-2.8969590e+00
-2.7254746e+00
-2.5561836e+00
-2.3934156e+00
-2.2364941e+00
-2.0798939e+00
-1.9156851e+00
-1.7374578e+00
-1.5435092e+00
-1.3371778e+00
-1.1242854e+00
-9.0949310e-01
-6.9354877e-01
-4.7279777e-01
-2.4160908e-01
3.2053798e-03
2.5870578e-01
5.1538437e-01
7.6012981e-01
9.8078119e-01
1.1701295e+00
1.3276395e+00
1.4579438e+00
1.5669062e+00
1.6579016e+00
1.7307841e+00
1.7837470e+00
1.8163344e+00
1.8316955e+00
1.8368879e+00
1.8407894e+00
1.8504766e+00
1.8684075e+00
1.8924683e+00
1.9187654e+00
1.9453111e+00
1.9747116e+00
2.0145631e+00
2.0749152e+00
2.1635994e+00
2.2819846e+00
2.4237238e+00
2.5769425e+00
2.7283326e+00
2.8671899e+00
2.9877656e+00
3.0888270e+00
3.1708001e+00
3.2327470e+00
3.2714915e+00
3.2831857e+00
3.2658669e+00
3.2214104e+00
3.1557793e+00
3.0770510e+00
2.9920296e+00
2.9036931e+00
2.8112470e+00
2.7123377e+00
2.6055667e+00
2.4918906e+00
2.3743808e+00
2.2563081e+00
2.1383961e+00
2.0171267e+00
1.8855042e+00
1.7357508e+00
1.5622400e+00
1.3634121e+00
1.1420797e+00
9.0378789e-01
6.5377881e-01
3.9443864e-01
1.2500282e-01
-1.5651429e-01
-4.5061561e-01
-7.5423954e-01
-1.0602464e+00
-1.3591130e+00
-1.6423113e+00
-1.9051799e+00
-2.1471870e+00
-2.3696166e+00
-2.5724479e+00
-2.7522580e+00
-2.9023195e+00
-3.0152478e+00
-3.0870016e+00
-3.1195043e+00
-3.1197601e+00
-3.0960403e+00
-3.0537670e+00
-2.9934859e+00
-2.9118512e+00
-2.8051023e+00
-2.6731682e+00
-2.5217489e+00
-2.3608500e+00
-2.2007817e+00
-2.0480976e+00
-1.9033910e+00
-1.7617630e+00
-1.6159634e+00
-1.4609599e+00
-1.2974038e+00
-1.1319489e+00
-9.7458965e-01
-8.3486277e-01
-7.1880864e-01
-6.2794122e-01
-5.6069765e-01
-5.1543877e-01
-4.9266576e-01
-4.9459204e-01
-5.2245356e-01
-5.7349467e-01
-6.3934631e-01
-7.0677957e-01
-7.6116340e-01
-7.9150999e-01
-7.9434693e-01
-7.7402873e-01
-7.3956414e-01
-7.0009503e-01
-6.6135358e-01
-6.2458417e-01
-5.8835373e-01
-5.5205955e-01
-5.1844631e-01
-4.9302837e-01
-4.8083402e-01
-4.8276002e-01
-4.9372863e-01
-5.0372196e-01
-5.0148251e-01
-4.7917314e-01
-4.3532385e-01
-3.7436776e-01
-3.0346288e-01
-2.2878064e-01
-1.5307291e-01
-7.5336263e-02
7.3443179e-03
9.6751755e-02
1.9140252e-01
2.8693969e-01
3.7860314e-01
4.6396242e-01
5.4445129e-01
6.2502777e-01
7.1177020e-01
8.0829612e-01
9.1324426e-01
1.0206675e+00
1.1229993e+00
1.2146723e+00
1.2945807e+00
1.3662888e+00
1.4356503e+00
1.5069568e+00
1.5801260e+00
1.6508706e+00
1.7134866e+00
1.7642931e+00
1.8039351e+00
1.8375787e+00
1.8726979e+00
1.9154007e+00
1.9676429e+00
2.0271884e+00
2.0898929e+00
2.1524117e+00
2.2137821e+00
2.2751286e+00
2.3373618e+00
2.3979525e+00
2.4490862e+00
2.4788784e+00
2.4750627e+00
2.4290594e+00
2.3386202e+00
2.2080836e+00
2.0459423e+00
1.8606837e+00
1.6573188e+00
1.4367149e+00
1.1977038e+00
9.4025240e-01
6.6795005e-01
3.8863042e-01
1.1251859e-01
-1.5133521e-01
-3.9793716e-01
-6.2643541e-01
-8.3761935e-01
-1.0308157e+00
-1.2020805e+00
-1.3447681e+00
-1.4526469e+00
-1.5241634e+00
-1.5650579e+00
-1.5872838e+00
-1.6048183e+00
-1.6288262e+00
-1.6644673e+00
-1.7105689e+00
-1.7622799e+00
-1.8152767e+00
-1.8688163e+00
-1.9257149e+00
-1.9897023e+00
-2.0620798e+00
-2.1394346e+00
-2.2135064e+00
-2.2735353e+00
-2.3099802e+00
-2.3172183e+00
-2.2935664e+00
-2.2392081e+00
-2.1538996e+00
-2.0358415e+00
-1.8822788e+00
-1.6918703e+00
-1.4678037e+00
-1.2194618e+00
-9.6109136e-01
-7.0815860e-01
-4.7337456e-01
-2.6395549e-01
-8.1018491e-02
7.8443221e-02
2.1784494e-01
3.3797300e-01
4.3674929e-01
5.1169629e-01
5.6323808e-01
5.9687758e-01
6.2293797e-01
6.5345545e-01
6.9749368e-01
7.5771300e-01
8.3037547e-01
9.0839290e-01
9.8521471e-01
1.0575069e+00
1.1254970e+00
1.1908253e+00
1.2532230e+00
1.3085051e+00
1.3494467e+00
1.3687639e+00
1.3621861e+00
1.3300836e+00
1.2768810e+00
1.2081731e+00
1.1268246e+00
1.0305992e+00
9.1313010e-01
7.6767720e-01
5.9155817e-01
3.8928659e-01
1.7310096e-01
-3.9737568e-02
-2.3194106e-01
-3.9078612e-01
-5.0990161e-01
-5.8820730e-01
-6.2771392e-01
-6.3179289e-01
-6.0474346e-01
-5.5277296e-01
-4.8538449e-01
-4.1523116e-01
-3.5531191e-01
-3.1456678e-01
-2.9427460e-01
-2.8722184e-01
-2.8038263e-01
-2.6053820e-01
-2.2060789e-01
-1.6331826e-01
-1.0005771e-01
-4.5747802e-02
-1.2526283e-02
-5.0122085e-03
-1.9083498e-02
