# Supplementary material for: Characterization of the disruption of neural control strategies for dynamic fingertip forces from attractor reconstruction
Source: PLoS One. 2017 Feb 13;12(2):e0172025. doi: 10.1371/journal.pone.0172025 (PMC5305200; doi:10.1371/journal.pone.0172025)
Supplement: S2 File — Zip file containing the code to reproduce the results of our study. (ZIP) [file pone.0172025.s002.zip › PLOS_One_Code/tis_OL/y4_1.dat]

3.1841527e-01
1.4593447e-01
1.8073698e-03
-9.1908760e-02
-1.2687900e-01
-1.0766476e-01
-4.7105082e-02
3.9313908e-02
1.3815071e-01
2.4040861e-01
3.4089101e-01
4.3544032e-01
5.1852221e-01
5.8297557e-01
6.2176889e-01
6.3052030e-01
6.0950151e-01
5.6383358e-01
5.0110164e-01
4.2746948e-01
3.4489212e-01
2.5114965e-01
1.4225832e-01
1.5750846e-02
-1.2654958e-01
-2.7756845e-01
-4.2676063e-01
-5.6384377e-01
-6.8202924e-01
-7.7883817e-01
-8.5458758e-01
-9.0982673e-01
-9.4311184e-01
-9.5050562e-01
-9.2766227e-01
-8.7348639e-01
-7.9270281e-01
-6.9543111e-01
-5.9412515e-01
-4.9956694e-01
-4.1763539e-01
-3.4835425e-01
-2.8800475e-01
-2.3316113e-01
-1.8388815e-01
-1.4412582e-01
-1.1955204e-01
-1.1447378e-01
-1.2921359e-01
-1.5927922e-01
-1.9715386e-01
-2.3589171e-01
-2.7213659e-01
-3.0673701e-01
-3.4305732e-01
-3.8420595e-01
-4.3045401e-01
-4.7813686e-01
-5.2100334e-01
-5.5339207e-01
-5.7301798e-01
-5.8153386e-01
-5.8282920e-01
-5.8023407e-01
-5.7397428e-01
-5.6023528e-01
-5.3279185e-01
-4.8651977e-01
-4.2049499e-01
-3.3881628e-01
-2.4910109e-01
-1.5971316e-01
-7.6909430e-02
-3.2104865e-03
6.1952342e-02
1.1981636e-01
1.7018439e-01
2.1126858e-01
2.4123076e-01
2.6009851e-01
2.7092431e-01
2.7942793e-01
2.9183156e-01
3.1181777e-01
3.3859138e-01
3.6735389e-01
3.9175926e-01
4.0698307e-01
4.1213419e-01
4.1090143e-01
4.0976795e-01
4.1463903e-01
4.2811716e-01
4.4906284e-01
4.7422444e-01
5.0068993e-01
5.2798116e-01
5.5872513e-01
5.9714349e-01
6.4597007e-01
7.0382693e-01
7.6477299e-01
8.2014238e-01
8.6163451e-01
8.8427765e-01
8.8779210e-01
8.7536091e-01
8.5047681e-01
8.1410085e-01
7.6399286e-01
6.9628931e-01
6.0817412e-01
5.0030703e-01
3.7772808e-01
2.4840044e-01
1.2010558e-01
-2.1334187e-03
-1.1644515e-01
-2.2253118e-01
-3.1944271e-01
-4.0400154e-01
-4.7088751e-01
-5.1481687e-01
-5.3374611e-01
-5.3085602e-01
-5.1381018e-01
-4.9171053e-01
-4.7137766e-01
-4.5464313e-01
-4.3799564e-01
-4.1509541e-01
-3.8091956e-01
-3.3494583e-01
-2.8157829e-01
-2.2808215e-01
-1.8144512e-01
-1.4556190e-01
-1.1999128e-01
-1.0109431e-01
-8.4904049e-02
-6.9713627e-02
-5.6770624e-02
-4.9006995e-02
-4.8727163e-02
-5.5447815e-02
-6.5215708e-02
-7.2250225e-02
-7.2129326e-02
-6.4340103e-02
-5.2544328e-02
-4.2632472e-02
-3.9729578e-02
-4.5533764e-02
-5.7409373e-02
-7.0106380e-02
-7.9234782e-02
-8.4131065e-02
-8.8312649e-02
-9.7548659e-02
-1.1679320e-01
-1.4752448e-01
-1.8696464e-01
-2.2985059e-01
-2.7163090e-01
-3.1077469e-01
-3.4874479e-01
-3.8798549e-01
-4.2921185e-01
-4.6935664e-01
-5.0145124e-01
-5.1706455e-01
-5.1019797e-01
-4.8024227e-01
-4.3236276e-01
-3.7543094e-01
-3.1858150e-01
-2.6777669e-01
-2.2404306e-01
-1.8451978e-01
-1.4554038e-01
-1.0542794e-01
-6.5300963e-02
-2.7871209e-02
4.8550425e-03
3.3774870e-02
6.3335901e-02
9.9722577e-02
1.4750790e-01
2.0708094e-01
2.7439423e-01
3.4280928e-01
4.0593530e-01
4.6019600e-01
5.0570020e-01
5.4461648e-01
5.7812107e-01
6.0423251e-01
6.1791653e-01
6.1311416e-01
5.8561270e-01
5.3557462e-01
4.6828334e-01
3.9214101e-01
3.1487659e-01
2.4045793e-01
1.6847727e-01
9.5965801e-02
2.0562496e-02
-5.6446508e-02
-1.2903127e-01
-1.8838368e-01
-2.2686616e-01
-2.4126599e-01
-2.3355709e-01
-2.0930894e-01
-1.7481414e-01
-1.3422757e-01
-8.8311514e-02
-3.5836419e-02
2.3337271e-02
8.5969311e-02
1.4550395e-01
1.9412676e-01
2.2563741e-01
2.3797080e-01
2.3405129e-01
2.2010639e-01
2.0235561e-01
1.8441215e-01
1.6691114e-01
1.4900493e-01
1.3056059e-01
1.1395260e-01
1.0424191e-01
1.0700160e-01
1.2487614e-01
1.5535947e-01
1.9130718e-01
2.2365353e-01
2.4492079e-01
2.5216031e-01
2.4787736e-01
2.3801294e-01
2.2801555e-01
2.1965507e-01
2.1044599e-01
1.9548413e-01
1.7043163e-01
1.3430448e-01
9.0587600e-02
4.5651090e-02
5.3355877e-03
-2.7835109e-02
-5.5128977e-02
-8.0007973e-02
-1.0558067e-01
-1.3226952e-01
-1.5704739e-01
-1.7516788e-01
-1.8346491e-01
-1.8282397e-01
-1.7823118e-01
-1.7665084e-01
-1.8384836e-01
-2.0141635e-01
-2.2556237e-01
-2.4880913e-01
-2.6378501e-01
-2.6656840e-01
-2.5773076e-01
-2.4117900e-01
-2.2184006e-01
-2.0326293e-01
-1.8643409e-01
-1.7079887e-01
-1.5676664e-01
-1.4754409e-01
-1.4887747e-01
-1.6703459e-01
-2.0614270e-01
-2.6602577e-01
-3.4181593e-01
-4.2609287e-01
-5.1245546e-01
-5.9805120e-01
-6.8351253e-01
-7.7072552e-01
-8.5980527e-01
-9.4669381e-01
-1.0228249e+00
-1.0776344e+00
-1.1027202e+00
-1.0950181e+00
-1.0572543e+00
-9.9590436e-01
-9.1792424e-01
-8.2772321e-01
-7.2598059e-01
-6.1121476e-01
-4.8297253e-01
-3.4410041e-01
-2.0058805e-01
-5.9465774e-02
7.3935941e-02
1.9811163e-01
3.1562135e-01
4.3079719e-01
5.4611153e-01
6.5968146e-01
7.6540443e-01
8.5530172e-01
9.2277582e-01
9.6541465e-01
9.8586461e-01
9.8993416e-01
9.8304767e-01
9.6757891e-01
9.4269119e-01
9.0632914e-01
8.5798438e-01
8.0078853e-01
7.4159552e-01
6.8848804e-01
6.4695062e-01
6.1717836e-01
5.9413363e-01
5.7011065e-01
5.3849139e-01
4.9705651e-01
4.4909605e-01
4.0139296e-01
3.6028479e-01
3.2847227e-01
3.0436049e-01
2.8378406e-01
2.6291370e-01
2.4089390e-01
2.2064378e-01
2.0696617e-01
2.0310196e-01
2.0824507e-01
2.1759122e-01
2.2454322e-01
2.2374434e-01
2.1355354e-01
1.9661161e-01
1.7781920e-01
1.6082803e-01
1.4544346e-01
1.2755113e-01
1.0133301e-01
6.2464087e-02
1.0771577e-02
-4.9102656e-02
-1.0970900e-01
-1.6435154e-01
-2.0986415e-01
-2.4701805e-01
-2.7868907e-01
-3.0693800e-01
-3.3049348e-01
-3.4422116e-01
-3.4137046e-01
-3.1741044e-01
-2.7289972e-01
-2.1373439e-01
-1.4903881e-01
-8.7937652e-02
-3.6592690e-02
3.0433910e-03
3.1946283e-02
5.1193877e-02
5.9832366e-02
5.4831136e-02
3.2778528e-02
-7.8044503e-03
-6.4631325e-02
-1.3145157e-01
-2.0018535e-01
-2.6445781e-01
-3.2227274e-01
-3.7623609e-01
-4.3147291e-01
-4.9234671e-01
-5.5933219e-01
-6.2766181e-01
-6.8888987e-01
-7.3456822e-01
-7.5957228e-01
-7.6319301e-01
-7.4793485e-01
-7.1705496e-01
-6.7215862e-01
-6.1231084e-01
-5.3552267e-01
-4.4165786e-01
-3.3450759e-01
-2.2160154e-01
-1.1207856e-01
-1.3776115e-02
6.9231100e-02
1.3731372e-01
1.9346792e-01
2.4015488e-01
2.7722195e-01
3.0221712e-01
3.1241623e-01
3.0718754e-01
2.8961334e-01
2.6640252e-01
2.4560804e-01
2.3323575e-01
2.3096266e-01
2.3626369e-01
2.4450470e-01
2.5184653e-01
2.5775794e-01
2.6571948e-01
2.8123970e-01
3.0826162e-01
3.4647911e-01
3.9116856e-01
4.3518862e-01
4.7192006e-01
4.9789900e-01
5.1374181e-01
5.2241725e-01
5.2582411e-01
5.2221502e-01
5.0622466e-01
4.7121254e-01
4.1254486e-01
3.3035485e-01
2.3028548e-01
1.2135003e-01
1.2041616e-02
-9.2677952e-02
-1.9184112e-01
-2.8677812e-01
-3.7849453e-01
-4.6525632e-01
-5.4167791e-01
-6.0030346e-01
-6.3491864e-01
-6.4328331e-01
-6.2766766e-01
-5.9339473e-01
-5.4640130e-01
-4.9087728e-01
-4.2832888e-01
-3.5904448e-01
-2.8505472e-01
-2.1210072e-01
-1.4897092e-01
-1.0471690e-01
-8.5318394e-02
-9.1224552e-02
-1.1700972e-01
-1.5377162e-01
-1.9310988e-01
-2.3013608e-01
-2.6387456e-01
-2.9544418e-01
-3.2535915e-01
-3.5124287e-01
-3.6726753e-01
-3.6614494e-01
-3.4271603e-01
-2.9668687e-01
-2.3279022e-01
-1.5865320e-01
-8.1711857e-02
-6.5200444e-03
6.6207784e-02
1.3794498e-01
2.0896709e-01
2.7570321e-01
3.3070244e-01
3.6507647e-01
3.7202296e-01
3.4986474e-01
3.0308423e-01
2.4044686e-01
1.7114737e-01
1.0149628e-01
3.4057938e-02
-3.0844843e-02
-9.2588884e-02
-1.4812417e-01
-1.9157420e-01
-2.1625197e-01
-2.1808603e-01
-1.9804419e-01
-1.6183389e-01
-1.1717605e-01
-7.0216544e-02
-2.2750781e-02
2.8319781e-02
8.8692785e-02
1.6271254e-01
2.5029993e-01
3.4659697e-01
4.4418644e-01
5.3643801e-01
6.2031051e-01
6.9712577e-01
7.7059486e-01
8.4315731e-01
9.1310998e-01
9.7433939e-01
1.0185411e+00
1.0385826e+00
1.0314737e+00
9.9950188e-01
9.4871880e-01
8.8560446e-01
8.1412040e-01
7.3486930e-01
6.4641815e-01
5.4776103e-01
4.4059971e-01
3.2998743e-01
2.2248104e-01
1.2280147e-01
3.1420506e-02
-5.5294896e-02
-1.4269712e-01
-2.3464420e-01
-3.3097338e-01
-4.2703657e-01
-5.1590287e-01
-5.9203963e-01
-6.5402981e-01
-7.0474998e-01
-7.4931011e-01
-7.9201219e-01
-8.3371034e-01
-8.7103212e-01
-8.9826084e-01
-9.1079096e-01
-9.0773932e-01
-8.9215406e-01
-8.6906290e-01
-8.4249892e-01
-8.1287803e-01
-7.7634197e-01
-7.2698960e-01
-6.6078009e-01
-5.7839420e-01
-4.8533198e-01
-3.8960441e-01
-2.9842400e-01
-2.1542277e-01
-1.3989763e-01
-6.8774240e-02
-1.0091321e-05
6.5068064e-02
1.2188028e-01
1.6464230e-01
1.8915721e-01
1.9523488e-01
1.8738942e-01
1.7284445e-01
1.5779340e-01
1.4445746e-01
1.3068207e-01
1.1184040e-01
8.3840411e-02
4.5868627e-02
1.2858720e-03
-4.4308190e-02
-8.6717221e-02
-1.2580877e-01
-1.6549284e-01
-2.1144114e-01
-2.6791294e-01
-3.3498834e-01
-4.0756935e-01
-4.7707854e-01
-5.3500368e-01
-5.7592941e-01
-5.9839130e-01
-6.0370589e-01
-5.9380699e-01
-5.6915480e-01
-5.2794101e-01
-4.6743518e-01
-3.8660574e-01
-2.8775438e-01
-1.7580016e-01
-5.5923803e-02
6.8847063e-02
1.9893921e-01
3.3761514e-01
4.8817522e-01
6.5026905e-01
8.1776907e-01
9.7964715e-01
1.1232327e+00
1.2382561e+00
1.3201239e+00
1.3709356e+00
1.3973951e+00
1.4067254e+00
1.4032693e+00
1.3876372e+00
1.3581745e+00
1.3134649e+00
1.2546147e+00
1.1860632e+00
1.1140267e+00
1.0433108e+00
9.7480732e-01
9.0541491e-01
8.3014574e-01
7.4507619e-01
6.4982002e-01
5.4824414e-01
4.4659572e-01
3.4991933e-01
2.5918822e-01
1.7097911e-01
7.9579068e-02
-1.9782162e-02
-1.2805060e-01
-2.4127973e-01
-3.5228087e-01
-4.5411124e-01
-5.4296966e-01
-6.1873484e-01
-6.8338826e-01
-7.3864518e-01
-7.8399979e-01
-8.1621366e-01
-8.3089374e-01
-8.2539532e-01
-8.0097196e-01
-7.6263761e-01
-7.1696194e-01
-6.6910681e-01
-6.2050248e-01
-5.6843891e-01
-5.0824520e-01
-4.3704590e-01
-3.5666234e-01
-2.7385121e-01
-1.9800277e-01
-1.3767041e-01
-9.7499485e-02
-7.7041977e-02
-7.2301648e-02
-7.9084681e-02
-9.5763877e-02
-1.2366769e-01
-1.6519191e-01
-2.2097606e-01
-2.8771823e-01
-3.5803572e-01
-4.2295629e-01
-4.7582651e-01
-5.1513056e-01
-5.4452987e-01
-5.7040248e-01
-5.9830796e-01
-6.2992186e-01
-6.6189223e-01
-6.8747973e-01
-7.0016210e-01
-6.9690136e-01
-6.7922073e-01
-6.5193745e-01
-6.2055732e-01
-5.8870633e-01
-5.5707083e-01
-5.2463867e-01
-4.9129489e-01
-4.5961993e-01
-4.3448763e-01
-4.2076372e-01
-4.2041373e-01
-4.3051676e-01
-4.4354895e-01
-4.5038880e-01
-4.4457291e-01
-4.2513505e-01
-3.9642286e-01
-3.6534400e-01
-3.3758121e-01
-3.1444153e-01
-2.9191381e-01
-2.6268358e-01
-2.1993100e-01
-1.6045692e-01
-8.5536024e-02
3.8163863e-04
9.2154535e-02
1.8645457e-01
2.8288371e-01
3.8277804e-01
4.8655123e-01
5.9171569e-01
6.9291553e-01
7.8370178e-01
8.5911072e-01
9.1796778e-01
9.6349517e-01
1.0012839e+00
1.0357030e+00
1.0672941e+00
1.0926923e+00
1.1066095e+00
1.1046591e+00
1.0859096e+00
1.0538770e+00
1.0150367e+00
9.7572485e-01
9.3973330e-01
9.0804964e-01
8.8032681e-01
8.5689766e-01
8.4025356e-01
8.3488681e-01
8.4494568e-01
8.7093456e-01
9.0789032e-01
9.4630922e-01
9.7507482e-01
9.8492404e-01
9.7117607e-01
9.3444435e-01
8.7861463e-01
8.0723836e-01
7.2090632e-01
6.1724474e-01
4.9311193e-01
3.4758552e-01
1.8435436e-01
1.2136724e-02
-1.5767959e-01
-3.1509798e-01
-4.5466906e-01
-5.7592584e-01
-6.8135025e-01
-7.7324407e-01
-8.5098481e-01
-9.1023677e-01
-9.4511523e-01
-9.5222400e-01
-9.3373089e-01
-8.9747035e-01
-8.5438115e-01
-8.1485110e-01
-7.8549963e-01
-7.6775727e-01
-7.5905935e-01
-7.5583216e-01
-7.5610934e-01
-7.6030532e-01
-7.7032754e-01
-7.8786818e-01
-8.1262016e-01
-8.4143023e-01
-8.6934999e-01
-8.9209345e-01
-9.0794804e-01
-9.1766313e-01
-9.2253000e-01
-9.2189230e-01
-9.1144079e-01
-8.8355517e-01
-8.3024640e-01
-7.4737332e-01
-6.3740126e-01
-5.0897120e-01
-3.7384561e-01
-2.4299570e-01
-1.2345001e-01
-1.7183440e-02
7.7315536e-02
1.6176764e-01
2.3543423e-01
2.9476453e-01
3.3524063e-01
3.5415989e-01
3.5291167e-01
3.3738475e-01
3.1581244e-01
2.9508788e-01
2.7793509e-01
2.6264222e-01
2.4520165e-01
2.2254496e-01
1.9534559e-01
1.6888086e-01
1.5107933e-01
1.4867467e-01
1.6390732e-01
1.9369138e-01
2.3133276e-01
2.6961719e-01
3.0375271e-01
3.3268299e-01
3.5797090e-01
3.8113019e-01
4.0154173e-01
4.1638502e-01
4.2231374e-01
4.1773315e-01
4.0447836e-01
3.8773523e-01
3.7372132e-01
3.6630999e-01
3.6484475e-01
3.6447299e-01
3.5857569e-01
3.4198380e-01
3.1356598e-01
2.7679830e-01
2.3767841e-01
2.0120618e-01
1.6886318e-01
1.3854310e-01
1.0654936e-01
7.0435399e-02
3.1352861e-02
-5.5120204e-03
-3.3127331e-02
-4.6228275e-02
-4.3864064e-02
-2.9347682e-02
-8.0022370e-03
1.5948461e-02
4.1867173e-02
7.3074884e-02
1.1443052e-01
1.6844593e-01
2.3255170e-01
2.9914862e-01
3.5815755e-01
4.0074026e-01
4.2255894e-01
4.2484240e-01
4.1243161e-01
3.9011546e-01
3.5986112e-01
3.2043898e-01
2.6903456e-01
2.0372806e-01
1.2575240e-01
4.0246498e-02
-4.5345403e-02
-1.2432833e-01
-1.9306782e-01
-2.5122099e-01
-3.0028384e-01
-3.4148469e-01
-3.7398516e-01
-3.9457421e-01
-3.9960921e-01
-3.8811843e-01
-3.6366705e-01
-3.3362347e-01
-3.0645061e-01
-2.8846699e-01
-2.8141028e-01
-2.8207379e-01
-2.8461470e-01
-2.8424451e-01
-2.7972872e-01
-2.7324034e-01
-2.6823047e-01
-2.6679222e-01
-2.6771481e-01
-2.6631830e-01
-2.5666098e-01
-2.3494980e-01
-2.0164898e-01
-1.6085589e-01
-1.1769229e-01
-7.5313059e-02
-3.2828032e-02
1.4685432e-02
7.3419537e-02
1.4655304e-01
2.3123909e-01
3.1876883e-01
3.9757415e-01
4.5748291e-01
4.9349972e-01
5.0734423e-01
5.0561141e-01
4.9553254e-01
4.8113374e-01
4.6194497e-01
4.3433695e-01
3.9434041e-01
3.4056176e-01
2.7564015e-01
2.0514128e-01
1.3459029e-01
6.6897207e-02
1.7917500e-03
-6.2951098e-02
-1.2959146e-01
-1.9874492e-01
-2.6885052e-01
-3.3748531e-01
-4.0382753e-01
-4.7024490e-01
-5.4168238e-01
-6.2333362e-01
-7.1787784e-01
-8.2338163e-01
-9.3290265e-01
-1.0364492e+00
-1.1244353e+00
-1.1904573e+00
-1.2318564e+00
-1.2483208e+00
-1.2397837e+00
-1.2048795e+00
-1.1409951e+00
-1.0462596e+00
-9.2227466e-01
-7.7542901e-01
-6.1564797e-01
-4.5327534e-01
-2.9564736e-01
-1.4482555e-01
2.3084254e-03
1.5123059e-01
3.0562284e-01
4.6441884e-01
6.2163894e-01
7.6868712e-01
8.9768501e-01
1.0042534e+00
1.0883126e+00
1.1523320e+00
1.1982287e+00
1.2252158e+00
1.2299671e+00
1.2086831e+00
1.1597764e+00
1.0858707e+00
9.9384637e-01
8.9239021e-01
7.8828116e-01
6.8384868e-01
5.7715275e-01
4.6458759e-01
3.4453699e-01
2.2038063e-01
1.0105918e-01
-1.7067618e-03
-7.8250978e-02
-1.2499808e-01
-1.4560455e-01
-1.4902991e-01
-1.4568536e-01
-1.4342494e-01
-1.4538745e-01
-1.5085810e-01
-1.5820124e-01
-1.6744732e-01
-1.8085176e-01
-2.0145710e-01
-2.3065380e-01
-2.6604489e-01
-3.0107196e-01
-3.2714280e-01
-3.3712979e-01
-3.2794273e-01
-3.0087430e-01
-2.6011335e-01
-2.1040668e-01
-1.5484448e-01
-9.4035076e-02
-2.7507424e-02
4.3632173e-02
1.1498910e-01
1.7935064e-01
2.2889580e-01
2.5804398e-01
2.6572223e-01
2.5561958e-01
2.3372338e-01
2.0452677e-01
1.6859023e-01
1.2294161e-01
6.3688519e-02
-1.0711950e-02
-9.7074325e-02
-1.8742624e-01
-2.7177344e-01
-3.4216148e-01
-3.9538590e-01
-4.3295125e-01
-4.5889610e-01
-4.7688716e-01
-4.8788744e-01
-4.8969654e-01
-4.7899811e-01
-4.5461886e-01
-4.1945569e-01
-3.7970722e-01
-3.4210393e-01
-3.1062543e-01
-2.8411461e-01
-2.5621321e-01
-2.1829357e-01
-1.6398105e-01
-9.2445205e-02
-8.6605349e-03
7.9039862e-02
1.6267379e-01
2.3794663e-01
3.0548270e-01
3.6892083e-01
4.3097587e-01
4.9024530e-01
5.4076783e-01
5.7426614e-01
5.8381010e-01
5.6732949e-01
5.2916759e-01
4.7849157e-01
4.2547671e-01
3.7777073e-01
3.3897629e-01
3.0912444e-01
2.8639545e-01
2.6929502e-01
2.5804057e-01
2.5397713e-01
2.5746116e-01
2.6616505e-01
2.7521400e-01
2.7893373e-01
2.7320683e-01
2.5742610e-01
2.3487674e-01
2.1077759e-01
1.8897007e-01
1.6965829e-01
1.4971661e-01
1.2501698e-01
9.3258431e-02
5.5961299e-02
1.8496964e-02
-1.2374658e-02
-3.2273715e-02
-4.1811192e-02
-4.6511167e-02
-5.4473690e-02
-7.3113616e-02
-1.0627748e-01
-1.5306593e-01
-2.0922565e-01
-2.7024851e-01
-3.3383142e-01
-4.0003209e-01
-4.6943900e-01
-5.4076579e-01
-6.0918987e-01
-6.6652252e-01
-7.0372087e-01
-7.1463814e-01
-6.9860643e-01
-6.6025215e-01
-6.0696238e-01
-5.4553106e-01
-4.7946706e-01
-4.0821293e-01
-3.2889542e-01
-2.3960762e-01
-1.4193797e-01
-4.1197576e-02
5.5387248e-02
1.4133153e-01
2.1321764e-01
2.7151729e-01
3.1916132e-01
3.5861870e-01
3.8954918e-01
4.0856309e-01
4.1099775e-01
3.9363777e-01
3.5710593e-01
3.0657303e-01
2.4998824e-01
1.9473766e-01
1.4495319e-01
1.0100207e-01
6.0988823e-02
2.3170273e-02
-1.1979657e-02
-4.1307947e-02
-6.0670651e-02
-6.7674657e-02
-6.3399291e-02
-5.1980748e-02
-3.8560452e-02
-2.6709412e-02
-1.6389011e-02
-3.6060093e-03
1.7594979e-02
5.1843860e-02
1.0004510e-01
1.5917766e-01
2.2399340e-01
2.8959276e-01
3.5371187e-01
4.1734538e-01
4.8291595e-01
5.5106935e-01
6.1843898e-01
6.7781175e-01
7.2033285e-01
7.3851750e-01
7.2875418e-01
6.9199390e-01
6.3202955e-01
5.5251706e-01
4.5493041e-01
3.3864102e-01
2.0268492e-01
4.8177174e-02
-1.1972556e-01
-2.9164676e-01
-4.5636329e-01
-6.0457435e-01
-7.3160956e-01
-8.3761881e-01
-9.2565271e-01
-9.9882717e-01
-1.0577840e+00
-1.0997779e+00
-1.1201743e+00
-1.1153563e+00
-1.0848359e+00
-1.0313181e+00
-9.5913982e-01
-8.7206440e-01
-7.7139422e-01
-6.5564944e-01
-5.2260611e-01
-3.7259317e-01
-2.1059890e-01
-4.5746341e-02
1.1131683e-01
2.5171334e-01
3.7098983e-01
4.6981036e-01
5.5193570e-01
6.2056622e-01
6.7553631e-01
7.1296436e-01
7.2701499e-01
7.1263268e-01
6.6819122e-01
5.9674744e-01
5.0479646e-01
3.9917794e-01
2.8439997e-01
1.6202096e-01
3.1911224e-02
-1.0559871e-01
-2.4762126e-01
-3.8783090e-01
-5.1775733e-01
-6.2956612e-01
-7.1819307e-01
-7.8144892e-01
-8.1855707e-01
-8.2837296e-01
-8.0830179e-01
-7.5473765e-01
-6.6532067e-01
-5.4184524e-01
-3.9167697e-01
-2.2657541e-01
-5.9704709e-02
9.7646492e-02
2.3840389e-01
3.6010706e-01
4.6293169e-01
5.4646232e-01
6.0752578e-01
6.4057674e-01
6.4026760e-01
6.0478927e-01
5.3845243e-01
4.5209132e-01
3.6057748e-01
2.7846336e-01
2.1611559e-01
1.7802556e-01
1.6321840e-01
1.6679377e-01
