# Supplementary material for: Characterization of the disruption of neural control strategies for dynamic fingertip forces from attractor reconstruction
Source: PLoS One. 2017 Feb 13;12(2):e0172025. doi: 10.1371/journal.pone.0172025 (PMC5305200; doi:10.1371/journal.pone.0172025)
Supplement: S2 File — Zip file containing the code to reproduce the results of our study. (ZIP) [file pone.0172025.s002.zip › PLOS_One_Code/tis_OL/y4_2.dat]

2.9057629e-01
2.7603913e-01
2.5945291e-01
2.3845057e-01
2.1010602e-01
1.7248652e-01
1.2633685e-01
7.5672702e-02
2.6824135e-02
-1.4006011e-02
-4.3736148e-02
-6.4056081e-02
-8.0395014e-02
-9.8895439e-02
-1.2338034e-01
-1.5384948e-01
-1.8700250e-01
-2.1854582e-01
-2.4619019e-01
-2.7147989e-01
-2.9913460e-01
-3.3439610e-01
-3.8016667e-01
-4.3544918e-01
-4.9565263e-01
-5.5463132e-01
-6.0749149e-01
-6.5237002e-01
-6.8994057e-01
-7.2128419e-01
-7.4588721e-01
-7.6093439e-01
-7.6208163e-01
-7.4543506e-01
-7.0989285e-01
-6.5836099e-01
-5.9683435e-01
-5.3189120e-01
-4.6819239e-01
-4.0728413e-01
-3.4814994e-01
-2.8926089e-01
-2.3106036e-01
-1.7715142e-01
-1.3313284e-01
-1.0388162e-01
-9.1173731e-02
-9.2942499e-02
-1.0436157e-01
-1.2028550e-01
-1.3791832e-01
-1.5798285e-01
-1.8336940e-01
-2.1609943e-01
-2.5455202e-01
-2.9244403e-01
-3.2004199e-01
-3.2725892e-01
-3.0733098e-01
-2.5901664e-01
-1.8599279e-01
-9.4140809e-02
1.1303933e-02
1.2720807e-01
2.5212464e-01
3.8430725e-01
5.1934132e-01
6.4925025e-01
7.6412828e-01
8.5541178e-01
9.1881423e-01
9.5548493e-01
9.7095662e-01
9.7217704e-01
9.6388510e-01
9.4647919e-01
9.1680346e-01
8.7107392e-01
8.0779333e-01
7.2910658e-01
6.4023481e-01
5.4726807e-01
4.5430100e-01
3.6167793e-01
2.6662588e-01
1.6577610e-01
5.7846891e-02
-5.4976109e-02
-1.6756477e-01
-2.7410881e-01
-3.7095250e-01
-4.5807023e-01
-5.3799156e-01
-6.1300546e-01
-6.8265499e-01
-7.4288070e-01
-7.8700666e-01
-8.0821115e-01
-8.0255263e-01
-7.7085384e-01
-7.1813486e-01
-6.5105000e-01
-5.7509742e-01
-4.9310719e-01
-4.0556613e-01
-3.1257158e-01
-2.1631004e-01
-1.2221249e-01
-3.7644975e-02
3.1055594e-02
8.1229008e-02
1.1481802e-01
1.3728548e-01
1.5492603e-01
1.7169382e-01
1.8735961e-01
1.9821711e-01
1.9973756e-01
1.8943657e-01
1.6858856e-01
1.4215422e-01
1.1680014e-01
9.7868338e-02
8.7186042e-02
8.3143231e-02
8.2681926e-02
8.3660243e-02
8.6270961e-02
9.2875583e-02
1.0620858e-01
1.2684709e-01
1.5172448e-01
1.7494033e-01
1.9035086e-01
1.9429116e-01
1.8710789e-01
1.7292975e-01
1.5764075e-01
1.4594744e-01
1.3940616e-01
1.3677062e-01
1.3616732e-01
1.3742877e-01
1.4325080e-01
1.5861730e-01
1.8852981e-01
2.3502708e-01
2.9539343e-01
3.6289463e-01
4.2952012e-01
4.8901410e-01
5.3877286e-01
5.7991780e-01
6.1540208e-01
6.4698124e-01
6.7296589e-01
6.8832264e-01
6.8687344e-01
6.6401071e-01
6.1851581e-01
5.5280919e-01
4.7151085e-01
3.7898941e-01
2.7749017e-01
1.6718881e-01
4.7973433e-02
-7.8454596e-02
-2.0746691e-01
-3.3201360e-01
-4.4476274e-01
-5.4093303e-01
-6.1997146e-01
-6.8479805e-01
-7.3923342e-01
-7.8539952e-01
-8.2242759e-01
-8.4687948e-01
-8.5472494e-01
-8.4399316e-01
-8.1644453e-01
-7.7702919e-01
-7.3152737e-01
-6.8392966e-01
-6.3493045e-01
-5.8220540e-01
-5.2252532e-01
-4.5475342e-01
-3.8176795e-01
-3.0987444e-01
-2.4620807e-01
-1.9589279e-01
-1.6035250e-01
-1.3730242e-01
-1.2241505e-01
-1.1187548e-01
-1.0415407e-01
-9.9732508e-02
-9.9222380e-02
-1.0145071e-01
-1.0273616e-01
-9.7734860e-02
-8.1669999e-02
-5.2991610e-02
-1.4704603e-02
2.6837285e-02
6.4949209e-02
9.5501076e-02
1.1823656e-01
1.3613388e-01
1.5310271e-01
1.7111807e-01
1.8858242e-01
2.0104049e-01
2.0359374e-01
1.9332061e-01
1.7044902e-01
1.3790603e-01
9.9428866e-02
5.7119531e-02
1.0090339e-02
-4.4585394e-02
-1.0919059e-01
-1.8279038e-01
-2.6017374e-01
-3.3267461e-01
-3.9064229e-01
-4.2666756e-01
-4.3788993e-01
-4.2608561e-01
-3.9584911e-01
-3.5231513e-01
-2.9963094e-01
-2.4071952e-01
-1.7840644e-01
-1.1713353e-01
-6.3557089e-02
-2.4876039e-02
-5.6623947e-03
-5.1689223e-03
-1.6552310e-02
-2.8322108e-02
-2.7629293e-02
-4.3275805e-03
4.5995121e-02
1.2145558e-01
2.1562074e-01
3.2017510e-01
4.2722408e-01
5.3053136e-01
6.2541215e-01
7.0775162e-01
7.7345483e-01
8.1927119e-01
8.4444556e-01
8.5176425e-01
8.4711451e-01
8.3765998e-01
8.2924819e-01
8.2406991e-01
8.1996515e-01
8.1212952e-01
7.9628495e-01
7.7133588e-01
7.4011429e-01
7.0800627e-01
6.8007003e-01
6.5798634e-01
6.3867668e-01
6.1561200e-01
5.8195062e-01
5.3352177e-01
4.7016017e-01
3.9497926e-01
3.1199107e-01
2.2332489e-01
1.2790753e-01
2.2701658e-02
-9.4321856e-02
-2.2148822e-01
-3.5249926e-01
-4.7765658e-01
-5.8685072e-01
-6.7315437e-01
-7.3505077e-01
-7.7585995e-01
-8.0090922e-01
-8.1442884e-01
-8.1783148e-01
-8.0995787e-01
-7.8906601e-01
-7.5547875e-01
-7.1303103e-01
-6.6805169e-01
-6.2652181e-01
-5.9131262e-01
-5.6099045e-01
-5.3066306e-01
-4.9462932e-01
-4.4970530e-01
-3.9722597e-01
-3.4229737e-01
-2.9088414e-01
-2.4671843e-01
-2.0966830e-01
-1.7615062e-01
-1.4141316e-01
-1.0264391e-01
-6.0978529e-02
-2.0916408e-02
1.2426512e-02
3.6310012e-02
5.1932028e-02
6.3970432e-02
7.8319653e-02
9.9068803e-02
1.2658435e-01
1.5803902e-01
1.8983869e-01
2.2012957e-01
2.4995647e-01
2.8262460e-01
3.2151460e-01
3.6739036e-01
4.1695307e-01
4.6382570e-01
5.0135835e-01
5.2541691e-01
5.3566243e-01
5.3486229e-01
5.2655626e-01
5.1218758e-01
4.8952567e-01
4.5364771e-01
3.9987736e-01
3.2680624e-01
2.3787408e-01
1.4087519e-01
4.5390334e-02
-4.0891442e-02
-1.1492159e-01
-1.7845492e-01
-2.3588290e-01
-2.9141820e-01
-3.4714643e-01
-4.0266304e-01
-4.5639097e-01
-5.0780385e-01
-5.5883709e-01
-6.1312128e-01
-6.7344822e-01
-7.3922004e-01
-8.0539186e-01
-8.6349926e-01
-9.0461300e-01
-9.2308317e-01
-9.1896735e-01
-8.9752613e-01
-8.6618210e-01
-8.3089798e-01
-7.9378721e-01
-7.5280123e-01
-7.0353617e-01
-6.4226451e-01
-5.6831762e-01
-4.8423276e-01
-3.9382472e-01
-2.9977700e-01
-2.0226387e-01
-9.9275936e-02
1.1381706e-02
1.2934212e-01
2.5002825e-01
3.6554442e-01
4.6770400e-01
5.5135986e-01
6.1632586e-01
6.6707806e-01
7.1028801e-01
7.5127301e-01
7.9135512e-01
8.2767331e-01
8.5522462e-01
8.6959485e-01
8.6894778e-01
8.5449417e-01
8.2918166e-01
7.9528311e-01
7.5266427e-01
6.9923210e-01
6.3325268e-01
5.5581828e-01
4.7195109e-01
3.8978575e-01
3.1801537e-01
2.6260682e-01
2.2459215e-01
2.0033082e-01
1.8393854e-01
1.7028395e-01
1.5704815e-01
1.4501756e-01
1.3642216e-01
1.3220200e-01
1.3016085e-01
1.2550329e-01
1.1333358e-01
9.1355939e-02
6.1287002e-02
2.8387804e-02
-8.1438994e-04
-2.1706998e-02
-3.3842088e-02
-4.0752623e-02
-4.7643660e-02
-5.8672832e-02
-7.5267827e-02
-9.5994543e-02
-1.1797084e-01
-1.3918901e-01
-1.6018919e-01
-1.8369206e-01
-2.1244401e-01
-2.4687591e-01
-2.8398978e-01
-3.1798196e-01
-3.4241764e-01
-3.5302343e-01
-3.4945945e-01
-3.3486603e-01
-3.1359298e-01
-2.8868069e-01
-2.6042150e-01
-2.2654789e-01
-1.8403305e-01
-1.3168142e-01
-7.1769278e-02
-9.3903556e-03
5.0006448e-02
1.0308922e-01
1.4972742e-01
1.9234913e-01
2.3387035e-01
2.7512042e-01
3.1334841e-01
3.4294674e-01
3.5794401e-01
3.5473064e-01
3.3369253e-01
2.9909326e-01
2.5708807e-01
2.1267679e-01
1.6746552e-01
1.1978552e-01
6.6858720e-02
7.3090006e-03
-5.7423082e-02
-1.2331635e-01
-1.8560216e-01
-2.4134472e-01
-2.9107630e-01
-3.3823158e-01
-3.8681879e-01
-4.3890942e-01
-4.9324626e-01
-5.4549442e-01
-5.9009995e-01
-6.2293949e-01
-6.4308438e-01
-6.5236915e-01
-6.5319123e-01
-6.4625000e-01
-6.2957970e-01
-5.9920466e-01
-5.5114193e-01
-4.8390598e-01
-3.9999482e-01
-3.0525090e-01
-2.0662686e-01
-1.0993224e-01
-1.8656666e-02
6.5905427e-02
1.4341791e-01
2.1285130e-01
2.7170790e-01
3.1694817e-01
3.4691574e-01
3.6271251e-01
3.6815341e-01
3.6841338e-01
3.6781123e-01
3.6755319e-01
3.6486686e-01
3.5445999e-01
3.3149524e-01
2.9420582e-01
2.4488101e-01
1.8901100e-01
1.3293947e-01
8.0988589e-02
3.3730476e-02
-1.1360134e-02
-5.7367929e-02
-1.0530434e-01
-1.5288450e-01
-1.9516248e-01
-2.2669201e-01
-2.4418446e-01
-2.4800294e-01
-2.4135257e-01
-2.2777769e-01
-2.0875141e-01
-1.8270817e-01
-1.4588667e-01
-9.4742165e-02
-2.8948995e-02
4.6835528e-02
1.2388433e-01
1.9258187e-01
2.4597456e-01
2.8191230e-01
3.0298980e-01
3.1439530e-01
3.2071574e-01
3.2355114e-01
3.2137483e-01
3.1142773e-01
2.9215934e-01
2.6480874e-01
2.3341399e-01
2.0310904e-01
1.7742977e-01
1.5636533e-01
1.3662792e-01
1.1386995e-01
8.5223593e-02
5.0736078e-02
1.3145437e-02
-2.3908299e-02
-5.8377409e-02
-9.1373279e-02
-1.2657241e-01
-1.6785302e-01
-2.1673448e-01
-2.7096911e-01
-3.2483987e-01
-3.7114121e-01
-4.0405067e-01
-4.2118595e-01
-4.2343866e-01
-4.1292567e-01
-3.9072809e-01
-3.5576518e-01
-3.0519506e-01
-2.3620206e-01
-1.4841625e-01
-4.5409590e-02
6.5951834e-02
1.7789073e-01
2.8430504e-01
3.8230983e-01
4.7220340e-01
5.5583347e-01
6.3410426e-01
7.0519457e-01
7.6474658e-01
8.0775301e-01
8.3072057e-01
8.3293368e-01
8.1642422e-01
7.8464678e-01
7.4036543e-01
6.8410595e-01
6.1444457e-01
5.2991660e-01
4.3107961e-01
3.2150205e-01
2.0732764e-01
9.5584551e-02
-8.0753198e-03
-1.0089460e-01
-1.8277042e-01
-2.5461711e-01
-3.1666069e-01
-3.6765716e-01
-4.0528602e-01
-4.2765492e-01
-4.3534971e-01
-4.3258495e-01
-4.2614915e-01
-4.2250198e-01
-4.2483849e-01
-4.3175265e-01
-4.3803000e-01
-4.3723889e-01
-4.2504087e-01
-4.0142496e-01
-3.7047813e-01
-3.3805927e-01
-3.0908200e-01
-2.8580314e-01
-2.6759150e-01
-2.5221560e-01
-2.3812527e-01
-2.2625374e-01
-2.1991524e-01
-2.2288975e-01
-2.3710501e-01
-2.6123817e-01
-2.9082943e-01
-3.1996050e-01
-3.4380800e-01
-3.6051480e-01
-3.7111064e-01
-3.7778802e-01
-3.8196200e-01
-3.8323130e-01
-3.7958270e-01
-3.6878869e-01
-3.5040966e-01
-3.2701933e-01
-3.0346041e-01
-2.8442414e-01
-2.7187937e-01
-2.6375001e-01
-2.5443326e-01
-2.3708200e-01
-2.0675857e-01
-1.6270088e-01
-1.0825983e-01
-4.8738810e-02
1.1326308e-02
7.0038776e-02
1.2847067e-01
1.8927169e-01
2.5419428e-01
3.2218656e-01
3.8947523e-01
4.5141938e-01
5.0472557e-01
5.4886494e-01
5.8617199e-01
6.2042569e-01
6.5442351e-01
6.8808906e-01
7.1851534e-01
7.4178756e-01
7.5518245e-01
7.5847825e-01
7.5384394e-01
7.4431072e-01
7.3150807e-01
7.1413127e-01
6.8833487e-01
6.4974068e-01
5.9564382e-01
5.2629022e-01
4.4482770e-01
3.5589144e-01
2.6339198e-01
1.6895355e-01
7.2227616e-02
-2.7231634e-02
-1.2797131e-01
-2.2568395e-01
-3.1370170e-01
-3.8493868e-01
-4.3464662e-01
-4.6242259e-01
-4.7202422e-01
-4.6910795e-01
-4.5840021e-01
-4.4177753e-01
-4.1795243e-01
-3.8387684e-01
-3.3723915e-01
-2.7847019e-01
-2.1077972e-01
-1.3831790e-01
-6.3943476e-02
1.1988926e-02
9.1237792e-02
1.7576859e-01
2.6522260e-01
3.5546418e-01
4.3946906e-01
5.1004591e-01
5.6259373e-01
5.9639820e-01
6.1401303e-01
6.1904509e-01
6.1337176e-01
5.9551142e-01
5.6141909e-01
5.0718849e-01
4.3180096e-01
3.3840318e-01
2.3367098e-01
1.2552348e-01
2.0118503e-02
-8.0203494e-02
-1.7669336e-01
-2.7197728e-01
-3.6744620e-01
-4.6173597e-01
-5.5098600e-01
-6.3087104e-01
-6.9949787e-01
-7.5929721e-01
-8.1635075e-01
-8.7742260e-01
-9.4651915e-01
-1.0227546e+00
-1.1003759e+00
-1.1709838e+00
-1.2270266e+00
-1.2646249e+00
-1.2840393e+00
-1.2878726e+00
-1.2785694e+00
-1.2567352e+00
-1.2210668e+00
-1.1700412e+00
-1.1045138e+00
-1.0293379e+00
-9.5251178e-01
-8.8222605e-01
-8.2359854e-01
-7.7676293e-01
-7.3712041e-01
-6.9775651e-01
-6.5296968e-01
-6.0083938e-01
-5.4315738e-01
-4.8297476e-01
-4.2158711e-01
-3.5670033e-01
-2.8259995e-01
-1.9239722e-01
-8.1477836e-02
4.9839886e-02
1.9621448e-01
3.4961728e-01
5.0233082e-01
6.4898346e-01
7.8699903e-01
9.1553626e-01
1.0336585e+00
1.1391952e+00
1.2293940e+00
1.3028870e+00
1.3613890e+00
1.4099136e+00
1.4552375e+00
1.5030180e+00
1.5547011e+00
1.6060690e+00
1.6486848e+00
1.6734712e+00
1.6742419e+00
1.6494884e+00
1.6019778e+00
1.5364838e+00
1.4567101e+00
1.3632954e+00
1.2543644e+00
1.1281262e+00
9.8554235e-01
8.3146627e-01
6.7385521e-01
5.2140441e-01
3.8056072e-01
2.5355031e-01
1.3870978e-01
3.2755638e-02
-6.6653947e-02
-1.5944166e-01
-2.4319533e-01
-3.1475723e-01
-3.7263353e-01
-4.1868730e-01
-4.5774642e-01
-4.9532476e-01
-5.3500646e-01
-5.7690390e-01
-6.1769671e-01
-6.5215887e-01
-6.7552418e-01
-6.8532030e-01
-6.8146653e-01
-6.6484196e-01
-6.3567482e-01
-5.9285691e-01
-5.3446138e-01
-4.5928575e-01
-3.6877377e-01
-2.6803836e-01
-1.6495381e-01
-6.7677791e-02
1.7913439e-02
8.9591087e-02
1.4849921e-01
1.9737417e-01
2.3800167e-01
2.6943355e-01
2.8828218e-01
2.9085861e-01
2.7563436e-01
2.4468015e-01
2.0352963e-01
1.5940168e-01
1.1838302e-01
8.3115211e-02
5.2452962e-02
2.3103802e-02
-8.0366468e-03
-4.2140648e-02
-7.7964862e-02
-1.1286534e-01
-1.4487520e-01
-1.7443806e-01
-2.0441713e-01
-2.3841448e-01
-2.7868503e-01
-3.2489146e-01
-3.7427689e-01
-4.2328674e-01
-4.6991859e-01
-5.1523262e-01
-5.6274258e-01
-6.1601142e-01
-6.7606262e-01
-7.4008419e-01
-8.0204987e-01
-8.5514248e-01
-8.9497080e-01
-9.2168755e-01
-9.3952676e-01
-9.5407458e-01
-9.6898682e-01
-9.8380657e-01
-9.9378935e-01
-9.9193269e-01
-9.7239087e-01
-9.3334075e-01
-8.7749594e-01
-8.1016549e-01
-7.3638528e-01
-6.5882298e-01
-5.7733230e-01
-4.9021508e-01
-3.9641989e-01
-2.9709632e-01
-1.9522582e-01
-9.3679037e-02
6.7122858e-03
1.0782482e-01
2.1337059e-01
3.2671964e-01
4.4825053e-01
5.7389546e-01
6.9622967e-01
8.0760589e-01
9.0335830e-01
9.8336002e-01
1.0513442e+00
1.1123158e+00
1.1692618e+00
1.2210986e+00
1.2632363e+00
1.2902309e+00
1.2986274e+00
1.2884627e+00
1.2629823e+00
1.2267414e+00
1.1829101e+00
1.1314927e+00
1.0698993e+00
9.9547020e-01
9.0809270e-01
8.1133824e-01
7.1162795e-01
6.1570271e-01
5.2749166e-01
4.4628743e-01
3.6764789e-01
2.8652101e-01
2.0058647e-01
1.1199956e-01
2.6835983e-02
-4.7514292e-02
-1.0584623e-01
-1.4752653e-01
-1.7618146e-01
-1.9704970e-01
-2.1397193e-01
-2.2777387e-01
-2.3661579e-01
-2.3803992e-01
-2.3175317e-01
-2.2141716e-01
-2.1400313e-01
-2.1699942e-01
-2.3529151e-01
-2.6945586e-01
-3.1612437e-01
-3.7012649e-01
-4.2730724e-01
-4.8627690e-01
-5.4787494e-01
-6.1288364e-01
-6.7977907e-01
-7.4393330e-01
-7.9858171e-01
-8.3717898e-01
-8.5622943e-01
-8.5703207e-01
-8.4506244e-01
-8.2730131e-01
-8.0916048e-01
-7.9253780e-01
-7.7568503e-01
-7.5488687e-01
-7.2714663e-01
-6.9222164e-01
-6.5261823e-01
-6.1172495e-01
-5.7157613e-01
-5.3167325e-01
-4.8942831e-01
-4.4202070e-01
-3.8874886e-01
-3.3236791e-01
-2.7831313e-01
-2.3222098e-01
-1.9733237e-01
-1.7315002e-01
-1.5584148e-01
-1.4024999e-01
-1.2268782e-01
-1.0287422e-01
-8.3660289e-02
-6.8823435e-02
-6.0492997e-02
-5.7553825e-02
-5.5570687e-02
-4.8286102e-02
-3.0095888e-02
1.9828769e-03
4.8220261e-02
1.0785109e-01
1.8111387e-01
2.7027950e-01
3.7906245e-01
5.1045743e-01
6.6382010e-01
8.3290836e-01
1.0064483e+00
1.1711531e+00
1.3155252e+00
1.4326188e+00
1.5207558e+00
1.5819935e+00
1.6191037e+00
1.6328865e+00
1.6215303e+00
1.5821170e+00
1.5129283e+00
1.4151519e+00
1.2931511e+00
1.1529316e+00
9.9938085e-01
8.3410529e-01
6.5559185e-01
4.6159009e-01
2.5200727e-01
3.0668583e-02
-1.9473651e-01
-4.1447963e-01
-6.1968211e-01
-8.0470557e-01
-9.6750249e-01
-1.1078538e+00
-1.2249391e+00
-1.3158054e+00
-1.3755171e+00
-1.3990831e+00
-1.3843999e+00
-1.3343588e+00
-1.2564171e+00
-1.1598157e+00
-1.0522957e+00
-9.3806296e-01
-8.1770205e-01
-6.8997548e-01
-5.5467083e-01
-4.1474301e-01
-2.7618956e-01
-1.4578706e-01
-2.8327789e-02
7.5016349e-02
1.6647702e-01
2.4968604e-01
3.2678665e-01
3.9642969e-01
4.5415270e-01
4.9489263e-01
5.1585250e-01
5.1807165e-01
5.0612163e-01
4.8610740e-01
4.6281641e-01
4.3770813e-01
4.0924151e-01
3.7527752e-01
3.3575603e-01
2.9401113e-01
2.5616076e-01
2.2878509e-01
2.1578773e-01
2.1613581e-01
2.2400270e-01
2.3119606e-01
2.3025841e-01
2.1669519e-01
1.8965434e-01
1.5093352e-01
1.0280917e-01
4.6140648e-02
-1.9743731e-02
-9.5353739e-02
-1.7895916e-01
-2.6548849e-01
-3.4691419e-01
-4.1413005e-01
-4.5976752e-01
-4.8048812e-01
-4.7728769e-01
-4.5382566e-01
-4.1416109e-01
-3.6120999e-01
-2.9644368e-01
-2.2082833e-01
-1.3649462e-01
-4.7937472e-02
3.8386847e-02
1.1597276e-01
1.8043117e-01
2.3069074e-01
2.6875036e-01
2.9800819e-01
3.2076395e-01
3.3635319e-01
3.4132879e-01
3.3158597e-01
3.0490266e-01
2.6243323e-01
2.0857700e-01
1.4927776e-01
8.9447055e-02
3.0987638e-02
-2.7246542e-02
-8.7613761e-02
-1.5126198e-01
-2.1644296e-01
-2.7834791e-01
-3.3078119e-01
-3.6912780e-01
-3.9290465e-01
-4.0614466e-01
-4.1540564e-01
-4.2674783e-01
-4.4326543e-01
-4.6416215e-01
-4.8573223e-01
-5.0375589e-01
-5.1577907e-01
-5.2170799e-01
-5.2254714e-01
-5.1850030e-01
-5.0776009e-01
-4.8663865e-01
-4.5113548e-01
-3.9934803e-01
-3.3319997e-01
-2.5803609e-01
-1.8022630e-01
-1.0439255e-01
-3.1800527e-02
3.9451234e-02
1.1250754e-01
1.8893268e-01
2.6672222e-01
3.4064451e-01
4.0468927e-01
4.5494604e-01
4.9133578e-01
5.1751547e-01
5.3896325e-01
5.6002300e-01
5.8162616e-01
6.0125722e-01
6.1504245e-01
6.2031889e-01
6.1711456e-01
6.0794547e-01
5.9607949e-01
5.8311699e-01
5.6750266e-01
5.4523319e-01
5.1227117e-01
4.6689045e-01
4.1064521e-01
3.4773268e-01
2.8301169e-01
2.1941373e-01
1.5626529e-01
8.9881020e-02
1.6195082e-02
-6.6240012e-02
-1.5451556e-01
-2.4162312e-01
-3.1865461e-01
-3.7804912e-01
-4.1613645e-01
-4.3351782e-01
-4.3345279e-01
-4.1970069e-01
-3.9503698e-01
-3.6083963e-01
-3.1779458e-01
-2.6739117e-01
-2.1305049e-01
-1.5968426e-01
-1.1185458e-01
-7.1925217e-02
-3.9330696e-02
-1.1164445e-02
1.6167436e-02
4.4826336e-02
7.4146038e-02
1.0100374e-01
1.2167383e-01
1.3376902e-01
1.3713635e-01
1.3349616e-01
1.2508903e-01
1.1289988e-01
9.5598100e-02
7.0226813e-02
3.4305498e-02
-1.2184818e-02
-6.6132942e-02
-1.2210637e-01
-1.7429545e-01
-2.1888275e-01
-2.5547561e-01
-2.8644041e-01
-3.1453012e-01
-3.4047253e-01
-3.6187322e-01
-3.7377252e-01
-3.7065766e-01
-3.4924503e-01
-3.1054531e-01
-2.5976118e-01
-2.0403613e-01
-1.4953220e-01
-9.9407042e-02
-5.3491682e-02
-9.7861317e-03
3.2927884e-02
7.3060663e-02
1.0638005e-01
1.2830102e-01
1.3668985e-01
1.3357316e-01
1.2496342e-01
1.1866610e-01
1.2079440e-01
1.3284604e-01
1.5120150e-01
1.6925114e-01
1.8066069e-01
1.8199281e-01
1.7360189e-01
1.5850581e-01
1.3988638e-01
1.1890461e-01
9.4443557e-02
6.4799283e-02
2.9849087e-02
-7.7464314e-03
-4.2835516e-02
-6.9443803e-02
-8.3175500e-02
-8.3002848e-02
-7.1201711e-02
-5.1624290e-02
-2.7798040e-02
-2.0615703e-03
