# Supplementary material for: Characterization of the disruption of neural control strategies for dynamic fingertip forces from attractor reconstruction
Source: PLoS One. 2017 Feb 13;12(2):e0172025. doi: 10.1371/journal.pone.0172025 (PMC5305200; doi:10.1371/journal.pone.0172025)
Supplement: S2 File — Zip file containing the code to reproduce the results of our study. (ZIP) [file pone.0172025.s002.zip › PLOS_One_Code/tis_OL/y4_3.dat]

2.5297693e-02
-1.3414072e-01
-2.8469060e-01
-4.2131227e-01
-5.4237250e-01
-6.4999170e-01
-7.4957558e-01
-8.4803092e-01
-9.5101680e-01
-1.0606965e+00
-1.1751405e+00
-1.2893690e+00
-1.3974411e+00
-1.4948034e+00
-1.5796851e+00
-1.6525482e+00
-1.7140420e+00
-1.7630902e+00
-1.7962697e+00
-1.8084995e+00
-1.7946705e+00
-1.7517907e+00
-1.6806245e+00
-1.5856215e+00
-1.4731311e+00
-1.3492221e+00
-1.2183431e+00
-1.0831510e+00
-9.4536524e-01
-8.0724051e-01
-6.7266747e-01
-5.4685336e-01
-4.3470435e-01
-3.3921557e-01
-2.6091178e-01
-1.9832103e-01
-1.4906468e-01
-1.1116144e-01
-8.3727452e-02
-6.6194589e-02
-5.6315606e-02
-4.8421647e-02
-3.3236843e-02
4.6617170e-04
6.2765157e-02
1.5889225e-01
2.8653683e-01
4.3585596e-01
5.9246756e-01
7.4186885e-01
8.7320913e-01
9.8111568e-01
1.0652287e+00
1.1279496e+00
1.1718060e+00
1.1980534e+00
1.2070010e+00
1.1991350e+00
1.1759291e+00
1.1399766e+00
1.0944436e+00
1.0419051e+00
9.8322261e-01
9.1753743e-01
8.4359678e-01
7.6141826e-01
6.7321411e-01
5.8322063e-01
4.9649339e-01
4.1699170e-01
3.4599167e-01
2.8216460e-01
2.2345554e-01
1.6930407e-01
1.2166207e-01
8.4390851e-02
6.1381698e-02
5.4104005e-02
5.9940424e-02
7.2711293e-02
8.5273820e-02
9.2449734e-02
9.2637508e-02
8.7697309e-02
8.1447559e-02
7.7439076e-02
7.7228609e-02
8.0349959e-02
8.5849757e-02
9.3947136e-02
1.0661541e-01
1.2696427e-01
1.5774932e-01
1.9945925e-01
2.4903634e-01
3.0039978e-01
3.4665487e-01
3.8254220e-01
4.0581205e-01
4.1715613e-01
4.1888799e-01
4.1292994e-01
3.9924358e-01
3.7583373e-01
3.4031584e-01
2.9182317e-01
2.3199105e-01
1.6460480e-01
9.4123051e-02
2.3606647e-02
-4.6856162e-02
-1.2000175e-01
-1.9948035e-01
-2.8756462e-01
-3.8383577e-01
-4.8517797e-01
-5.8688401e-01
-6.8453258e-01
-7.7568255e-01
-8.6009582e-01
-9.3826748e-01
-1.0095214e+00
-1.0710296e+00
-1.1181188e+00
-1.1456998e+00
-1.1504539e+00
-1.1326415e+00
-1.0960927e+00
-1.0462670e+00
-9.8779613e-01
-9.2288590e-01
-8.5104903e-01
-7.7016783e-01
-6.7850257e-01
-5.7644272e-01
-4.6664998e-01
-3.5256256e-01
-2.3662192e-01
-1.1947640e-01
-3.8259144e-04
1.2151006e-01
2.4544455e-01
3.6787031e-01
4.8288810e-01
5.8429545e-01
6.6789902e-01
7.3281257e-01
7.8140553e-01
8.1809444e-01
8.4737710e-01
8.7207240e-01
8.9293404e-01
9.0977291e-01
9.2294118e-01
9.3398159e-01
9.4511868e-01
9.5784693e-01
9.7115774e-01
9.8047995e-01
9.7844526e-01
9.5736075e-01
9.1193882e-01
8.4090974e-01
7.4711447e-01
6.3619901e-01
5.1429887e-01
3.8584634e-01
2.5293600e-01
1.1649096e-01
-2.2000211e-02
-1.5943745e-01
-2.9111981e-01
-4.1177028e-01
-5.1732600e-01
-6.0646994e-01
-6.8059053e-01
-7.4210284e-01
-7.9247290e-01
-8.3118953e-01
-8.5599332e-01
-8.6422397e-01
-8.5484973e-01
-8.3000439e-01
-7.9470918e-01
-7.5476080e-01
-7.1424263e-01
-6.7416632e-01
-6.3274334e-01
-5.8703480e-01
-5.3534597e-01
-4.7916779e-01
-4.2336044e-01
-3.7445688e-01
-3.3835340e-01
-3.1867402e-01
-3.1621893e-01
-3.2947906e-01
-3.5599419e-01
-3.9364830e-01
-4.4074752e-01
-4.9483593e-01
-5.5147807e-01
-6.0412237e-01
-6.4515841e-01
-6.6778433e-01
-6.6817398e-01
-6.4689386e-01
-6.0836279e-01
-5.5837279e-01
-5.0115937e-01
-4.3755790e-01
-3.6481041e-01
-2.7796704e-01
-1.7248559e-01
-4.6868608e-02
9.6183606e-02
2.5053480e-01
4.0827322e-01
5.6112375e-01
7.0122169e-01
8.2119250e-01
9.1367922e-01
9.7118823e-01
9.8732574e-01
9.5921174e-01
8.8948706e-01
7.8658101e-01
6.6312843e-01
5.3308334e-01
4.0833178e-01
2.9614122e-01
1.9873439e-01
1.1490961e-01
4.2313738e-02
-2.0880989e-02
-7.5244971e-02
-1.2025557e-01
-1.5515071e-01
-1.7972028e-01
-1.9412444e-01
-1.9781131e-01
-1.8866737e-01
-1.6332439e-01
-1.1854813e-01
-5.3120244e-02
3.0450283e-02
1.2533715e-01
2.2179216e-01
3.1018830e-01
3.8409088e-01
4.4185655e-01
4.8637453e-01
5.2325165e-01
5.5802147e-01
5.9362294e-01
6.2967526e-01
6.6383132e-01
6.9384724e-01
7.1889358e-01
7.3969663e-01
7.5768182e-01
7.7344375e-01
7.8548818e-01
7.9045766e-01
7.8487828e-01
7.6707183e-01
7.3798375e-01
7.0071681e-01
6.5904799e-01
6.1540373e-01
5.6941608e-01
5.1827064e-01
4.5874268e-01
3.8950714e-01
3.1242103e-01
2.3234178e-01
1.5556813e-01
8.7451726e-02
3.0479831e-02
-1.5854931e-02
-5.3466496e-02
-8.3830575e-02
-1.0720707e-01
-1.2313483e-01
-1.3173627e-01
-1.3517692e-01
-1.3826158e-01
-1.4724605e-01
-1.6721573e-01
-1.9967015e-01
-2.4174559e-01
-2.8728038e-01
-3.2916847e-01
-3.6223980e-01
-3.8545574e-01
-4.0209843e-01
-4.1785381e-01
-4.3818351e-01
-4.6641745e-01
-5.0303907e-01
-5.4622306e-01
-5.9353958e-01
-6.4388113e-01
-6.9813751e-01
-7.5818919e-01
-8.2518621e-01
-8.9818138e-01
-9.7356099e-01
-1.0455561e+00
-1.1079253e+00
-1.1559442e+00
-1.1872731e+00
-1.2012629e+00
-1.1976482e+00
-1.1757021e+00
-1.1342288e+00
-1.0724007e+00
-9.9113140e-01
-8.9395672e-01
-7.8631640e-01
-6.7340372e-01
-5.5806366e-01
-4.4008931e-01
-3.1716921e-01
-1.8700316e-01
-4.9788351e-02
9.0192723e-02
2.2511874e-01
3.4620585e-01
4.4667642e-01
5.2348197e-01
5.7735777e-01
6.1157364e-01
6.2991406e-01
6.3489399e-01
6.2743645e-01
6.0813241e-01
5.7883193e-01
5.4339343e-01
5.0739177e-01
4.7691134e-01
4.5657528e-01
4.4772939e-01
4.4821548e-01
4.5405622e-01
4.6179059e-01
4.7005312e-01
4.7986106e-01
4.9354558e-01
5.1264294e-01
5.3602438e-01
5.5984363e-01
5.7944277e-01
5.9170890e-01
5.9635820e-01
5.9568105e-01
5.9297421e-01
5.9027656e-01
5.8663838e-01
5.7821383e-01
5.6026184e-01
5.2971513e-01
4.8676677e-01
4.3479747e-01
3.7880493e-01
3.2302158e-01
2.6897061e-01
2.1525239e-01
1.5917619e-01
9.8934220e-02
3.4915603e-02
-3.0288639e-02
-9.3044930e-02
-1.5063474e-01
-2.0299028e-01
-2.5285853e-01
-3.0415072e-01
-3.5972899e-01
-4.2001672e-01
-4.8291661e-01
-5.4495771e-01
-6.0327319e-01
-6.5730851e-01
-7.0897171e-01
-7.6110672e-01
-8.1548651e-01
-8.7153459e-01
-9.2617643e-01
-9.7478227e-01
-1.0129162e+00
-1.0379478e+00
-1.0493302e+00
-1.0473918e+00
-1.0317542e+00
-1.0005310e+00
-9.5065817e-01
-8.7922879e-01
-7.8537170e-01
-6.7159278e-01
-5.4343259e-01
-4.0750838e-01
-2.6930937e-01
-1.3204997e-01
3.1210567e-03
1.3588867e-01
2.6509585e-01
3.8767804e-01
4.9926666e-01
5.9626699e-01
6.7787142e-01
7.4661517e-01
8.0726189e-01
8.6456475e-01
9.2074468e-01
9.7398767e-01
1.0191443e+00
1.0503726e+00
1.0640219e+00
1.0602061e+00
1.0426556e+00
1.0170871e+00
9.8864308e-01
9.5965513e-01
9.2918633e-01
8.9459439e-01
8.5387278e-01
8.0732389e-01
7.5787420e-01
7.0992519e-01
6.6711523e-01
6.3018819e-01
5.9640844e-01
5.6080110e-01
5.1812606e-01
4.6442374e-01
3.9772431e-01
3.1783580e-01
2.2525729e-01
1.1996364e-01
1.2600287e-03
-1.3097934e-01
-2.7468546e-01
-4.2477240e-01
-5.7358668e-01
-7.1256873e-01
-8.3468563e-01
-9.3647300e-01
-1.0183098e+00
-1.0827396e+00
-1.1321542e+00
-1.1673116e+00
-1.1872144e+00
-1.1901829e+00
-1.1756239e+00
-1.1453889e+00
-1.1035174e+00
-1.0544191e+00
-1.0008837e+00
-9.4313837e-01
-8.7918133e-01
-8.0618896e-01
-7.2260064e-01
-6.2977602e-01
-5.3191326e-01
-4.3419526e-01
-3.4056793e-01
-2.5250934e-01
-1.6915131e-01
-8.8524162e-02
-9.4439352e-03
6.6972741e-02
1.3731839e-01
1.9752357e-01
2.4493020e-01
2.7955804e-01
3.0410448e-01
3.2272953e-01
3.3900709e-01
3.5413221e-01
3.6671627e-01
3.7436505e-01
3.7580864e-01
3.7220267e-01
3.6706942e-01
3.6497430e-01
3.6940434e-01
3.8098540e-01
3.9739827e-01
4.1517583e-01
4.3203003e-01
4.4819729e-01
4.6626336e-01
4.8967099e-01
5.2053488e-01
5.5799066e-01
5.9830962e-01
6.3670868e-01
6.6944735e-01
6.9493197e-01
7.1357008e-01
7.2665582e-01
7.3475781e-01
7.3660681e-01
7.2953534e-01
7.1129910e-01
6.8186594e-01
6.4396891e-01
6.0228234e-01
5.6166408e-01
5.2510746e-01
4.9246466e-01
4.6097038e-01
4.2738015e-01
3.9020430e-01
3.5059442e-01
3.1160712e-01
2.7635074e-01
2.4573192e-01
2.1696606e-01
1.8410954e-01
1.4057106e-01
8.2009095e-02
8.0536401e-03
-7.7628131e-02
-1.6882939e-01
-2.5941868e-01
-3.4573973e-01
-4.2720204e-01
-5.0485453e-01
-5.7932034e-01
-6.4954013e-01
-7.1285319e-01
-7.6635569e-01
-8.0903332e-01
-8.4333974e-01
-8.7475017e-01
-9.0926006e-01
-9.5039959e-01
-9.9738292e-01
-1.0450188e+00
-1.0853184e+00
-1.1102554e+00
-1.1144047e+00
-1.0960632e+00
-1.0565956e+00
-9.9898839e-01
-9.2668455e-01
-8.4310900e-01
-7.5188940e-01
-6.5757887e-01
-5.6617442e-01
-4.8448078e-01
-4.1824404e-01
-3.7018729e-01
-3.3912555e-01
-3.2044790e-01
-3.0777433e-01
-2.9541558e-01
-2.8052921e-01
-2.6351094e-01
-2.4641355e-01
-2.3077476e-01
-2.1627381e-01
-2.0065267e-01
-1.8081223e-01
-1.5468884e-01
-1.2274306e-01
-8.7687192e-02
-5.2422175e-02
-1.7712132e-02
1.8862957e-02
6.2237896e-02
1.1781641e-01
1.8884147e-01
2.7461064e-01
3.7084788e-01
4.7200241e-01
5.7380138e-01
6.7454505e-01
7.7474272e-01
8.7543224e-01
9.7592355e-01
1.0722291e+00
1.1573982e+00
1.2236924e+00
1.2651724e+00
1.2793113e+00
1.2672332e+00
1.2327079e+00
1.1802207e+00
1.1130793e+00
1.0328510e+00
9.4039660e-01
8.3738236e-01
7.2702530e-01
6.1372230e-01
5.0176228e-01
3.9349969e-01
2.8798335e-01
1.8137992e-01
6.9335657e-02
-5.0276889e-02
-1.7589525e-01
-3.0256515e-01
-4.2370770e-01
-5.3369469e-01
-6.2984998e-01
-7.1245745e-01
-7.8289283e-01
-8.4150645e-01
-8.8668371e-01
-9.1535568e-01
-9.2459573e-01
-9.1366969e-01
-8.8538341e-01
-8.4557007e-01
-8.0082083e-01
-7.5593243e-01
-7.1249667e-01
-6.6898297e-01
-6.2199644e-01
-5.6819911e-01
-5.0592662e-01
-4.3541991e-01
-3.5763855e-01
-2.7280695e-01
-1.7980132e-01
-7.6672513e-02
3.7841186e-02
1.6227586e-01
2.9111572e-01
4.1556940e-01
5.2638927e-01
6.1703486e-01
6.8546759e-01
7.3397407e-01
7.6719886e-01
7.8912177e-01
8.0058896e-01
7.9911117e-01
7.8103233e-01
7.4437191e-01
6.9055263e-01
6.2433148e-01
5.5205722e-01
4.7892737e-01
4.0672356e-01
3.3361573e-01
2.5620147e-01
1.7225319e-01
8.2457780e-02
-9.4579421e-03
-9.7939512e-02
-1.7755483e-01
-2.4462219e-01
-2.9734289e-01
-3.3443420e-01
-3.5366512e-01
-3.5157943e-01
-3.2450518e-01
-2.7034611e-01
-1.9055614e-01
-9.1224742e-02
1.7876131e-02
1.2614259e-01
2.2528516e-01
3.1119878e-01
3.8402202e-01
4.4650832e-01
5.0128874e-01
5.4849531e-01
5.8544156e-01
6.0857683e-01
6.1612898e-01
6.0964635e-01
5.9373780e-01
5.7420822e-01
5.5531911e-01
5.3758017e-01
5.1754612e-01
4.8975401e-01
4.4938518e-01
3.9413963e-01
3.2476741e-01
2.4425386e-01
1.5592130e-01
6.1504135e-02
-3.9358932e-02
-1.4793656e-01
-2.6469822e-01
-3.8827406e-01
-5.1541472e-01
-6.4197160e-01
-7.6471106e-01
-8.8286584e-01
-9.9792125e-01
-1.1114763e+00
-1.2227139e+00
-1.3271141e+00
-1.4169846e+00
-1.4836273e+00
-1.5204213e+00
-1.5253136e+00
-1.5011414e+00
-1.4536782e+00
-1.3889185e+00
-1.3112189e+00
-1.2228761e+00
-1.1249825e+00
-1.0190573e+00
-9.0835922e-01
-7.9764625e-01
-6.9137945e-01
-5.9180736e-01
-4.9828307e-01
-4.0798268e-01
-3.1755409e-01
-2.2514337e-01
-1.3180708e-01
-4.1201603e-02
4.2375399e-02
1.1620740e-01
1.8037617e-01
2.3762926e-01
2.9202018e-01
3.4676682e-01
4.0251319e-01
4.5731845e-01
5.0841896e-01
5.5439419e-01
5.9632873e-01
6.3748557e-01
6.8168060e-01
7.3098076e-01
7.8401373e-01
8.3627389e-01
8.8248404e-01
9.1944108e-01
9.4758437e-01
9.7064162e-01
9.9368196e-01
1.0203850e+00
1.0508885e+00
1.0816492e+00
1.1074523e+00
1.1240929e+00
1.1301091e+00
1.1270071e+00
1.1181448e+00
1.1067238e+00
1.0939638e+00
1.0787664e+00
1.0590384e+00
1.0334288e+00
1.0022106e+00
9.6697049e-01
9.2932050e-01
8.8914264e-01
8.4347224e-01
7.8711199e-01
7.1477477e-01
6.2336474e-01
5.1325437e-01
3.8830100e-01
2.5468649e-01
1.1887923e-01
-1.4281423e-02
-1.4212340e-01
-2.6311985e-01
-3.7547038e-01
-4.7652302e-01
-5.6331915e-01
-6.3390252e-01
-6.8884821e-01
-7.3206476e-01
-7.6986869e-01
-8.0847395e-01
-8.5135809e-01
-8.9792250e-01
-9.4384106e-01
-9.8284104e-01
-1.0093616e+00
-1.0208993e+00
-1.0185978e+00
-1.0057996e+00
-9.8582431e-01
-9.6041977e-01
-9.2944759e-01
-8.9182683e-01
-8.4738831e-01
-7.9844888e-01
-7.4970438e-01
-7.0641423e-01
-6.7231249e-01
-6.4855724e-01
-6.3400441e-01
-6.2655102e-01
-6.2504835e-01
-6.3071921e-01
-6.4690532e-01
-6.7715076e-01
-7.2301611e-01
-7.8298894e-01
-8.5274765e-01
-9.2640225e-01
-9.9824902e-01
-1.0641188e+00
-1.1211931e+00
-1.1662907e+00
-1.1940385e+00
-1.1963364e+00
-1.1635147e+00
-1.0869623e+00
-9.6263210e-01
-7.9396713e-01
-5.9236749e-01
-3.7456719e-01
-1.5824382e-01
4.2133941e-02
2.1783060e-01
3.6603847e-01
4.8786582e-01
5.8557271e-01
6.6098637e-01
7.1567332e-01
7.5185570e-01
7.7294315e-01
7.8331242e-01
7.8738688e-01
7.8834346e-01
7.8733409e-01
7.8410917e-01
7.7874736e-01
7.7305478e-01
7.7054638e-01
7.7518706e-01
7.8965745e-01
8.1378981e-01
8.4397585e-01
8.7432541e-01
8.9920939e-01
9.1558311e-01
9.2376593e-01
9.2659308e-01
9.2748179e-01
9.2807548e-01
9.2663396e-01
9.1847508e-01
8.9847198e-01
8.6401627e-01
8.1675399e-01
7.6243296e-01
7.0896690e-01
6.6333053e-01
6.2871274e-01
6.0361205e-01
5.8332416e-01
5.6262747e-01
5.3806340e-01
5.0890587e-01
4.7659727e-01
4.4297438e-01
4.0840593e-01
3.7127407e-01
3.2916708e-01
2.8068159e-01
2.2652235e-01
1.6946117e-01
1.1329571e-01
6.1167509e-02
1.4186377e-02
-2.8490391e-02
-6.8179052e-02
-1.0519260e-01
-1.3846565e-01
-1.6615098e-01
-1.8665921e-01
-1.9978530e-01
-2.0723730e-01
-2.1175556e-01
-2.1505598e-01
-2.1597792e-01
-2.1003509e-01
-1.9057119e-01
-1.5114747e-01
-8.8480695e-02
-4.6392718e-03
9.2881182e-02
1.9331965e-01
2.8566150e-01
3.6097026e-01
4.1346318e-01
4.4039109e-01
4.4099394e-01
4.1540127e-01
3.6468363e-01
2.9216437e-01
2.0459262e-01
1.1181234e-01
2.4822716e-02
-4.7102099e-02
-9.9361683e-02
-1.3374241e-01
-1.5767578e-01
-1.8123745e-01
-2.1352167e-01
-2.5999246e-01
-3.2150690e-01
-3.9513106e-01
-4.7637627e-01
-5.6157595e-01
-6.4881444e-01
-7.3702287e-01
-8.2438660e-01
-9.0741662e-01
-9.8119290e-01
-1.0406680e+00
-1.0825698e+00
-1.1068280e+00
-1.1163166e+00
-1.1149032e+00
-1.1051930e+00
-1.0873900e+00
-1.0596905e+00
-1.0199055e+00
-9.6762095e-01
-9.0561137e-01
-8.3926015e-01
-7.7420994e-01
-7.1393111e-01
-6.5867808e-01
-6.0605502e-01
-5.5271062e-01
-4.9649639e-01
-4.3802276e-01
-3.8051953e-01
-3.2803049e-01
-2.8325541e-01
-2.4634239e-01
-2.1499261e-01
-1.8567215e-01
-1.5550690e-01
-1.2389992e-01
-9.2699427e-02
-6.4705497e-02
-4.1582613e-02
-2.2467121e-02
-3.8586650e-03
1.9175501e-02
5.0822770e-02
9.2470628e-02
1.4227293e-01
1.9673591e-01
2.5306235e-01
3.1067681e-01
3.7129946e-01
4.3766159e-01
5.1133926e-01
5.9091203e-01
6.7189234e-01
7.4856814e-01
8.1630577e-01
8.7283971e-01
9.1815971e-01
9.5322984e-01
9.7806948e-01
9.9040854e-01
9.8621026e-01
9.6195664e-01
9.1714297e-01
8.5550735e-01
7.8449426e-01
7.1309858e-01
6.4877673e-01
5.9490563e-01
5.5033096e-01
5.1119055e-01
4.7366420e-01
4.3607808e-01
3.9956506e-01
3.6711721e-01
3.4139767e-01
3.2256256e-01
3.0768405e-01
2.9218846e-01
2.7209910e-01
2.4555609e-01
2.1294776e-01
1.7572771e-01
1.3446397e-01
8.7364114e-02
3.0628919e-02
-3.9363322e-02
-1.2359395e-01
-2.1919798e-01
-3.1990925e-01
-4.1786325e-01
-5.0619461e-01
-5.8122763e-01
-6.4286995e-01
-6.9307270e-01
-7.3371293e-01
-7.6528915e-01
-7.8683581e-01
-7.9687198e-01
-7.9497377e-01
-7.8302683e-01
-7.6503577e-01
-7.4539576e-01
-7.2682951e-01
-7.0926240e-01
-6.9001329e-01
-6.6510367e-01
-6.3123357e-01
-5.8736504e-01
-5.3466165e-01
-4.7475186e-01
-4.0777059e-01
-3.3157894e-01
-2.4240570e-01
-1.3657874e-01
-1.2912987e-02
1.2535821e-01
2.7059536e-01
4.1292465e-01
5.4311610e-01
6.5464867e-01
7.4447898e-01
8.1254234e-01
8.6018860e-01
8.8847284e-01
8.9760795e-01
8.8784315e-01
8.6067441e-01
8.1928087e-01
7.6797851e-01
7.1091254e-01
6.5034645e-01
5.8550344e-01
5.1313233e-01
4.2982816e-01
3.3474542e-01
2.3123515e-01
1.2676220e-01
3.1107143e-02
-4.6601178e-02
-1.0068729e-01
-1.3003263e-01
-1.3710295e-01
-1.2600241e-01
-1.0091559e-01
-6.5484370e-02
-2.3090813e-02
2.2192377e-02
6.4811641e-02
9.8229059e-02
1.1674770e-01
1.1733435e-01
1.0023654e-01
6.8300050e-02
2.5378730e-02
-2.5715682e-02
-8.4730494e-02
-1.5375361e-01
-2.3523052e-01
-3.2960259e-01
-4.3395862e-01
-5.4213144e-01
-6.4613674e-01
-7.3858383e-01
-8.1491605e-01
-8.7396925e-01
-9.1652729e-01
-9.4318957e-01
-9.5311338e-01
-9.4423471e-01
-9.1474499e-01
-8.6512275e-01
-7.9948102e-01
-7.2504302e-01
-6.4985658e-01
-5.8025364e-01
-5.1946774e-01
-4.6765437e-01
-4.2294017e-01
-3.8310095e-01
-3.4700882e-01
-3.1473786e-01
-2.8633065e-01
-2.6053511e-01
-2.3459841e-01
-2.0513719e-01
-1.6969331e-01
-1.2846248e-01
-8.5103335e-02
-4.5553035e-02
-1.5205169e-02
3.8448386e-03
1.4025448e-02
2.1647362e-02
3.4703145e-02
5.9765710e-02
9.9369047e-02
1.5149317e-01
2.1145180e-01
2.7472570e-01
3.3901951e-01
4.0482269e-01
4.7447289e-01
5.5011431e-01
6.3175328e-01
7.1690775e-01
8.0206806e-01
8.8462917e-01
9.6389221e-01
1.0407258e+00
1.1161308e+00
1.1893073e+00
1.2564182e+00
1.3112090e+00
1.3472849e+00
1.3604897e+00
1.3499992e+00
1.3178665e+00
1.2674333e+00
1.2012327e+00
1.1194498e+00
1.0200968e+00
9.0092347e-01
7.6166641e-01
6.0520231e-01
4.3723863e-01
2.6480075e-01
9.3988326e-02
-7.1825256e-02
-2.3194857e-01
-3.8650018e-01
-5.3429982e-01
-6.7194727e-01
-7.9432554e-01
-8.9616242e-01
-9.7409763e-01
-1.0281665e+00
-1.0615192e+00
-1.0784522e+00
-1.0822333e+00
-1.0740631e+00
-1.0533326e+00
-1.0187301e+00
-9.6975412e-01
-9.0781866e-01
-8.3594179e-01
-7.5703206e-01
-6.7209371e-01
-5.7961242e-01
-4.7636261e-01
-3.5933599e-01
-2.2823833e-01
-8.7233005e-02
5.5569710e-02
1.9080699e-01
3.1094508e-01
4.1207562e-01
4.9397141e-01
5.5861976e-01
6.0783357e-01
6.4126750e-01
6.5623869e-01
6.4938463e-01
6.1872558e-01
5.6476500e-01
4.9040318e-01
4.0002883e-01
2.9810119e-01
1.8795351e-01
7.1922636e-02
-4.7110389e-02
-1.6414444e-01
-2.7174766e-01
-3.6113133e-01
-4.2417894e-01
-4.5592443e-01
-4.5640070e-01
-4.3060082e-01
-3.8652182e-01
-3.3262679e-01
-2.7600383e-01
-2.2159774e-01
-1.7247815e-01
-1.3094860e-01
-9.9595865e-02
-8.0999523e-02
-7.5940280e-02
-8.1509950e-02
-9.0645804e-02
-9.3493025e-02
-8.0256013e-02
-4.4945182e-02
1.1330589e-02
7.9469702e-02
