# Supplementary material for: Characterization of the disruption of neural control strategies for dynamic fingertip forces from attractor reconstruction
Source: PLoS One. 2017 Feb 13;12(2):e0172025. doi: 10.1371/journal.pone.0172025 (PMC5305200; doi:10.1371/journal.pone.0172025)
Supplement: S2 File — Zip file containing the code to reproduce the results of our study. (ZIP) [file pone.0172025.s002.zip › PLOS_One_Code/tis_OL/y5_1.dat]

2.5845564e-01
2.5060214e-01
2.4475243e-01
2.3858609e-01
2.3349041e-01
2.3262769e-01
2.3684691e-01
2.4133297e-01
2.3574154e-01
2.0838143e-01
1.5220750e-01
6.9079466e-02
-3.0246972e-02
-1.3052187e-01
-2.1862073e-01
-2.8895631e-01
-3.4466760e-01
-3.9388741e-01
-4.4338808e-01
-4.9343898e-01
-5.3679192e-01
-5.6221568e-01
-5.6052344e-01
-5.2967091e-01
-4.7588619e-01
-4.1006126e-01
-3.4157419e-01
-2.7325953e-01
-2.0038807e-01
-1.1411102e-01
-7.4329873e-03
1.1960388e-01
2.5857021e-01
3.9600972e-01
5.1950468e-01
6.2288226e-01
7.0768346e-01
7.8023888e-01
8.4614727e-01
9.0549335e-01
9.5182673e-01
9.7561579e-01
9.7000082e-01
9.3524337e-01
8.7921966e-01
8.1372308e-01
7.4859519e-01
6.8685864e-01
6.2361836e-01
5.4937910e-01
4.5569891e-01
3.3969789e-01
2.0487048e-01
5.8078846e-02
-9.5177333e-02
-2.5414592e-01
-4.2243869e-01
-6.0371631e-01
-7.9594712e-01
-9.8788152e-01
-1.1601868e+00
-1.2911240e+00
-1.3642854e+00
-1.3747274e+00
-1.3303824e+00
-1.2480527e+00
-1.1462871e+00
-1.0389874e+00
-9.3277383e-01
-8.2875827e-01
-7.2694178e-01
-6.3009826e-01
-5.4439113e-01
-4.7614790e-01
-4.2695963e-01
-3.9055869e-01
-3.5384932e-01
-3.0201118e-01
-2.2531448e-01
-1.2410241e-01
-9.0049492e-03
1.0399687e-01
2.0098270e-01
2.7593903e-01
3.3216434e-01
3.7896991e-01
4.2580515e-01
4.7717310e-01
5.3126788e-01
5.8299565e-01
6.2914977e-01
6.7215139e-01
7.1989184e-01
7.8168890e-01
8.6253785e-01
9.5891371e-01
1.0588632e+00
1.1467773e+00
1.2102990e+00
1.2454469e+00
1.2571713e+00
1.2552161e+00
1.2476154e+00
1.2353763e+00
1.2113763e+00
1.1641524e+00
1.0842826e+00
9.6953394e-01
8.2590198e-01
6.6419019e-01
4.9422636e-01
3.2007238e-01
1.3910181e-01
-5.4475625e-02
-2.6392725e-01
-4.8578563e-01
-7.0967588e-01
-9.2227576e-01
-1.1132317e+00
-1.2797118e+00
-1.4268327e+00
-1.5635477e+00
-1.6963936e+00
-1.8247528e+00
-1.9402106e+00
-2.0302056e+00
-2.0839560e+00
-2.0974207e+00
-2.0744390e+00
-2.0233951e+00
-1.9515737e+00
-1.8607157e+00
-1.7463141e+00
-1.6009264e+00
-1.4196761e+00
-1.2048776e+00
-9.6695994e-01
-7.2097634e-01
-4.8082614e-01
-2.5473369e-01
-4.4489084e-02
1.5148579e-01
3.3330551e-01
4.9604476e-01
6.2986466e-01
7.2408443e-01
7.7282027e-01
7.7872545e-01
7.5256277e-01
7.0877731e-01
6.5932456e-01
6.0893777e-01
5.5444848e-01
4.8857269e-01
4.0581387e-01
3.0683760e-01
1.9881343e-01
9.1758057e-02
-6.8831211e-03
-9.6213276e-02
-1.8185341e-01
-2.7162198e-01
-3.6936564e-01
-4.7056329e-01
-5.6220466e-01
-6.2704464e-01
-6.5010580e-01
-6.2411553e-01
-5.5103459e-01
-4.3906956e-01
-2.9729303e-01
-1.3129103e-01
5.7664880e-02
2.6967471e-01
5.0145666e-01
7.4295907e-01
9.7797979e-01
1.1890209e+00
1.3637597e+00
1.4993726e+00
1.6022676e+00
1.6833910e+00
1.7515176e+00
1.8080218e+00
1.8460698e+00
1.8547905e+00
1.8259525e+00
1.7591936e+00
1.6629537e+00
1.5508716e+00
1.4357591e+00
1.3244858e+00
1.2167379e+00
1.1083366e+00
9.9681895e-01
8.8554019e-01
7.8365777e-01
7.0194354e-01
6.4671281e-01
6.1526976e-01
5.9568114e-01
5.7134209e-01
5.2788251e-01
4.5855249e-01
3.6532236e-01
2.5551331e-01
1.3610635e-01
9.0288610e-03
-1.2973112e-01
-2.8654235e-01
-4.6427952e-01
-6.5782720e-01
-8.5365047e-01
-1.0338176e+00
-1.1825396e+00
-1.2918877e+00
-1.3636188e+00
-1.4062557e+00
-1.4294230e+00
-1.4388575e+00
-1.4346762e+00
-1.4133796e+00
-1.3720363e+00
-1.3118753e+00
-1.2387618e+00
-1.1600471e+00
-1.0798291e+00
-9.9580671e-01
-8.9989731e-01
-7.8255724e-01
-6.3870029e-01
-4.7206768e-01
-2.9537970e-01
-1.2581990e-01
2.1784292e-02
1.4037319e-01
2.3197201e-01
3.0461902e-01
3.6682063e-01
4.2264943e-01
4.7027849e-01
5.0465954e-01
5.2232300e-01
5.2494025e-01
5.1927720e-01
5.1351300e-01
5.1198613e-01
5.1140082e-01
5.0101824e-01
4.6722638e-01
4.0015285e-01
2.9864140e-01
1.7095579e-01
3.1066196e-02
-1.0733689e-01
-2.3586422e-01
-3.5280889e-01
-4.6038481e-01
-5.5991929e-01
-6.4829421e-01
-7.1791704e-01
-7.6020010e-01
-7.7048025e-01
-7.5140374e-01
-7.1245529e-01
-6.6554211e-01
-6.1910816e-01
-5.7426486e-01
-5.2518914e-01
-4.6358893e-01
-3.8484496e-01
-2.9237227e-01
-1.9744718e-01
-1.1432141e-01
-5.3389305e-02
-1.6348312e-02
4.0010327e-03
1.9310024e-02
3.8986282e-02
6.4849922e-02
9.0170664e-02
1.0365526e-01
9.5966869e-02
6.4959624e-02
1.6830900e-02
-3.7188011e-02
-8.6663113e-02
-1.2702074e-01
-1.6083712e-01
-1.9460507e-01
-2.3320038e-01
-2.7569630e-01
-3.1509634e-01
-3.4208075e-01
-3.5061800e-01
-3.4217257e-01
-3.2576322e-01
-3.1340880e-01
-3.1338069e-01
-3.2514789e-01
-3.3887249e-01
-3.3969319e-01
-3.1455501e-01
-2.5803806e-01
-1.7408843e-01
-7.2868731e-02
3.5160128e-02
1.4430631e-01
2.5503134e-01
3.7115097e-01
4.9472509e-01
6.2182895e-01
7.4200155e-01
8.4195791e-01
9.1139887e-01
9.4742239e-01
9.5499549e-01
9.4329406e-01
9.1995651e-01
8.8651899e-01
8.3785533e-01
7.6611249e-01
6.6678012e-01
5.4325605e-01
4.0727970e-01
2.7495165e-01
1.6038036e-01
7.0341404e-02
2.9456555e-03
-4.9023161e-02
-9.2373848e-02
-1.2899651e-01
-1.5510687e-01
-1.6437096e-01
-1.5289005e-01
-1.2297474e-01
-8.3174230e-02
-4.4250384e-02
-1.3448688e-02
9.4473147e-03
3.1962446e-02
6.4772344e-02
1.1572307e-01
1.8520337e-01
2.6553960e-01
3.4487237e-01
4.1316613e-01
4.6669504e-01
5.0852123e-01
5.4501242e-01
5.8059116e-01
6.1382846e-01
6.3732592e-01
6.4159427e-01
6.2060007e-01
5.7559674e-01
5.1494517e-01
4.4998729e-01
3.8921375e-01
3.3401766e-01
2.7867226e-01
2.1474440e-01
1.3732454e-01
4.9269229e-02
-3.9066853e-02
-1.1444209e-01
-1.6717314e-01
-1.9590347e-01
-2.0788869e-01
-2.1444980e-01
-2.2422176e-01
-2.3817244e-01
-2.4916313e-01
-2.4614008e-01
-2.2058124e-01
-1.7161617e-01
-1.0686052e-01
-3.8497132e-02
2.2903246e-02
7.3071906e-02
1.1471827e-01
1.5414741e-01
1.9592462e-01
2.3875163e-01
2.7519813e-01
2.9565139e-01
2.9404849e-01
2.7175920e-01
2.3724360e-01
2.0164242e-01
1.7264112e-01
1.4997442e-01
1.2531331e-01
8.6864681e-02
2.6088327e-02
-5.7382332e-02
-1.5530516e-01
-2.5491309e-01
-3.4520110e-01
-4.2196706e-01
-4.8872335e-01
-5.5297159e-01
-6.2022442e-01
-6.8952654e-01
-7.5317001e-01
-8.0069084e-01
-8.2477221e-01
-8.2558969e-01
-8.1092795e-01
-7.9188781e-01
-7.7678423e-01
-7.6694103e-01
-7.5680264e-01
-7.3821049e-01
-7.0641407e-01
-6.6436460e-01
-6.2261034e-01
-5.9460470e-01
-5.9005984e-01
-6.1017803e-01
-6.4738736e-01
-6.8961384e-01
-7.2674263e-01
-7.5570566e-01
-7.8119001e-01
-8.1144716e-01
-8.5173689e-01
-8.9939229e-01
-9.4340110e-01
-9.6875818e-01
-9.6332161e-01
-9.2353505e-01
-8.5583136e-01
-7.7299168e-01
-6.8777365e-01
-6.0754298e-01
-5.3265129e-01
-4.5896221e-01
-3.8271521e-01
-3.0467188e-01
-2.3082356e-01
-1.6909570e-01
-1.2419108e-01
-9.3899439e-02
-6.9168957e-02
-3.8037181e-02
8.5556556e-03
7.2225537e-02
1.4659677e-01
2.2120439e-01
2.8751381e-01
3.4346020e-01
3.9398722e-01
4.4744802e-01
5.0992825e-01
5.8075460e-01
6.5200943e-01
7.1252177e-01
7.5393179e-01
7.7519460e-01
7.8302913e-01
7.8818567e-01
7.9954218e-01
8.1924337e-01
8.4173799e-01
8.5730963e-01
8.5786515e-01
8.4148017e-01
8.1320858e-01
7.8190208e-01
7.5489394e-01
7.3359640e-01
7.1273408e-01
6.8383360e-01
6.4085497e-01
5.8449158e-01
5.2258314e-01
4.6640255e-01
4.2487081e-01
4.0003174e-01
3.8659880e-01
3.7595428e-01
3.6210899e-01
3.4594401e-01
3.3529292e-01
3.4090752e-01
3.7051313e-01
4.2422534e-01
4.9404274e-01
5.6778409e-01
6.3505518e-01
6.9168690e-01
7.4026813e-01
7.8673229e-01
8.3498052e-01
8.8263615e-01
9.2071936e-01
9.3782834e-01
9.2643167e-01
8.8744415e-01
8.3042701e-01
7.6936577e-01
7.1627732e-01
6.7603614e-01
6.4533447e-01
6.1633319e-01
5.8256823e-01
5.4335568e-01
5.0420884e-01
4.7334756e-01
4.5647178e-01
4.5283242e-01
4.5503450e-01
4.5289420e-01
4.3907660e-01
4.1306029e-01
3.8111503e-01
3.5241523e-01
3.3351758e-01
3.2436159e-01
3.1824408e-01
3.0587562e-01
2.8102600e-01
2.4428186e-01
2.0267507e-01
1.6537073e-01
1.3774245e-01
1.1716028e-01
9.3135432e-02
5.2001118e-02
-1.6508533e-02
-1.1451298e-01
-2.3553101e-01
-3.6826165e-01
-5.0235907e-01
-6.3298155e-01
-7.6151277e-01
-8.9209471e-01
-1.0263033e+00
-1.1594867e+00
-1.2811474e+00
-1.3792686e+00
-1.4462215e+00
-1.4829009e+00
-1.4985371e+00
-1.5060602e+00
-1.5155821e+00
-1.5296822e+00
-1.5429840e+00
-1.5460069e+00
-1.5310649e+00
-1.4969156e+00
-1.4494441e+00
-1.3979973e+00
-1.3497611e+00
-1.3057570e+00
-1.2608499e+00
-1.2076484e+00
-1.1419423e+00
-1.0663608e+00
-9.8980472e-01
-9.2278011e-01
-8.7142083e-01
-8.3378452e-01
-8.0056817e-01
-7.5996588e-01
-7.0426006e-01
-6.3461755e-01
-5.6120342e-01
-4.9837198e-01
-4.5776866e-01
-4.4331399e-01
-4.5058101e-01
-4.7044086e-01
-4.9464950e-01
-5.2003780e-01
-5.4870763e-01
-5.8414888e-01
-6.2594221e-01
-6.6662950e-01
-6.9285576e-01
-6.9033849e-01
-6.5016114e-01
-5.7297895e-01
-4.6849043e-01
-3.5016570e-01
-2.2823942e-01
-1.0508085e-01
2.4486091e-02
1.6821314e-01
3.2955551e-01
5.0272583e-01
6.7268898e-01
8.2036575e-01
9.3016751e-01
9.9569937e-01
1.0207821e+00
1.0156317e+00
9.9047822e-01
9.5018040e-01
8.9288479e-01
8.1336632e-01
7.0872108e-01
5.8271967e-01
4.4623134e-01
3.1359092e-01
1.9698022e-01
1.0199954e-01
2.7089169e-02
-3.2830993e-02
-8.0888216e-02
-1.1449327e-01
-1.2561723e-01
-1.0494143e-01
-4.7535837e-02
4.3255867e-02
1.5631204e-01
2.7768382e-01
3.9722121e-01
5.1303323e-01
6.3132720e-01
7.6179537e-01
9.1102750e-01
1.0775326e+00
1.2512403e+00
1.4177779e+00
1.5648505e+00
1.6868761e+00
1.7853884e+00
1.8653544e+00
1.9297596e+00
1.9757661e+00
1.9949841e+00
1.9779504e+00
1.9201407e+00
1.8257805e+00
1.7070935e+00
1.5792868e+00
1.4538273e+00
1.3335569e+00
1.2124291e+00
1.0801392e+00
9.2899773e-01
7.5909555e-01
5.7898250e-01
4.0171484e-01
2.3853716e-01
9.3715076e-02
-3.6460402e-02
-1.5994258e-01
-2.8293276e-01
-4.0534258e-01
-5.2022793e-01
-6.1727060e-01
-6.8822976e-01
-7.3117301e-01
-7.5081455e-01
-7.5464845e-01
-7.4742603e-01
-7.2766097e-01
-6.8842280e-01
-6.2200816e-01
-5.2592347e-01
-4.0676594e-01
-2.7943110e-01
-1.6163100e-01
-6.6627279e-02
1.7376500e-03
4.9074003e-02
8.5783386e-02
1.2035484e-01
1.5426846e-01
1.8138971e-01
1.9216948e-01
1.7996670e-01
1.4555977e-01
9.7210451e-02
4.6336511e-02
1.2443141e-03
-3.7542452e-02
-7.7559417e-02
-1.3002545e-01
-2.0346615e-01
-2.9914303e-01
-4.1079440e-01
-5.2861991e-01
-6.4513522e-01
-7.5943248e-01
-8.7714003e-01
-1.0059482e+00
-1.1494566e+00
-1.3032200e+00
-1.4554567e+00
-1.5921131e+00
-1.7035936e+00
-1.7894741e+00
-1.8583761e+00
-1.9227842e+00
-1.9915726e+00
-2.0643770e+00
-2.1308103e+00
-2.1747887e+00
-2.1816023e+00
-2.1439914e+00
-2.0640334e+00
-1.9501340e+00
-1.8114085e+00
-1.6530932e+00
-1.4755645e+00
-1.2771460e+00
-1.0587275e+00
-8.2718816e-01
-5.9517836e-01
-3.7700143e-01
-1.8289130e-01
-1.5061870e-02
1.3216595e-01
2.6816598e-01
3.9996598e-01
5.2774110e-01
6.4452878e-01
7.4036648e-01
8.0833875e-01
8.4899924e-01
8.7078941e-01
8.8632280e-01
9.0649915e-01
9.3565931e-01
9.7060718e-01
1.0040044e+00
1.0298507e+00
1.0475956e+00
1.0625033e+00
1.0821832e+00
1.1113333e+00
1.1478685e+00
1.1830530e+00
1.2058879e+00
1.2092597e+00
1.1942520e+00
1.1701722e+00
1.1502382e+00
1.1451171e+00
1.1577238e+00
1.1821738e+00
1.2073970e+00
1.2230435e+00
1.2240966e+00
1.2117598e+00
1.1905464e+00
1.1635858e+00
1.1292041e+00
1.0812478e+00
1.0132947e+00
9.2419257e-01
8.2134448e-01
7.1951733e-01
6.3548071e-01
5.8095395e-01
5.5740029e-01
5.5557623e-01
5.6020458e-01
5.5712787e-01
5.3902873e-01
5.0699769e-01
4.6768416e-01
4.2796273e-01
3.9025202e-01
3.5127767e-01
3.0492205e-01
2.4710076e-01
1.7938744e-01
1.0911819e-01
4.5902127e-02
-3.5419088e-03
-3.9251700e-02
-6.8106501e-02
-9.9886628e-02
-1.4173822e-01
-1.9448636e-01
-2.5288863e-01
-3.0944300e-01
-3.5940575e-01
-4.0402592e-01
-4.4988687e-01
-5.0448304e-01
-5.7058996e-01
-6.4289041e-01
-7.0898735e-01
-7.5441525e-01
-7.6915265e-01
-7.5227238e-01
-7.1217284e-01
-6.6226724e-01
-6.1469662e-01
-5.7569231e-01
-5.4499968e-01
-5.1930059e-01
-4.9737575e-01
-4.8375599e-01
-4.8834077e-01
-5.2189938e-01
-5.9009857e-01
-6.8969718e-01
-8.0915227e-01
-9.3329947e-01
-1.0496574e+00
-1.1530667e+00
-1.2461320e+00
-1.3352914e+00
-1.4250219e+00
-1.5137679e+00
-1.5939148e+00
-1.6556419e+00
-1.6923090e+00
-1.7041062e+00
-1.6975451e+00
-1.6808527e+00
-1.6579891e+00
-1.6249516e+00
-1.5706206e+00
-1.4817884e+00
-1.3497875e+00
-1.1752172e+00
-9.6812798e-01
-7.4356969e-01
-5.1517326e-01
-2.9045315e-01
-7.0232830e-02
1.4789574e-01
3.6436815e-01
5.7397219e-01
7.6619302e-01
9.2958605e-01
1.0574897e+00
1.1514982e+00
1.2205649e+00
1.2761513e+00
1.3259567e+00
1.3696191e+00
1.3989221e+00
1.4025438e+00
1.3726471e+00
1.3095666e+00
1.2221491e+00
1.1238453e+00
1.0268321e+00
9.3740786e-01
8.5517413e-01
7.7620597e-01
6.9790066e-01
6.2229046e-01
5.5577771e-01
5.0547131e-01
4.7423772e-01
4.5748723e-01
4.4405918e-01
4.2124015e-01
3.8127658e-01
3.2569267e-01
2.6499268e-01
2.1390820e-01
1.8467795e-01
1.8187330e-01
2.0147313e-01
2.3441051e-01
2.7210991e-01
3.1051794e-01
3.5039159e-01
3.9400517e-01
4.4046067e-01
4.8265040e-01
5.0817379e-01
5.0415747e-01
4.6332869e-01
3.8779543e-01
2.8838190e-01
1.7986255e-01
7.4548008e-02
-2.2370646e-02
-1.1310977e-01
-2.0319142e-01
-2.9569433e-01
-3.8749468e-01
-4.6972720e-01
-5.3216500e-01
-5.6901042e-01
-5.8265230e-01
-5.8287422e-01
-5.8165730e-01
-5.8650062e-01
-5.9604520e-01
-6.0029635e-01
-5.8522603e-01
-5.3940471e-01
-4.5924279e-01
-3.5005540e-01
-2.2260593e-01
-8.7541128e-02
4.8802696e-02
1.8497797e-01
3.2151671e-01
4.5662770e-01
5.8342839e-01
6.9092757e-01
7.6865757e-01
8.1230107e-01
8.2680181e-01
8.2487892e-01
8.2147231e-01
8.2683692e-01
8.4182590e-01
8.5795228e-01
8.6225746e-01
8.4423402e-01
8.0094787e-01
7.3775606e-01
6.6458072e-01
5.9003664e-01
5.1683563e-01
4.4118730e-01
3.5644517e-01
2.5852439e-01
1.4960354e-01
3.7884107e-02
-6.6436795e-02
-1.5677040e-01
-2.3408556e-01
-3.0659809e-01
-3.8508944e-01
-4.7658935e-01
-5.8013892e-01
-6.8690014e-01
-7.8434721e-01
-8.6222035e-01
-9.1701389e-01
-9.5242456e-01
-9.7553608e-01
-9.9128745e-01
-9.9886366e-01
-9.9225864e-01
-9.6463061e-01
-9.1391403e-01
-8.4632153e-01
-7.7527927e-01
-7.1590235e-01
-6.7793262e-01
-6.6112192e-01
-6.5555981e-01
-6.4661095e-01
-6.2178102e-01
-5.7590429e-01
-5.1192278e-01
-4.3711631e-01
-3.5744947e-01
-2.7368030e-01
-1.8145474e-01
-7.5066161e-02
4.7469352e-02
1.8109554e-01
3.1438257e-01
4.3409634e-01
5.3108380e-01
6.0404926e-01
6.5920365e-01
7.0618190e-01
7.5254919e-01
7.9999035e-01
8.4446529e-01
8.8019014e-01
9.0472439e-01
9.2172530e-01
9.3953082e-01
9.6628539e-01
1.0042670e+00
1.0467028e+00
1.0793154e+00
1.0862181e+00
1.0570742e+00
9.9164155e-01
8.9944107e-01
7.9494180e-01
6.9079581e-01
5.9259989e-01
4.9797207e-01
4.0025365e-01
2.9424116e-01
1.8023969e-01
6.4125402e-02
-4.6366891e-02
-1.4688203e-01
-2.4011221e-01
-3.3554096e-01
-4.4523544e-01
-5.7821440e-01
-7.3679818e-01
-9.1690947e-01
-1.1117691e+00
-1.3165043e+00
-1.5306013e+00
-1.7562021e+00
-1.9928204e+00
-2.2315994e+00
-2.4528202e+00
-2.6286899e+00
-2.7307372e+00
-2.7388393e+00
-2.6478445e+00
-2.4685796e+00
-2.2228254e+00
-1.9350638e+00
-1.6252356e+00
-1.3055984e+00
-9.8226038e-01
-6.5964081e-01
-3.4473069e-01
-4.8264986e-02
2.1793891e-01
4.4548043e-01
6.3251819e-01
7.8346709e-01
9.0538831e-01
1.0030427e+00
1.0753958e+00
1.1157642e+00
1.1156579e+00
1.0699811e+00
9.8042755e-01
8.5513632e-01
7.0486851e-01
5.3787156e-01
3.5651381e-01
1.5805638e-01
-6.0537433e-02
-2.9656973e-01
-5.3802925e-01
-7.6462741e-01
-9.5308428e-01
-1.0842689e+00
-1.1488564e+00
-1.1487680e+00
-1.0939451e+00
-9.9668088e-01
-8.6689965e-01
-7.1075232e-01
-5.3260038e-01
-3.3839330e-01
-1.3762302e-01
5.8081450e-02
2.3935235e-01
4.0383413e-01
5.5809491e-01
7.1504271e-01
8.8768758e-01
1.0821338e+00
1.2934070e+00
1.5065876e+00
1.7029060e+00
1.8675671e+00
1.9951622e+00
2.0901012e+00
2.1622278e+00
2.2201248e+00
2.2657719e+00
2.2935671e+00
2.2941730e+00
2.2606673e+00
2.1931976e+00
2.0995173e+00
1.9913395e+00
1.8787305e+00
1.7658238e+00
1.6504008e+00
1.5274384e+00
1.3941605e+00
1.2533390e+00
1.1129114e+00
9.8221425e-01
8.6701039e-01
7.6629976e-01
6.7311444e-01
5.7911322e-01
4.8022090e-01
3.7977839e-01
2.8724539e-01
2.1311905e-01
1.6279405e-01
1.3281888e-01
1.1194668e-01
8.6655014e-02
4.8023443e-02
-3.9584843e-03
-6.0942033e-02
-1.1116915e-01
-1.4614948e-01
-1.6550339e-01
-1.7726596e-01
-1.9351027e-01
-2.2394196e-01
-2.7116910e-01
-3.3010074e-01
-3.9147514e-01
-4.4733305e-01
-4.9520510e-01
-5.3843695e-01
-5.8247545e-01
-6.2965431e-01
-6.7597269e-01
-7.1196428e-01
-7.2726176e-01
-7.1637624e-01
-6.8238840e-01
-6.3621322e-01
-5.9163065e-01
-5.5887435e-01
-5.4045924e-01
-5.3152748e-01
-5.2436662e-01
-5.1450471e-01
-5.0487272e-01
-5.0544691e-01
-5.2838201e-01
-5.8139132e-01
-6.6313166e-01
-7.6308468e-01
-8.6593593e-01
-9.5814709e-01
-1.0332394e+00
-1.0929597e+00
-1.1439618e+00
-1.1923645e+00
-1.2396064e+00
-1.2819067e+00
-1.3133812e+00
-1.3307727e+00
-1.3367215e+00
-1.3392356e+00
-1.3474397e+00
-1.3662241e+00
-1.3931249e+00
-1.4192797e+00
-1.4339115e+00
-1.4299091e+00
-1.4073442e+00
-1.3726860e+00
-1.3340231e+00
-1.2952054e+00
-1.2525079e+00
-1.1958338e+00
-1.1139045e+00
-1.0007563e+00
-8.5996503e-01
-7.0398231e-01
-5.4871102e-01
-4.0631384e-01
-2.8020262e-01
-1.6472465e-01
-4.9447065e-02
7.4377259e-02
2.0870414e-01
3.4778872e-01
4.8177477e-01
6.0228319e-01
7.0650094e-01
7.9755002e-01
8.8119983e-01
9.6096110e-01
1.0345841e+00
1.0943256e+00
1.1310014e+00
1.1393115e+00
1.1211519e+00
1.0850297e+00
1.0419950e+00
1.0003154e+00
9.6190234e-01
9.2271925e-01
8.7698074e-01
8.2241435e-01
7.6317776e-01
7.0860444e-01
6.6842212e-01
6.4698500e-01
6.3976458e-01
6.3442589e-01
6.1625326e-01
5.7496991e-01
5.0916126e-01
4.2610453e-01
3.3749408e-01
2.5361300e-01
1.7914791e-01
1.1287264e-01
5.1055925e-02
-7.9473332e-03
-6.1080731e-02
-1.0159153e-01
-1.2298719e-01
-1.2354461e-01
-1.0844467e-01
