# Supplementary material for: Characterization of the disruption of neural control strategies for dynamic fingertip forces from attractor reconstruction
Source: PLoS One. 2017 Feb 13;12(2):e0172025. doi: 10.1371/journal.pone.0172025 (PMC5305200; doi:10.1371/journal.pone.0172025)
Supplement: S2 File — Zip file containing the code to reproduce the results of our study. (ZIP) [file pone.0172025.s002.zip › PLOS_One_Code/tis_OL/y5_2.dat]

-6.8261672e-02
-1.0523482e-02
3.6090686e-02
6.8347853e-02
8.9911214e-02
1.1188054e-01
1.5083127e-01
2.2434967e-01
3.4519930e-01
5.1623267e-01
7.2853936e-01
9.6413999e-01
1.2021142e+00
1.4252427e+00
1.6242306e+00
1.7979284e+00
1.9498495e+00
2.0831738e+00
2.1973136e+00
2.2879727e+00
2.3501146e+00
2.3814082e+00
2.3837974e+00
2.3622727e+00
2.3215430e+00
2.2625700e+00
2.1813430e+00
2.0710284e+00
1.9262885e+00
1.7470810e+00
1.5396963e+00
1.3143826e+00
1.0806101e+00
8.4239751e-01
5.9654636e-01
3.3517906e-01
5.1256072e-02
-2.5609663e-01
-5.7922354e-01
-9.0347432e-01
-1.2117411e+00
-1.4897920e+00
-1.7297598e+00
-1.9302776e+00
-2.0939796e+00
-2.2245418e+00
-2.3251374e+00
-2.3989099e+00
-2.4508262e+00
-2.4892719e+00
-2.5255079e+00
-2.5703530e+00
-2.6295348e+00
-2.7003124e+00
-2.7713502e+00
-2.8261395e+00
-2.8486493e+00
-2.8287759e+00
-2.7649244e+00
-2.6624162e+00
-2.5289046e+00
-2.3696519e+00
-2.1851791e+00
-1.9722354e+00
-1.7274301e+00
-1.4514924e+00
-1.1515188e+00
-8.3970139e-01
-5.2939192e-01
-2.3099079e-01
5.0070844e-02
3.1241445e-01
5.5556644e-01
7.7654294e-01
9.6854515e-01
1.1229390e+00
1.2334310e+00
1.2998491e+00
1.3292753e+00
1.3338342e+00
1.3261127e+00
1.3144835e+00
1.3009817e+00
1.2829826e+00
1.2574122e+00
1.2246837e+00
1.1900207e+00
1.1614480e+00
1.1454130e+00
1.1424009e+00
1.1453466e+00
1.1421969e+00
1.1213548e+00
1.0769922e+00
1.0115532e+00
9.3449343e-01
8.5814750e-01
7.9297258e-01
7.4479998e-01
7.1544981e-01
7.0570825e-01
7.1818492e-01
7.5799406e-01
8.3071279e-01
9.3858643e-01
1.0771212e+00
1.2344078e+00
1.3940672e+00
1.5404275e+00
1.6632232e+00
1.7595340e+00
1.8321853e+00
1.8854917e+00
1.9206152e+00
1.9332372e+00
1.9149459e+00
1.8573574e+00
1.7564243e+00
1.6146551e+00
1.4402683e+00
1.2437069e+00
1.0333587e+00
8.1312778e-01
5.8346474e-01
3.4498150e-01
1.0198976e-01
-1.3643258e-01
-3.5860971e-01
-5.5469468e-01
-7.2104937e-01
-8.6188905e-01
-9.8683551e-01
-1.1055326e+00
-1.2222807e+00
-1.3335107e+00
-1.4292711e+00
-1.4978815e+00
-1.5312597e+00
-1.5279613e+00
-1.4923860e+00
-1.4311881e+00
-1.3496176e+00
-1.2501107e+00
-1.1337313e+00
-1.0034000e+00
-8.6675620e-01
-7.3640676e-01
-6.2680035e-01
-5.4927494e-01
-5.0807840e-01
-4.9951976e-01
-5.1472995e-01
-5.4480954e-01
-5.8582718e-01
-6.4087857e-01
-7.1792314e-01
-8.2466122e-01
-9.6342339e-01
-1.1287733e+00
-1.3088422e+00
-1.4895611e+00
-1.6595460e+00
-1.8129597e+00
-1.9488893e+00
-2.0680653e+00
-2.1692903e+00
-2.2477194e+00
-2.2957465e+00
-2.3058189e+00
-2.2734477e+00
-2.1984077e+00
-2.0832287e+00
-1.9301395e+00
-1.7388630e+00
-1.5070257e+00
-1.2332475e+00
-9.2148072e-01
-5.8422854e-01
-2.4227887e-01
7.9795609e-02
3.6056995e-01
5.8785447e-01
7.6123110e-01
8.9011648e-01
9.8833648e-01
1.0678022e+00
1.1344556e+00
1.1883228e+00
1.2269336e+00
1.2494964e+00
1.2592010e+00
1.2623964e+00
1.2651768e+00
1.2695033e+00
1.2715615e+00
1.2637528e+00
1.2392255e+00
1.1962307e+00
1.1399254e+00
1.0807516e+00
1.0301518e+00
9.9580201e-01
9.7911667e-01
9.7649398e-01
9.8318067e-01
9.9693030e-01
1.0190992e+00
1.0526374e+00
1.0981718e+00
1.1505518e+00
1.1983759e+00
1.2274455e+00
1.2264980e+00
1.1920244e+00
1.1296392e+00
1.0514097e+00
9.7044658e-01
8.9539312e-01
8.2768000e-01
7.6282710e-01
6.9455370e-01
6.1900677e-01
5.3684365e-01
4.5236876e-01
3.7041582e-01
2.9287536e-01
2.1719649e-01
1.3804470e-01
5.1075800e-02
-4.3649071e-02
-1.4068059e-01
-2.3120847e-01
-3.0715193e-01
-3.6516423e-01
-4.0809182e-01
-4.4278370e-01
-4.7551276e-01
-5.0776641e-01
-5.3478159e-01
-5.4761208e-01
-5.3778145e-01
-5.0215870e-01
-4.4525575e-01
-3.7750196e-01
-3.1051971e-01
-2.5209376e-01
-2.0340447e-01
-1.5973800e-01
-1.1415061e-01
-6.1974893e-02
-3.4432381e-03
5.7104806e-02
1.1461159e-01
1.6683095e-01
2.1571935e-01
2.6581948e-01
3.2043801e-01
3.7786863e-01
4.3031819e-01
4.6669406e-01
4.7782633e-01
4.6110159e-01
4.2193355e-01
3.7127634e-01
3.2032178e-01
2.7500787e-01
2.3335269e-01
1.8711019e-01
1.2649338e-01
4.4952151e-02
-5.8525537e-02
-1.8038433e-01
-3.1586387e-01
-4.6256917e-01
-6.2168620e-01
-7.9569821e-01
-9.8398411e-01
-1.1792433e+00
-1.3671533e+00
-1.5297850e+00
-1.6513796e+00
-1.7237828e+00
-1.7486990e+00
-1.7355631e+00
-1.6964169e+00
-1.6407372e+00
-1.5726911e+00
-1.4916689e+00
-1.3953578e+00
-1.2833846e+00
-1.1591180e+00
-1.0283865e+00
-8.9610086e-01
-7.6323015e-01
-6.2618410e-01
-4.7909443e-01
-3.1796366e-01
-1.4456639e-01
3.2290917e-02
1.9925703e-01
3.4338074e-01
4.5669531e-01
5.3811970e-01
5.9200876e-01
6.2426789e-01
6.3818550e-01
6.3257134e-01
6.0352741e-01
5.4876455e-01
4.7175855e-01
3.8326315e-01
2.9914171e-01
2.3527468e-01
2.0195597e-01
2.0076280e-01
2.2552289e-01
2.6652607e-01
3.1539667e-01
3.6805649e-01
4.2452806e-01
4.8605651e-01
5.5158677e-01
6.1620201e-01
6.7285683e-01
7.1633554e-01
7.4681418e-01
7.7073742e-01
7.9829113e-01
8.3852644e-01
8.9457941e-01
9.6171412e-01
1.0294550e+00
1.0865688e+00
1.1259801e+00
1.1470325e+00
1.1541732e+00
1.1529108e+00
1.1453370e+00
1.1280226e+00
1.0937439e+00
1.0358959e+00
9.5275438e-01
8.4910548e-01
7.3441046e-01
6.1843193e-01
5.0663789e-01
3.9810025e-01
2.8722179e-01
1.6809371e-01
3.8652278e-02
-9.7748524e-02
-2.3403798e-01
-3.6340649e-01
-4.8326575e-01
-5.9656447e-01
-7.0930688e-01
-8.2567277e-01
-9.4368552e-01
-1.0539049e+00
-1.1419394e+00
-1.1937402e+00
-1.2011415e+00
-1.1647202e+00
-1.0925406e+00
-9.9588122e-01
-8.8459487e-01
-7.6443364e-01
-6.3730444e-01
-5.0397784e-01
-3.6745189e-01
-2.3454534e-01
-1.1435463e-01
-1.4509257e-02
6.2299947e-02
1.1940813e-01
1.6421801e-01
2.0401748e-01
2.4169826e-01
2.7398516e-01
2.9344918e-01
2.9306962e-01
2.7050209e-01
2.2956943e-01
1.7813704e-01
1.2342976e-01
6.7397281e-02
5.0885493e-03
-7.2618542e-02
-1.7336953e-01
-2.9805247e-01
-4.3878422e-01
-5.8113774e-01
-7.0951681e-01
-8.1301609e-01
-8.8863647e-01
-9.4017098e-01
-9.7377094e-01
-9.9307443e-01
-9.9664099e-01
-9.7889283e-01
-9.3387567e-01
-8.5952821e-01
-7.5966073e-01
-6.4230825e-01
-5.1567725e-01
-3.8443263e-01
-2.4853856e-01
-1.0517059e-01
4.7398948e-02
2.0618086e-01
3.6253658e-01
5.0486799e-01
6.2344578e-01
7.1452700e-01
7.8150719e-01
8.3255247e-01
8.7590002e-01
9.1534204e-01
9.4858125e-01
9.6948455e-01
9.7271375e-01
9.5779852e-01
9.3033733e-01
8.9976045e-01
8.7473736e-01
8.5850746e-01
8.4676388e-01
8.2943937e-01
7.9532531e-01
7.3685202e-01
6.5267289e-01
5.4711477e-01
4.2703553e-01
2.9797677e-01
1.6210991e-01
1.9320168e-02
-1.2952023e-01
-2.7947119e-01
-4.2069246e-01
-5.4059328e-01
-6.2819786e-01
-6.7857282e-01
-6.9466316e-01
-6.8522957e-01
-6.6010262e-01
-6.2559377e-01
-5.8249028e-01
-5.2742252e-01
-4.5672407e-01
-3.7057597e-01
-2.7480158e-01
-1.7901459e-01
-9.2286966e-02
-1.9114521e-02
4.1917738e-02
9.6087149e-02
1.4823979e-01
1.9864597e-01
2.4157920e-01
2.6773227e-01
2.6910262e-01
2.4339933e-01
1.9552143e-01
1.3543021e-01
7.3514926e-02
1.5905993e-02
-3.7504517e-02
-9.1126653e-02
-1.4918358e-01
-2.1156315e-01
-2.7244259e-01
-3.2241785e-01
-3.5301774e-01
-3.6110170e-01
-3.5045805e-01
-3.2952576e-01
-3.0667808e-01
-2.8595584e-01
-2.6553943e-01
-2.3948726e-01
-2.0164323e-01
-1.4954344e-01
-8.6000901e-02
-1.7400056e-02
5.0079040e-02
1.1381973e-01
1.7570692e-01
2.4015330e-01
3.1028985e-01
3.8455192e-01
4.5598321e-01
5.1501427e-01
5.5412633e-01
5.7158680e-01
5.7216315e-01
5.6444686e-01
5.5601430e-01
5.4882805e-01
5.3754484e-01
5.1192517e-01
4.6199320e-01
3.8304755e-01
2.7808238e-01
1.5670305e-01
3.1192510e-02
-8.8187441e-02
-1.9598729e-01
-2.9100997e-01
-3.7330139e-01
-4.4109795e-01
-4.8986533e-01
-5.1415592e-01
-5.1136674e-01
-4.8509737e-01
-4.4555237e-01
-4.0607762e-01
-3.7749479e-01
-3.6330442e-01
-3.5822451e-01
-3.5080829e-01
-3.2901655e-01
-2.8605384e-01
-2.2339585e-01
-1.4948932e-01
-7.5188164e-02
-8.7111587e-03
4.7225814e-02
9.4927569e-02
1.3848658e-01
1.7988831e-01
2.1707858e-01
2.4536350e-01
2.6108450e-01
2.6493461e-01
2.6270525e-01
2.6289013e-01
2.7222855e-01
2.9153170e-01
3.1439821e-01
3.2988457e-01
3.2765248e-01
3.0265119e-01
2.5694856e-01
1.9800593e-01
1.3438419e-01
7.1218441e-02
8.1963773e-03
-5.8674378e-02
-1.3285381e-01
-2.1354394e-01
-2.9475233e-01
-3.6763003e-01
-4.2490591e-01
-4.6505133e-01
-4.9360927e-01
-5.2065643e-01
-5.5581806e-01
-6.0365911e-01
-6.6179697e-01
-7.2250850e-01
-7.7689610e-01
-8.1930673e-01
-8.4937436e-01
-8.7043865e-01
-8.8547204e-01
-8.9322031e-01
-8.8695875e-01
-8.5668839e-01
-7.9386061e-01
-6.9627378e-01
-5.7025387e-01
-4.2858515e-01
-2.8532601e-01
-1.5043819e-01
-2.6872040e-02
8.8777125e-02
2.0263119e-01
3.1902777e-01
4.3785182e-01
5.5515256e-01
6.6618516e-01
7.6852895e-01
8.6320404e-01
9.5306927e-01
1.0393101e+00
1.1181626e+00
1.1803943e+00
1.2145157e+00
1.2120883e+00
1.1720528e+00
1.1016569e+00
1.0134258e+00
9.1957789e-01
8.2675149e-01
7.3400405e-01
6.3521296e-01
5.2429038e-01
4.0007262e-01
2.6823210e-01
1.3928275e-01
2.3662474e-02
-7.3486361e-02
-1.5469964e-01
-2.2817810e-01
-3.0269358e-01
-3.8255895e-01
-4.6534635e-01
-5.4324936e-01
-6.0719397e-01
-6.5139617e-01
-6.7563420e-01
-6.8390818e-01
-6.8064401e-01
-6.6712065e-01
-6.4035550e-01
-5.9504382e-01
-5.2746677e-01
-4.3908037e-01
-3.3736528e-01
-2.3308282e-01
-1.3549595e-01
-4.8362938e-02
3.1204199e-02
1.1055146e-01
1.9700930e-01
2.9339828e-01
3.9608229e-01
4.9670993e-01
5.8643243e-01
6.5997252e-01
7.1729149e-01
7.6213300e-01
7.9839416e-01
8.2649184e-01
8.4207634e-01
8.3806824e-01
8.0874556e-01
7.5327382e-01
6.7661155e-01
5.8732206e-01
4.9335891e-01
3.9806694e-01
2.9889391e-01
1.8984751e-01
6.6292811e-02
-7.0768939e-02
-2.1328146e-01
-3.4824037e-01
-4.6232639e-01
-5.4678783e-01
-5.9991941e-01
-6.2581324e-01
-6.3044839e-01
-6.1769603e-01
-5.8751246e-01
-5.3720733e-01
-4.6506608e-01
-3.7413931e-01
-2.7355459e-01
-1.7614136e-01
-9.3621513e-02
-3.2098746e-02
9.7890586e-03
3.9166486e-02
6.4481450e-02
9.0666468e-02
1.1671723e-01
1.3707107e-01
1.4563917e-01
1.3978007e-01
1.2190113e-01
9.7923208e-02
7.3453613e-02
4.9845681e-02
2.2756082e-02
-1.5548494e-02
-7.1383850e-02
-1.4521728e-01
-2.3014304e-01
-3.1411932e-01
-3.8490552e-01
-4.3509782e-01
-4.6433357e-01
-4.7738105e-01
-4.7952982e-01
-4.7230499e-01
-4.5200624e-01
-4.1180031e-01
-3.4628918e-01
-2.5606400e-01
-1.4939749e-01
-3.9790780e-02
5.9237004e-02
1.3911664e-01
1.9841915e-01
2.4142120e-01
2.7399905e-01
2.9924625e-01
3.1555780e-01
3.1836548e-01
3.0412609e-01
2.7375309e-01
2.3333568e-01
1.9164968e-01
1.5560498e-01
1.2609346e-01
9.6880955e-02
5.7478692e-02
-1.5833575e-03
-8.3996683e-02
-1.8578385e-01
-2.9696906e-01
-4.0576220e-01
-5.0293060e-01
-5.8386845e-01
-6.4738702e-01
-6.9254414e-01
-7.1604126e-01
-7.1207608e-01
-6.7493067e-01
-6.0304851e-01
-5.0228881e-01
-3.8601685e-01
-2.7131398e-01
-1.7301525e-01
-9.8606583e-02
-4.6407960e-02
-7.7525152e-03
2.7947490e-02
6.7800042e-02
1.1254560e-01
1.5752052e-01
1.9639317e-01
2.2510438e-01
2.4374247e-01
2.5554079e-01
2.6380348e-01
2.6877755e-01
2.6665735e-01
2.5156073e-01
2.1925226e-01
1.7020993e-01
1.1013780e-01
4.7553535e-02
-1.0446183e-02
-6.2061628e-02
-1.1187357e-01
-1.6809218e-01
-2.3739608e-01
-3.2029696e-01
-4.0947351e-01
-4.9187827e-01
-5.5368753e-01
-5.8570314e-01
-5.8635315e-01
-5.6081308e-01
-5.1720894e-01
-4.6239603e-01
-3.9953798e-01
-3.2844829e-01
-2.4826737e-01
-1.6067438e-01
-7.1209579e-02
1.2518012e-02
8.4632468e-02
1.4429298e-01
1.9642502e-01
2.4930141e-01
3.0999789e-01
3.8005556e-01
4.5398894e-01
5.2180582e-01
5.7414585e-01
6.0703544e-01
6.2372294e-01
6.3275251e-01
6.4323614e-01
6.5981864e-01
6.8026620e-01
6.9708447e-01
7.0202827e-01
6.9076714e-01
6.6518248e-01
6.3221607e-01
5.9998515e-01
5.7342851e-01
5.5219718e-01
5.3210595e-01
5.0902916e-01
4.8260071e-01
4.5744135e-01
4.4117358e-01
4.4018797e-01
4.5553415e-01
4.8162281e-01
5.0883233e-01
5.2854869e-01
5.3768721e-01
5.4022756e-01
5.4496187e-01
5.6050666e-01
5.9015957e-01
6.2960664e-01
6.6897164e-01
6.9796459e-01
7.1104687e-01
7.0983025e-01
7.0162574e-01
6.9496609e-01
6.9455936e-01
6.9867855e-01
7.0053776e-01
6.9256778e-01
6.7077816e-01
6.3667203e-01
5.9580104e-01
5.5387251e-01
5.1274230e-01
4.6892910e-01
4.1574864e-01
3.4763740e-01
2.6382904e-01
1.6918443e-01
7.1650371e-02
-2.2506675e-02
-1.1317356e-01
-2.0777730e-01
-3.1844617e-01
-4.5643195e-01
-6.2683294e-01
-8.2621653e-01
-1.0440361e+00
-1.2668735e+00
-1.4831241e+00
-1.6854686e+00
-1.8699453e+00
-2.0327894e+00
-2.1675708e+00
-2.2646856e+00
-2.3137644e+00
-2.3080123e+00
-2.2482433e+00
-2.1440598e+00
-2.0110289e+00
-1.8651485e+00
-1.7175094e+00
-1.5717356e+00
-1.4251506e+00
-1.2727874e+00
-1.1119385e+00
-9.4459666e-01
-7.7649161e-01
-6.1375007e-01
-4.5966165e-01
-3.1364586e-01
-1.7301055e-01
-3.6575742e-02
9.1944341e-02
2.0319698e-01
2.8508359e-01
3.2791253e-01
3.2898016e-01
2.9414300e-01
2.3556357e-01
1.6669272e-01
9.7055731e-02
2.9701916e-02
-3.7375698e-02
-1.0706408e-01
-1.7897058e-01
-2.4768520e-01
-3.0432533e-01
-3.4057520e-01
-3.5305403e-01
-3.4535673e-01
-3.2637183e-01
-3.0587264e-01
-2.8997556e-01
-2.7884349e-01
-2.6760962e-01
-2.4983507e-01
-2.2139006e-01
-1.8226145e-01
-1.3514636e-01
-8.1997571e-02
-2.1088094e-02
5.3301338e-02
1.4810595e-01
2.6686012e-01
4.0575175e-01
5.5298579e-01
6.9240741e-01
8.0969484e-01
8.9786319e-01
9.5935873e-01
1.0039013e+00
1.0432297e+00
1.0854269e+00
1.1318362e+00
1.1780292e+00
1.2176902e+00
1.2466971e+00
1.2650809e+00
1.2760890e+00
1.2831628e+00
1.2868958e+00
1.2842684e+00
1.2709754e+00
1.2453691e+00
1.2113592e+00
1.1782814e+00
1.1574619e+00
1.1569369e+00
1.1770026e+00
1.2092199e+00
1.2396630e+00
1.2546544e+00
1.2459185e+00
1.2127742e+00
1.1607305e+00
1.0974895e+00
1.0285618e+00
9.5501113e-01
8.7457369e-01
7.8510511e-01
6.8784073e-01
5.8835142e-01
4.9456996e-01
4.1277330e-01
3.4361883e-01
2.8070340e-01
2.1281294e-01
1.2868889e-01
2.1675496e-02
-1.0800895e-01
-2.5418770e-01
-4.0814323e-01
-5.6259383e-01
-7.1378156e-01
-8.6035776e-01
-1.0000614e+00
-1.1267392e+00
-1.2299216e+00
-1.2976333e+00
-1.3213809e+00
-1.3007615e+00
-1.2448179e+00
-1.1689699e+00
-1.0890774e+00
-1.0157808e+00
-9.5180248e-01
-8.9320756e-01
-8.3375761e-01
-7.6990117e-01
-7.0341369e-01
-6.4017080e-01
-5.8621612e-01
-5.4394433e-01
-5.1076862e-01
-4.8097593e-01
-4.4973891e-01
-4.1690078e-01
-3.8794916e-01
-3.7128089e-01
-3.7341452e-01
-3.9511347e-01
-4.3059268e-01
-4.7010927e-01
-5.0453003e-01
-5.2938220e-01
-5.4597171e-01
-5.5888606e-01
-5.7157455e-01
-5.8283244e-01
-5.8625292e-01
-5.7297904e-01
-5.3642100e-01
-4.7642032e-01
-4.0027939e-01
-3.1976802e-01
-2.4574820e-01
-1.8342803e-01
-1.3063923e-01
-7.9809244e-02
-2.2528033e-02
4.5717104e-02
1.2327701e-01
2.0371939e-01
2.7973042e-01
3.4704963e-01
4.0628015e-01
4.6173778e-01
5.1796119e-01
5.7586075e-01
6.3103135e-01
6.7549786e-01
7.0178326e-01
7.0675765e-01
6.9312808e-01
6.6780596e-01
6.3793553e-01
6.0680886e-01
5.7228153e-01
5.2877418e-01
4.7152478e-01
4.0041630e-01
3.2117018e-01
2.4321147e-01
1.7516659e-01
1.2033740e-01
7.4897768e-02
3.0107605e-02
-2.2764067e-02
-8.7739602e-02
-1.6215506e-01
-2.3827981e-01
-3.0762875e-01
-3.6552791e-01
-4.1311105e-01
-4.5552716e-01
-4.9769926e-01
-5.4043667e-01
-5.7921232e-01
-6.0626024e-01
-6.1488291e-01
-6.0351714e-01
-5.7693089e-01
-5.4359127e-01
-5.1080591e-01
-4.8059910e-01
-4.4859598e-01
-4.0646357e-01
-3.4672712e-01
-2.6739278e-01
-1.7361954e-01
-7.5409358e-02
1.7195800e-02
9.8571576e-02
1.6930135e-01
2.3457084e-01
3.0013241e-01
3.6810614e-01
4.3513000e-01
4.9395649e-01
5.3731381e-01
5.6150901e-01
5.6772793e-01
5.6049906e-01
5.4427526e-01
5.2018948e-01
4.8519189e-01
4.3432875e-01
3.6473385e-01
2.7879157e-01
1.8455819e-01
9.3039896e-02
1.3457951e-02
-5.1113656e-02
-1.0509921e-01
-1.5767791e-01
-2.1742326e-01
-2.8733491e-01
-3.6279316e-01
-4.3329648e-01
-4.8707492e-01
-5.1619228e-01
-5.1925021e-01
-5.0021900e-01
-4.6450638e-01
-4.1498674e-01
-3.5034815e-01
-2.6661691e-01
-1.6102580e-01
-3.5931123e-02
9.9851925e-02
2.3343131e-01
3.5266868e-01
4.5069490e-01
5.2766631e-01
5.8887782e-01
6.4017891e-01
6.8320969e-01
7.1341898e-01
7.2222684e-01
7.0196687e-01
6.5063320e-01
5.7388404e-01
4.8332015e-01
3.9185404e-01
3.0859953e-01
2.3618968e-01
1.7193382e-01
1.1166554e-01
5.3557797e-02
-3.9836932e-04
-4.5937403e-02
-8.0093765e-02
-1.0451607e-01
-1.2605133e-01
-1.5383317e-01
-1.9458179e-01
-2.4892697e-01
-3.1074782e-01
-3.6989570e-01
-4.1707714e-01
-4.4838379e-01
-4.6681339e-01
-4.7985474e-01
-4.9470520e-01
-5.1393952e-01
-5.3381485e-01
-5.4585591e-01
-5.4084797e-01
-5.1312126e-01
-4.6267224e-01
-3.9397929e-01
-3.1259067e-01
-2.2187360e-01
-1.2188791e-01
-1.0941828e-02
1.1109593e-01
2.3984347e-01
3.6607071e-01
4.7869266e-01
5.6951545e-01
6.3697776e-01
6.8680036e-01
7.2914184e-01
7.7351217e-01
8.2391598e-01
8.7689095e-01
9.2358529e-01
9.5454668e-01
9.6440444e-01
9.5402766e-01
9.2920864e-01
8.9658241e-01
8.5908855e-01
8.1384510e-01
7.5382052e-01
6.7212937e-01
5.6623936e-01
4.3973927e-01
3.0082959e-01
1.5837691e-01
1.7758378e-02
-1.2090782e-01
-2.6096475e-01
-4.0508091e-01
-5.5145245e-01
-6.9260459e-01
-8.1754699e-01
-9.1633251e-01
-9.8458455e-01
-1.0252319e+00
-1.0463291e+00
-1.0563772e+00
-1.0599503e+00
-1.0559435e+00
-1.0392040e+00
-1.0045791e+00
-9.5097904e-01
-8.8280111e-01
-8.0770187e-01
-7.3220970e-01
-6.5798941e-01
-5.8095630e-01
-4.9379478e-01
-3.9071938e-01
-2.7194141e-01
-1.4513222e-01
-2.2882154e-02
8.2346736e-02
1.6295580e-01
2.1836172e-01
2.5379178e-01
2.7645555e-01
2.9117432e-01
2.9811013e-01
2.9396887e-01
2.7562116e-01
2.4362411e-01
2.0353619e-01
1.6427283e-01
1.3425374e-01
1.1751471e-01
1.1234806e-01
1.1350574e-01
1.1653971e-01
1.2144989e-01
1.3331942e-01
1.5935049e-01
2.0362655e-01
2.6238221e-01
3.2275485e-01
3.6623890e-01
3.7531332e-01
3.4007905e-01
2.6213627e-01
1.5431677e-01
