# Supplementary material for: Characterization of the disruption of neural control strategies for dynamic fingertip forces from attractor reconstruction
Source: PLoS One. 2017 Feb 13;12(2):e0172025. doi: 10.1371/journal.pone.0172025 (PMC5305200; doi:10.1371/journal.pone.0172025)
Supplement: S2 File — Zip file containing the code to reproduce the results of our study. (ZIP) [file pone.0172025.s002.zip › PLOS_One_Code/tis_OL/y5_3.dat]

9.5971366e-01
7.7279208e-01
6.1045428e-01
4.8770918e-01
4.0699153e-01
3.5797655e-01
3.2221866e-01
2.8096328e-01
2.2254710e-01
1.4587207e-01
5.8591957e-02
-2.8666368e-02
-1.0888704e-01
-1.8248674e-01
-2.5625090e-01
-3.3816782e-01
-4.3145684e-01
-5.3141687e-01
-6.2683197e-01
-7.0508243e-01
-7.5828506e-01
-7.8722281e-01
-8.0082329e-01
-8.1147595e-01
-8.2903192e-01
-8.5696400e-01
-8.9262467e-01
-9.3115781e-01
-9.7064890e-01
-1.0153064e+00
-1.0745124e+00
-1.1581652e+00
-1.2711092e+00
-1.4099341e+00
-1.5638983e+00
-1.7193592e+00
-1.8652106e+00
-1.9961843e+00
-2.1119891e+00
-2.2128539e+00
-2.2945206e+00
-2.3462377e+00
-2.3534805e+00
-2.3042920e+00
-2.1959668e+00
-2.0382297e+00
-1.8506174e+00
-1.6550369e+00
-1.4673665e+00
-1.2923999e+00
-1.1243608e+00
-9.5228381e-01
-7.6723955e-01
-5.6749022e-01
-3.5885673e-01
-1.5056909e-01
5.0312870e-02
2.4227450e-01
4.2869606e-01
6.1386616e-01
7.9814363e-01
9.7533477e-01
1.1342508e+00
1.2637942e+00
1.3585420e+00
1.4214549e+00
1.4621392e+00
1.4916379e+00
1.5165638e+00
1.5357750e+00
1.5414968e+00
1.5242396e+00
1.4785639e+00
1.4063191e+00
1.3156346e+00
1.2163688e+00
1.1146178e+00
1.0095728e+00
8.9487140e-01
7.6381599e-01
6.1531022e-01
4.5693672e-01
3.0334701e-01
1.7072564e-01
7.0180232e-02
3.6176306e-03
-3.5560599e-02
-5.7434957e-02
-6.9384898e-02
-7.2503521e-02
-6.2573181e-02
-3.4823753e-02
1.0419202e-02
6.4749573e-02
1.1361490e-01
1.4245704e-01
1.4357267e-01
1.1972995e-01
8.2611019e-02
4.7018542e-02
2.3853234e-02
1.5499715e-02
1.6081629e-02
1.6232624e-02
9.2627213e-03
-5.0526102e-03
-2.1070329e-02
-3.1629660e-02
-3.3514768e-02
-3.0734389e-02
-3.3505149e-02
-5.3533310e-02
-9.8569554e-02
-1.6948066e-01
-2.6131616e-01
-3.6748010e-01
-4.8440547e-01
-6.1372759e-01
-7.6025985e-01
-9.2667381e-01
-1.1080453e+00
-1.2897359e+00
-1.4502349e+00
-1.5678818e+00
-1.6283621e+00
-1.6292900e+00
-1.5794766e+00
-1.4934013e+00
-1.3841594e+00
-1.2587176e+00
-1.1175498e+00
-9.5814756e-01
-7.7992128e-01
-5.8734786e-01
-3.8930343e-01
-1.9495940e-01
-8.9140337e-03
1.7122606e-01
3.5312575e-01
5.4460256e-01
7.4780250e-01
9.5605468e-01
1.1555790e+00
1.3313165e+00
1.4734983e+00
1.5811895e+00
1.6609911e+00
1.7217850e+00
1.7684692e+00
1.7983017e+00
1.8021994e+00
1.7703802e+00
1.6989194e+00
1.5932334e+00
1.4664910e+00
1.3338987e+00
1.2059682e+00
1.0844187e+00
9.6297207e-01
8.3246377e-01
6.8715626e-01
5.2864644e-01
3.6546755e-01
2.0900722e-01
6.8266427e-02
-5.3426187e-02
-1.5779055e-01
-2.4768545e-01
-3.2275625e-01
-3.7763191e-01
-4.0386059e-01
-3.9453699e-01
-3.4911045e-01
-2.7554061e-01
-1.8810702e-01
-1.0166296e-01
-2.5445438e-02
4.0099046e-02
1.0181085e-01
1.6850736e-01
2.4468063e-01
3.2666855e-01
4.0355735e-01
4.6229281e-01
4.9390108e-01
4.9715007e-01
4.7768245e-01
4.4334382e-01
3.9848782e-01
3.4060127e-01
2.6141667e-01
1.5205989e-01
9.1993653e-03
-1.6144161e-01
-3.4611564e-01
-5.2793454e-01
-6.9292336e-01
-8.3387846e-01
-9.4986869e-01
-1.0420475e+00
-1.1089498e+00
-1.1446842e+00
-1.1414042e+00
-1.0947617e+00
-1.0091942e+00
-8.9964360e-01
-7.8798309e-01
-6.9546216e-01
-6.3493719e-01
-6.0679118e-01
-6.0031901e-01
-5.9957894e-01
-5.9073378e-01
-5.6728756e-01
-5.3075260e-01
-4.8697984e-01
-4.4097820e-01
-3.9362662e-01
-3.4206723e-01
-2.8320089e-01
-2.1794463e-01
-1.5334110e-01
-1.0067753e-01
-7.0298309e-02
-6.6115515e-02
-8.3102272e-02
-1.0923510e-01
-1.3091897e-01
-1.3917948e-01
-1.3337323e-01
-1.2029274e-01
-1.0918544e-01
-1.0574478e-01
-1.0866255e-01
-1.1061290e-01
-1.0293472e-01
-8.1245100e-02
-4.8619267e-02
-1.4299505e-02
1.1357824e-02
2.2604196e-02
2.1252881e-02
1.5246950e-02
1.3770622e-02
2.1640912e-02
3.6230835e-02
4.8974870e-02
5.0710226e-02
3.7545816e-02
1.3648169e-02
-1.0689415e-02
-2.4618733e-02
-2.2848072e-02
-8.7021202e-03
7.8665156e-03
1.6240373e-02
1.1530619e-02
-2.2712496e-03
-1.3995732e-02
-1.0788880e-02
1.5542194e-02
6.4749919e-02
1.2906214e-01
1.9814686e-01
2.6498669e-01
3.2918731e-01
3.9606269e-01
4.7227053e-01
5.6054888e-01
6.5670297e-01
7.5089603e-01
8.3264712e-01
8.9645539e-01
9.4457856e-01
9.8532306e-01
1.0277608e+00
1.0756975e+00
1.1243158e+00
1.1616760e+00
1.1744330e+00
1.1545300e+00
1.1031351e+00
1.0298113e+00
9.4750617e-01
8.6608769e-01
7.8802390e-01
7.0868639e-01
6.2091337e-01
5.2079967e-01
4.1111646e-01
3.0046245e-01
1.9879821e-01
1.1197328e-01
3.8485523e-02
-2.9428774e-02
-1.0094488e-01
-1.8110219e-01
-2.6797705e-01
-3.5410232e-01
-4.3117525e-01
-4.9536465e-01
-5.5003583e-01
-6.0397414e-01
-6.6597220e-01
-7.3909494e-01
-8.1818847e-01
-8.9218980e-01
-9.5002788e-01
-9.8693170e-01
-1.0075767e+00
-1.0240584e+00
-1.0496629e+00
-1.0919290e+00
-1.1487492e+00
-1.2092809e+00
-1.2588181e+00
-1.2848840e+00
-1.2812847e+00
-1.2480988e+00
-1.1881508e+00
-1.1027181e+00
-9.8947748e-01
-8.4403733e-01
-6.6417204e-01
-4.5428013e-01
-2.2713636e-01
-1.2163970e-03
2.0545791e-01
3.8165523e-01
5.2595318e-01
6.4489196e-01
7.4734708e-01
8.3812667e-01
9.1431554e-01
9.6654191e-01
9.8447048e-01
9.6320939e-01
9.0682881e-01
8.2703781e-01
7.3783424e-01
6.4906406e-01
5.6245798e-01
4.7241677e-01
3.7096228e-01
2.5364659e-01
1.2277910e-01
-1.3724633e-02
-1.4690259e-01
-2.7191817e-01
-3.9062612e-01
-5.0965807e-01
-6.3494959e-01
-7.6604685e-01
-8.9372753e-01
-1.0024411e+00
-1.0763686e+00
-1.1060180e+00
-1.0919123e+00
-1.0434032e+00
-9.7345421e-01
-8.9264745e-01
-8.0587128e-01
-7.1316146e-01
-6.1364704e-01
-5.0994361e-01
-4.1006309e-01
-3.2523682e-01
-2.6465062e-01
-2.3022832e-01
-2.1465035e-01
-2.0390297e-01
-1.8322128e-01
-1.4356203e-01
-8.5321913e-02
-1.7282646e-02
4.8528932e-02
1.0289671e-01
1.4291122e-01
1.7135755e-01
1.9288925e-01
2.0949878e-01
2.1820781e-01
2.1273390e-01
1.8836341e-01
1.4701210e-01
9.9172160e-02
6.1246673e-02
4.9361426e-02
7.2695064e-02
1.2983104e-01
2.1019896e-01
2.9980910e-01
3.8795022e-01
4.7111605e-01
5.5230934e-01
6.3657368e-01
7.2559515e-01
8.1473364e-01
8.9447503e-01
9.5545794e-01
9.9382019e-01
1.0134877e+00
1.0240624e+00
1.0355015e+00
1.0524911e+00
1.0717204e+00
1.0837769e+00
1.0786259e+00
1.0513886e+00
1.0049999e+00
9.4831108e-01
8.9080687e-01
8.3685231e-01
7.8274549e-01
7.1851744e-01
6.3365069e-01
5.2342111e-01
3.9232623e-01
2.5297709e-01
1.2124909e-01
1.0226956e-02
-7.3884416e-02
-1.3174910e-01
-1.6722758e-01
-1.8284080e-01
-1.7751797e-01
-1.4804689e-01
-9.3262087e-02
-1.8327785e-02
6.3880637e-02
1.3593277e-01
1.8242440e-01
1.9650467e-01
1.8270702e-01
1.5449934e-01
1.2774389e-01
1.1332438e-01
1.1273987e-01
1.1897080e-01
1.2189222e-01
1.1483839e-01
9.8447822e-02
7.9811599e-02
6.7740381e-02
6.7044265e-02
7.5269544e-02
8.3949164e-02
8.3550756e-02
6.8866358e-02
4.1440025e-02
7.7016501e-03
-2.5914330e-02
-5.7940147e-02
-9.3888078e-02
-1.4380546e-01
-2.1654147e-01
-3.1401714e-01
-4.2882996e-01
-5.4657141e-01
-6.5170339e-01
-7.3402913e-01
-7.9237246e-01
-8.3345890e-01
-8.6677559e-01
-8.9862077e-01
-9.2884497e-01
-9.5186325e-01
-9.6096252e-01
-9.5321229e-01
-9.3194637e-01
-9.0510553e-01
-8.8036136e-01
-8.6013579e-01
-8.3968797e-01
-8.0948264e-01
-7.6059443e-01
-6.9022846e-01
-6.0415490e-01
-5.1434221e-01
-4.3289608e-01
-3.6580872e-01
-3.1020667e-01
-2.5662045e-01
-1.9490818e-01
-1.2057570e-01
-3.8021787e-02
4.1187971e-02
1.0407478e-01
1.4269750e-01
1.5771109e-01
1.5729405e-01
1.5228584e-01
1.5036030e-01
1.5262256e-01
1.5462348e-01
1.5093582e-01
1.4004957e-01
1.2624325e-01
1.1724211e-01
1.1913327e-01
1.3154312e-01
1.4604245e-01
1.4914577e-01
1.2860354e-01
7.9562304e-02
7.2137192e-03
-7.5384672e-02
-1.5315007e-01
-2.1557628e-01
-2.6067377e-01
-2.9411036e-01
-3.2425614e-01
-3.5628447e-01
-3.8878735e-01
-4.1466235e-01
-4.2560487e-01
-4.1755229e-01
-3.9371402e-01
-3.6307388e-01
-3.3513400e-01
-3.1422021e-01
-2.9687754e-01
-2.7377328e-01
-2.3491210e-01
-1.7530958e-01
-9.7950354e-02
-1.2176853e-02
7.1616430e-02
1.4769372e-01
2.1758932e-01
2.8817956e-01
3.6648018e-01
4.5421408e-01
5.4539774e-01
6.2859092e-01
6.9263528e-01
7.3248948e-01
7.5175319e-01
7.6054708e-01
7.7003956e-01
7.8663040e-01
8.0899736e-01
8.2970042e-01
8.4038586e-01
8.3748462e-01
8.2510629e-01
8.1355638e-01
8.1432347e-01
8.3424946e-01
8.7213403e-01
9.1973918e-01
9.6645628e-01
1.0046001e+00
1.0321793e+00
1.0518959e+00
1.0673408e+00
1.0787510e+00
1.0810329e+00
1.0656282e+00
1.0253312e+00
9.5908406e-01
8.7372610e-01
7.8151036e-01
6.9453585e-01
6.1895106e-01
5.5217754e-01
4.8493123e-01
4.0696656e-01
3.1311584e-01
2.0604581e-01
9.4202250e-02
-1.3828435e-02
-1.1534902e-01
-2.1639949e-01
-3.2947475e-01
-4.6724641e-01
-6.3590485e-01
-8.3179370e-01
-1.0428891e+00
-1.2540565e+00
-1.4531747e+00
-1.6347349e+00
-1.7989419e+00
-1.9472411e+00
-2.0775754e+00
-2.1826974e+00
-2.2527039e+00
-2.2803477e+00
-2.2660716e+00
-2.2196127e+00
-2.1566808e+00
-2.0921283e+00
-2.0332927e+00
-1.9770780e+00
-1.9121034e+00
-1.8246013e+00
-1.7050327e+00
-1.5521059e+00
-1.3722614e+00
-1.1752946e+00
-9.6908019e-01
-7.5668808e-01
-5.3739745e-01
-3.1066881e-01
-8.0444651e-02
1.4320102e-01
3.4665632e-01
5.1845367e-01
6.5470841e-01
7.6109935e-01
8.5025537e-01
9.3581731e-01
1.0260576e+00
1.1203314e+00
1.2103268e+00
1.2853447e+00
1.3383929e+00
1.3695042e+00
1.3845416e+00
1.3904419e+00
1.3898566e+00
1.3785895e+00
1.3476897e+00
1.2891095e+00
1.2014937e+00
1.0926615e+00
9.7743293e-01
8.7196616e-01
7.8749660e-01
7.2676568e-01
6.8505077e-01
6.5494819e-01
6.3175446e-01
6.1610614e-01
6.1244360e-01
6.2442606e-01
6.5020123e-01
6.8066774e-01
7.0226925e-01
7.0302185e-01
6.7826219e-01
6.3274070e-01
5.7797991e-01
5.2643422e-01
4.8549273e-01
4.5444836e-01
4.2606527e-01
3.9171165e-01
3.4688314e-01
2.9389347e-01
2.4039245e-01
1.9473957e-01
1.6089586e-01
1.3585540e-01
1.1135827e-01
7.9014096e-02
3.5662471e-02
-1.4398885e-02
-6.1677646e-02
-9.6979178e-02
-1.1711019e-01
-1.2749079e-01
-1.3991101e-01
-1.6657036e-01
-2.1389040e-01
-2.7962754e-01
-3.5468931e-01
-4.2840451e-01
-4.9423268e-01
-5.5261974e-01
-6.0922306e-01
-6.6955847e-01
-7.3345942e-01
-7.9284951e-01
-8.3423921e-01
-8.4466067e-01
-8.1792509e-01
-7.5775928e-01
-6.7591520e-01
-5.8631225e-01
-4.9872309e-01
-4.1558027e-01
-3.3334131e-01
-2.4722478e-01
-1.5637751e-01
-6.6265465e-02
1.3329720e-02
7.3510093e-02
1.1133320e-01
1.3156207e-01
1.4403470e-01
1.5810251e-01
1.7711588e-01
1.9607141e-01
2.0405084e-01
1.9030625e-01
1.5050661e-01
8.9597805e-02
1.9881732e-02
-4.4461486e-02
-9.3499286e-02
-1.2510550e-01
-1.4412639e-01
-1.5795324e-01
-1.7141554e-01
-1.8408017e-01
-1.9139415e-01
-1.8882228e-01
-1.7639526e-01
-1.6065907e-01
-1.5237650e-01
-1.6105597e-01
-1.8964800e-01
-2.3274977e-01
-2.7946370e-01
-3.1934312e-01
-3.4814237e-01
-3.7003678e-01
-3.9481229e-01
-4.3153012e-01
-4.8239490e-01
-5.4038704e-01
-5.9193862e-01
-6.2319428e-01
-6.2657725e-01
-6.0409556e-01
-5.6546021e-01
-5.2214224e-01
-4.8096750e-01
-4.4089754e-01
-3.9450703e-01
-3.3305046e-01
-2.5219676e-01
-1.5512055e-01
-5.1124979e-02
4.9262794e-02
1.3960746e-01
2.2009604e-01
2.9597753e-01
3.7303075e-01
4.5275239e-01
5.3014809e-01
5.9566740e-01
6.4029894e-01
6.6067295e-01
6.6096101e-01
6.5044672e-01
6.3817423e-01
6.2763883e-01
6.1460637e-01
5.8953162e-01
5.4320139e-01
4.7216247e-01
3.8080266e-01
2.7908180e-01
1.7721083e-01
8.0083936e-02
-1.5396056e-02
-1.1829790e-01
-2.3791629e-01
-3.7768422e-01
-5.3231426e-01
-6.8969176e-01
-8.3638029e-01
-9.6371801e-01
-1.0710608e+00
-1.1642271e+00
-1.2500835e+00
-1.3305768e+00
-1.3997392e+00
-1.4452622e+00
-1.4536162e+00
-1.4158418e+00
-1.3307912e+00
-1.2040222e+00
-1.0432482e+00
-8.5346403e-01
-6.3493594e-01
-3.8525261e-01
-1.0415355e-01
2.0177369e-01
5.1761860e-01
8.2335381e-01
1.1002817e+00
1.3371337e+00
1.5324846e+00
1.6923911e+00
1.8247486e+00
1.9334911e+00
2.0158679e+00
2.0643665e+00
2.0720460e+00
2.0378941e+00
1.9689299e+00
1.8779318e+00
1.7781480e+00
1.6778501e+00
1.5777697e+00
1.4730004e+00
1.3582038e+00
1.2327776e+00
1.1027770e+00
9.7851482e-01
8.6920948e-01
7.7758517e-01
6.9753718e-01
6.1652180e-01
5.2160305e-01
4.0579815e-01
2.7123311e-01
1.2761847e-01
-1.2878738e-02
-1.4148595e-01
-2.5610749e-01
-3.6022620e-01
-4.5842555e-01
-5.5166748e-01
-6.3539399e-01
-7.0159843e-01
-7.4366797e-01
-7.6120279e-01
-7.6178245e-01
-7.5817296e-01
-7.6226839e-01
-7.7928460e-01
-8.0561236e-01
-8.3146356e-01
-8.4676610e-01
-8.4708722e-01
-8.3621403e-01
-8.2373475e-01
-8.1898461e-01
-8.2503049e-01
-8.3624981e-01
-8.4078575e-01
-8.2643752e-01
-7.8680251e-01
-7.2434376e-01
-6.4872397e-01
-5.7155509e-01
-5.0081968e-01
-4.3812020e-01
-3.7993179e-01
-3.2175686e-01
-2.6259680e-01
-2.0686143e-01
-1.6219861e-01
-1.3439294e-01
-1.2258705e-01
-1.1795020e-01
-1.0678590e-01
-7.6567065e-02
-2.1833689e-02
5.3223366e-02
1.3707595e-01
2.1684897e-01
2.8454171e-01
3.4002893e-01
3.8943898e-01
4.4003555e-01
4.9449965e-01
5.4796416e-01
5.8972883e-01
6.0864900e-01
5.9880569e-01
5.6205223e-01
5.0612641e-01
4.3957173e-01
3.6640973e-01
2.8374808e-01
1.8397349e-01
6.0406971e-02
-8.6936539e-02
-2.4893446e-01
-4.0972129e-01
-5.5261090e-01
-6.6651024e-01
-7.4940765e-01
-8.0703076e-01
-8.4768136e-01
-8.7664227e-01
-8.9358380e-01
-8.9424422e-01
-8.7504815e-01
-8.3768775e-01
-7.9060064e-01
-7.4595550e-01
-7.1357079e-01
-6.9531188e-01
-6.8334173e-01
-6.6334478e-01
-6.2115159e-01
-5.4942476e-01
-4.5084646e-01
-3.3601260e-01
-2.1737240e-01
-1.0292270e-01
6.7389143e-03
1.1666268e-01
2.3248595e-01
3.5516144e-01
4.7862944e-01
5.9191210e-01
6.8441173e-01
7.5116811e-01
7.9493856e-01
8.2402740e-01
8.4721049e-01
8.6858319e-01
8.8529035e-01
8.8961069e-01
8.7420126e-01
8.3723234e-01
7.8427445e-01
7.2590774e-01
6.7246281e-01
6.2876933e-01
5.9188440e-01
5.5328341e-01
5.0436115e-01
4.4200215e-01
3.7097812e-01
3.0184624e-01
2.4546993e-01
2.0710573e-01
1.8343513e-01
1.6437626e-01
1.3860770e-01
9.9491532e-02
4.8057930e-02
-8.3501402e-03
-6.0759080e-02
-1.0388325e-01
-1.3899820e-01
-1.7258885e-01
-2.1164448e-01
-2.5872432e-01
-3.1002613e-01
-3.5771413e-01
-3.9523189e-01
-4.2255260e-01
-4.4802611e-01
-4.8519615e-01
-5.4604844e-01
-6.3448061e-01
-7.4363079e-01
-8.5835834e-01
-9.6140048e-01
-1.0399900e+00
-1.0895445e+00
-1.1126478e+00
-1.1143787e+00
-1.0972707e+00
-1.0591241e+00
-9.9482337e-01
-9.0085870e-01
-7.7970417e-01
-6.4109444e-01
-4.9891913e-01
-3.6525786e-01
-2.4504777e-01
-1.3451556e-01
-2.4227171e-02
9.4912189e-02
2.2585836e-01
3.6300934e-01
4.9468771e-01
6.0917372e-01
7.0073006e-01
7.7220754e-01
8.3299641e-01
8.9359690e-01
9.5975325e-01
1.0294435e+00
1.0945228e+00
1.1459438e+00
1.1792505e+00
1.1970834e+00
1.2074371e+00
1.2188345e+00
1.2352110e+00
1.2535700e+00
1.2659897e+00
1.2648377e+00
1.2478896e+00
1.2201116e+00
1.1909703e+00
1.1686969e+00
1.1546572e+00
1.1411771e+00
1.1144505e+00
1.0611663e+00
9.7516287e-01
8.6041353e-01
7.2886302e-01
5.9444640e-01
4.6652344e-01
3.4628438e-01
2.2806316e-01
1.0448983e-01
-2.7960880e-02
-1.6643896e-01
-3.0347795e-01
-4.3177418e-01
-5.4905344e-01
-6.5988475e-01
-7.7299680e-01
-8.9560141e-01
-1.0283057e+00
-1.1637969e+00
-1.2900932e+00
-1.3965435e+00
-1.4792745e+00
-1.5429192e+00
-1.5973857e+00
-1.6513922e+00
-1.7065441e+00
-1.7553624e+00
-1.7843199e+00
-1.7802422e+00
-1.7367364e+00
-1.6572726e+00
-1.5533216e+00
-1.4387582e+00
-1.3238168e+00
-1.2118713e+00
-1.1003773e+00
-9.8492957e-01
-8.6383241e-01
-7.4029352e-01
-6.2066723e-01
-5.0978871e-01
-4.0656190e-01
-3.0283118e-01
-1.8647890e-01
-4.7327450e-02
1.1711562e-01
2.9927002e-01
4.8408360e-01
6.5535737e-01
8.0224415e-01
9.2235308e-01
1.0200041e+00
1.1008758e+00
1.1661724e+00
1.2097913e+00
1.2203790e+00
1.1871613e+00
1.1059984e+00
9.8208567e-01
8.2793334e-01
6.5796349e-01
4.8277334e-01
3.0629783e-01
1.2750160e-01
-5.4632296e-02
-2.3619112e-01
-4.0665069e-01
-5.5141960e-01
-6.5718186e-01
-7.1711404e-01
-7.3298409e-01
-7.1276780e-01
-6.6516689e-01
-5.9446807e-01
-4.9892468e-01
-3.7351329e-01
-2.1530236e-01
-2.8241880e-02
1.7558994e-01
3.7932448e-01
5.6750366e-01
7.3169749e-01
8.7257212e-01
9.9750359e-01
1.1150706e+00
1.2292930e+00
1.3367890e+00
1.4285459e+00
1.4951848e+00
1.5323656e+00
1.5430172e+00
1.5352114e+00
1.5170417e+00
1.4914296e+00
1.4538975e+00
1.3948237e+00
1.3050166e+00
1.1813140e+00
1.0289150e+00
8.5917555e-01
6.8417797e-01
5.1118049e-01
3.4025337e-01
1.6662037e-01
-1.3734300e-02
-1.9875332e-01
-3.7860746e-01
-5.3869416e-01
-6.6584423e-01
-7.5455007e-01
-8.0974174e-01
-8.4432244e-01
-8.7281631e-01
-9.0484101e-01
-9.4193730e-01
-9.7903658e-01
-1.0092489e+00
-1.0289782e+00
-1.0402259e+00
-1.0486274e+00
-1.0585492e+00
-1.0685561e+00
-1.0703062e+00
-1.0517414e+00
-1.0029363e+00
-9.2151600e-01
-8.1460856e-01
-6.9600065e-01
-5.7994492e-01
-4.7514698e-01
-3.8226162e-01
-2.9601182e-01
-2.1048490e-01
-1.2455208e-01
-4.4219473e-02
1.9623890e-02
5.6749935e-02
6.3024420e-02
4.2540869e-02
5.4051795e-03
-3.7473612e-02
-7.9701669e-02
-1.2171763e-01
-1.6853356e-01
-2.2418749e-01
-2.8640602e-01
-3.4485135e-01
-3.8416639e-01
-3.9039527e-01
-3.5750740e-01
-2.9044645e-01
-2.0284318e-01
-1.1060868e-01
-2.5051004e-02
5.0758677e-02
1.2076997e-01
1.9103708e-01
2.6416279e-01
3.3649340e-01
3.9981185e-01
4.4631992e-01
4.7352631e-01
4.8589487e-01
4.9229048e-01
5.0072056e-01
5.1340499e-01
5.2522038e-01
5.2673820e-01
5.1019820e-01
4.7480816e-01
4.2815681e-01
3.8283524e-01
3.4999194e-01
3.3321289e-01
3.2616357e-01
3.1553715e-01
2.8777138e-01
2.3575397e-01
1.6191944e-01
7.6411972e-02
-8.3233030e-03
-8.3428317e-02
-1.4675035e-01
-2.0157941e-01
-2.5212323e-01
-2.9887794e-01
-3.3694672e-01
-3.5831593e-01
-3.5669477e-01
-3.3206883e-01
-2.9206346e-01
-2.4884129e-01
-2.1307002e-01
-1.8855060e-01
-1.7073595e-01
-1.5002938e-01
-1.1816950e-01
-7.4353080e-02
-2.7525942e-02
6.9673029e-03
1.4940212e-02
-8.8745343e-03
-5.6925687e-02
-1.1066803e-01
-1.4714978e-01
-1.4736339e-01
-1.0278411e-01
-1.7706606e-02
9.2664075e-02
