# Supplementary material for: Characterization of the disruption of neural control strategies for dynamic fingertip forces from attractor reconstruction
Source: PLoS One. 2017 Feb 13;12(2):e0172025. doi: 10.1371/journal.pone.0172025 (PMC5305200; doi:10.1371/journal.pone.0172025)
Supplement: S2 File — Zip file containing the code to reproduce the results of our study. (ZIP) [file pone.0172025.s002.zip › PLOS_One_Code/tis_OL/y6_1.dat]

-1.0886066e+00
-1.4507128e+00
-1.7959727e+00
-2.1049759e+00
-2.3585136e+00
-2.5407340e+00
-2.6435444e+00
-2.6695464e+00
-2.6311007e+00
-2.5455013e+00
-2.4287872e+00
-2.2913939e+00
-2.1375647e+00
-1.9684167e+00
-1.7866749e+00
-1.5999635e+00
-1.4202480e+00
-1.2595748e+00
-1.1247602e+00
-1.0142599e+00
-9.1908772e-01
-8.2745747e-01
-7.3078318e-01
-6.2769627e-01
-5.2368340e-01
-4.2656240e-01
-3.4053163e-01
-2.6224832e-01
-1.8112547e-01
-8.3783074e-02
3.9619847e-02
1.9068170e-01
3.6243009e-01
5.4343889e-01
7.2374492e-01
8.9910049e-01
1.0713526e+00
1.2449183e+00
1.4214398e+00
1.5959530e+00
1.7571927e+00
1.8920026e+00
1.9912278e+00
2.0537706e+00
2.0866571e+00
2.1010229e+00
2.1060807e+00
2.1044789e+00
2.0918640e+00
2.0608258e+00
2.0065611e+00
1.9307060e+00
1.8412153e+00
1.7484869e+00
1.6598959e+00
1.5759293e+00
1.4904097e+00
1.3948105e+00
1.2840758e+00
1.1605563e+00
1.0338748e+00
9.1673605e-01
8.1886790e-01
7.4245346e-01
6.8163455e-01
6.2617639e-01
5.6693607e-01
4.9997204e-01
4.2718140e-01
3.5337355e-01
2.8168710e-01
2.1036438e-01
1.3317491e-01
4.3333795e-02
-6.1565202e-02
-1.7660460e-01
-2.9041013e-01
-3.8971301e-01
-4.6544900e-01
-5.1699909e-01
-5.5196432e-01
-5.8158623e-01
-6.1459356e-01
-6.5293217e-01
-6.9145139e-01
-7.2145876e-01
-7.3610557e-01
-7.3445070e-01
-7.2169632e-01
-7.0556394e-01
-6.9130013e-01
-6.7842824e-01
-6.6104058e-01
-6.3146752e-01
-5.8540519e-01
-5.2548377e-01
-4.6085994e-01
-4.0293153e-01
-3.5981523e-01
-3.3282486e-01
-3.1680410e-01
-3.0403074e-01
-2.8952830e-01
-2.7468748e-01
-2.6686491e-01
-2.7506153e-01
-3.0431160e-01
-3.5214458e-01
-4.0909496e-01
-4.6298096e-01
-5.0473130e-01
-5.3255852e-01
-5.5200890e-01
-5.7189678e-01
-5.9873390e-01
-6.3304083e-01
-6.6955500e-01
-7.0107679e-01
-7.2372556e-01
-7.4045284e-01
-7.6051980e-01
-7.9508366e-01
-8.5137353e-01
-9.2864453e-01
-1.0180471e+00
-1.1065057e+00
-1.1825468e+00
-1.2407636e+00
-1.2823437e+00
-1.3116629e+00
-1.3314789e+00
-1.3398632e+00
-1.3306457e+00
-1.2970994e+00
-1.2367971e+00
-1.1545852e+00
-1.0614096e+00
-9.6934052e-01
-8.8564149e-01
-8.0920219e-01
-7.3116389e-01
-6.3937986e-01
-5.2443778e-01
-3.8402258e-01
-2.2324664e-01
-5.1061204e-02
1.2477437e-01
3.0114084e-01
4.7965943e-01
6.6358234e-01
8.5332995e-01
1.0435478e+00
1.2239347e+00
1.3836297e+00
1.5164213e+00
1.6235770e+00
1.7127224e+00
1.7933999e+00
1.8716198e+00
1.9464495e+00
2.0107565e+00
2.0556996e+00
2.0761937e+00
2.0741421e+00
2.0577302e+00
2.0371998e+00
2.0193201e+00
2.0036665e+00
1.9830196e+00
1.9476803e+00
1.8910119e+00
1.8129492e+00
1.7196251e+00
1.6193911e+00
1.5174188e+00
1.4120684e+00
1.2953531e+00
1.1572862e+00
9.9151177e-01
7.9897628e-01
5.8759989e-01
3.6808180e-01
1.4812264e-01
-7.1502367e-02
-2.9641805e-01
-5.3378958e-01
-7.8593097e-01
-1.0459326e+00
-1.2976213e+00
-1.5200292e+00
-1.6943516e+00
-1.8099416e+00
-1.8663531e+00
-1.8708791e+00
-1.8336590e+00
-1.7633864e+00
-1.6657778e+00
-1.5451895e+00
-1.4079099e+00
-1.2644473e+00
-1.1285919e+00
-1.0132855e+00
-9.2569104e-01
-8.6445700e-01
-8.2082002e-01
-7.8311456e-01
-7.4248283e-01
-6.9672525e-01
-6.5010004e-01
-6.0938909e-01
-5.7889530e-01
-5.5745351e-01
-5.3909170e-01
-5.1693121e-01
-4.8817756e-01
-4.5719035e-01
-4.3441747e-01
-4.3145044e-01
-4.5497148e-01
-5.0302033e-01
-5.6556920e-01
-6.2908959e-01
-6.8273072e-01
-7.2265617e-01
-7.5195043e-01
-7.7624955e-01
-7.9791278e-01
-8.1221638e-01
-8.0771980e-01
-7.7078927e-01
-6.9210028e-01
-5.7157646e-01
-4.1885603e-01
-2.4905599e-01
-7.6374797e-02
9.1006963e-02
2.5231611e-01
4.1145658e-01
5.7188098e-01
7.3225754e-01
8.8576864e-01
1.0234483e+00
1.1392368e+00
1.2335141e+00
1.3130215e+00
1.3870971e+00
1.4621463e+00
1.5375435e+00
1.6056257e+00
1.6559368e+00
1.6812133e+00
1.6816800e+00
1.6653599e+00
1.6442832e+00
1.6285849e+00
1.6216988e+00
1.6193353e+00
1.6126434e+00
1.5934069e+00
1.5581410e+00
1.5088988e+00
1.4505067e+00
1.3859375e+00
1.3128457e+00
1.2237662e+00
1.1100378e+00
9.6702104e-01
7.9749341e-01
6.1128335e-01
4.2118319e-01
2.3714734e-01
6.1996998e-02
-1.0875935e-01
-2.8289518e-01
-4.6577139e-01
-6.5633569e-01
-8.4692505e-01
-1.0268602e+00
-1.1878377e+00
-1.3279443e+00
-1.4517521e+00
-1.5665114e+00
-1.6770254e+00
-1.7824082e+00
-1.8765659e+00
-1.9521419e+00
-2.0057780e+00
-2.0415514e+00
-2.0702184e+00
-2.1043431e+00
-2.1518783e+00
-2.2115703e+00
-2.2724177e+00
-2.3173461e+00
-2.3292494e+00
-2.2962956e+00
-2.2138064e+00
-2.0823253e+00
-1.9040600e+00
-1.6806030e+00
-1.4134674e+00
-1.1069760e+00
-7.7150508e-01
-4.2446430e-01
-8.7369395e-02
2.2015705e-01
4.8644507e-01
7.1069144e-01
9.0119762e-01
1.0697243e+00
1.2247053e+00
1.3668480e+00
1.4895127e+00
1.5835039e+00
1.6433403e+00
1.6714333e+00
1.6780056e+00
1.6768281e+00
1.6789463e+00
1.6877624e+00
1.6982297e+00
1.7004399e+00
1.6852922e+00
1.6490446e+00
1.5944884e+00
1.5283386e+00
1.4564378e+00
1.3797458e+00
1.2937330e+00
1.1916079e+00
1.0693335e+00
9.2934264e-01
7.8072175e-01
6.3562005e-01
5.0371805e-01
3.8786741e-01
2.8353770e-01
1.8233658e-01
7.7268206e-02
-3.3442078e-02
-1.4596154e-01
-2.5390736e-01
-3.5297092e-01
-4.4417282e-01
-5.3349537e-01
-6.2797006e-01
-7.3057569e-01
-8.3698091e-01
-9.3613143e-01
-1.0146812e+00
-1.0631202e+00
-1.0801979e+00
-1.0730062e+00
-1.0527189e+00
-1.0286053e+00
-1.0037240e+00
-9.7450345e-01
-9.3429958e-01
-8.7893053e-01
-8.1085275e-01
-7.3917343e-01
-6.7527500e-01
-6.2665150e-01
-5.9252616e-01
-5.6362673e-01
-5.2630036e-01
-4.6899369e-01
-3.8770483e-01
-2.8734491e-01
-1.7835032e-01
-7.0801867e-02
3.0415376e-02
1.2685212e-01
2.2374332e-01
3.2502509e-01
4.2922180e-01
5.2893292e-01
6.1435378e-01
6.7859949e-01
7.2156528e-01
7.5006891e-01
7.7408755e-01
8.0104026e-01
8.3141406e-01
8.5845833e-01
8.7212966e-01
8.6481074e-01
8.3546925e-01
7.9002741e-01
7.3776270e-01
6.8570124e-01
6.3433943e-01
5.7744908e-01
5.0614529e-01
4.1470029e-01
3.0469186e-01
1.8521844e-01
6.9056425e-02
-3.3218221e-02
-1.1783676e-01
-1.8849087e-01
-2.5283708e-01
-3.1718842e-01
-3.8255403e-01
-4.4416218e-01
-4.9465474e-01
-5.2912983e-01
-5.4892418e-01
-5.6152701e-01
-5.7644400e-01
-5.9951463e-01
-6.2912731e-01
-6.5651957e-01
-6.7003497e-01
-6.6111083e-01
-6.2869877e-01
-5.7956997e-01
-5.2445598e-01
-4.7246965e-01
-4.2702070e-01
-3.8539254e-01
-3.4213553e-01
-2.9424818e-01
-2.4480553e-01
-2.0248306e-01
-1.7711924e-01
-1.7402483e-01
-1.9037899e-01
-2.1571453e-01
-2.3631046e-01
-2.4128798e-01
-2.2713021e-01
-1.9807134e-01
-1.6226650e-01
-1.2619699e-01
-9.0599910e-02
-5.0114138e-02
3.1969627e-03
7.4376288e-02
1.6142449e-01
2.5517355e-01
3.4337482e-01
4.1654004e-01
4.7211220e-01
5.1466118e-01
5.5212073e-01
5.9032391e-01
6.2914023e-01
6.6262562e-01
6.8307244e-01
6.8637711e-01
6.7543168e-01
6.5951480e-01
6.4985878e-01
6.5363014e-01
6.6967014e-01
6.8857823e-01
6.9712899e-01
6.8442170e-01
6.4639161e-01
5.8646084e-01
5.1221928e-01
4.3021210e-01
3.4214540e-01
2.4499780e-01
1.3487280e-01
1.1897033e-02
-1.1713513e-01
-2.4022333e-01
-3.4521482e-01
-4.2587565e-01
-4.8556761e-01
-5.3615668e-01
-5.9244280e-01
-6.6507297e-01
-7.5572505e-01
-8.5692175e-01
-9.5634084e-01
-1.0432321e+00
-1.1133827e+00
-1.1698349e+00
-1.2191787e+00
-1.2659377e+00
-1.3084846e+00
-1.3388064e+00
-1.3462816e+00
-1.3234182e+00
-1.2701548e+00
-1.1939205e+00
-1.1052633e+00
-1.0117445e+00
-9.1377013e-01
-8.0466620e-01
-6.7493212e-01
-5.1844490e-01
-3.3714128e-01
-1.4132306e-01
5.4659008e-02
2.3879206e-01
4.0630908e-01
5.6060919e-01
7.0981397e-01
8.6088587e-01
1.0147328e+00
1.1652475e+00
1.3027285e+00
1.4193621e+00
1.5133884e+00
1.5896152e+00
1.6560400e+00
1.7184315e+00
1.7760413e+00
1.8211847e+00
1.8430423e+00
1.8333372e+00
1.7905475e+00
1.7203652e+00
1.6322043e+00
1.5337188e+00
1.4266266e+00
1.3065339e+00
1.1669273e+00
1.0047996e+00
8.2444588e-01
6.3716262e-01
4.5685593e-01
2.9375353e-01
1.4969977e-01
1.7895486e-02
-1.1265859e-01
-2.5058647e-01
-3.9705030e-01
-5.4472211e-01
-6.8123016e-01
-7.9521858e-01
-8.8166703e-01
-9.4348630e-01
-9.8873151e-01
-1.0254691e+00
-1.0575039e+00
-1.0833028e+00
-1.0984641e+00
-1.1000799e+00
-1.0900925e+00
-1.0751427e+00
-1.0626959e+00
-1.0558247e+00
-1.0499498e+00
-1.0336713e+00
-9.9361081e-01
-9.2098549e-01
-8.1639261e-01
-6.9002170e-01
-5.5715296e-01
-4.3156410e-01
-3.2045083e-01
-2.2334727e-01
-1.3530232e-01
-5.2316987e-02
2.4300884e-02
8.7472481e-02
1.2810380e-01
1.4065797e-01
1.2714728e-01
9.7276235e-02
6.4620557e-02
4.0803867e-02
3.0855311e-02
3.2400239e-02
3.8973459e-02
4.5177052e-02
5.0495564e-02
5.9633766e-02
7.9260379e-02
1.1303018e-01
1.5794824e-01
2.0460083e-01
2.4138091e-01
2.6021745e-01
2.6045389e-01
2.4874903e-01
2.3503981e-01
2.2660741e-01
2.2347309e-01
2.1787886e-01
1.9821810e-01
1.5501759e-01
8.5530422e-02
-5.4183756e-03
-1.0861512e-01
-2.1585290e-01
-3.2431966e-01
-4.3717430e-01
-5.5996271e-01
-6.9525217e-01
-8.3886829e-01
-9.8005394e-01
-1.1056413e+00
-1.2060274e+00
-1.2794457e+00
-1.3317755e+00
-1.3718342e+00
-1.4048890e+00
-1.4280488e+00
-1.4300384e+00
-1.3956410e+00
-1.3127264e+00
-1.1781690e+00
-9.9940166e-01
-7.9099098e-01
-5.6851120e-01
-3.4313020e-01
-1.1947490e-01
1.0255664e-01
3.2345250e-01
5.4013567e-01
7.4516642e-01
9.2969309e-01
1.0881114e+00
1.2213616e+00
1.3368169e+00
1.4446876e+00
1.5527584e+00
1.6624131e+00
1.7683737e+00
1.8622651e+00
1.9377060e+00
1.9938964e+00
2.0357452e+00
2.0704927e+00
2.1026611e+00
2.1303246e+00
2.1451873e+00
2.1366171e+00
2.0972314e+00
2.0268241e+00
1.9325638e+00
1.8253511e+00
1.7141681e+00
1.6015797e+00
1.4831117e+00
1.3507566e+00
1.1981446e+00
1.0241016e+00
8.3266295e-01
6.2973617e-01
4.1839374e-01
1.9571362e-01
-4.6524981e-02
-3.1732064e-01
-6.2059814e-01
-9.5123345e-01
-1.2950032e+00
-1.6325475e+00
-1.9454120e+00
-2.2208896e+00
-2.4529696e+00
-2.6392808e+00
-2.7765387e+00
-2.8577890e+00
-2.8734494e+00
-2.8158445e+00
-2.6848074e+00
-2.4909588e+00
-2.2542130e+00
-1.9977859e+00
-1.7407372e+00
-1.4928283e+00
-1.2539834e+00
-1.0182878e+00
-7.8033057e-01
-5.4036861e-01
-3.0530402e-01
-8.5103685e-02
1.1282939e-01
2.8783482e-01
4.4635325e-01
5.9824917e-01
7.5105110e-01
9.0539338e-01
1.0544334e+00
1.1875485e+00
1.2958749e+00
1.3762871e+00
1.4316195e+00
1.4671748e+00
1.4856981e+00
1.4840861e+00
1.4542019e+00
1.3875341e+00
1.2809868e+00
1.1404829e+00
9.8034316e-01
8.1853967e-01
6.6996350e-01
5.4109378e-01
4.2895723e-01
3.2480285e-01
2.2011256e-01
1.1147080e-01
1.7754524e-03
-1.0271758e-01
-1.9779716e-01
-2.8579302e-01
-3.7612137e-01
-4.8134926e-01
-6.1107048e-01
-7.6697743e-01
-9.4159581e-01
-1.1212250e+00
-1.2915375e+00
-1.4426891e+00
-1.5709240e+00
-1.6760251e+00
-1.7567953e+00
-1.8078096e+00
-1.8195988e+00
-1.7823987e+00
-1.6915749e+00
-1.5515630e+00
-1.3756768e+00
-1.1815469e+00
-9.8460707e-01
-7.9303835e-01
-6.0654843e-01
-4.1929611e-01
-2.2523785e-01
-2.2854882e-02
1.8353664e-01
3.8653699e-01
5.8044974e-01
7.6493566e-01
9.4527787e-01
1.1289601e+00
1.3203071e+00
1.5163457e+00
1.7066592e+00
1.8775489e+00
2.0180632e+00
2.1244573e+00
2.2007568e+00
2.2552661e+00
2.2949675e+00
2.3209939e+00
2.3278581e+00
2.3067853e+00
2.2509380e+00
2.1593921e+00
2.0376624e+00
1.8944868e+00
1.7366545e+00
1.5650100e+00
1.3742082e+00
1.1563696e+00
9.0629328e-01
6.2513692e-01
3.2061135e-01
3.6950176e-03
-3.1631514e-01
-6.3555535e-01
-9.5577711e-01
-1.2807352e+00
-1.6109417e+00
-1.9398784e+00
-2.2538953e+00
-2.5360545e+00
-2.7719742e+00
-2.9543866e+00
-3.0837910e+00
-3.1650756e+00
-3.2025040e+00
-3.1962618e+00
-3.1425577e+00
-3.0371557e+00
-2.8803415e+00
-2.6803461e+00
-2.4528520e+00
-2.2164936e+00
-1.9867650e+00
-1.7715695e+00
-1.5704906e+00
-1.3778774e+00
-1.1879486e+00
-9.9891405e-01
-8.1356644e-01
-6.3613691e-01
-4.6774571e-01
-3.0354270e-01
-1.3342227e-01
5.3839462e-02
2.6502256e-01
4.9850844e-01
7.4439179e-01
9.8879119e-01
1.2199383e+00
1.4327299e+00
1.6294858e+00
1.8166573e+00
1.9993012e+00
2.1765523e+00
2.3409278e+00
2.4818582e+00
2.5911163e+00
2.6668126e+00
2.7137001e+00
2.7396939e+00
2.7505955e+00
2.7461686e+00
2.7200706e+00
2.6637186e+00
2.5716324e+00
2.4450334e+00
2.2917061e+00
2.1221698e+00
1.9441112e+00
1.7582262e+00
1.5581112e+00
1.3343816e+00
1.0805338e+00
7.9725009e-01
4.9300721e-01
1.8080290e-01
-1.2727363e-01
-4.2459092e-01
-7.1093348e-01
-9.8942789e-01
-1.2616521e+00
-1.5241337e+00
-1.7682926e+00
-1.9837295e+00
-2.1628475e+00
-2.3038678e+00
-2.4100822e+00
-2.4855994e+00
-2.5302675e+00
-2.5370250e+00
-2.4934738e+00
-2.3872145e+00
-2.2125512e+00
-1.9751354e+00
-1.6918250e+00
-1.3855651e+00
-1.0778820e+00
-7.8269981e-01
-5.0420763e-01
-2.3936283e-01
1.6657838e-02
2.6533296e-01
5.0302579e-01
7.2323301e-01
9.2082834e-01
1.0953454e+00
1.2512872e+00
1.3951489e+00
1.5306750e+00
1.6552514e+00
1.7600006e+00
1.8338025e+00
1.8688911e+00
1.8648178e+00
1.8286951e+00
1.7716407e+00
1.7032405e+00
1.6270524e+00
1.5398119e+00
1.4347561e+00
1.3068329e+00
1.1565642e+00
9.9040560e-01
8.1747817e-01
6.4449282e-01
4.7190374e-01
2.9385024e-01
1.0209244e-01
-1.0845904e-01
-3.3592855e-01
-5.7153744e-01
-8.0352811e-01
-1.0228503e+00
-1.2273370e+00
-1.4217291e+00
-1.6134355e+00
-1.8066358e+00
-1.9981845e+00
-2.1775057e+00
-2.3304779e+00
-2.4452857e+00
-2.5170813e+00
-2.5489004e+00
-2.5485669e+00
-2.5236877e+00
-2.4776648e+00
-2.4087973e+00
-2.3128105e+00
-2.1872726e+00
-2.0350694e+00
-1.8644613e+00
-1.6854883e+00
-1.5050353e+00
-1.3236833e+00
-1.1362095e+00
-9.3552684e-01
-7.1807244e-01
-4.8763574e-01
-2.5517534e-01
-3.4507954e-02
1.6371384e-01
3.3643529e-01
4.8877886e-01
6.3053099e-01
7.7039582e-01
9.1122107e-01
1.0489813e+00
1.1759781e+00
1.2860815e+00
1.3787812e+00
1.4597425e+00
1.5375508e+00
1.6183682e+00
1.7015686e+00
1.7791427e+00
1.8394441e+00
1.8731020e+00
1.8777108e+00
1.8587902e+00
1.8265016e+00
1.7898391e+00
1.7516590e+00
1.7076247e+00
1.6496128e+00
1.5712594e+00
1.4722326e+00
1.3588518e+00
1.2407672e+00
1.1254700e+00
1.0137671e+00
8.9907347e-01
7.7108540e-01
6.2162664e-01
4.4930541e-01
2.6047074e-01
6.5939505e-02
-1.2473499e-01
-3.0803029e-01
-4.8720593e-01
-6.6856834e-01
-8.5566614e-01
-1.0449028e+00
-1.2249824e+00
-1.3805230e+00
-1.4981077e+00
-1.5716154e+00
-1.6038406e+00
-1.6036045e+00
-1.5803416e+00
-1.5393936e+00
-1.4804608e+00
-1.3998079e+00
-1.2947646e+00
-1.1675674e+00
-1.0258670e+00
-8.7950348e-01
-7.3568214e-01
-5.9558263e-01
-4.5443658e-01
-3.0516986e-01
-1.4372108e-01
2.7103603e-02
1.9785121e-01
3.5682435e-01
4.9603787e-01
6.1521695e-01
7.2158290e-01
8.2546767e-01
9.3405381e-01
1.0467946e+00
1.1552806e+00
1.2476287e+00
1.3147524e+00
1.3549878e+00
1.3746987e+00
1.3846644e+00
1.3941990e+00
1.4062856e+00
1.4165683e+00
1.4166338e+00
1.3993085e+00
1.3627262e+00
1.3109996e+00
1.2512857e+00
1.1889429e+00
1.1237030e+00
1.0493892e+00
9.5749077e-01
8.4241298e-01
7.0525428e-01
5.5389858e-01
3.9925756e-01
2.4963421e-01
1.0641504e-01
-3.6281017e-02
-1.8775301e-01
-3.5504008e-01
-5.3874367e-01
-7.3258867e-01
-9.2686782e-01
-1.1138360e+00
-1.2918315e+00
-1.4654253e+00
-1.6413567e+00
-1.8226512e+00
-2.0042587e+00
-2.1725973e+00
-2.3094264e+00
-2.3982483e+00
-2.4299003e+00
-2.4044046e+00
-2.3285513e+00
-2.2112614e+00
-2.0596644e+00
-1.8779359e+00
-1.6692200e+00
-1.4391718e+00
-1.1984498e+00
-9.6186490e-01
-7.4409737e-01
-5.5434035e-01
-3.9296254e-01
-2.5203790e-01
-1.1955138e-01
1.4726726e-02
1.5473319e-01
2.9745095e-01
4.3627127e-01
5.6604061e-01
6.8663525e-01
8.0306031e-01
9.2209282e-01
1.0473816e+00
1.1759668e+00
1.2985460e+00
1.4035121e+00
1.4823948e+00
1.5336028e+00
1.5625454e+00
1.5781609e+00
1.5876399e+00
1.5922320e+00
1.5866529e+00
1.5624143e+00
1.5128693e+00
1.4368981e+00
1.3392579e+00
1.2275062e+00
1.1072114e+00
9.7831081e-01
8.3501743e-01
6.6945524e-01
4.7682732e-01
2.5908979e-01
2.5092130e-02
-2.1291640e-01
-4.4454551e-01
-6.6521917e-01
-8.7627274e-01
-1.0810291e+00
-1.2793746e+00
-1.4642617e+00
-1.6222706e+00
-1.7381113e+00
-1.8009034e+00
-1.8088979e+00
-1.7699046e+00
-1.6971933e+00
-1.6033524e+00
-1.4955642e+00
-1.3746613e+00
-1.2381490e+00
-1.0852332e+00
-9.2069007e-01
-7.5501012e-01
-6.0058672e-01
-4.6625754e-01
-3.5341290e-01
-2.5582097e-01
-1.6329621e-01
-6.7316798e-02
3.4580440e-02
1.3827947e-01
2.3667831e-01
3.2506736e-01
4.0504260e-01
4.8470796e-01
5.7499945e-01
6.8408312e-01
8.1296899e-01
9.5487950e-01
1.0986353e+00
1.2339118e+00
1.3553415e+00
1.4633822e+00
1.5616775e+00
1.6524473e+00
1.7327415e+00
1.7941458e+00
1.8263126e+00
1.8221106e+00
1.7813091e+00
1.7107536e+00
1.6208722e+00
1.5202988e+00
1.4116853e+00
1.2912795e+00
1.1524915e+00
9.9113644e-01
8.0918800e-01
6.1495216e-01
4.1961372e-01
2.3209600e-01
5.5293411e-02
-1.1389564e-01
-2.8068177e-01
-4.4709287e-01
-6.0854171e-01
-7.5430370e-01
-8.7178848e-01
-9.5251831e-01
-9.9664187e-01
-1.0133698e+00
-1.0170349e+00
-1.0210321e+00
-1.0328490e+00
-1.0525032e+00
-1.0748684e+00
-1.0943645e+00
-1.1090661e+00
-1.1215888e+00
-1.1363125e+00
-1.1549572e+00
-1.1734563e+00
-1.1821526e+00
-1.1694531e+00
-1.1271851e+00
-1.0547579e+00
-9.5965619e-01
-8.5392668e-01
-7.4876211e-01
-6.5027343e-01
-5.5859716e-01
-4.7054710e-01
-3.8412205e-01
-3.0203319e-01
-2.3183548e-01
-1.8243060e-01
-1.5914577e-01
-1.6037643e-01
-1.7766229e-01
-1.9917278e-01
-2.1481053e-01
-2.2008030e-01
-2.1639969e-01
-2.0778420e-01
-1.9622133e-01
-1.7873465e-01
-1.4793419e-01
-9.5856776e-02
-1.9085158e-02
7.7858869e-02
1.8318232e-01
2.8248687e-01
3.6486646e-01
4.2711026e-01
4.7391994e-01
5.1414887e-01
5.5501852e-01
5.9749070e-01
6.3556563e-01
6.5989605e-01
6.6335945e-01
6.4524735e-01
6.1184512e-01
5.7319982e-01
5.3783922e-01
5.0847817e-01
4.8136282e-01
4.4963212e-01
4.0848422e-01
3.5897148e-01
3.0828504e-01
2.6634018e-01
2.4036679e-01
2.3049074e-01
2.2901473e-01
2.2388617e-01
2.0422117e-01
1.6478269e-01
1.0732366e-01
3.8591121e-02
-3.3411561e-02
-1.0227897e-01
