# Supplementary material for: Characterization of the disruption of neural control strategies for dynamic fingertip forces from attractor reconstruction
Source: PLoS One. 2017 Feb 13;12(2):e0172025. doi: 10.1371/journal.pone.0172025 (PMC5305200; doi:10.1371/journal.pone.0172025)
Supplement: S2 File — Zip file containing the code to reproduce the results of our study. (ZIP) [file pone.0172025.s002.zip › PLOS_One_Code/tis_OL/y6_2.dat]

1.9468178e+00
2.0174203e+00
2.1058205e+00
2.2240194e+00
2.3804689e+00
2.5774351e+00
2.8086442e+00
3.0592309e+00
3.3091970e+00
3.5393733e+00
3.7371141e+00
3.8989962e+00
4.0292901e+00
4.1349222e+00
4.2194178e+00
4.2791022e+00
4.3036636e+00
4.2804850e+00
4.1999067e+00
4.0583624e+00
3.8579084e+00
3.6027589e+00
3.2950938e+00
2.9329807e+00
2.5121141e+00
2.0306005e+00
1.4939465e+00
9.1724377e-01
3.2308349e-01
-2.6416827e-01
-8.2524861e-01
-1.3506761e+00
-1.8409570e+00
-2.3027069e+00
-2.7433404e+00
-3.1673492e+00
-3.5758278e+00
-3.9688209e+00
-4.3482358e+00
-4.7185299e+00
-5.0838590e+00
-5.4430086e+00
-5.7852319e+00
-6.0898603e+00
-6.3306136e+00
-6.4832712e+00
-6.5336709e+00
-6.4824068e+00
-6.3438462e+00
-6.1400293e+00
-5.8927244e+00
-5.6174837e+00
-5.3220362e+00
-5.0090479e+00
-4.6810599e+00
-4.3442072e+00
-4.0082556e+00
-3.6831759e+00
-3.3747542e+00
-3.0820839e+00
-2.7984665e+00
-2.5152956e+00
-2.2267521e+00
-1.9324532e+00
-1.6363593e+00
-1.3427120e+00
-1.0517126e+00
-7.5771742e-01
-4.5119930e-01
-1.2372355e-01
2.2653939e-01
5.9200366e-01
9.5759851e-01
1.3066313e+00
1.6273684e+00
1.9168872e+00
2.1804654e+00
2.4271177e+00
2.6638436e+00
2.8918733e+00
3.1069543e+00
3.3030876e+00
3.4770181e+00
3.6305771e+00
3.7694798e+00
3.8992595e+00
4.0207041e+00
4.1276284e+00
4.2085379e+00
4.2513029e+00
4.2481493e+00
4.1983524e+00
4.1075074e+00
3.9838828e+00
3.8337554e+00
3.6584902e+00
3.4553227e+00
3.2212665e+00
2.9573774e+00
2.6705782e+00
2.3719105e+00
2.0719997e+00
1.7760202e+00
1.4810804e+00
1.1778100e+00
8.5537119e-01
5.0709153e-01
1.3379083e-01
-2.5668209e-01
-6.5315689e-01
-1.0457300e+00
-1.4282527e+00
-1.7970816e+00
-2.1470600e+00
-2.4676580e+00
-2.7421452e+00
-2.9509101e+00
-3.0777762e+00
-3.1163556e+00
-3.0729752e+00
-2.9643055e+00
-2.8108568e+00
-2.6297744e+00
-2.4303298e+00
-2.2137008e+00
-1.9764665e+00
-1.7155399e+00
-1.4316029e+00
-1.1292278e+00
-8.1422238e-01
-4.9049527e-01
-1.5873685e-01
1.8213215e-01
5.3144364e-01
8.8327796e-01
1.2255554e+00
1.5430173e+00
1.8227765e+00
2.0593026e+00
2.2560525e+00
2.4228315e+00
2.5701238e+00
2.7032881e+00
2.8198950e+00
2.9118386e+00
2.9709035e+00
2.9943964e+00
2.9876732e+00
2.9623397e+00
2.9310956e+00
2.9017701e+00
2.8736612e+00
2.8381779e+00
2.7832147e+00
2.6984603e+00
2.5786204e+00
2.4230863e+00
2.2326142e+00
2.0052015e+00
1.7339524e+00
1.4086587e+00
1.0205455e+00
5.6772665e-01
5.8541468e-02
-4.8895221e-01
-1.0511496e+00
-1.6046644e+00
-2.1307530e+00
-2.6164577e+00
-3.0528039e+00
-3.4322027e+00
-3.7473324e+00
-3.9924695e+00
-4.1665389e+00
-4.2758397e+00
-4.3340613e+00
-4.3585049e+00
-4.3639165e+00
-4.3571187e+00
-4.3352854e+00
-4.2887924e+00
-4.2074010e+00
-4.0868606e+00
-3.9325054e+00
-3.7578120e+00
-3.5787071e+00
-3.4067810e+00
-3.2449094e+00
-3.0871951e+00
-2.9228822e+00
-2.7420001e+00
-2.5396135e+00
-2.3164186e+00
-2.0758362e+00
-1.8199796e+00
-1.5473035e+00
-1.2534690e+00
-9.3506069e-01
-5.9404630e-01
-2.4007813e-01
1.1120524e-01
4.4324985e-01
7.4433938e-01
1.0110174e+00
1.2474641e+00
1.4611860e+00
1.6573802e+00
1.8352885e+00
1.9887920e+00
2.1107891e+00
2.1985031e+00
2.2565047e+00
2.2957575e+00
2.3290737e+00
2.3652338e+00
2.4050776e+00
2.4419783e+00
2.4663122e+00
2.4710070e+00
2.4549084e+00
2.4223055e+00
2.3791372e+00
2.3282162e+00
2.2665547e+00
2.1867333e+00
2.0816424e+00
1.9497323e+00
1.7976385e+00
1.6385896e+00
1.4872544e+00
1.3536457e+00
1.2394789e+00
1.1391441e+00
1.0445966e+00
9.5105515e-01
8.6018026e-01
7.7911908e-01
7.1605401e-01
6.7481127e-01
6.5189560e-01
6.3800349e-01
6.2309593e-01
6.0179261e-01
5.7588666e-01
5.5270533e-01
5.4032975e-01
5.4233914e-01
5.5517783e-01
5.6987044e-01
5.7709195e-01
5.7243501e-01
5.5872139e-01
5.4410674e-01
5.3704544e-01
5.4085315e-01
5.5100411e-01
5.5686663e-01
5.4689758e-01
5.1425369e-01
4.5968763e-01
3.9024822e-01
3.1456888e-01
2.3739417e-01
1.5661059e-01
6.4733916e-02
-4.5934467e-02
-1.7755154e-01
-3.2368708e-01
-4.7064276e-01
-6.0250618e-01
-7.0738713e-01
-7.8149482e-01
-8.2889987e-01
-8.5753368e-01
-8.7414938e-01
-8.8115786e-01
-8.7690213e-01
-8.5906708e-01
-8.2912537e-01
-7.9483084e-01
-7.6881733e-01
-7.6396167e-01
-7.8834407e-01
-8.4273585e-01
-9.2178008e-01
-1.0179153e+00
-1.1257181e+00
-1.2440414e+00
-1.3744491e+00
-1.5167903e+00
-1.6647465e+00
-1.8042758e+00
-1.9162187e+00
-1.9821871e+00
-1.9910876e+00
-1.9429516e+00
-1.8480259e+00
-1.7218430e+00
-1.5791599e+00
-1.4298436e+00
-1.2783870e+00
-1.1267678e+00
-9.7853589e-01
-8.4116028e-01
-7.2469413e-01
-6.3739110e-01
-5.8102626e-01
-5.4876499e-01
-5.2688111e-01
-4.9969661e-01
-4.5543952e-01
-3.8995756e-01
-3.0633609e-01
-2.1104043e-01
-1.0925749e-01
-2.2261402e-03
1.1213308e-01
2.3585789e-01
3.6694709e-01
4.9745870e-01
6.1542652e-01
7.0987534e-01
7.7613008e-01
8.1840872e-01
8.4820866e-01
8.7918167e-01
9.2110265e-01
9.7622683e-01
1.0400079e+00
1.1054135e+00
1.1679219e+00
1.2281938e+00
1.2910613e+00
1.3615888e+00
1.4405837e+00
1.5224619e+00
1.5971291e+00
1.6549249e+00
1.6916050e+00
1.7103594e+00
1.7196591e+00
1.7279697e+00
1.7380991e+00
1.7444171e+00
1.7347513e+00
1.6959918e+00
1.6202184e+00
1.5080136e+00
1.3673788e+00
1.2090333e+00
1.0406882e+00
8.6349285e-01
6.7269730e-01
4.6198293e-01
2.2860910e-01
-2.3766726e-02
-2.8610864e-01
-5.4819372e-01
-8.0356783e-01
-1.0521996e+00
-1.2989688e+00
-1.5488116e+00
-1.8015241e+00
-2.0493279e+00
-2.2786083e+00
-2.4750071e+00
-2.6292184e+00
-2.7401890e+00
-2.8137591e+00
-2.8576321e+00
-2.8758630e+00
-2.8661334e+00
-2.8212858e+00
-2.7343064e+00
-2.6040927e+00
-2.4386290e+00
-2.2534494e+00
-2.0660697e+00
-1.8894306e+00
-1.7277645e+00
-1.5767612e+00
-1.4276699e+00
-1.2730232e+00
-1.1107878e+00
-9.4467443e-01
-7.8080603e-01
-6.2318014e-01
-4.7079385e-01
-3.1802276e-01
-1.5795039e-01
1.3334213e-02
1.9420665e-01
3.7849512e-01
5.5937888e-01
7.3365038e-01
9.0363662e-01
1.0755762e+00
1.2553412e+00
1.4439868e+00
1.6359315e+00
1.8211564e+00
1.9902500e+00
2.1392510e+00
2.2714845e+00
2.3954263e+00
2.5197014e+00
2.6478306e+00
2.7757491e+00
2.8937347e+00
2.9916876e+00
3.0646052e+00
3.1150863e+00
3.1515224e+00
3.1829320e+00
3.2131820e+00
3.2379032e+00
3.2460307e+00
3.2250434e+00
3.1667622e+00
3.0705400e+00
2.9423774e+00
2.7906167e+00
2.6206732e+00
2.4320142e+00
2.2193547e+00
1.9772608e+00
1.7051385e+00
1.4095631e+00
1.1026543e+00
7.9731937e-01
5.0181955e-01
2.1672696e-01
-6.3787994e-02
-3.4702019e-01
-6.3610208e-01
-9.2687738e-01
-1.2088196e+00
-1.4693523e+00
-1.6991767e+00
-1.8955490e+00
-2.0616052e+00
-2.2024140e+00
-2.3205137e+00
-2.4137449e+00
-2.4765944e+00
-2.5043070e+00
-2.4974754e+00
-2.4642117e+00
-2.4181366e+00
-2.3730779e+00
-2.3375240e+00
-2.3118786e+00
-2.2898152e+00
-2.2629088e+00
-2.2260588e+00
-2.1805900e+00
-2.1331309e+00
-2.0910209e+00
-2.0571913e+00
-2.0276471e+00
-1.9930649e+00
-1.9437871e+00
-1.8756039e+00
-1.7929718e+00
-1.7075500e+00
-1.6327161e+00
-1.5770806e+00
-1.5403696e+00
-1.5136334e+00
-1.4835634e+00
-1.4385618e+00
-1.3731557e+00
-1.2884478e+00
-1.1889776e+00
-1.0785104e+00
-9.5745804e-01
-8.2323874e-01
-6.7313773e-01
-5.0784193e-01
-3.3319483e-01
-1.5861002e-01
7.1152624e-03
1.5992358e-01
3.0194474e-01
4.3933389e-01
5.7754258e-01
7.1651561e-01
8.4867669e-01
9.6124403e-01
1.0418308e+00
1.0841982e+00
1.0909623e+00
1.0718967e+00
1.0388468e+00
1.0000166e+00
9.5683057e-01
9.0520085e-01
8.4035166e-01
7.6222123e-01
6.7826589e-01
6.0200049e-01
5.4780625e-01
5.2456473e-01
5.3159259e-01
5.5922686e-01
5.9363176e-01
6.2294883e-01
6.4151104e-01
6.5031733e-01
6.5397728e-01
6.5608710e-01
6.5600256e-01
6.4924083e-01
6.3122500e-01
6.0170264e-01
5.6682692e-01
5.3749674e-01
5.2469959e-01
5.3422834e-01
5.6369433e-01
6.0368447e-01
6.4248647e-01
6.7169386e-01
6.8970889e-01
7.0151493e-01
7.1499663e-01
7.3587362e-01
7.6427842e-01
7.9509945e-01
8.2168390e-01
8.4033824e-01
8.5282362e-01
8.6545962e-01
8.8538362e-01
9.1612001e-01
9.5521211e-01
9.9557636e-01
1.0298225e+00
1.0548009e+00
1.0735854e+00
1.0937382e+00
1.1227225e+00
1.1628802e+00
1.2089445e+00
1.2498823e+00
1.2742287e+00
1.2758089e+00
1.2565452e+00
1.2248383e+00
1.1904057e+00
1.1583464e+00
1.1258378e+00
1.0835111e+00
1.0206921e+00
9.3139321e-01
8.1773676e-01
6.8907409e-01
5.5729255e-01
4.3083477e-01
3.1091456e-01
1.9225652e-01
6.7756573e-02
-6.6072403e-02
-2.0625525e-01
-3.4467464e-01
-4.7276550e-01
-5.8697943e-01
-6.9178078e-01
-7.9821241e-01
-9.1883998e-01
-1.0620994e+00
-1.2291371e+00
-1.4145274e+00
-1.6101387e+00
-1.8098132e+00
-2.0119532e+00
-2.2181972e+00
-2.4288858e+00
-2.6382369e+00
-2.8324012e+00
-2.9919275e+00
-3.0978657e+00
-3.1387413e+00
-3.1148009e+00
-3.0371639e+00
-2.9224038e+00
-2.7856559e+00
-2.6358376e+00
-2.4749506e+00
-2.3010591e+00
-2.1127009e+00
-1.9118604e+00
-1.7036735e+00
-1.4933060e+00
-1.2823667e+00
-1.0674404e+00
-8.4196881e-01
-6.0072541e-01
-3.4444398e-01
-8.1679403e-02
1.7359784e-01
4.0758108e-01
6.1240606e-01
7.8914390e-01
9.4658126e-01
1.0964959e+00
1.2479358e+00
1.4036131e+00
1.5602575e+00
1.7122408e+00
1.8558444e+00
1.9914483e+00
2.1223148e+00
2.2505598e+00
2.3726411e+00
2.4773588e+00
2.5480989e+00
2.5683942e+00
2.5278130e+00
2.4251753e+00
2.2677626e+00
2.0672124e+00
1.8343780e+00
1.5761183e+00
1.2958991e+00
9.9749282e-01
6.8894534e-01
3.8396399e-01
9.9536444e-02
-1.4938536e-01
-3.5560898e-01
-5.2258296e-01
-6.6238574e-01
-7.8965132e-01
-9.1476520e-01
-1.0398976e+00
-1.1595681e+00
-1.2650110e+00
-1.3497521e+00
-1.4131128e+00
-1.4595008e+00
-1.4940469e+00
-1.5175668e+00
-1.5241956e+00
-1.5033146e+00
-1.4449289e+00
-1.3457323e+00
-1.2124744e+00
-1.0604921e+00
-9.0801887e-01
-7.6934113e-01
-6.5035286e-01
-5.4851284e-01
-4.5684994e-01
-3.6958411e-01
-2.8603036e-01
-2.1053760e-01
-1.4884800e-01
-1.0351169e-01
-7.1305947e-02
-4.4191192e-02
-1.3340504e-02
2.5986112e-02
7.1771413e-02
1.1672192e-01
1.5311601e-01
1.7800924e-01
1.9573023e-01
2.1628400e-01
2.5039987e-01
3.0373838e-01
3.7354018e-01
4.4988233e-01
5.2092148e-01
5.7897876e-01
6.2397773e-01
6.6254191e-01
7.0345456e-01
7.5204449e-01
8.0678962e-01
8.6027894e-01
9.0392926e-01
9.3346747e-01
9.5186940e-01
9.6807612e-01
9.9214111e-01
1.0294203e+00
1.0771491e+00
1.1255327e+00
1.1627344e+00
1.1807767e+00
1.1790291e+00
1.1635691e+00
1.1429344e+00
1.1227202e+00
1.1023194e+00
1.0758884e+00
1.0368080e+00
9.8268063e-01
9.1782034e-01
8.5182335e-01
7.9491734e-01
7.5255431e-01
7.2242653e-01
6.9586395e-01
6.6279899e-01
6.1722661e-01
5.6000752e-01
4.9763880e-01
4.3782157e-01
3.8431793e-01
3.3413150e-01
2.7883358e-01
2.0925728e-01
1.2061516e-01
1.4967579e-02
-1.0027641e-01
-2.1690790e-01
-3.3095061e-01
-4.4512937e-01
-5.6702262e-01
-7.0379747e-01
-8.5656967e-01
-1.0176190e+00
-1.1721129e+00
-1.3036814e+00
-1.4010936e+00
-1.4624070e+00
-1.4942350e+00
-1.5067524e+00
-1.5075972e+00
-1.4981660e+00
-1.4741408e+00
-1.4297663e+00
-1.3633702e+00
-1.2807005e+00
-1.1937853e+00
-1.1158379e+00
-1.0552286e+00
-1.0119793e+00
-9.7857833e-01
-9.4449275e-01
-9.0182072e-01
-8.4885682e-01
-7.8955249e-01
-7.2948999e-01
-6.7114903e-01
-6.1145656e-01
-5.4309161e-01
-4.5888797e-01
-3.5686603e-01
-2.4276485e-01
-1.2822418e-01
-2.5525992e-02
5.7976072e-02
1.2258028e-01
1.7475240e-01
2.2228953e-01
2.6877116e-01
3.1060404e-01
3.3861746e-01
3.4323747e-01
3.1995297e-01
2.7180526e-01
2.0760229e-01
1.3691433e-01
6.4614352e-02
-1.1817937e-02
-1.0046943e-01
-2.0970216e-01
-3.4250943e-01
-4.9354721e-01
-6.5028332e-01
-7.9776872e-01
-9.2471271e-01
-1.0275439e+00
-1.1101191e+00
-1.1794776e+00
-1.2404032e+00
-1.2918275e+00
-1.3266650e+00
-1.3348887e+00
-1.3080884e+00
-1.2428249e+00
-1.1408081e+00
-1.0061673e+00
-8.4203251e-01
-6.4884767e-01
-4.2551542e-01
-1.7271483e-01
1.0366574e-01
3.9149704e-01
6.7517804e-01
9.4118062e-01
1.1833256e+00
1.4047621e+00
1.6154767e+00
1.8264360e+00
2.0432306e+00
2.2626550e+00
2.4741985e+00
2.6654813e+00
2.8283887e+00
2.9625000e+00
3.0740832e+00
3.1712570e+00
3.2579474e+00
3.3301579e+00
3.3769397e+00
3.3855866e+00
3.3479870e+00
3.2646082e+00
3.1441663e+00
2.9993468e+00
2.8409496e+00
2.6737751e+00
2.4966397e+00
2.3062898e+00
2.1024823e+00
1.8909803e+00
1.6826645e+00
1.4891119e+00
1.3168997e+00
1.1638641e+00
1.0196407e+00
8.7022970e-01
7.0393441e-01
5.1547369e-01
3.0638191e-01
8.1926488e-02
-1.5334331e-01
-3.9850658e-01
-6.5573014e-01
-9.2682270e-01
-1.2095161e+00
-1.4961880e+00
-1.7760822e+00
-2.0400521e+00
-2.2853461e+00
-2.5175273e+00
-2.7479163e+00
-2.9875307e+00
-3.2405851e+00
-3.5008275e+00
-3.7524341e+00
-3.9749893e+00
-4.1501828e+00
-4.2669834e+00
-4.3229394e+00
-4.3216809e+00
-4.2688935e+00
-4.1694240e+00
-4.0269432e+00
-3.8459299e+00
-3.6343100e+00
-3.4044100e+00
-3.1708047e+00
-2.9458427e+00
-2.7353774e+00
-2.5372272e+00
-2.3433602e+00
-2.1448279e+00
-1.9369434e+00
-1.7218119e+00
-1.5066811e+00
-1.2991706e+00
-1.1023821e+00
-9.1274394e-01
-7.2169660e-01
-5.2034512e-01
-3.0466718e-01
-7.8239648e-02
1.4938702e-01
3.6784995e-01
5.7162183e-01
7.6292282e-01
9.5034612e-01
1.1439173e+00
1.3491659e+00
1.5635054e+00
1.7770713e+00
1.9774794e+00
2.1555878e+00
2.3089801e+00
2.4414273e+00
2.5587907e+00
2.6637626e+00
2.7526876e+00
2.8165712e+00
2.8456974e+00
2.8349789e+00
2.7868461e+00
2.7100390e+00
2.6149518e+00
2.5081031e+00
2.3890117e+00
2.2514827e+00
2.0885283e+00
1.8978713e+00
1.6848027e+00
1.4608046e+00
1.2386015e+00
1.0262855e+00
8.2394900e-01
6.2492508e-01
4.2082003e-01
2.0718851e-01
-1.3451765e-02
-2.3280319e-01
-4.4140391e-01
-6.3407737e-01
-8.1291763e-01
-9.8574319e-01
-1.1607794e+00
-1.3406975e+00
-1.5193378e+00
-1.6827563e+00
-1.8140171e+00
-1.8993536e+00
-1.9325257e+00
-1.9151117e+00
-1.8529713e+00
-1.7514888e+00
-1.6126518e+00
-1.4355825e+00
-1.2200663e+00
-9.7083219e-01
-6.9955786e-01
-4.2273286e-01
-1.5621642e-01
9.0476220e-02
3.1701764e-01
5.3079567e-01
7.4190876e-01
9.5722310e-01
1.1767471e+00
1.3943233e+00
1.6019132e+00
1.7945679e+00
1.9730577e+00
2.1427411e+00
2.3093758e+00
2.4742611e+00
2.6316566e+00
2.7702502e+00
2.8779852e+00
2.9474873e+00
2.9791023e+00
2.9799808e+00
2.9596933e+00
2.9247436e+00
2.8751815e+00
2.8053477e+00
2.7081098e+00
2.5798100e+00
2.4229515e+00
2.2451267e+00
2.0547704e+00
1.8561485e+00
1.6467068e+00
1.4186531e+00
1.1639086e+00
8.7941959e-01
5.6981392e-01
2.4606698e-01
-7.9152743e-02
-3.9712523e-01
-7.0659320e-01
-1.0130813e+00
-1.3245854e+00
-1.6463908e+00
-1.9779181e+00
-2.3129555e+00
-2.6427660e+00
-2.9601428e+00
-3.2618201e+00
-3.5474611e+00
-3.8157533e+00
-4.0602758e+00
-4.2680351e+00
-4.4220126e+00
-4.5069160e+00
-4.5155049e+00
-4.4521045e+00
-4.3311170e+00
-4.1711992e+00
-3.9882959e+00
-3.7910915e+00
-3.5807842e+00
-3.3547647e+00
-3.1118749e+00
-2.8560936e+00
-2.5964523e+00
-2.3434609e+00
-2.1045148e+00
-1.8811207e+00
-1.6694882e+00
-1.4641118e+00
-1.2622133e+00
-1.0661263e+00
-8.8180639e-01
-7.1424592e-01
-5.6271906e-01
-4.1885646e-01
-2.6877091e-01
-9.8270971e-02
1.0136501e-01
3.3006976e-01
5.7998145e-01
8.4006295e-01
1.1014813e+00
1.3606660e+00
1.6185619e+00
1.8767727e+00
2.1330069e+00
2.3787772e+00
2.6011064e+00
2.7874983e+00
2.9313348e+00
3.0346409e+00
3.1067332e+00
3.1593813e+00
3.2009174e+00
3.2325644e+00
3.2491346e+00
3.2434358e+00
3.2114074e+00
3.1549136e+00
3.0808326e+00
2.9971183e+00
2.9080325e+00
2.8113949e+00
2.6997262e+00
2.5646534e+00
2.4017953e+00
2.2132433e+00
2.0063432e+00
1.7894579e+00
1.5670195e+00
1.3368467e+00
1.0915636e+00
8.2329663e-01
5.2864605e-01
2.1096981e-01
-1.2111638e-01
-4.5800893e-01
-7.9371958e-01
-1.1279796e+00
-1.4642076e+00
-1.8042660e+00
-2.1430882e+00
-2.4663701e+00
-2.7527559e+00
-2.9796530e+00
-3.1300413e+00
-3.1970222e+00
-3.1839706e+00
-3.1007059e+00
-2.9583722e+00
-2.7660525e+00
-2.5305977e+00
-2.2591078e+00
-1.9619784e+00
-1.6539485e+00
-1.3517489e+00
-1.0693274e+00
-8.1336241e-01
-5.8162659e-01
-3.6521556e-01
-1.5376107e-01
5.8838335e-02
2.7118577e-01
4.7542803e-01
6.6178890e-01
8.2377242e-01
9.6108652e-01
1.0788733e+00
1.1838333e+00
1.2794471e+00
1.3631946e+00
1.4276880e+00
1.4650837e+00
1.4719323e+00
1.4515341e+00
1.4125838e+00
1.3649237e+00
1.3146757e+00
1.2615276e+00
1.1999019e+00
1.1233128e+00
1.0291505e+00
9.2103061e-01
8.0749295e-01
6.9781324e-01
5.9711575e-01
5.0353153e-01
4.0922268e-01
3.0469387e-01
1.8365741e-01
4.5601772e-02
-1.0510968e-01
-2.6281678e-01
-4.2463506e-01
-5.9240360e-01
-7.7099001e-01
-9.6382828e-01
-1.1685505e+00
-1.3755796e+00
-1.5707445e+00
-1.7407562e+00
-1.8788066e+00
-1.9871643e+00
-2.0750529e+00
-2.1528962e+00
-2.2262371e+00
-2.2926378e+00
-2.3429925e+00
-2.3663620e+00
-2.3556652e+00
-2.3110212e+00
-2.2388372e+00
-2.1473919e+00
-2.0418118e+00
-1.9214976e+00
-1.7813718e+00
-1.6160977e+00
-1.4247910e+00
-1.2133315e+00
-9.9262272e-01
-7.7365369e-01
-5.6227041e-01
-3.5666815e-01
-1.4897312e-01
6.9900579e-02
3.0466979e-01
5.5248462e-01
8.0398371e-01
1.0479071e+00
1.2764495e+00
1.4883049e+00
1.6878581e+00
1.8810556e+00
2.0702465e+00
2.2510846e+00
2.4135721e+00
2.5466809e+00
2.6436551e+00
2.7048322e+00
2.7364743e+00
2.7463273e+00
2.7383160e+00
2.7093983e+00
2.6506061e+00
2.5518555e+00
2.4077661e+00
2.2212528e+00
2.0031251e+00
1.7681189e+00
1.5296104e+00
1.2959873e+00
1.0705850e+00
8.5471563e-01
6.5141236e-01
4.6731014e-01
3.1133965e-01
1.9071052e-01
1.0631589e-01
5.0464029e-02
8.7929603e-03
-3.4400965e-02
-9.0363181e-02
-1.6264888e-01
-2.4790727e-01
-3.4004665e-01
-4.3531996e-01
-5.3513647e-01
-6.4465887e-01
-7.6799722e-01
-9.0307356e-01
-1.0393790e+00
-1.1600504e+00
-1.2473984e+00
-1.2893017e+00
-1.2832522e+00
-1.2359193e+00
-1.1587358e+00
-1.0623237e+00
-9.5287834e-01
-8.3214834e-01
-7.0063801e-01
-5.6191248e-01
-4.2506532e-01
-3.0338462e-01
-2.0974858e-01
-1.5146132e-01
-1.2749876e-01
-1.2955400e-01
-1.4618747e-01
-1.6784184e-01
-1.8992834e-01
