# Supplementary material for: Characterization of the disruption of neural control strategies for dynamic fingertip forces from attractor reconstruction
Source: PLoS One. 2017 Feb 13;12(2):e0172025. doi: 10.1371/journal.pone.0172025 (PMC5305200; doi:10.1371/journal.pone.0172025)
Supplement: S2 File — Zip file containing the code to reproduce the results of our study. (ZIP) [file pone.0172025.s002.zip › PLOS_One_Code/tis_OL/y6_3.dat]

-1.5213764e-01
-7.6957267e-01
-1.3560541e+00
-1.8884180e+00
-2.3523162e+00
-2.7431079e+00
-3.0642309e+00
-3.3235826e+00
-3.5293439e+00
-3.6868914e+00
-3.7977466e+00
-3.8604384e+00
-3.8722735e+00
-3.8307700e+00
-3.7340845e+00
-3.5806926e+00
-3.3691350e+00
-3.0985724e+00
-2.7703404e+00
-2.3899802e+00
-1.9687058e+00
-1.5232145e+00
-1.0733221e+00
-6.3798846e-01
-2.3125897e-01
1.4020316e-01
4.7701422e-01
7.8454493e-01
1.0692315e+00
1.3354910e+00
1.5845127e+00
1.8150066e+00
2.0249166e+00
2.2127718e+00
2.3777874e+00
2.5186916e+00
2.6321705e+00
2.7122470e+00
2.7513834e+00
2.7429612e+00
2.6838964e+00
2.5759899e+00
2.4252003e+00
2.2390879e+00
2.0236960e+00
1.7815546e+00
1.5119100e+00
1.2129562e+00
8.8468769e-01
5.3076251e-01
1.5837929e-01
-2.2375483e-01
-6.0818965e-01
-9.9055841e-01
-1.3693193e+00
-1.7435281e+00
-2.1099770e+00
-2.4614319e+00
-2.7870496e+00
-3.0748601e+00
-3.3150885e+00
-3.5025983e+00
-3.6372292e+00
-3.7220224e+00
-3.7604863e+00
-3.7545349e+00
-3.7042871e+00
-3.6097752e+00
-3.4734437e+00
-3.3018102e+00
-3.1051205e+00
-2.8949896e+00
-2.6812230e+00
-2.4695292e+00
-2.2613633e+00
-2.0559902e+00
-1.8535770e+00
-1.6574521e+00
-1.4741577e+00
-1.3112425e+00
-1.1739847e+00
-1.0627876e+00
-9.7265851e-01
-8.9507733e-01
-8.2125866e-01
-7.4511239e-01
-6.6455578e-01
-5.8094014e-01
-4.9737742e-01
-4.1705714e-01
-3.4234045e-01
-2.7484088e-01
-2.1600810e-01
-1.6730367e-01
-1.2934706e-01
-1.0027899e-01
-7.4411602e-02
-4.2415287e-02
6.3937746e-03
8.0321497e-02
1.8182888e-01
3.0621443e-01
4.4335489e-01
5.8184145e-01
7.1365708e-01
8.3732331e-01
9.5819280e-01
1.0858814e+00
1.2301610e+00
1.3973440e+00
1.5888243e+00
1.8021517e+00
2.0335952e+00
2.2804573e+00
2.5417709e+00
2.8171073e+00
3.1044468e+00
3.3987390e+00
3.6923129e+00
3.9769824e+00
4.2465490e+00
4.4981780e+00
4.7317370e+00
4.9472262e+00
5.1415591e+00
5.3065858e+00
5.4297667e+00
5.4974412e+00
5.4991741e+00
5.4311621e+00
5.2972621e+00
5.1073362e+00
4.8738232e+00
4.6082211e+00
4.3189952e+00
4.0114315e+00
3.6888105e+00
3.3536708e+00
3.0081801e+00
2.6534777e+00
2.2886881e+00
1.9106514e+00
1.5150190e+00
1.0984680e+00
6.6099450e-01
2.0705417e-01
-2.5520329e-01
-7.1637321e-01
-1.1686983e+00
-1.6079381e+00
-2.0333461e+00
-2.4459421e+00
-2.8461334e+00
-3.2320208e+00
-3.5992724e+00
-3.9425042e+00
-4.2572140e+00
-4.5409782e+00
-4.7931078e+00
-5.0130001e+00
-5.1982841e+00
-5.3439638e+00
-5.4431765e+00
-5.4892954e+00
-5.4782722e+00
-5.4097980e+00
-5.2864921e+00
-5.1116443e+00
-4.8870490e+00
-4.6124243e+00
-4.2869495e+00
-3.9122499e+00
-3.4952577e+00
-3.0492153e+00
-2.5919315e+00
-2.1418343e+00
-1.7135160e+00
-1.3147384e+00
-9.4617678e-01
-6.0390232e-01
-2.8333858e-01
1.7279793e-02
2.9562026e-01
5.4653540e-01
7.6490109e-01
9.4833612e-01
1.0983853e+00
1.2196489e+00
1.3175139e+00
1.3959069e+00
1.4562708e+00
1.4980423e+00
1.5200097e+00
1.5215359e+00
1.5028168e+00
1.4639898e+00
1.4037216e+00
1.3184354e+00
1.2030402e+00
1.0530223e+00
8.6680231e-01
6.4706116e-01
4.0031839e-01
1.3500637e-01
-1.4087226e-01
-4.2111575e-01
-7.0084174e-01
-9.7442215e-01
-1.2331702e+00
-1.4643659e+00
-1.6525656e+00
-1.7829970e+00
-1.8456703e+00
-1.8382951e+00
-1.7666142e+00
-1.6420549e+00
-1.4779048e+00
-1.2858290e+00
-1.0741558e+00
-8.4830942e-01
-6.1267952e-01
-3.7252541e-01
-1.3462626e-01
9.3733247e-02
3.0676764e-01
5.0188135e-01
6.7990149e-01
8.4361901e-01
9.9554176e-01
1.1363189e+00
1.2648362e+00
1.3798668e+00
1.4821810e+00
1.5757200e+00
1.6669011e+00
1.7621698e+00
1.8650122e+00
1.9740681e+00
2.0833849e+00
2.1846447e+00
2.2701220e+00
2.3348046e+00
2.3766825e+00
2.3952916e+00
2.3896343e+00
2.3570131e+00
2.2937422e+00
2.1975104e+00
2.0701017e+00
1.9188013e+00
1.7554089e+00
1.5930687e+00
1.4423914e+00
1.3088135e+00
1.1924677e+00
1.0904165e+00
9.9985122e-01
9.2048753e-01
8.5491126e-01
8.0673542e-01
7.7768138e-01
7.6539909e-01
7.6339081e-01
7.6306411e-01
7.5669578e-01
7.3970033e-01
7.1110005e-01
6.7208660e-01
6.2364935e-01
5.6486564e-01
4.9301656e-01
4.0543636e-01
3.0188714e-01
1.8595913e-01
6.4538653e-02
-5.4591622e-02
-1.6588252e-01
-2.6819719e-01
-3.6487822e-01
-4.6181402e-01
-5.6463913e-01
-6.7649000e-01
-7.9741215e-01
-9.2566156e-01
-1.0600168e+00
-1.2015388e+00
-1.3535752e+00
-1.5200018e+00
-1.7028339e+00
-1.9006069e+00
-2.1083445e+00
-2.3190154e+00
-2.5255637e+00
-2.7222605e+00
-2.9045709e+00
-3.0677154e+00
-3.2050296e+00
-3.3075081e+00
-3.3653508e+00
-3.3711416e+00
-3.3231306e+00
-3.2267146e+00
-3.0930443e+00
-2.9352256e+00
-2.7638408e+00
-2.5838221e+00
-2.3940130e+00
-2.1894389e+00
-1.9650236e+00
-1.7188613e+00
-1.4535479e+00
-1.1751980e+00
-8.9096543e-01
-6.0655638e-01
-3.2511536e-01
-4.7957744e-02
2.2361358e-01
4.8682855e-01
7.3731082e-01
9.7027094e-01
1.1821792e+00
1.3717857e+00
1.5397388e+00
1.6869104e+00
1.8124184e+00
1.9127030e+00
1.9825183e+00
2.0175719e+00
2.0174963e+00
1.9874974e+00
1.9375544e+00
1.8792232e+00
1.8214214e+00
1.7672475e+00
1.7133697e+00
1.6521594e+00
1.5754327e+00
1.4780594e+00
1.3599366e+00
1.2257295e+00
1.0829363e+00
9.3960528e-01
8.0294741e-01
6.7924297e-01
5.7439653e-01
4.9401804e-01
4.4233666e-01
4.2022508e-01
4.2348066e-01
4.4272157e-01
4.6554168e-01
4.8031906e-01
4.8012232e-01
4.6498744e-01
4.4145967e-01
4.1956476e-01
4.0871828e-01
4.1456302e-01
4.3800217e-01
4.7640070e-01
5.2588006e-01
5.8327963e-01
6.4673091e-01
7.1465648e-01
7.8402932e-01
8.4932924e-01
9.0324286e-01
9.3898277e-01
9.5302502e-01
9.4673297e-01
9.2583900e-01
8.9781978e-01
8.6836607e-01
8.3881499e-01
8.0601728e-01
7.6471983e-01
7.1105974e-01
6.4519345e-01
5.7169382e-01
4.9761984e-01
4.2934720e-01
3.6981891e-01
3.1758163e-01
2.6791378e-01
2.1514424e-01
1.5468629e-01
8.3659868e-02
-5.4961153e-05
-9.9460342e-02
-2.1942563e-01
-3.6605928e-01
-5.4451908e-01
-7.5630210e-01
-9.9746391e-01
-1.2587976e+00
-1.5279789e+00
-1.7926118e+00
-2.0426110e+00
-2.2708050e+00
-2.4717567e+00
-2.6398298e+00
-2.7679054e+00
-2.8477606e+00
-2.8721626e+00
-2.8376318e+00
-2.7462861e+00
-2.6056488e+00
-2.4264931e+00
-2.2199072e+00
-1.9951234e+00
-1.7591159e+00
-1.5178887e+00
-1.2783497e+00
-1.0492619e+00
-8.4028102e-01
-6.5926900e-01
-5.0920855e-01
-3.8642991e-01
-2.8126330e-01
-1.8102565e-01
-7.4078499e-02
4.6842909e-02
1.8337206e-01
3.3251921e-01
4.8905672e-01
6.4787460e-01
8.0510037e-01
9.5765308e-01
1.1019893e+00
1.2333463e+00
1.3463685e+00
1.4369468e+00
1.5042082e+00
1.5514143e+00
1.5850416e+00
1.6122316e+00
1.6377166e+00
1.6617521e+00
1.6801198e+00
1.6861104e+00
1.6733523e+00
1.6380490e+00
1.5796428e+00
1.4997746e+00
1.4003360e+00
1.2819419e+00
1.1438515e+00
9.8542752e-01
8.0825236e-01
6.1753443e-01
4.2170446e-01
2.3002294e-01
4.9221320e-02
-1.1900488e-01
-2.7818196e-01
-4.3484095e-01
-5.9517093e-01
-7.6228090e-01
-9.3535858e-01
-1.1109738e+00
-1.2855556e+00
-1.4573705e+00
-1.6267162e+00
-1.7942862e+00
-1.9588525e+00
-2.1157772e+00
-2.2573201e+00
-2.3747110e+00
-2.4609639e+00
-2.5129186e+00
-2.5314409e+00
-2.5198326e+00
-2.4815036e+00
-2.4182928e+00
-2.3304184e+00
-2.2180510e+00
-2.0834008e+00
-1.9317357e+00
-1.7703708e+00
-1.6059278e+00
-1.4411931e+00
-1.2732466e+00
-1.0940501e+00
-8.9347248e-01
-6.6336773e-01
-4.0073369e-01
-1.0857069e-01
2.0565927e-01
5.3291458e-01
8.6524697e-01
1.1970323e+00
1.5244397e+00
1.8438831e+00
2.1508032e+00
2.4397881e+00
2.7060289e+00
2.9471970e+00
3.1645106e+00
3.3620828e+00
3.5445448e+00
3.7140459e+00
3.8683030e+00
4.0008640e+00
4.1034880e+00
4.1694068e+00
4.1958609e+00
4.1847623e+00
4.1413458e+00
4.0717563e+00
3.9810287e+00
3.8725108e+00
3.7488045e+00
3.6133161e+00
3.4710655e+00
3.3278331e+00
3.1877703e+00
3.0506752e+00
2.9105589e+00
2.7565092e+00
2.5755907e+00
2.3565107e+00
2.0924945e+00
1.7821948e+00
1.4284183e+00
1.0356418e+00
6.0793855e-01
1.4852230e-01
-3.3904890e-01
-8.4901207e-01
-1.3722122e+00
-1.8965075e+00
-2.4087849e+00
-2.8975815e+00
-3.3548380e+00
-3.7758357e+00
-4.1574908e+00
-4.4961437e+00
-4.7862681e+00
-5.0209912e+00
-5.1942386e+00
-5.3032767e+00
-5.3500773e+00
-5.3406258e+00
-5.2825444e+00
-5.1823397e+00
-5.0437760e+00
-4.8683037e+00
-4.6573324e+00
-4.4149847e+00
-4.1495447e+00
-3.8724746e+00
-3.5952685e+00
-3.3256793e+00
-3.0652306e+00
-2.8092996e+00
-2.5497946e+00
-2.2790909e+00
-1.9931597e+00
-1.6923139e+00
-1.3794585e+00
-1.0571773e+00
-7.2554028e-01
-3.8197137e-01
-2.3279173e-02
3.5133818e-01
7.3811565e-01
1.1286983e+00
1.5123318e+00
1.8790852e+00
2.2224444e+00
2.5400652e+00
2.8325019e+00
3.1008189e+00
3.3445894e+00
3.5614340e+00
3.7481480e+00
3.9024374e+00
4.0239477e+00
4.1137024e+00
4.1720648e+00
4.1964163e+00
4.1801328e+00
4.1137511e+00
3.9879446e+00
3.7969023e+00
3.5404675e+00
3.2240015e+00
2.8560812e+00
2.4452885e+00
1.9979069e+00
1.5178224e+00
1.0085779e+00
4.7623757e-01
-6.8721461e-02
-6.1169418e-01
-1.1364115e+00
-1.6283816e+00
-2.0775677e+00
-2.4790593e+00
-2.8316659e+00
-3.1354321e+00
-3.3895125e+00
-3.5915568e+00
-3.7388189e+00
-3.8300796e+00
-3.8669134e+00
-3.8533041e+00
-3.7937612e+00
-3.6911012e+00
-3.5453388e+00
-3.3545454e+00
-3.1173968e+00
-2.8360495e+00
-2.5176464e+00
-2.1734873e+00
-1.8161570e+00
-1.4559110e+00
-1.0980054e+00
-7.4227254e-01
-3.8510687e-01
-2.2671861e-02
3.4653110e-01
7.2104520e-01
1.0977683e+00
1.4740302e+00
1.8489488e+00
2.2230313e+00
2.5959922e+00
2.9639396e+00
3.3176887e+00
3.6434592e+00
3.9259002e+00
4.1521381e+00
4.3150360e+00
4.4142552e+00
4.4547602e+00
4.4436167e+00
4.3867232e+00
4.2869786e+00
4.1444127e+00
3.9576800e+00
3.7257554e+00
3.4488428e+00
3.1281713e+00
2.7651825e+00
2.3611803e+00
1.9182826e+00
1.4415204e+00
9.4095670e-01
4.3243536e-01
-6.3966421e-02
-5.2773055e-01
-9.4270422e-01
-1.3008994e+00
-1.6035535e+00
-1.8590738e+00
-2.0789991e+00
-2.2738473e+00
-2.4504973e+00
-2.6118330e+00
-2.7581334e+00
-2.8888513e+00
-3.0035588e+00
-3.1017010e+00
-3.1817217e+00
-3.2405724e+00
-3.2743441e+00
-3.2799618e+00
-3.2570366e+00
-3.2086315e+00
-3.1402104e+00
-3.0570890e+00
-2.9615980e+00
-2.8514206e+00
-2.7200882e+00
-2.5595426e+00
-2.3635159e+00
-2.1299569e+00
-1.8612594e+00
-1.5623317e+00
-1.2377813e+00
-8.8993671e-01
-5.1890193e-01
-1.2470508e-01
2.8963008e-01
7.1592338e-01
1.1409111e+00
1.5485348e+00
1.9232727e+00
2.2529951e+00
2.5302027e+00
2.7513181e+00
2.9147484e+00
3.0192136e+00
3.0636338e+00
3.0486912e+00
2.9789057e+00
2.8635787e+00
2.7155375e+00
2.5478559e+00
2.3699160e+00
2.1846691e+00
1.9884381e+00
1.7733034e+00
1.5307770e+00
1.2549038e+00
9.4341150e-01
5.9678963e-01
2.1646921e-01
-1.9626775e-01
-6.3968237e-01
-1.1095264e+00
-1.5967405e+00
-2.0863938e+00
-2.5589100e+00
-2.9934888e+00
-3.3723205e+00
-3.6836193e+00
-3.9221485e+00
-4.0873002e+00
-4.1800483e+00
-4.2005297e+00
-4.1475022e+00
-4.0198409e+00
-3.8190612e+00
-3.5512152e+00
-3.2269065e+00
-2.8592989e+00
-2.4611048e+00
-2.0420806e+00
-1.6082679e+00
-1.1631983e+00
-7.1016119e-01
-2.5409871e-01
1.9793413e-01
6.3783811e-01
1.0582703e+00
1.4540216e+00
1.8220946e+00
2.1604055e+00
2.4660135e+00
2.7342829e+00
2.9599060e+00
3.1394595e+00
3.2740281e+00
3.3702536e+00
3.4389618e+00
3.4916885e+00
3.5364630e+00
3.5747387e+00
3.6009580e+00
3.6049788e+00
3.5761387e+00
3.5069773e+00
3.3950077e+00
3.2420814e+00
3.0521119e+00
2.8286618e+00
2.5737855e+00
2.2886032e+00
1.9749838e+00
1.6370830e+00
1.2815886e+00
9.1635593e-01
5.4823500e-01
1.8148746e-01
-1.8222645e-01
-5.4236184e-01
-8.9748994e-01
-1.2440429e+00
-1.5766146e+00
-1.8897184e+00
-2.1799218e+00
-2.4468314e+00
-2.6919896e+00
-2.9160951e+00
-3.1160666e+00
-3.2836343e+00
-3.4064384e+00
-3.4714453e+00
-3.4692552e+00
-3.3972298e+00
-3.2599434e+00
-3.0669557e+00
-2.8292347e+00
-2.5559471e+00
-2.2528908e+00
-1.9229856e+00
-1.5681849e+00
-1.1913955e+00
-7.9714346e-01
-3.9073915e-01
2.3204209e-02
4.4161955e-01
8.6239589e-01
1.2825212e+00
1.6960284e+00
2.0931598e+00
2.4615965e+00
2.7894010e+00
3.0683495e+00
3.2961002e+00
3.4761087e+00
3.6152401e+00
3.7202805e+00
3.7952016e+00
3.8405263e+00
3.8548290e+00
3.8371752e+00
3.7888870e+00
3.7135456e+00
3.6152216e+00
3.4960362e+00
3.3546480e+00
3.1866649e+00
2.9867308e+00
2.7510666e+00
2.4791034e+00
2.1733915e+00
1.8378676e+00
1.4754643e+00
1.0865072e+00
6.6892973e-01
2.2021989e-01
-2.6000658e-01
-7.6821498e-01
-1.2968674e+00
-1.8359993e+00
-2.3753811e+00
-2.9057296e+00
-3.4180159e+00
-3.9012767e+00
-4.3405336e+00
-4.7166018e+00
-5.0086301e+00
-5.1987821e+00
-5.2772266e+00
-5.2452138e+00
-5.1148027e+00
-4.9053777e+00
-4.6385494e+00
-4.3336602e+00
-4.0056167e+00
-3.6653885e+00
-3.3220780e+00
-2.9847969e+00
-2.6630031e+00
-2.3651349e+00
-2.0965155e+00
-1.8579002e+00
-1.6456418e+00
-1.4535715e+00
-1.2756836e+00
-1.1081711e+00
-9.4977264e-01
-8.0040293e-01
-6.5898496e-01
-5.2187519e-01
-3.8303270e-01
-2.3612762e-01
-7.7559404e-02
9.1355201e-02
2.6436205e-01
4.3248374e-01
5.8731002e-01
7.2372663e-01
8.4079499e-01
9.4045371e-01
1.0249231e+00
1.0944570e+00
1.1467683e+00
1.1783011e+00
1.1864042e+00
1.1710341e+00
1.1349798e+00
1.0824791e+00
1.0170802e+00
9.4013995e-01
8.5098663e-01
7.4870965e-01
6.3449789e-01
5.1306276e-01
3.9211847e-01
2.7998591e-01
1.8260064e-01
1.0167244e-01
3.5018522e-02
-2.1256260e-02
-7.0077858e-02
-1.1175427e-01
-1.4427554e-01
-1.6534427e-01
-1.7481195e-01
-1.7586284e-01
-1.7402341e-01
-1.7434128e-01
-1.7812115e-01
-1.8096524e-01
-1.7334423e-01
-1.4367191e-01
-8.2470480e-02
1.4415552e-02
1.4497035e-01
3.0257716e-01
4.7893029e-01
6.6675864e-01
8.6109113e-01
1.0586773e+00
1.2563276e+00
1.4496411e+00
1.6332551e+00
1.8025961e+00
1.9560141e+00
2.0958852e+00
2.2278430e+00
2.3583384e+00
2.4916806e+00
2.6280537e+00
2.7634844e+00
2.8916726e+00
3.0066351e+00
3.1047207e+00
3.1849224e+00
3.2473810e+00
3.2910486e+00
3.3120513e+00
3.3039378e+00
3.2598575e+00
3.1755138e+00
3.0512919e+00
2.8924309e+00
2.7071447e+00
2.5037011e+00
2.2880361e+00
2.0630685e+00
1.8297888e+00
1.5891198e+00
1.3431310e+00
1.0946691e+00
8.4550680e-01
5.9414403e-01
3.3479126e-01
5.8436627e-02
-2.4434810e-01
-5.8016716e-01
-9.5062190e-01
-1.3521725e+00
-1.7779588e+00
-2.2202967e+00
-2.6720678e+00
-3.1259458e+00
-3.5718446e+00
-3.9941531e+00
-4.3706323e+00
-4.6742215e+00
-4.8776988e+00
-4.9597648e+00
-4.9103365e+00
-4.7331081e+00
-4.4446261e+00
-4.0705580e+00
-3.6407713e+00
-3.1849177e+00
-2.7295392e+00
-2.2966664e+00
-1.9030886e+00
-1.5595074e+00
-1.2695569e+00
-1.0294166e+00
-8.2884234e-01
-6.5388557e-01
-4.9073163e-01
-3.2936939e-01
-1.6562118e-01
-6.7124411e-04
1.6162762e-01
3.1829900e-01
4.6979469e-01
6.2016210e-01
7.7468962e-01
9.3637604e-01
1.1033609e+00
1.2688498e+00
1.4234718e+00
1.5586256e+00
1.6689988e+00
1.7530649e+00
1.8115334e+00
1.8448676e+00
1.8514775e+00
1.8277324e+00
1.7698146e+00
1.6763144e+00
1.5499731e+00
1.3973998e+00
1.2267187e+00
1.0443656e+00
8.5281642e-01
6.5042559e-01
4.3328437e-01
1.9800087e-01
-5.6078101e-02
-3.2635754e-01
-6.0838600e-01
-8.9818011e-01
-1.1939146e+00
-1.4958284e+00
-1.8043323e+00
-2.1174034e+00
-2.4288001e+00
-2.7281709e+00
-3.0029811e+00
-3.2410882e+00
-3.4325312e+00
-3.5697629e+00
-3.6466118e+00
-3.6570871e+00
-3.5952753e+00
-3.4569207e+00
-3.2421797e+00
-2.9580824e+00
-2.6190523e+00
-2.2446669e+00
-1.8552425e+00
-1.4669968e+00
-1.0888546e+00
-7.2222121e-01
-3.6362147e-01
-8.7640947e-03
3.4396190e-01
6.9204699e-01
1.0297461e+00
1.3503806e+00
1.6486240e+00
1.9216133e+00
2.1685564e+00
2.3894572e+00
2.5841198e+00
2.7522762e+00
2.8947222e+00
3.0145163e+00
3.1171889e+00
3.2094432e+00
3.2966401e+00
3.3801749e+00
3.4562388e+00
3.5168952e+00
3.5531016e+00
3.5581978e+00
3.5301305e+00
3.4713003e+00
3.3860735e+00
3.2772456e+00
3.1434227e+00
2.9788579e+00
2.7758777e+00
2.5285606e+00
2.2356768e+00
1.9013966e+00
1.5335868e+00
1.1409007e+00
7.3048884e-01
3.0765939e-01
-1.2246114e-01
-5.5242205e-01
-9.7069991e-01
-1.3618807e+00
-1.7089596e+00
-1.9968091e+00
-2.2151816e+00
-2.3599307e+00
-2.4322490e+00
-2.4368078e+00
-2.3800962e+00
-2.2698522e+00
-2.1156089e+00
-1.9294976e+00
-1.7260577e+00
-1.5203063e+00
-1.3244850e+00
-1.1449106e+00
-9.8053981e-01
-8.2414819e-01
-6.6580901e-01
-4.9723916e-01
-3.1508754e-01
-1.2173347e-01
7.6521286e-02
2.7263884e-01
4.6160147e-01
6.4133419e-01
8.1153369e-01
9.7142883e-01
1.1181020e+00
1.2465128e+00
1.3512063e+00
1.4286356e+00
1.4786418e+00
1.5041037e+00
1.5088350e+00
1.4949038e+00
1.4610034e+00
1.4029304e+00
1.3159477e+00
1.1977058e+00
1.0501158e+00
8.7911734e-01
6.9233886e-01
4.9582069e-01
2.9161505e-01
7.7626500e-02
-1.5027038e-01
-3.9512736e-01
-6.5661347e-01
-9.3072172e-01
-1.2115716e+00
-1.4942402e+00
-1.7769032e+00
-2.0609484e+00
-2.3489843e+00
-2.6418232e+00
-2.9359389e+00
-3.2226430e+00
-3.4894238e+00
-3.7227649e+00
-3.9109799e+00
-4.0457340e+00
-4.1218716e+00
-4.1362261e+00
-4.0865629e+00
-3.9715544e+00
-3.7919812e+00
-3.5524506e+00
-3.2623343e+00
-2.9349369e+00
-2.5849703e+00
-2.2254431e+00
-1.8654267e+00
-1.5097082e+00
-1.1603454e+00
-8.1910682e-01
-4.8928089e-01
-1.7573766e-01
1.1675366e-01
3.8586835e-01
6.3327050e-01
8.6432150e-01
1.0859066e+00
1.3034757e+00
1.5189361e+00
1.7305043e+00
1.9344699e+00
2.1277943e+00
2.3100387e+00
2.4834884e+00
2.6513533e+00
2.8150845e+00
2.9724663e+00
3.1177315e+00
3.2437323e+00
3.3449588e+00
3.4196675e+00
3.4699209e+00
3.4995823e+00
3.5114590e+00
3.5051899e+00
3.4770356e+00
3.4216836e+00
3.3350419e+00
3.2164049e+00
3.0687253e+00
2.8968283e+00
2.7046643e+00
2.4932814e+00
2.2606634e+00
2.0034256e+00
1.7194040e+00
1.4097749e+00
1.0795505e+00
7.3611979e-01
3.8664881e-01
3.5944461e-02
-3.1390505e-01
-6.6203378e-01
-1.0065037e+00
-1.3425807e+00
-1.6625175e+00
-1.9569257e+00
-2.2168539e+00
-2.4351952e+00
-2.6065175e+00
-2.7255762e+00
-2.7857639e+00
-2.7788469e+00
-2.6966091e+00
-2.5340220e+00
-2.2927312e+00
-1.9833311e+00
-1.6253856e+00
-1.2451492e+00
