# Supplementary material for: Characterization of the disruption of neural control strategies for dynamic fingertip forces from attractor reconstruction
Source: PLoS One. 2017 Feb 13;12(2):e0172025. doi: 10.1371/journal.pone.0172025 (PMC5305200; doi:10.1371/journal.pone.0172025)
Supplement: S2 File — Zip file containing the code to reproduce the results of our study. (ZIP) [file pone.0172025.s002.zip › PLOS_One_Code/tis_OL/y7_1.dat]

1.5225690e-01
8.7775388e-02
3.5765601e-02
3.6024023e-03
-7.7608356e-03
-3.4798173e-03
7.7224602e-03
1.7221685e-02
1.9723981e-02
1.4718209e-02
5.6582708e-03
-2.5480111e-03
-6.3716681e-03
-5.3136648e-03
-1.6037287e-03
1.6240143e-03
2.4155436e-03
1.0736662e-03
-3.7779390e-04
3.4137924e-06
2.1358182e-03
3.0982695e-03
-1.9068275e-03
-1.7180114e-02
-4.3979993e-02
-7.9240070e-02
-1.1637633e-01
-1.4788088e-01
-1.6833440e-01
-1.7621487e-01
-1.7365207e-01
-1.6448666e-01
-1.5187291e-01
-1.3676171e-01
-1.1794577e-01
-9.3383922e-02
-6.1785632e-02
-2.3343820e-02
2.0877822e-02
7.0449236e-02
1.2687205e-01
1.9364751e-01
2.7477821e-01
3.7230429e-01
4.8419118e-01
6.0384707e-01
7.2169391e-01
8.2810616e-01
9.1630735e-01
9.8382369e-01
1.0318368e+00
1.0629148e+00
1.0784994e+00
1.0775892e+00
1.0572636e+00
1.0146146e+00
9.4896611e-01
8.6315713e-01
7.6306158e-01
6.5538742e-01
5.4487184e-01
4.3246784e-01
3.1552828e-01
1.8979259e-01
5.2001766e-02
-9.8248381e-02
-2.5824681e-01
-4.2339726e-01
-5.8901790e-01
-7.5153770e-01
-9.0842874e-01
-1.0571285e+00
-1.1938838e+00
-1.3134963e+00
-1.4104007e+00
-1.4806829e+00
-1.5239543e+00
-1.5438881e+00
-1.5468785e+00
-1.5393738e+00
-1.5252267e+00
-1.5044086e+00
-1.4737182e+00
-1.4291298e+00
-1.3685662e+00
-1.2936146e+00
-1.2093312e+00
-1.1223937e+00
-1.0386640e+00
-9.6139070e-01
-8.9093392e-01
-8.2611317e-01
-7.6629145e-01
-7.1279454e-01
-6.6870289e-01
-6.3716288e-01
-6.1932041e-01
-6.1313020e-01
-6.1367935e-01
-6.1477421e-01
-6.1084523e-01
-5.9807143e-01
-5.7415110e-01
-5.3706835e-01
-4.8390539e-01
-4.1071979e-01
-3.1380899e-01
-1.9181162e-01
-4.7487508e-02
1.1201149e-01
2.7686429e-01
4.3764927e-01
5.8829004e-01
7.2748432e-01
8.5802852e-01
9.8441663e-01
1.1098813e+00
1.2343470e+00
1.3542987e+00
1.4645562e+00
1.5609065e+00
1.6420405e+00
1.7096732e+00
1.7668921e+00
1.8158402e+00
1.8561400e+00
1.8849052e+00
1.8981842e+00
1.8928698e+00
1.8679848e+00
1.8246898e+00
1.7650821e+00
1.6906115e+00
1.6012560e+00
1.4960785e+00
1.3748101e+00
1.2393790e+00
1.0942576e+00
9.4514739e-01
7.9655028e-01
6.4956909e-01
5.0131361e-01
3.4645921e-01
1.8027778e-01
1.6267229e-03
-1.8559913e-01
-3.7332363e-01
-5.5212340e-01
-7.1465541e-01
-8.5792486e-01
-9.8330962e-01
-1.0945258e+00
-1.1947598e+00
-1.2844764e+00
-1.3609228e+00
-1.4193738e+00
-1.4552120e+00
-1.4655756e+00
-1.4497500e+00
-1.4083862e+00
-1.3423754e+00
-1.2522987e+00
-1.1388710e+00
-1.0041302e+00
-8.5256340e-01
-6.9124835e-01
-5.2862007e-01
-3.7235266e-01
-2.2745075e-01
-9.5589389e-02
2.3930127e-02
1.3213154e-01
2.2838415e-01
3.0966216e-01
3.7150859e-01
4.1013731e-01
4.2440841e-01
4.1649901e-01
3.9084531e-01
3.5190272e-01
3.0198179e-01
2.4044300e-01
1.6479296e-01
7.3161056e-02
-3.3139325e-02
-1.4837473e-01
-2.6328965e-01
-3.6784932e-01
-4.5448008e-01
-5.2013905e-01
-5.6626331e-01
-5.9689367e-01
-6.1615336e-01
-6.2637515e-01
-6.2766212e-01
-6.1881786e-01
-5.9880653e-01
-5.6769227e-01
-5.2645492e-01
-4.7583438e-01
-4.1502656e-01
-3.4126106e-01
-2.5081299e-01
-1.4109060e-01
-1.2667857e-02
1.2996734e-01
2.7946524e-01
4.2794342e-01
5.6941756e-01
7.0115896e-01
8.2330679e-01
9.3692858e-01
1.0416353e+00
1.1341569e+00
1.2086954e+00
1.2588526e+00
1.2800806e+00
1.2712953e+00
1.2347101e+00
1.1739620e+00
1.0916996e+00
9.8817946e-01
8.6171480e-01
7.1060935e-01
5.3543698e-01
3.4050686e-01
1.3379459e-01
-7.4661221e-02
-2.7503964e-01
-4.5943406e-01
-6.2218985e-01
-7.5909722e-01
-8.6639223e-01
-9.4057039e-01
-9.7943233e-01
-9.8390061e-01
-9.5943651e-01
-9.1583681e-01
-8.6497948e-01
-8.1727051e-01
-7.7835010e-01
-7.4757664e-01
-7.1901746e-01
-6.8453824e-01
-6.3758286e-01
-5.7589235e-01
-5.0199758e-01
-4.2155303e-01
-3.4070738e-01
-2.6403079e-01
-1.9396002e-01
-1.3174029e-01
-7.8931427e-02
-3.8197754e-02
-1.2664093e-02
-4.2042505e-03
-1.1758205e-02
-3.0744144e-02
-5.4046139e-02
-7.4247271e-02
-8.6066612e-02
-8.7766654e-02
-8.0856278e-02
-6.8395366e-02
-5.2944819e-02
-3.5287266e-02
-1.4550615e-02
1.0440587e-02
3.9559005e-02
7.0712316e-02
1.0068159e-01
1.2699898e-01
1.4973943e-01
1.7211860e-01
1.9941504e-01
2.3665096e-01
2.8618682e-01
3.4648015e-01
4.1266450e-01
4.7862561e-01
5.3942148e-01
5.9273630e-01
6.3864309e-01
6.7792061e-01
7.1005346e-01
7.3229023e-01
7.4046474e-01
7.3112625e-01
7.0366835e-01
6.6112116e-01
6.0905752e-01
5.5317849e-01
4.9692172e-01
4.4043160e-01
3.8146967e-01
3.1777314e-01
2.4958748e-01
1.8097596e-01
1.1906150e-01
7.1417697e-02
4.2937859e-02
3.3896310e-02
4.0193347e-02
5.5482475e-02
7.3899969e-02
9.1931768e-02
1.0854915e-01
1.2378812e-01
1.3686104e-01
1.4508395e-01
1.4427094e-01
1.3031544e-01
1.0104731e-01
5.7339085e-02
2.8027462e-03
-5.7832067e-02
-1.2074552e-01
-1.8422395e-01
-2.4833064e-01
-3.1338982e-01
-3.7835911e-01
-4.4019438e-01
-4.9475129e-01
-5.3887989e-01
-5.7251448e-01
-5.9937343e-01
-6.2568042e-01
-6.5751270e-01
-6.9812258e-01
-7.4654348e-01
-7.9813494e-01
-8.4677384e-01
-8.8755326e-01
-9.1857458e-01
-9.4096461e-01
-9.5726977e-01
-9.6921103e-01
-9.7602688e-01
-9.7427212e-01
-9.5913126e-01
-9.2636669e-01
-8.7360219e-01
-8.0019431e-01
-7.0604032e-01
-5.9041721e-01
-4.5185166e-01
-2.8930541e-01
-1.0413896e-01
9.8223414e-02
3.0801378e-01
5.1272725e-01
7.0017153e-01
8.6168789e-01
9.9404515e-01
1.0990694e+00
1.1811959e+00
1.2442594e+00
1.2892879e+00
1.3144532e+00
1.3169892e+00
1.2957139e+00
1.2526116e+00
1.1926073e+00
1.1216397e+00
1.0440609e+00
9.6087183e-01
8.6985888e-01
7.6755498e-01
6.5193820e-01
5.2441625e-01
3.9003644e-01
2.5586049e-01
1.2853243e-01
1.2489402e-02
-9.0289080e-02
-1.7917274e-01
-2.5341506e-01
-3.1143195e-01
-3.5136253e-01
-3.7259398e-01
-3.7724173e-01
-3.7048478e-01
-3.5928444e-01
-3.4997655e-01
-3.4592081e-01
-3.4640815e-01
-3.4739280e-01
-3.4372756e-01
-3.3184367e-01
-3.1152350e-01
-2.8582116e-01
-2.5921552e-01
-2.3511536e-01
-2.1418778e-01
-1.9444307e-01
-1.7292673e-01
-1.4791048e-01
-1.2027293e-01
-9.3376211e-02
-7.1672464e-02
-5.8960955e-02
-5.7304744e-02
-6.7127314e-02
-8.8298065e-02
-1.2140791e-01
-1.6824918e-01
-2.3097901e-01
-3.1032373e-01
-4.0385828e-01
-5.0543728e-01
-6.0629062e-01
-6.9740687e-01
-7.7202949e-01
-8.2694447e-01
-8.6194619e-01
-8.7795491e-01
-8.7501924e-01
-8.5143787e-01
-8.0453639e-01
-7.3266440e-01
-6.3724703e-01
-5.2364462e-01
-4.0021408e-01
-2.7595076e-01
-1.5785757e-01
-4.9315053e-02
4.9833393e-02
1.4168427e-01
2.2816212e-01
3.0962594e-01
3.8491452e-01
4.5259386e-01
5.1244016e-01
5.6610835e-01
6.1640749e-01
6.6544447e-01
7.1274862e-01
7.5465869e-01
7.8550215e-01
8.0001283e-01
7.9572183e-01
7.7406924e-01
7.3966759e-01
6.9810486e-01
6.5344329e-01
6.0675140e-01
5.5638783e-01
4.9972123e-01
4.3525615e-01
3.6403619e-01
2.8959257e-01
2.1648189e-01
1.4829369e-01
8.6334276e-02
2.9738860e-02
-2.3153900e-02
-7.3105198e-02
-1.1905637e-01
-1.5856555e-01
-1.8929520e-01
-2.1052710e-01
-2.2364714e-01
-2.3123729e-01
-2.3529745e-01
-2.3562426e-01
-2.2931086e-01
-2.1180903e-01
-1.7922107e-01
-1.3072732e-01
-6.9724858e-02
-2.7996475e-03
6.3063838e-02
1.2352668e-01
1.7855045e-01
2.3180233e-01
2.8814519e-01
3.5060915e-01
4.1850103e-01
4.8751024e-01
5.5146242e-01
6.0461502e-01
6.4335150e-01
6.6655690e-01
6.7461472e-01
6.6774945e-01
6.4491282e-01
6.0404744e-01
5.4356769e-01
4.6404632e-01
3.6894043e-01
2.6376149e-01
1.5403018e-01
4.3128458e-02
-6.8715576e-02
-1.8371164e-01
-3.0445484e-01
-4.3164936e-01
-5.6277191e-01
-6.9231929e-01
-8.1349905e-01
-9.2045816e-01
-1.0098341e+00
-1.0808537e+00
-1.1341035e+00
-1.1698426e+00
-1.1869352e+00
-1.1830994e+00
-1.1563997e+00
-1.1070780e+00
-1.0384764e+00
-9.5630635e-01
-8.6661133e-01
-7.7361001e-01
-6.7862147e-01
-5.8060191e-01
-4.7794082e-01
-3.7046392e-01
-2.6045510e-01
-1.5209306e-01
-4.9658851e-02
4.4386226e-02
1.3026249e-01
2.1009047e-01
2.8584501e-01
3.5721799e-01
4.2072537e-01
4.7074692e-01
5.0204923e-01
5.1245383e-01
5.0422906e-01
4.8345418e-01
4.5764352e-01
4.3284491e-01
4.1168816e-01
3.9327642e-01
3.7480687e-01
3.5393318e-01
3.3052259e-01
3.0682335e-01
2.8601196e-01
2.7010660e-01
2.5864014e-01
2.4893435e-01
2.3771014e-01
2.2293804e-01
2.0476182e-01
1.8491563e-01
1.6496115e-01
1.4446053e-01
1.2031301e-01
8.7765865e-02
4.2616832e-02
-1.6503102e-02
-8.6908626e-02
-1.6236671e-01
-2.3518226e-01
-2.9884190e-01
-3.4982026e-01
-3.8764286e-01
-4.1333529e-01
-4.2731535e-01
-4.2808467e-01
-4.1257112e-01
-3.7793383e-01
-3.2369338e-01
-2.5283046e-01
-1.7117754e-01
-8.5502541e-02
-1.3889130e-03
7.7993354e-02
1.5168911e-01
2.1960816e-01
2.8098548e-01
3.3370881e-01
3.7499615e-01
4.0305543e-01
4.1873830e-01
4.2615372e-01
4.3171380e-01
4.4185302e-01
4.6042972e-01
4.8719871e-01
5.1824120e-01
5.4804217e-01
5.7196828e-01
5.8781744e-01
5.9570600e-01
5.9650475e-01
5.8994111e-01
5.7371002e-01
5.4422744e-01
4.9860135e-01
4.3671195e-01
3.6222791e-01
2.8185845e-01
2.0302724e-01
1.3112978e-01
6.7904976e-02
1.1773315e-02
-4.0237066e-02
-9.0216142e-02
-1.3802313e-01
-1.8148907e-01
-2.1791197e-01
-2.4590497e-01
-2.6648084e-01
-2.8268589e-01
-2.9796379e-01
-3.1422629e-01
-3.3077354e-01
-3.4470204e-01
-3.5264056e-01
-3.5288864e-01
-3.4669565e-01
-3.3787791e-01
-3.3098699e-01
-3.2910438e-01
-3.3251186e-01
-3.3894540e-01
-3.4524616e-01
-3.4943599e-01
-3.5197790e-01
-3.5544795e-01
-3.6282704e-01
-3.7546865e-01
-3.9194050e-01
-4.0839772e-01
-4.2027527e-01
-4.2427006e-01
-4.1934970e-01
-4.0616792e-01
-3.8534756e-01
-3.5584467e-01
-3.1458399e-01
-2.5780726e-01
-1.8353875e-01
-9.3850303e-02
4.3979354e-03
1.0095763e-01
1.8525376e-01
2.4972872e-01
2.9193037e-01
3.1445192e-01
3.2288916e-01
3.2290613e-01
3.1785714e-01
3.0802608e-01
2.9160681e-01
2.6660420e-01
2.3243781e-01
1.9035345e-01
1.4255532e-01
9.0828249e-02
3.5800540e-02
-2.2462452e-02
-8.2859809e-02
-1.4176211e-01
-1.9275999e-01
-2.2813368e-01
-2.4157002e-01
-2.3086530e-01
-1.9919819e-01
-1.5420659e-01
-1.0521735e-01
-5.9945482e-02
-2.2259935e-02
7.9459575e-03
3.2885516e-02
5.4289233e-02
7.1756471e-02
8.2934765e-02
8.5164304e-02
7.7448532e-02
6.1569151e-02
4.1650475e-02
2.2305609e-02
6.3606132e-03
-6.5097989e-03
-1.9412123e-02
-3.6330067e-02
-5.9728925e-02
-8.8905978e-02
-1.1991909e-01
-1.4715690e-01
-1.6572590e-01
-1.7332819e-01
-1.7064547e-01
-1.6022159e-01
-1.4473239e-01
-1.2578145e-01
-1.0393492e-01
-7.9887901e-02
-5.5818218e-02
-3.5732219e-02
-2.4270802e-02
-2.4496782e-02
-3.5837632e-02
-5.3350665e-02
-6.8919179e-02
-7.4027963e-02
-6.2841585e-02
-3.4061443e-02
9.3001724e-03
6.1923975e-02
1.1875246e-01
1.7678534e-01
2.3530181e-01
2.9457648e-01
3.5405723e-01
4.1132794e-01
4.6256857e-01
5.0413524e-01
5.3419956e-01
5.5347191e-01
5.6462890e-01
5.7074937e-01
5.7359669e-01
5.7276672e-01
5.6628483e-01
5.5232040e-01
5.3095456e-01
5.0487690e-01
4.7843753e-01
4.5538399e-01
4.3650339e-01
4.1865090e-01
3.9590730e-01
3.6232763e-01
3.1483361e-01
2.5480375e-01
1.8765344e-01
1.2068401e-01
6.0346755e-02
1.0371718e-02
-2.8400176e-02
-5.6740449e-02
-7.5311944e-02
-8.3578491e-02
-7.9995729e-02
-6.3392011e-02
-3.4659019e-02
2.4605087e-03
4.2216722e-02
7.8986069e-02
1.0943273e-01
1.3337077e-01
1.5279387e-01
1.6961463e-01
1.8343538e-01
1.9068473e-01
1.8562872e-01
1.6269985e-01
1.1891924e-01
5.5154964e-02
-2.4460683e-02
-1.1467239e-01
-2.1163199e-01
-3.1437140e-01
-4.2435855e-01
-5.4341599e-01
-6.7125428e-01
-8.0404661e-01
-9.3483154e-01
-1.0555321e+00
-1.1595036e+00
-1.2432279e+00
-1.3063265e+00
-1.3501359e+00
-1.3759247e+00
-1.3838894e+00
-1.3734315e+00
-1.3443893e+00
-1.2983051e+00
-1.2387475e+00
-1.1702881e+00
-1.0965997e+00
-1.0187315e+00
-9.3460811e-01
-8.4025499e-01
-7.3231088e-01
-6.1050749e-01
-4.7865208e-01
-3.4344536e-01
-2.1170180e-01
-8.7466069e-02
2.9416212e-02
1.4251521e-01
2.5623655e-01
3.7282957e-01
4.9060946e-01
6.0430719e-01
7.0723265e-01
7.9398065e-01
8.6223508e-01
9.1283381e-01
9.4825852e-01
9.7056686e-01
9.8006173e-01
9.7552513e-01
9.5583373e-01
9.2185159e-01
8.7731968e-01
8.2808511e-01
7.7999017e-01
7.3658199e-01
6.9799430e-01
6.6165634e-01
6.2440263e-01
5.8481102e-01
5.4448742e-01
5.0754360e-01
4.7848845e-01
4.5968889e-01
4.4985144e-01
4.4439362e-01
4.3750203e-01
4.2476374e-01
4.0495277e-01
3.8000035e-01
3.5323511e-01
3.2706452e-01
3.0155869e-01
2.7469556e-01
2.4396446e-01
2.0830416e-01
1.6925454e-01
1.3065110e-01
9.6952967e-02
7.1088336e-02
5.3078871e-02
4.0278101e-02
2.9028394e-02
1.6665865e-02
2.6733374e-03
-1.1651017e-02
-2.4754068e-02
-3.6581122e-02
-4.9308079e-02
-6.6473679e-02
-9.0979316e-02
-1.2314296e-01
-1.5994516e-01
-1.9597360e-01
-2.2573871e-01
-2.4625369e-01
-2.5848585e-01
-2.6686194e-01
-2.7710771e-01
-2.9355847e-01
-3.1727646e-01
-3.4587307e-01
-3.7503188e-01
-4.0075317e-01
-4.2093385e-01
-4.3544175e-01
-4.4493865e-01
-4.4948732e-01
-4.4795875e-01
-4.3864550e-01
-4.2070487e-01
-3.9546497e-01
-3.6662732e-01
-3.3907418e-01
-3.1684827e-01
-3.0137534e-01
-2.9093274e-01
-2.8176679e-01
-2.7038172e-01
-2.5577805e-01
-2.4027739e-01
-2.2829265e-01
-2.2365050e-01
-2.2698563e-01
-2.3467182e-01
-2.3991113e-01
-2.3552210e-01
-2.1705635e-01
-1.8462009e-01
-1.4248660e-01
-9.6811858e-02
-5.2730165e-02
-1.2344007e-02
2.5432759e-02
6.3283196e-02
1.0323769e-01
1.4515086e-01
1.8672748e-01
2.2490253e-01
2.5757601e-01
2.8459037e-01
3.0736394e-01
3.2741681e-01
3.4473932e-01
3.5707651e-01
3.6063369e-01
3.5188148e-01
3.2950352e-01
2.9536656e-01
2.5386584e-01
2.0993580e-01
1.6684660e-01
1.2507589e-01
8.2905578e-02
3.8328988e-02
-8.9060531e-03
-5.6287166e-02
-9.9147358e-02
-1.3267951e-01
-1.5433140e-01
-1.6518936e-01
-1.6946748e-01
-1.7232207e-01
-1.7717164e-01
-1.8400064e-01
-1.8960626e-01
-1.8963207e-01
-1.8114508e-01
-1.6419567e-01
-1.4151608e-01
-1.1670837e-01
-9.2077503e-02
-6.7296162e-02
-3.9581988e-02
-5.3170765e-03
3.7775838e-02
8.9200820e-02
1.4586436e-01
2.0368108e-01
2.5955037e-01
3.1250079e-01
3.6336709e-01
4.1324939e-01
4.6177955e-01
5.0642381e-01
5.4341837e-01
5.6984152e-01
5.8556969e-01
5.9390874e-01
6.0038754e-01
6.1014749e-01
6.2515901e-01
6.4273798e-01
6.5626611e-01
6.5784246e-01
6.4152325e-01
6.0555974e-01
5.5267548e-01
4.8844974e-01
4.1879510e-01
3.4792502e-01
2.7780791e-01
2.0909951e-01
1.4263682e-01
8.0350048e-02
2.4955710e-02
-2.1358685e-02
-5.8392453e-02
-8.8542459e-02
-1.1601841e-01
-1.4494995e-01
-1.7744137e-01
-2.1275233e-01
-2.4816021e-01
-2.8108363e-01
-3.1123738e-01
-3.4148064e-01
-3.7677350e-01
-4.2176061e-01
-4.7826127e-01
-5.4399098e-01
-6.1319730e-01
-6.7890523e-01
-7.3562382e-01
-7.8111214e-01
-8.1631801e-01
-8.4364702e-01
-8.6468080e-01
-8.7871817e-01
-8.8297546e-01
-8.7433708e-01
-8.5161954e-01
-8.1695209e-01
-7.7541886e-01
-7.3314782e-01
-6.9489292e-01
-6.6240893e-01
-6.3444750e-01
-6.0827222e-01
-5.8171780e-01
-5.5450462e-01
-5.2801027e-01
-5.0371718e-01
-4.8138935e-01
-4.5816703e-01
-4.2926972e-01
-3.9013349e-01
-3.3888205e-01
-2.7764444e-01
-2.1184124e-01
-1.4778191e-01
-8.9872751e-02
-3.8885078e-02
7.8872271e-03
5.4744169e-02
1.0501789e-01
1.5925533e-01
2.1516531e-01
2.6929239e-01
3.1934739e-01
3.6579163e-01
4.1173632e-01
4.6119914e-01
5.1677862e-01
5.7815281e-01
6.4216971e-01
7.0425077e-01
7.6016912e-01
8.0723820e-01
8.4436337e-01
8.7104138e-01
8.8604811e-01
8.8687670e-01
8.7059312e-01
8.3577213e-01
7.8430769e-01
7.2186034e-01
6.5643534e-01
5.9558771e-01
5.4359677e-01
5.0010530e-01
4.6094265e-01
4.2067459e-01
3.7556488e-01
3.2548515e-01
2.7389271e-01
2.2598876e-01
1.8609566e-01
1.5569770e-01
1.3320773e-01
1.1548659e-01
1.0009700e-01
8.6939206e-02
7.8388317e-02
7.7914166e-02
8.8011450e-02
1.0868277e-01
1.3735161e-01
1.7012919e-01
2.0349882e-01
2.3529371e-01
2.6439455e-01
2.8946054e-01
3.0766563e-01
3.1443002e-01
3.0452610e-01
2.7411056e-01
2.2264141e-01
1.5356395e-01
7.3200876e-02
-1.1736359e-02
-9.6737043e-02
-1.8075088e-01
-2.6539447e-01
-3.5253492e-01
-4.4160795e-01
-5.2817449e-01
-6.0451462e-01
-6.6197059e-01
-6.9387196e-01
-6.9763542e-01
-6.7514313e-01
-6.3140859e-01
-5.7234701e-01
-5.0285387e-01
-4.2614263e-01
-3.4447775e-01
-2.6052818e-01
-1.7815276e-01
-1.0188205e-01
-3.5409136e-02
1.9849253e-02
6.5151591e-02
1.0343438e-01
1.3729852e-01
1.6704138e-01
1.8995529e-01
2.0141255e-01
1.9719419e-01
1.7583242e-01
1.3971591e-01
9.4293244e-02
4.5695334e-02
-1.9595420e-03
-4.8057659e-02
-9.4971323e-02
-1.4591571e-01
-2.0242292e-01
-2.6278024e-01
-3.2223686e-01
-3.7486178e-01
-4.1602783e-01
-4.4415539e-01
-4.6084258e-01
-4.6950692e-01
-4.7349345e-01
-4.7477104e-01
-4.7389505e-01
-4.7119068e-01
-4.6834896e-01
-4.6919425e-01
-4.7877966e-01
-5.0108765e-01
-5.3658177e-01
-5.8098750e-01
-6.2606296e-01
-6.6215298e-01
-6.8140094e-01
-6.8010880e-01
-6.5921130e-01
-6.2292287e-01
-5.7655549e-01
-5.2469352e-01
-4.7047932e-01
-4.1610600e-01
-3.6388442e-01
-3.1680596e-01
-2.7786267e-01
-2.4834271e-01
-2.2615659e-01
-2.0540579e-01
-1.7779125e-01
-1.3542473e-01
-7.3742719e-02
6.9237280e-03
1.0186885e-01
2.0423940e-01
3.0771422e-01
4.0829386e-01
5.0448956e-01
5.9605880e-01
6.8217390e-01
7.6023258e-01
8.2613432e-01
8.7592566e-01
9.0784642e-01
9.2353156e-01
9.2756650e-01
9.2546445e-01
9.2106187e-01
9.1481915e-01
9.0406327e-01
8.8500311e-01
8.5530632e-01
8.1584091e-01
7.7073722e-01
7.2580245e-01
6.8620103e-01
6.5470933e-01
6.3140909e-01
6.1473224e-01
6.0299735e-01
5.9540826e-01
5.9190055e-01
5.9196337e-01
5.9328590e-01
5.9129538e-01
5.8011690e-01
5.5457627e-01
5.1220204e-01
4.5409572e-01
3.8408214e-01
3.0652685e-01
2.2404769e-01
1.3644766e-01
4.1495377e-02
-6.2850804e-02
-1.7595843e-01
-2.9310458e-01
-4.0594875e-01
-5.0480057e-01
-5.8164731e-01
-6.3249826e-01
-6.5803936e-01
-6.6252931e-01
-6.5171135e-01
-6.3087644e-01
-6.0395915e-01
-5.7384470e-01
-5.4331140e-01
-5.1563684e-01
-4.9414045e-01
-4.8072368e-01
-4.7426312e-01
-4.6995709e-01
-4.6028222e-01
-4.3734897e-01
-3.9564225e-01
-3.3394548e-01
-2.5579855e-01
-1.6860307e-01
