# Supplementary material for: Characterization of the disruption of neural control strategies for dynamic fingertip forces from attractor reconstruction
Source: PLoS One. 2017 Feb 13;12(2):e0172025. doi: 10.1371/journal.pone.0172025 (PMC5305200; doi:10.1371/journal.pone.0172025)
Supplement: S2 File — Zip file containing the code to reproduce the results of our study. (ZIP) [file pone.0172025.s002.zip › PLOS_One_Code/tis_OL/y7_2.dat]

3.0832432e-01
3.4261708e-01
3.6918193e-01
3.8039607e-01
3.7152110e-01
3.4212257e-01
2.9639430e-01
2.4177202e-01
1.8620534e-01
1.3537966e-01
9.1292036e-02
5.2724270e-02
1.7040484e-02
-1.7856671e-02
-5.2455838e-02
-8.5881317e-02
-1.1711654e-01
-1.4630432e-01
-1.7515937e-01
-2.0607291e-01
-2.4034643e-01
-2.7662282e-01
-3.1057862e-01
-3.3630006e-01
-3.4880554e-01
-3.4638579e-01
-3.3140722e-01
-3.0912246e-01
-2.8522804e-01
-2.6357359e-01
-2.4520826e-01
-2.2912571e-01
-2.1416669e-01
-2.0091243e-01
-1.9236430e-01
-1.9291544e-01
-2.0617313e-01
-2.3288177e-01
-2.7011457e-01
-3.1217269e-01
-3.5270402e-01
-3.8690343e-01
-4.1264498e-01
-4.3004010e-01
-4.3981323e-01
-4.4154585e-01
-4.3291073e-01
-4.1047429e-01
-3.7175519e-01
-3.1737670e-01
-2.5191000e-01
-1.8274314e-01
-1.1755331e-01
-6.1772444e-02
-1.7347498e-02
1.6682921e-02
4.2290434e-02
6.0499231e-02
7.0661001e-02
7.1433118e-02
6.2794036e-02
4.7762141e-02
3.2658998e-02
2.5547833e-02
3.3448793e-02
5.9678958e-02
1.0272567e-01
1.5723416e-01
2.1647985e-01
2.7494750e-01
3.2973713e-01
3.8023625e-01
4.2644085e-01
4.6703736e-01
4.9844811e-01
5.1543339e-01
5.1293853e-01
4.8818905e-01
4.4189754e-01
3.7790161e-01
3.0143083e-01
2.1706081e-01
1.2760430e-01
3.4512241e-02
-6.0626550e-02
-1.5452787e-01
-2.4166505e-01
-3.1523159e-01
-3.6920095e-01
-4.0036904e-01
-4.0925837e-01
-3.9943704e-01
-3.7568951e-01
-3.4206480e-01
-3.0086904e-01
-2.5311677e-01
-2.0001008e-01
-1.4425759e-01
-9.0119865e-02
-4.1975335e-02
-2.2293142e-03
3.0159171e-02
5.9556727e-02
9.1758927e-02
1.3102745e-01
1.7742461e-01
2.2585171e-01
2.6739704e-01
2.9238530e-01
2.9369532e-01
2.6885958e-01
2.2009404e-01
1.5246604e-01
7.1389793e-02
-1.9099942e-02
-1.1651504e-01
-2.1883355e-01
-3.2324344e-01
-4.2579474e-01
-5.2240003e-01
-6.1071344e-01
-6.9171691e-01
-7.6983431e-01
-8.5117515e-01
-9.4055825e-01
-1.0386509e+00
-1.1405598e+00
-1.2365528e+00
-1.3146060e+00
-1.3636309e+00
-1.3759685e+00
-1.3482403e+00
-1.2805940e+00
-1.1751775e+00
-1.0348927e+00
-8.6313162e-01
-6.6445486e-01
-4.4540840e-01
-2.1451469e-01
1.8896831e-02
2.4652777e-01
4.6267362e-01
6.6467284e-01
8.5196104e-01
1.0241654e+00
1.1792627e+00
1.3129381e+00
1.4196615e+00
1.4949531e+00
1.5375746e+00
1.5504134e+00
1.5395463e+00
1.5119539e+00
1.4730852e+00
1.4255083e+00
1.3692363e+00
1.3033660e+00
1.2279356e+00
1.1448374e+00
1.0572550e+00
9.6803242e-01
8.7807234e-01
7.8585052e-01
6.8842976e-01
5.8347987e-01
4.7122201e-01
3.5517373e-01
2.4117996e-01
1.3522904e-01
4.1325288e-02
-3.9361511e-02
-1.0767944e-01
-1.6463373e-01
-2.0967333e-01
-2.4016999e-01
-2.5244816e-01
-2.4384852e-01
-2.1466674e-01
-1.6883614e-01
-1.1292589e-01
-5.3954028e-02
2.8576957e-03
5.5264209e-02
1.0356228e-01
1.4884892e-01
1.9107166e-01
2.2810844e-01
2.5636276e-01
2.7235080e-01
2.7424908e-01
2.6250424e-01
2.3913917e-01
2.0611180e-01
1.6372618e-01
1.1019517e-01
4.2793682e-02
-3.9956921e-02
-1.3626921e-01
-2.4036079e-01
-3.4353516e-01
-4.3673184e-01
-5.1338914e-01
-5.7121143e-01
-6.1202238e-01
-6.3996221e-01
-6.5920397e-01
-6.7254219e-01
-6.8152267e-01
-6.8772576e-01
-6.9407500e-01
-7.0508116e-01
-7.2568021e-01
-7.5922737e-01
-8.0573074e-01
-8.6132981e-01
-9.1940990e-01
-9.7287494e-01
-1.0164426e+00
-1.0478006e+00
-1.0671135e+00
-1.0753135e+00
-1.0722932e+00
-1.0561150e+00
-1.0237117e+00
-9.7265203e-01
-9.0287441e-01
-8.1730435e-01
-7.2097585e-01
-6.1911386e-01
-5.1518075e-01
-4.0996822e-01
-3.0230407e-01
-1.9099163e-01
-7.6775523e-02
3.6959113e-02
1.4527533e-01
2.4397280e-01
3.3176831e-01
4.1108175e-01
4.8682972e-01
5.6373413e-01
6.4360330e-01
7.2412910e-01
7.9985719e-01
8.6473890e-01
9.1486558e-01
9.5003651e-01
9.7348248e-01
9.8998304e-01
1.0034851e+00
1.0156187e+00
1.0258669e+00
1.0330388e+00
1.0369241e+00
1.0389821e+00
1.0415652e+00
1.0461443e+00
1.0517264e+00
1.0545847e+00
1.0495864e+00
1.0324491e+00
1.0017801e+00
9.5985452e-01
9.1160989e-01
8.6220016e-01
8.1432950e-01
7.6682157e-01
7.1522127e-01
6.5407182e-01
5.7952788e-01
4.9078012e-01
3.8953297e-01
2.7796727e-01
1.5648680e-01
2.2656296e-02
-1.2794305e-01
-2.9930558e-01
-4.9224097e-01
-7.0263099e-01
-9.2159439e-01
-1.1374629e+00
-1.3384408e+00
-1.5145446e+00
-1.6581016e+00
-1.7631004e+00
-1.8243562e+00
-1.8374663e+00
-1.7999573e+00
-1.7131203e+00
-1.5833355e+00
-1.4217629e+00
-1.2421916e+00
-1.0578605e+00
-8.7853943e-01
-7.0900736e-01
-5.4950444e-01
-3.9788884e-01
-2.5238447e-01
-1.1344194e-01
1.6246828e-02
1.3334636e-01
2.3586544e-01
3.2421386e-01
4.0066064e-01
4.6748333e-01
5.2491392e-01
5.7014943e-01
5.9806553e-01
6.0329846e-01
5.8265235e-01
5.3668582e-01
4.6975536e-01
3.8853577e-01
2.9989236e-01
2.0938485e-01
1.2116084e-01
3.8963040e-02
-3.2753414e-02
-8.8645370e-02
-1.2369812e-01
-1.3531589e-01
-1.2504444e-01
-9.8747518e-02
-6.4863389e-02
-3.1404761e-02
-3.0838036e-03
2.0038729e-02
4.1719399e-02
6.6994936e-02
9.9327100e-02
1.3890722e-01
1.8286554e-01
2.2707851e-01
2.6845829e-01
3.0641638e-01
3.4271867e-01
3.7993317e-01
4.1953630e-01
4.6086771e-01
5.0143409e-01
5.3819591e-01
5.6902255e-01
5.9347783e-01
6.1238966e-01
6.2635385e-01
6.3413774e-01
6.3217405e-01
6.1570487e-01
5.8109594e-01
5.2807513e-01
4.6064745e-01
3.8616137e-01
3.1296324e-01
2.4780862e-01
1.9431735e-01
1.5308566e-01
1.2302105e-01
1.0280720e-01
9.1519139e-02
8.8084362e-02
9.0066981e-02
9.2747080e-02
8.9382251e-02
7.2848295e-02
3.7998608e-02
-1.6379556e-02
-8.7001129e-02
-1.6730827e-01
-2.5004873e-01
-3.3003055e-01
-4.0570203e-01
-4.7883994e-01
-5.5270809e-01
-6.2985314e-01
-7.1073349e-01
-7.9370740e-01
-8.7607376e-01
-9.5532673e-01
-1.0297559e+00
-1.0980030e+00
-1.1578796e+00
-1.2052425e+00
-1.2338045e+00
-1.2363708e+00
-1.2071592e+00
-1.1440457e+00
-1.0494558e+00
-9.2937575e-01
-7.9106250e-01
-6.4071011e-01
-4.8222869e-01
-3.1763101e-01
-1.4866547e-01
2.1377368e-02
1.8691362e-01
3.4096387e-01
4.7722101e-01
5.9209044e-01
6.8559051e-01
7.6063970e-01
8.2106140e-01
8.6934783e-01
9.0540757e-01
9.2694104e-01
9.3113456e-01
9.1664837e-01
8.8474733e-01
8.3890088e-01
7.8307031e-01
7.1977492e-01
6.4922778e-01
5.7009086e-01
4.8132902e-01
3.8406346e-01
2.8243425e-01
1.8298361e-01
9.2764512e-02
1.7083452e-02
-4.1956124e-02
-8.5411102e-02
-1.1611860e-01
-1.3683177e-01
-1.4890663e-01
-1.5223389e-01
-1.4639800e-01
-1.3223207e-01
-1.1257224e-01
-9.1527156e-02
-7.2637753e-02
-5.7076142e-02
-4.3019704e-02
-2.6653242e-02
-4.3153378e-03
2.5384540e-02
6.0662735e-02
9.7335291e-02
1.3073397e-01
1.5763343e-01
1.7717889e-01
1.9039701e-01
1.9863815e-01
2.0196813e-01
1.9863461e-01
1.8607996e-01
1.6298428e-01
1.3113904e-01
9.5980364e-02
6.5315565e-02
4.6752628e-02
4.5063862e-02
6.0743956e-02
9.0338627e-02
1.2821450e-01
1.6882261e-01
2.0835661e-01
2.4505571e-01
2.7817497e-01
3.0643980e-01
3.2708765e-01
3.3616590e-01
3.2988384e-01
3.0613738e-01
2.6526635e-01
2.0958234e-01
1.4196560e-01
6.4496007e-02
-2.1889082e-02
-1.1642007e-01
-2.1678931e-01
-3.1778113e-01
-4.1120057e-01
-4.8747604e-01
-5.3845596e-01
-5.6014143e-01
-5.5394675e-01
-5.2581543e-01
-4.8367343e-01
-4.3451938e-01
-3.8253314e-01
-3.2898109e-01
-2.7372312e-01
-2.1724975e-01
-1.6193697e-01
-1.1181851e-01
-7.1187737e-02
-4.2991133e-02
-2.7952579e-02
-2.4912540e-02
-3.2227772e-02
-4.9427885e-02
-7.8065878e-02
-1.2114170e-01
-1.8136364e-01
-2.5925555e-01
-3.5225996e-01
-4.5541511e-01
-5.6321288e-01
-6.7149207e-01
-7.7819041e-01
-8.8248588e-01
-9.8284666e-01
-1.0751999e+00
-1.1524547e+00
-1.2059512e+00
-1.2283097e+00
-1.2162112e+00
-1.1715370e+00
-1.1001909e+00
-1.0092247e+00
-9.0377587e-01
-7.8536737e-01
-6.5237178e-01
-5.0227000e-01
-3.3431900e-01
-1.5108246e-01
4.1865506e-02
2.3762313e-01
4.2999701e-01
6.1485542e-01
7.9011177e-01
9.5439618e-01
1.1053679e+00
1.2389063e+00
1.3497956e+00
1.4335205e+00
1.4880868e+00
1.5147344e+00
1.5170393e+00
1.4988456e+00
1.4621778e+00
1.4063375e+00
1.3287492e+00
1.2271572e+00
1.1020370e+00
9.5794877e-01
8.0308621e-01
6.4721209e-01
4.9906638e-01
3.6462880e-01
2.4703155e-01
1.4783782e-01
6.8614130e-02
1.1664187e-02
-2.0637870e-02
-2.7560817e-02
-1.1635842e-02
2.1035206e-02
6.2238329e-02
1.0424047e-01
1.4218830e-01
1.7508660e-01
2.0489255e-01
2.3424224e-01
2.6406850e-01
2.9242952e-01
3.1513426e-01
3.2771312e-01
3.2755930e-01
3.1497889e-01
2.9250123e-01
2.6286571e-01
2.2698879e-01
1.8327598e-01
1.2876469e-01
6.1413493e-02
-1.7777462e-02
-1.0400216e-01
-1.8978583e-01
-2.6759999e-01
-3.3262561e-01
-3.8417841e-01
-4.2510281e-01
-4.5959240e-01
-4.9068446e-01
-5.1875378e-01
-5.4174090e-01
-5.5686798e-01
-5.6270740e-01
-5.6027366e-01
-5.5249088e-01
-5.4244020e-01
-5.3151183e-01
-5.1860654e-01
-5.0090294e-01
-4.7577791e-01
-4.4275271e-01
-4.0428741e-01
-3.6492580e-01
-3.2927966e-01
-3.0001175e-01
-2.7695356e-01
-2.5786186e-01
-2.4041796e-01
-2.2431907e-01
-2.1216869e-01
-2.0853650e-01
-2.1766075e-01
-2.4110693e-01
-2.7673050e-01
-3.1953002e-01
-3.6394357e-01
-4.0638349e-01
-4.4663198e-01
-4.8728169e-01
-5.3148230e-01
-5.8020541e-01
-6.3051497e-01
-6.7579645e-01
-7.0781455e-01
-7.1944716e-01
-7.0663890e-01
-6.6870540e-01
-6.0716395e-01
-5.2407271e-01
-4.2099059e-01
-2.9919044e-01
-1.6095364e-01
-1.0983862e-02
1.4322979e-01
2.9260350e-01
4.2870937e-01
5.4598499e-01
6.4279123e-01
7.2074117e-01
7.8264714e-01
8.3028659e-01
8.6334220e-01
8.8010916e-01
8.7941126e-01
8.6245183e-01
8.3341427e-01
7.9829907e-01
7.6241232e-01
7.2776714e-01
6.9185675e-01
6.4852867e-01
5.9055046e-01
5.1264260e-01
4.1359675e-01
2.9658182e-01
1.6766940e-01
3.3610778e-02
-9.9686947e-02
-2.2719147e-01
-3.4369773e-01
-4.4282945e-01
-5.1708357e-01
-5.5927398e-01
-5.6489386e-01
-5.3422774e-01
-4.7300586e-01
-3.9109020e-01
-2.9964801e-01
-2.0802363e-01
-1.2172283e-01
-4.2376135e-02
3.0534922e-02
9.7389742e-02
1.5700044e-01
2.0676845e-01
2.4410325e-01
2.6809060e-01
2.8032689e-01
2.8430185e-01
2.8353618e-01
2.7951340e-01
2.7072729e-01
2.5356316e-01
2.2461683e-01
1.8319748e-01
1.3262809e-01
7.9559952e-02
3.1594436e-02
-5.5081336e-03
-2.9557351e-02
-4.1858750e-02
-4.5657354e-02
-4.4143623e-02
-3.9154902e-02
-3.1185590e-02
-2.0505536e-02
-8.5172094e-03
1.6639145e-03
5.9099743e-03
7.2885033e-04
-1.5079444e-02
-3.9767674e-02
-6.9514879e-02
-1.0048643e-01
-1.3091146e-01
-1.6184345e-01
-1.9606698e-01
-2.3581510e-01
-2.8061702e-01
-3.2641693e-01
-3.6646500e-01
-3.9366738e-01
-4.0329186e-01
-3.9464093e-01
-3.7087103e-01
-3.3719440e-01
-2.9851374e-01
-2.5771750e-01
-2.1545626e-01
-1.7140444e-01
-1.2610052e-01
-8.2060276e-02
-4.3372944e-02
-1.4042854e-02
3.8695929e-03
1.1188760e-02
1.1109135e-02
7.5507010e-03
3.3829787e-03
-4.1750703e-04
-4.1970689e-03
-8.0112669e-03
-9.9745486e-03
-5.6999755e-03
1.0557086e-02
4.3426475e-02
9.3920677e-02
1.5838082e-01
2.2957668e-01
2.9944457e-01
3.6205287e-01
4.1531833e-01
4.6073387e-01
5.0144928e-01
5.3987775e-01
5.7614574e-01
6.0810332e-01
6.3269053e-01
6.4776496e-01
6.5330761e-01
6.5130195e-01
6.4439537e-01
6.3421710e-01
6.2040871e-01
6.0093838e-01
5.7346839e-01
5.3691625e-01
4.9224404e-01
4.4194359e-01
3.8844364e-01
3.3243149e-01
2.7230078e-01
2.0524074e-01
1.2936226e-01
4.5608204e-02
-4.1642631e-02
-1.2567528e-01
-1.9981373e-01
-2.5994936e-01
-3.0586486e-01
-3.4059146e-01
-3.6823367e-01
-3.9157766e-01
-4.1078522e-01
-4.2379098e-01
-4.2811433e-01
-4.2302098e-01
-4.1075095e-01
-3.9610446e-01
-3.8467002e-01
-3.8071596e-01
-3.8585786e-01
-3.9913585e-01
-4.1836329e-01
-4.4184829e-01
-4.6933434e-01
-5.0155623e-01
-5.3873331e-01
-5.7897565e-01
-6.1767626e-01
-6.4844983e-01
-6.6527969e-01
-6.6479668e-01
-6.4749483e-01
-6.1723830e-01
-5.7931801e-01
-5.3809307e-01
-4.9548715e-01
-4.5112501e-01
-4.0391496e-01
-3.5400889e-01
-3.0386362e-01
-2.5768812e-01
-2.1953613e-01
-1.9112463e-01
-1.7064453e-01
-1.5329155e-01
-1.3329208e-01
-1.0633097e-01
-7.1069860e-02
-2.9086629e-02
1.6472242e-02
6.2665522e-02
1.0802974e-01
1.5270168e-01
1.9738415e-01
2.4193214e-01
2.8465991e-01
3.2299643e-01
3.5516727e-01
3.8182947e-01
4.0651688e-01
4.3437855e-01
4.6968224e-01
5.1340602e-01
5.6233258e-01
6.1017960e-01
6.5009053e-01
6.7713669e-01
6.8963344e-01
6.8878289e-01
6.7698490e-01
6.5581206e-01
6.2485655e-01
5.8215508e-01
5.2592492e-01
4.5658581e-01
3.7788152e-01
2.9633651e-01
2.1916076e-01
1.5164712e-01
9.5448049e-02
4.8593312e-02
7.0931389e-03
-3.2885919e-02
-7.3496245e-02
-1.1505308e-01
-1.5708205e-01
-1.9967092e-01
-2.4406436e-01
-2.9194069e-01
-3.4369013e-01
-3.9677532e-01
-4.4538770e-01
-4.8194913e-01
-4.9992732e-01
-4.9658638e-01
-4.7420557e-01
-4.3909806e-01
-3.9897133e-01
-3.6000475e-01
-3.2505381e-01
-2.9372831e-01
-2.6408109e-01
-2.3479104e-01
-2.0654646e-01
-1.8193160e-01
-1.6403820e-01
-1.5468314e-01
-1.5326042e-01
-1.5691855e-01
-1.6200952e-01
-1.6591521e-01
-1.6805102e-01
-1.6939546e-01
-1.7088623e-01
-1.7175751e-01
-1.6891707e-01
-1.5780661e-01
-1.3433046e-01
-9.6859141e-02
-4.7236811e-02
9.8013635e-03
6.8549143e-02
1.2459623e-01
1.7625148e-01
2.2436998e-01
2.7072228e-01
3.1595050e-01
3.5846612e-01
3.9504131e-01
4.2271869e-01
4.4079250e-01
4.5156054e-01
4.5930663e-01
4.6803354e-01
4.7921321e-01
4.9083276e-01
4.9825056e-01
4.9633758e-01
4.8173591e-01
4.5408948e-01
4.1567718e-01
3.6974462e-01
3.1857854e-01
2.6252752e-01
2.0057046e-01
1.3201666e-01
5.8192174e-02
-1.6990108e-02
-8.7986654e-02
-1.4961702e-01
-1.9895664e-01
-2.3601438e-01
-2.6282570e-01
-2.8153224e-01
-2.9255688e-01
-2.9391289e-01
-2.8210813e-01
-2.5425662e-01
-2.1025962e-01
-1.5376096e-01
-9.1259553e-02
-2.9842460e-02
2.5263626e-02
7.2098125e-02
1.1168000e-01
1.4627468e-01
1.7726958e-01
2.0394395e-01
2.2383833e-01
2.3439256e-01
2.3474004e-01
2.2648452e-01
2.1289364e-01
1.9689886e-01
1.7910122e-01
1.5707503e-01
1.2650089e-01
8.3570513e-02
2.7354190e-02
-3.9195992e-02
-1.1019858e-01
-1.7923714e-01
-2.4183103e-01
-2.9657286e-01
-3.4438401e-01
-3.8650762e-01
-4.2252944e-01
-4.4958674e-01
-4.6321090e-01
-4.5936123e-01
-4.3656500e-01
-3.9700833e-01
-3.4599451e-01
-2.9007462e-01
-2.3482520e-01
-1.8336562e-01
-1.3629309e-01
-9.2964554e-02
-5.3282074e-02
-1.8822331e-02
7.4033180e-03
2.2371914e-02
2.4752555e-02
1.5855988e-02
-7.4413102e-04
-2.0705581e-02
-4.0636596e-02
-5.9007408e-02
-7.5735450e-02
-9.0774075e-02
-1.0269206e-01
-1.0829705e-01
-1.0377506e-01
-8.6878319e-02
-5.8906996e-02
-2.5155464e-02
6.6982567e-03
2.9574979e-02
3.9831890e-02
3.8494973e-02
3.0310772e-02
2.1214121e-02
1.5630448e-02
1.5020406e-02
1.8226218e-02
2.3117388e-02
2.8409614e-02
3.4552199e-02
4.3175537e-02
5.5479637e-02
7.0643630e-02
8.5384713e-02
9.5079555e-02
9.5848688e-02
8.6414381e-02
6.8685372e-02
4.6701223e-02
2.4458330e-02
3.8503681e-03
-1.6009166e-02
-3.7612079e-02
-6.2689667e-02
-9.0035659e-02
-1.1477784e-01
-1.2958157e-01
-1.2732725e-01
-1.0403849e-01
-6.0596059e-02
-2.3605825e-03
6.3059696e-02
1.2871240e-01
1.9038693e-01
2.4689893e-01
2.9867567e-01
3.4575744e-01
3.8660873e-01
4.1849446e-01
4.3907805e-01
4.4809648e-01
4.4793644e-01
4.4260834e-01
4.3558399e-01
4.2770391e-01
4.1640641e-01
3.9679575e-01
3.6400166e-01
3.1554805e-01
2.5246378e-01
1.7857179e-01
9.8397026e-02
1.4970005e-02
-7.1069838e-02
-1.6047962e-01
-2.5315147e-01
-3.4599385e-01
-4.3230944e-01
-5.0322740e-01
-5.5065466e-01
-5.7036763e-01
-5.6371944e-01
-5.3712306e-01
-4.9959152e-01
-4.5953386e-01
-4.2231319e-01
-3.8964205e-01
-3.6084916e-01
-3.3495078e-01
-3.1210372e-01
-2.9365628e-01
-2.8102593e-01
-2.7429925e-01
-2.7152341e-01
-2.6921264e-01
-2.6387510e-01
-2.5370312e-01
-2.3933941e-01
-2.2311294e-01
-2.0710754e-01
-1.9122081e-01
-1.7246247e-01
-1.4607903e-01
-1.0806167e-01
-5.7740541e-02
1.0335704e-03
6.0948385e-02
1.1409594e-01
1.5514257e-01
1.8318053e-01
2.0146187e-01
2.1532894e-01
2.2950864e-01
2.4618028e-01
2.6467524e-01
2.8267665e-01
2.9800926e-01
3.0992606e-01
3.1920609e-01
3.2712032e-01
3.3403210e-01
3.3866491e-01
3.3865742e-01
3.3218711e-01
3.1971255e-01
3.0468453e-01
2.9257873e-01
2.8860426e-01
2.9534857e-01
3.1173764e-01
3.3388905e-01
3.5732198e-01
3.7927418e-01
3.9986769e-01
4.2146645e-01
4.4651622e-01
4.7507240e-01
5.0348193e-01
5.2499597e-01
5.3198891e-01
5.1865208e-01
4.8282977e-01
4.2613686e-01
3.5247161e-01
2.6598520e-01
1.6980980e-01
6.6185956e-02
-4.2376633e-02
-1.5189112e-01
-2.5655802e-01
-3.4967407e-01
-4.2545016e-01
-4.8081246e-01
-5.1616429e-01
-5.3462205e-01
-5.4007719e-01
-5.3512502e-01
-5.2000557e-01
-4.9309723e-01
-4.5258892e-01
-3.9826145e-01
-3.3224547e-01
-2.5828154e-01
-1.7994742e-01
-9.8947594e-02
-1.4571028e-02
7.5192416e-02
1.7136345e-01
2.7179502e-01
3.7042632e-01
4.5851022e-01
5.2727019e-01
5.7069345e-01
5.8713100e-01
5.7899775e-01
5.5082650e-01
5.0679792e-01
4.4909895e-01
3.7786697e-01
2.9252407e-01
1.9357841e-01
8.3799880e-02
-3.1911045e-02
-1.4789720e-01
-2.5954440e-01
-3.6436634e-01
-4.6169227e-01
-5.5120728e-01
-6.3131042e-01
-6.9841300e-01
-7.4783876e-01
-7.7598030e-01
-7.8239083e-01
-7.7040230e-01
-7.4578885e-01
-7.1419765e-01
-6.7875477e-01
-6.3912439e-01
-5.9253961e-01
-5.3630596e-01
-4.7043060e-01
-3.9887237e-01
-3.2864759e-01
-2.6722231e-01
-2.1955223e-01
-1.8629753e-01
-1.6408566e-01
-1.4758538e-01
-1.3219244e-01
-1.1585527e-01
-9.9155120e-02
-8.3833317e-02
-7.0831761e-02
-5.9083414e-02
-4.5784853e-02
-2.7990215e-02
-4.5186229e-03
2.3065082e-02
5.1063668e-02
7.5540837e-02
9.4389643e-02
1.0833769e-01
1.2025495e-01
1.3313580e-01
1.4796750e-01
1.6280742e-01
1.7366080e-01
1.7668095e-01
1.7047878e-01
1.5729162e-01
1.4234820e-01
1.3168092e-01
1.2948858e-01
1.3645079e-01
1.4987091e-01
1.6547101e-01
1.7975283e-01
1.9161514e-01
2.0239161e-01
2.1436443e-01
2.2874236e-01
2.4444652e-01
2.5847311e-01
2.6755006e-01
2.7002111e-01
2.6677621e-01
2.6059963e-01
2.5422200e-01
2.4815591e-01
2.3961253e-01
2.2326561e-01
1.9361959e-01
1.4788738e-01
8.8062092e-02
2.1225689e-02
