# Supplementary material for: Characterization of the disruption of neural control strategies for dynamic fingertip forces from attractor reconstruction
Source: PLoS One. 2017 Feb 13;12(2):e0172025. doi: 10.1371/journal.pone.0172025 (PMC5305200; doi:10.1371/journal.pone.0172025)
Supplement: S2 File — Zip file containing the code to reproduce the results of our study. (ZIP) [file pone.0172025.s002.zip › PLOS_One_Code/tis_OL/y7_3.dat]

1.7674621e-03
-1.5649473e-01
-2.9740634e-01
-4.0618594e-01
-4.7342987e-01
-4.9657284e-01
-4.8003204e-01
-4.3371176e-01
-3.7013397e-01
-3.0113172e-01
-2.3528291e-01
-1.7695634e-01
-1.2714268e-01
-8.5406982e-02
-5.1734943e-02
-2.7191488e-02
-1.3183916e-02
-1.0092598e-02
-1.6351692e-02
-2.8643941e-02
-4.3168746e-02
-5.7325414e-02
-7.0863535e-02
-8.5777765e-02
-1.0489526e-01
-1.2985618e-01
-1.5960388e-01
-1.9033144e-01
-2.1709248e-01
-2.3630985e-01
-2.4777693e-01
-2.5493482e-01
-2.6318515e-01
-2.7712280e-01
-2.9814682e-01
-3.2367073e-01
-3.4829067e-01
-3.6622294e-01
-3.7366857e-01
-3.6992154e-01
-3.5685394e-01
-3.3730989e-01
-3.1345251e-01
-2.8602393e-01
-2.5487833e-01
-2.2034884e-01
-1.8442676e-01
-1.5079930e-01
-1.2355341e-01
-1.0525888e-01
-9.5584364e-02
-9.1352607e-02
-8.8160161e-02
-8.2777019e-02
-7.5003807e-02
-6.7879979e-02
-6.6044890e-02
-7.3115388e-02
-8.9508590e-02
-1.1187869e-01
-1.3443865e-01
-1.5140615e-01
-1.5921360e-01
-1.5733292e-01
-1.4745221e-01
-1.3170032e-01
-1.1105725e-01
-8.4858821e-02
-5.1643307e-02
-1.0792449e-02
3.6128766e-02
8.5310098e-02
1.3212165e-01
1.7331212e-01
2.0872524e-01
2.4146424e-01
2.7627256e-01
3.1692246e-01
3.6403281e-01
4.1455654e-01
4.6322128e-01
5.0507158e-01
5.3767136e-01
5.6177535e-01
5.8017789e-01
5.9550681e-01
6.0830274e-01
6.1644168e-01
6.1611020e-01
6.0372430e-01
5.7776234e-01
5.3953289e-01
4.9240436e-01
4.3991235e-01
3.8395896e-01
3.2429613e-01
2.5959233e-01
1.8937383e-01
1.1563428e-01
4.3090797e-02
-2.2164289e-02
-7.4914429e-02
-1.1270973e-01
-1.3633174e-01
-1.4863330e-01
-1.5254029e-01
-1.4944049e-01
-1.3885126e-01
-1.1949009e-01
-9.1104994e-02
-5.5950719e-02
-1.8915451e-02
1.3949170e-02
3.7796687e-02
5.0993670e-02
5.5663295e-02
5.6428309e-02
5.8001231e-02
6.2956974e-02
7.0902040e-02
7.9333502e-02
8.5438228e-02
8.7632843e-02
8.5973055e-02
8.1313343e-02
7.3845539e-02
6.2086097e-02
4.3182634e-02
1.4535399e-02
-2.4210450e-02
-7.0045917e-02
-1.1715378e-01
-1.5909129e-01
-1.9166319e-01
-2.1505633e-01
-2.3407181e-01
-2.5621174e-01
-2.8847179e-01
-3.3437279e-01
-3.9261690e-01
-4.5786396e-01
-5.2301083e-01
-5.8163632e-01
-6.2937216e-01
-6.6378611e-01
-6.8330392e-01
-6.8616108e-01
-6.7022530e-01
-6.3392749e-01
-5.7774813e-01
-5.0519142e-01
-4.2239143e-01
-3.3634158e-01
-2.5261118e-01
-1.7374376e-01
-9.9193962e-02
-2.6877429e-02
4.4492067e-02
1.1365332e-01
1.7673738e-01
2.2896479e-01
2.6707566e-01
2.9105550e-01
3.0417326e-01
3.1127357e-01
3.1617489e-01
3.1953646e-01
3.1835833e-01
3.0741047e-01
2.8185695e-01
2.3973210e-01
1.8303335e-01
1.1694906e-01
4.7761322e-02
-1.9325768e-02
-8.1230899e-02
-1.3648473e-01
-1.8375888e-01
-2.2064387e-01
-2.4365138e-01
-2.4954630e-01
-2.3719868e-01
-2.0872774e-01
-1.6910313e-01
-1.2433166e-01
-7.9192381e-02
-3.5687468e-02
7.0305161e-03
5.1225817e-02
9.8415087e-02
1.4774669e-01
1.9592613e-01
2.3874381e-01
2.7331220e-01
2.9969857e-01
3.2093683e-01
3.4130745e-01
3.6382141e-01
3.8838194e-01
4.1171504e-01
4.2906976e-01
4.3666439e-01
4.3353079e-01
4.2179685e-01
4.0527226e-01
3.8716622e-01
3.6831994e-01
3.4700982e-01
3.2038898e-01
2.8666772e-01
2.4674528e-01
2.0436270e-01
1.6467597e-01
1.3200901e-01
1.0801980e-01
9.1261415e-02
7.8258545e-02
6.5376915e-02
5.0470469e-02
3.3526616e-02
1.6021362e-02
-6.4571278e-04
-1.6629761e-02
-3.3964457e-02
-5.5436236e-02
-8.2732654e-02
-1.1506294e-01
-1.4916788e-01
-1.8082915e-01
-2.0705593e-01
-2.2765606e-01
-2.4524448e-01
-2.6363846e-01
-2.8549093e-01
-3.1045258e-01
-3.3489478e-01
-3.5339495e-01
-3.6120323e-01
-3.5632949e-01
-3.4011132e-01
-3.1600358e-01
-2.8732980e-01
-2.5532603e-01
-2.1864408e-01
-1.7461940e-01
-1.2154698e-01
-6.0566148e-02
4.0346630e-03
6.6287985e-02
1.2089575e-01
1.6512093e-01
1.9925517e-01
2.2550442e-01
2.4597444e-01
2.6095456e-01
2.6853510e-01
2.6576682e-01
2.5064990e-01
2.2379460e-01
1.8875698e-01
1.5070496e-01
1.1401946e-01
8.0159875e-02
4.7014943e-02
1.0098448e-02
-3.5038040e-02
-9.0429665e-02
-1.5458473e-01
-2.2312032e-01
-2.9059053e-01
-3.5227012e-01
-4.0482786e-01
-4.4573168e-01
-4.7216252e-01
-4.8049426e-01
-4.6694263e-01
-4.2921326e-01
-3.6832622e-01
-2.8955607e-01
-2.0174985e-01
-1.1505358e-01
-3.7936098e-02
2.5141224e-02
7.4321127e-02
1.1295634e-01
1.4496570e-01
1.7237024e-01
1.9434522e-01
2.0822819e-01
2.1176309e-01
2.0512836e-01
1.9144914e-01
1.7545449e-01
1.6111394e-01
1.4969996e-01
1.3938548e-01
1.2651119e-01
1.0772041e-01
8.1748353e-02
4.9908334e-02
1.5092606e-02
-2.0013602e-02
-5.4365304e-02
-8.8753467e-02
-1.2463696e-01
-1.6231534e-01
-1.9957866e-01
-2.3175303e-01
-2.5331788e-01
-2.6035774e-01
-2.5250816e-01
-2.3322183e-01
-2.0814076e-01
-1.8249107e-01
-1.5891979e-01
-1.3683394e-01
-1.1346544e-01
-8.6002492e-02
-5.3536357e-02
-1.7685089e-02
1.8373875e-02
5.1752680e-02
8.1451205e-02
1.0879849e-01
1.3647437e-01
1.6664239e-01
1.9930978e-01
2.3197836e-01
2.6088403e-01
2.8312189e-01
2.9838940e-01
3.0927974e-01
3.1985008e-01
3.3320411e-01
3.4952790e-01
3.6579487e-01
3.7729536e-01
3.8005476e-01
3.7273972e-01
3.5700631e-01
3.3618025e-01
3.1311127e-01
2.8846099e-01
2.6034994e-01
2.2546663e-01
1.8097070e-01
1.2618664e-01
6.3242259e-02
-3.6628248e-03
-6.9932696e-02
-1.3217795e-01
-1.8876714e-01
-2.3907795e-01
-2.8209634e-01
-3.1543437e-01
-3.3556777e-01
-3.3935629e-01
-3.2606166e-01
-2.9861545e-01
-2.6323310e-01
-2.2742890e-01
-1.9737999e-01
-1.7589600e-01
-1.6192578e-01
-1.5181864e-01
-1.4172101e-01
-1.2985090e-01
-1.1740583e-01
-1.0765890e-01
-1.0384167e-01
-1.0702741e-01
-1.1518660e-01
-1.2393642e-01
-1.2849280e-01
-1.2558041e-01
-1.1416606e-01
-9.4760820e-02
-6.7999130e-02
-3.3598248e-02
9.5552099e-03
6.2192781e-02
1.2299573e-01
1.8749877e-01
2.4845132e-01
2.9778160e-01
3.2932578e-01
3.4092496e-01
3.3477075e-01
3.1582448e-01
2.8917768e-01
2.5778070e-01
2.2171704e-01
1.7928356e-01
1.2910904e-01
7.2009666e-02
1.1486020e-02
-4.7445861e-02
-1.0039448e-01
-1.4538481e-01
-1.8324596e-01
-2.1646134e-01
-2.4723260e-01
-2.7588197e-01
-3.0045803e-01
-3.1770300e-01
-3.2476908e-01
-3.2064205e-01
-3.0642976e-01
-2.8439503e-01
-2.5638327e-01
-2.2266941e-01
-1.8204541e-01
-1.3326026e-01
-7.7023562e-02
-1.7267121e-02
3.9308036e-02
8.5371916e-02
1.1577607e-01
1.2963305e-01
1.3061677e-01
1.2528479e-01
1.2023389e-01
1.1954879e-01
1.2379284e-01
1.3083819e-01
1.3781113e-01
1.4295441e-01
1.4642505e-01
1.4969963e-01
1.5407102e-01
1.5931410e-01
1.6349298e-01
1.6407934e-01
1.5966652e-01
1.5116736e-01
1.4163636e-01
1.3463649e-01
1.3199570e-01
1.3229564e-01
1.3110960e-01
1.2298093e-01
1.0405996e-01
7.3940402e-02
3.5742879e-02
-5.5368476e-03
-4.5478706e-02
-8.2129093e-02
-1.1632405e-01
-1.5034162e-01
-1.8570157e-01
-2.2141123e-01
-2.5372224e-01
-2.7761259e-01
-2.8918410e-01
-2.8755063e-01
-2.7506942e-01
-2.5582245e-01
-2.3331316e-01
-2.0873273e-01
-1.8078964e-01
-1.4723812e-01
-1.0723280e-01
-6.3058296e-02
-2.0131897e-02
1.4779853e-02
3.6196157e-02
4.2073309e-02
3.4429218e-02
1.8174395e-02
-1.1840809e-03
-1.9685835e-02
-3.5791356e-02
-4.9708039e-02
-6.1807160e-02
-7.1242868e-02
-7.5696740e-02
-7.2466488e-02
-6.0262230e-02
-4.0513338e-02
-1.7168025e-02
5.0769720e-03
2.3108395e-02
3.6916884e-02
4.9444110e-02
6.4823162e-02
8.5942226e-02
1.1267070e-01
1.4174133e-01
1.6833149e-01
1.8843071e-01
2.0069609e-01
2.0681914e-01
2.1023499e-01
2.1396488e-01
2.1892965e-01
2.2373376e-01
2.2597474e-01
2.2425287e-01
2.1966983e-01
2.1588502e-01
2.1760919e-01
2.2830529e-01
2.4834797e-01
2.7466265e-01
3.0201013e-01
3.2515766e-01
3.4075146e-01
3.4795704e-01
3.4768262e-01
3.4101261e-01
3.2788764e-01
3.0687439e-01
2.7617270e-01
2.3521805e-01
1.8588593e-01
1.3250377e-01
8.0453532e-02
3.3992081e-02
-5.4377514e-03
-3.9351028e-02
-7.0759265e-02
-1.0204149e-01
-1.3344039e-01
-1.6303063e-01
-1.8811998e-01
-2.0724911e-01
-2.2161531e-01
-2.3507022e-01
-2.5267429e-01
-2.7855586e-01
-3.1413325e-01
-3.5756541e-01
-4.0465191e-01
-4.5060696e-01
-4.9168113e-01
-5.2575283e-01
-5.5165023e-01
-5.6777721e-01
-5.7110947e-01
-5.5742795e-01
-5.2291858e-01
-4.6641621e-01
-3.9103243e-01
-3.0408291e-01
-2.1512796e-01
-1.3301424e-01
-6.3362853e-02
-7.6548936e-03
3.5823060e-02
6.9874787e-02
9.6401259e-02
1.1560462e-01
1.2664955e-01
1.2915498e-01
1.2447085e-01
1.1589464e-01
1.0763485e-01
1.0312542e-01
1.0376631e-01
1.0890691e-01
1.1705910e-01
1.2753638e-01
1.4146155e-01
1.6143105e-01
1.8984004e-01
2.2668674e-01
2.6815828e-01
3.0700843e-01
3.3477489e-01
3.4485052e-01
3.3491445e-01
3.0751573e-01
2.6854320e-01
2.2445603e-01
1.7981416e-01
1.3635017e-01
9.3798792e-02
5.1686795e-02
1.0879038e-02
-2.6033629e-02
-5.5741109e-02
-7.6076248e-02
-8.7612528e-02
-9.3946782e-02
-1.0040755e-01
-1.1185927e-01
-1.3075714e-01
-1.5647583e-01
-1.8624229e-01
-2.1704845e-01
-2.4730547e-01
-2.7717462e-01
-3.0738743e-01
-3.3738300e-01
-3.6402925e-01
-3.8182135e-01
-3.8462309e-01
-3.6815385e-01
-3.3191987e-01
-2.7953856e-01
-2.1732553e-01
-1.5198656e-01
-8.8662084e-02
-3.0218582e-02
2.2124561e-02
6.7483429e-02
1.0426915e-01
1.3014877e-01
1.4310607e-01
1.4298158e-01
1.3247735e-01
1.1681564e-01
1.0198224e-01
9.2354973e-02
8.8988514e-02
8.9577439e-02
9.0229296e-02
8.8117577e-02
8.3525175e-02
8.0109520e-02
8.3205438e-02
9.7072664e-02
1.2259343e-01
1.5665204e-01
1.9344680e-01
2.2691126e-01
2.5288191e-01
2.6991518e-01
2.7850728e-01
2.7940345e-01
2.7218837e-01
2.5510164e-01
2.2619481e-01
1.8510490e-01
1.3431861e-01
7.9034934e-02
2.5520968e-02
-2.1204504e-02
-5.9039226e-02
-8.8884665e-02
-1.1321864e-01
-1.3407198e-01
-1.5155445e-01
-1.6371254e-01
-1.6777274e-01
-1.6205217e-01
-1.4743087e-01
-1.2752435e-01
-1.0743803e-01
-9.1791875e-02
-8.3052737e-02
-8.0960784e-02
-8.3269700e-02
-8.7344305e-02
-9.1620294e-02
-9.5995262e-02
-1.0095921e-01
-1.0613696e-01
-1.0930070e-01
-1.0663106e-01
-9.4289663e-02
-7.0550922e-02
-3.7216795e-02
7.3337888e-04
3.7298822e-02
6.8346799e-02
9.3690448e-02
1.1719584e-01
1.4477065e-01
1.8124060e-01
2.2775257e-01
2.8102863e-01
3.3473880e-01
3.8211968e-01
4.1842098e-01
4.4204522e-01
4.5403158e-01
4.5640704e-01
4.5052102e-01
4.3642097e-01
4.1359141e-01
3.8243935e-01
3.4537945e-01
3.0658861e-01
2.7032943e-01
2.3871632e-01
2.1031195e-01
1.8055571e-01
1.4393701e-01
9.6791442e-02
3.9248616e-02
-2.4673082e-02
-8.8833536e-02
-1.4762657e-01
-1.9811889e-01
-2.4062306e-01
-2.7758804e-01
-3.1162026e-01
-3.4383608e-01
-3.7347052e-01
-3.9890950e-01
-4.1939127e-01
-4.3612411e-01
-4.5195980e-01
-4.6973199e-01
-4.9019081e-01
-5.1073990e-01
-5.2584807e-01
-5.2917886e-01
-5.1647059e-01
-4.8759496e-01
-4.4659975e-01
-3.9974343e-01
-3.5264935e-01
-3.0804580e-01
-2.6512349e-01
-2.2069461e-01
-1.7143670e-01
-1.1595054e-01
-5.5538013e-02
6.5193875e-03
6.6451237e-02
1.2123354e-01
1.6896715e-01
2.0838605e-01
2.3792670e-01
2.5507831e-01
2.5667294e-01
2.4023284e-01
2.0573984e-01
1.5674247e-01
9.9938656e-02
4.3165885e-02
-7.3267090e-03
-4.8910258e-02
-8.2827408e-02
-1.1259960e-01
-1.4151957e-01
-1.7056807e-01
-1.9777841e-01
-2.1924930e-01
-2.3112842e-01
-2.3140134e-01
-2.2049554e-01
-2.0046160e-01
-1.7335554e-01
-1.3988050e-01
-9.9146977e-02
-4.9747462e-02
8.4694265e-03
7.3072061e-02
1.3913868e-01
2.0088202e-01
2.5395464e-01
2.9717972e-01
3.3275586e-01
3.6472522e-01
3.9642947e-01
4.2836660e-01
4.5768677e-01
4.7955925e-01
4.8955173e-01
4.8568748e-01
4.6914853e-01
4.4333979e-01
4.1185007e-01
3.7647819e-01
3.3652496e-01
2.8978607e-01
2.3462388e-01
1.7188189e-01
1.0550591e-01
4.1444382e-02
-1.4582829e-02
-5.9136698e-02
-9.1774589e-02
-1.1419591e-01
-1.2858139e-01
-1.3629753e-01
-1.3775941e-01
-1.3342657e-01
-1.2519079e-01
-1.1713138e-01
-1.1490690e-01
-1.2382958e-01
-1.4649328e-01
-1.8119433e-01
-2.2207025e-01
-2.6104679e-01
-2.9076935e-01
-3.0716331e-01
-3.1042718e-01
-3.0407207e-01
-2.9263916e-01
-2.7938773e-01
-2.6518950e-01
-2.4910557e-01
-2.3007094e-01
-2.0844748e-01
-1.8639335e-01
-1.6683348e-01
-1.5171839e-01
-1.4071618e-01
-1.3123425e-01
-1.1987200e-01
-1.0452398e-01
-8.5880375e-02
-6.7364591e-02
-5.3462494e-02
-4.7318650e-02
-4.8871370e-02
-5.4529993e-02
-5.8616838e-02
-5.5820769e-02
-4.3271743e-02
-2.1089818e-02
8.7145370e-03
4.4111390e-02
8.4499967e-02
1.3091122e-01
1.8487221e-01
2.4664329e-01
3.1398719e-01
3.8231142e-01
4.4614236e-01
5.0110095e-01
5.4532155e-01
5.7959541e-01
6.0614903e-01
6.2667329e-01
6.4074091e-01
6.4563240e-01
6.3773780e-01
6.1470412e-01
5.7706276e-01
5.2838624e-01
4.7381722e-01
4.1772559e-01
3.6181004e-01
3.0473371e-01
2.4349720e-01
1.7578155e-01
1.0195702e-01
2.5604845e-02
-4.7811014e-02
-1.1343467e-01
-1.6928021e-01
-2.1698282e-01
-2.6062916e-01
-3.0434727e-01
-3.4998438e-01
-3.9609805e-01
-4.3875253e-01
-4.7357668e-01
-4.9777562e-01
-5.1089718e-01
-5.1408495e-01
-5.0854148e-01
-4.9434075e-01
-4.7044988e-01
-4.3602824e-01
-3.9219029e-01
-3.4301404e-01
-2.9495704e-01
-2.5478401e-01
-2.2699959e-01
-2.1209534e-01
-2.0656899e-01
-2.0481825e-01
-2.0197694e-01
-1.9616672e-01
-1.8898953e-01
-1.8411963e-01
-1.8485098e-01
-1.9194653e-01
-2.0296040e-01
-2.1340204e-01
-2.1902229e-01
-2.1777955e-01
-2.1029785e-01
-1.9869294e-01
-1.8466162e-01
-1.6809055e-01
-1.4707240e-01
-1.1934750e-01
-8.4295689e-02
-4.4213461e-02
-3.9813346e-03
3.0817142e-02
5.6329559e-02
7.2133872e-02
8.1331731e-02
8.8949722e-02
9.9419124e-02
1.1446614e-01
1.3255650e-01
1.5014034e-01
1.6391243e-01
1.7274144e-01
1.7815015e-01
1.8310848e-01
1.8992742e-01
1.9860854e-01
2.0669568e-01
2.1069145e-01
2.0813741e-01
1.9910086e-01
1.8620431e-01
1.7318853e-01
1.6283429e-01
1.5544583e-01
1.4879362e-01
1.3957838e-01
1.2560456e-01
1.0743123e-01
8.8481826e-02
7.3375508e-02
6.5312143e-02
6.4033402e-02
6.5593758e-02
6.4089033e-02
5.4375369e-02
3.4334987e-02
5.5613501e-03
-2.7804909e-02
-6.1337718e-02
-9.2305053e-02
-1.2024226e-01
-1.4597279e-01
-1.6990332e-01
-1.9077838e-01
-2.0571834e-01
-2.1157564e-01
-2.0683243e-01
-1.9286101e-01
-1.7368079e-01
-1.5422651e-01
-1.3801392e-01
-1.2541783e-01
-1.1347400e-01
-9.7387229e-02
-7.3036704e-02
-3.9165533e-02
1.9236246e-03
4.5480384e-02
8.6480682e-02
1.2157910e-01
1.4982868e-01
1.7193709e-01
1.8868764e-01
1.9967196e-01
2.0324167e-01
1.9770291e-01
1.8292402e-01
1.6125397e-01
1.3704894e-01
1.1492308e-01
9.7643643e-02
8.4894015e-02
7.3654988e-02
6.0002463e-02
4.1363811e-02
1.8089354e-02
-6.4584218e-03
-2.7379239e-02
-4.0554113e-02
-4.4598866e-02
-4.1357492e-02
-3.4611085e-02
-2.7739100e-02
-2.1718045e-02
-1.4613377e-02
-2.8061363e-03
1.6811336e-02
4.4944744e-02
7.9323203e-02
1.1567395e-01
1.4965983e-01
1.7868052e-01
2.0250901e-01
2.2243381e-01
2.3953230e-01
2.5328636e-01
2.6150457e-01
2.6161806e-01
2.5255533e-01
2.3605122e-01
2.1649173e-01
1.9914561e-01
1.8759727e-01
1.8181278e-01
1.7800673e-01
1.7042737e-01
1.5407970e-01
1.2695030e-01
9.0639354e-02
4.9186085e-02
6.8980948e-03
-3.3421730e-02
-7.0821873e-02
-1.0515653e-01
-1.3560291e-01
-1.5987825e-01
-1.7476803e-01
-1.7776030e-01
-1.6886490e-01
-1.5145883e-01
-1.3149823e-01
-1.1536668e-01
-1.0737381e-01
-1.0811156e-01
-1.1448090e-01
-1.2143844e-01
-1.2468311e-01
-1.2294166e-01
-1.1862492e-01
-1.1649157e-01
-1.2106998e-01
-1.3426209e-01
-1.5441012e-01
-1.7723811e-01
-1.9798138e-01
-2.1337794e-01
-2.2242908e-01
-2.2572450e-01
-2.2403195e-01
-2.1720366e-01
-2.0413211e-01
-1.8378194e-01
-1.5660695e-01
-1.2532959e-01
-9.4394831e-02
-6.8223825e-02
-4.9155429e-02
-3.6229710e-02
-2.5591652e-02
-1.2441912e-02
6.4288396e-03
3.0874233e-02
5.7353747e-02
8.0637364e-02
9.6340833e-02
1.0296503e-01
1.0239765e-01
9.8669603e-02
9.5740288e-02
9.5635019e-02
9.7959881e-02
1.0088860e-01
1.0284990e-01
1.0384809e-01
1.0564615e-01
1.1069292e-01
1.2040523e-01
1.3385998e-01
1.4776509e-01
1.5782413e-01
1.6077687e-01
1.5598120e-01
1.4562545e-01
1.3340241e-01
1.2236695e-01
1.1325502e-01
1.0430816e-01
9.2681177e-02
7.6506661e-02
5.6337978e-02
3.5120994e-02
1.6703964e-02
3.7314627e-03
-3.8615562e-03
-8.8967641e-03
-1.5540747e-02
-2.7262371e-02
-4.5292059e-02
-6.8359631e-02
-9.3800720e-02
-1.1944220e-01
-1.4520861e-01
-1.7343141e-01
-2.0751683e-01
-2.4963464e-01
-2.9879554e-01
-3.5053948e-01
-3.9851028e-01
-4.3703772e-01
-4.6322394e-01
-4.7738925e-01
-4.8179888e-01
-4.7857243e-01
-4.6801162e-01
-4.4827787e-01
-4.1664088e-01
-3.7162478e-01
-3.1476547e-01
-2.5087257e-01
-1.8658217e-01
-1.2797183e-01
-7.8494235e-02
-3.8275284e-02
-5.0808559e-03
2.3668750e-02
4.9052248e-02
7.0040662e-02
8.4428325e-02
9.0677748e-02
8.9509118e-02
8.4193574e-02
7.9233147e-02
7.8086808e-02
8.1292625e-02
8.6197851e-02
8.8518943e-02
8.4791487e-02
7.4266827e-02
5.9229821e-02
4.3671882e-02
3.1191099e-02
2.3401507e-02
1.9733233e-02
1.8567349e-02
1.8879562e-02
2.1388702e-02
2.8508881e-02
4.3008961e-02
6.6051302e-02
9.5806627e-02
1.2764300e-01
1.5595187e-01
1.7662224e-01
1.8877875e-01
1.9484787e-01
1.9891082e-01
2.0421785e-01
2.1126433e-01
2.1757623e-01
2.1938521e-01
2.1425040e-01
2.0308613e-01
1.9039186e-01
1.8252091e-01
1.8490594e-01
1.9971732e-01
2.2513923e-01
2.5646303e-01
2.8823066e-01
3.1627334e-01
3.3869286e-01
3.5546110e-01
3.6711133e-01
3.7352197e-01
3.7368863e-01
3.6666969e-01
3.5302193e-01
3.3562981e-01
3.1915201e-01
3.0810775e-01
3.0450388e-01
3.0638549e-01
3.0826759e-01
3.0328699e-01
2.8598768e-01
2.5442182e-01
2.1061030e-01
1.5917392e-01
1.0489674e-01
5.0599483e-02
-3.5446621e-03
-5.9056356e-02
-1.1728685e-01
-1.7776379e-01
-2.3764548e-01
-2.9255733e-01
-3.3832411e-01
-3.7256765e-01
-3.9519826e-01
-4.0755599e-01
-4.1089025e-01
-4.0528526e-01
-3.8975995e-01
-3.6348784e-01
-3.2738439e-01
-2.8501578e-01
-2.4211779e-01
-2.0482310e-01
-1.7744596e-01
-1.6093490e-01
-1.5278803e-01
-1.4851101e-01
-1.4388771e-01
-1.3683680e-01
-1.2783985e-01
-1.1880286e-01
-1.1112750e-01
-1.0414566e-01
-9.4861592e-02
-7.9291395e-02
-5.4761876e-02
-2.1880498e-02
1.4931503e-02
