# Supplementary material for: Characterization of the disruption of neural control strategies for dynamic fingertip forces from attractor reconstruction
Source: PLoS One. 2017 Feb 13;12(2):e0172025. doi: 10.1371/journal.pone.0172025 (PMC5305200; doi:10.1371/journal.pone.0172025)
Supplement: S2 File — Zip file containing the code to reproduce the results of our study. (ZIP) [file pone.0172025.s002.zip › PLOS_One_Code/tis_OL/y8_1.dat]

5.3890871e-02
-3.4474182e-02
-1.1419004e-01
-1.7824680e-01
-2.2514416e-01
-2.5792688e-01
-2.8124737e-01
-2.9812563e-01
-3.0803295e-01
-3.0720479e-01
-2.9093619e-01
-2.5648756e-01
-2.0489637e-01
-1.4081154e-01
-7.0765276e-02
-1.0193221e-03
6.3971036e-02
1.2187734e-01
1.7161114e-01
2.1196533e-01
2.4086445e-01
2.5586295e-01
2.5564763e-01
2.4159910e-01
2.1832238e-01
1.9257768e-01
1.7099517e-01
1.5773138e-01
1.5328134e-01
1.5502460e-01
1.5916760e-01
1.6298539e-01
1.6610269e-01
1.7015379e-01
1.7714010e-01
1.8757263e-01
1.9959480e-01
2.0960897e-01
2.1394296e-01
2.1055676e-01
1.9993337e-01
1.8471337e-01
1.6813369e-01
1.5202812e-01
1.3560145e-01
1.1575862e-01
8.8710722e-02
5.1817608e-02
4.6410051e-03
-5.1299486e-02
-1.1392064e-01
-1.8229753e-01
-2.5752324e-01
-3.4193242e-01
-4.3699067e-01
-5.4113558e-01
-6.4900970e-01
-7.5271552e-01
-8.4451840e-01
-9.1960475e-01
-9.7749714e-01
-1.0214676e+00
-1.0563435e+00
-1.0859261e+00
-1.1113686e+00
-1.1312093e+00
-1.1428047e+00
-1.1442194e+00
-1.1354427e+00
-1.1182220e+00
-1.0946476e+00
-1.0653798e+00
-1.0286543e+00
-9.8087167e-01
-9.1868438e-01
-8.4139872e-01
-7.5213469e-01
-6.5700864e-01
-5.6286775e-01
-4.7479883e-01
-3.9460326e-01
-3.2098348e-01
-2.5132510e-01
-1.8390826e-01
-1.1903476e-01
-5.8328169e-02
-2.7119452e-03
4.9565311e-02
1.0351850e-01
1.6615439e-01
2.4391180e-01
3.3999275e-01
4.5281421e-01
5.7638562e-01
7.0252026e-01
8.2374808e-01
9.3540757e-01
1.0359941e+00
1.1258936e+00
1.2054702e+00
1.2737418e+00
1.3284350e+00
1.3672886e+00
1.3896691e+00
1.3973612e+00
1.3938559e+00
1.3823540e+00
1.3636498e+00
1.3353501e+00
1.2930302e+00
1.2325989e+00
1.1524760e+00
1.0544663e+00
9.4296836e-01
8.2299018e-01
6.9807157e-01
5.6926118e-01
4.3569552e-01
2.9648479e-01
1.5290253e-01
9.6115702e-03
-1.2588655e-01
-2.4538219e-01
-3.4255669e-01
-4.1466040e-01
-4.6238635e-01
-4.8813170e-01
-4.9385253e-01
-4.7992422e-01
-4.4570213e-01
-3.9138488e-01
-3.1993370e-01
-2.3767615e-01
-1.5302344e-01
-7.3958055e-02
-5.6673884e-03
5.0511727e-02
9.6418427e-02
1.3504136e-01
1.6820016e-01
1.9521551e-01
2.1325756e-01
2.1905008e-01
2.1091461e-01
1.9001420e-01
1.6002421e-01
1.2528483e-01
8.8449909e-02
4.9047164e-02
3.8623713e-03
-5.1014396e-02
-1.1765455e-01
-1.9475581e-01
-2.7796028e-01
-3.6175059e-01
-4.4175657e-01
-5.1612275e-01
-5.8516615e-01
-6.4958021e-01
-7.0835813e-01
-7.5781198e-01
-7.9237041e-01
-8.0675387e-01
-7.9833644e-01
-7.6839787e-01
-7.2161224e-01
-6.6414740e-01
-6.0147798e-01
-5.3703488e-01
-4.7230623e-01
-4.0824146e-01
-3.4696858e-01
-2.9250946e-01
-2.4987780e-01
-2.2309152e-01
-2.1324913e-01
-2.1772470e-01
-2.3103153e-01
-2.4710819e-01
-2.6189804e-01
-2.7472788e-01
-2.8761737e-01
-3.0295787e-01
-3.2104171e-01
-3.3895996e-01
-3.5146322e-01
-3.5316362e-01
-3.4073316e-01
-3.1390187e-01
-2.7482000e-01
-2.2621853e-01
-1.6943319e-01
-1.0346923e-01
-2.5742907e-02
6.5810024e-02
1.7043363e-01
2.8349452e-01
3.9744222e-01
5.0433073e-01
5.9856087e-01
6.7851289e-01
7.4635596e-01
8.0613429e-01
8.6111876e-01
9.1193975e-01
9.5654517e-01
9.9176239e-01
1.0152296e+00
1.0264275e+00
1.0262574e+00
1.0154837e+00
9.9301575e-01
9.5518183e-01
8.9666195e-01
8.1281471e-01
7.0224965e-01
5.6823838e-01
4.1818758e-01
2.6150621e-01
1.0701638e-01
-3.8865303e-02
-1.7249613e-01
-2.9203448e-01
-3.9592649e-01
-4.8193569e-01
-5.4746030e-01
-5.9103605e-01
-6.1403239e-01
-6.2122842e-01
-6.1955765e-01
-6.1548936e-01
-6.1239652e-01
-6.0926771e-01
-6.0142038e-01
-5.8289961e-01
-5.4932728e-01
-4.9964262e-01
-4.3588670e-01
-3.6146032e-01
-2.7911974e-01
-1.8992050e-01
-9.3653118e-02
9.5498523e-03
1.1745864e-01
2.2500389e-01
3.2514778e-01
4.1105041e-01
4.7844651e-01
5.2695513e-01
5.5958686e-01
5.8070939e-01
5.9360281e-01
5.9895342e-01
5.9507718e-01
5.7967340e-01
5.5203178e-01
5.1432716e-01
4.7113150e-01
4.2732648e-01
3.8561673e-01
3.4514454e-01
3.0203406e-01
2.5150697e-01
1.9032898e-01
1.1826142e-01
3.7799697e-02
-4.7563327e-02
-1.3541491e-01
-2.2549786e-01
-3.1917038e-01
-4.1767966e-01
-5.2028264e-01
-6.2325086e-01
-7.2037855e-01
-8.0491841e-01
-8.7207128e-01
-9.2069799e-01
-9.5325750e-01
-9.7398544e-01
-9.8636328e-01
-9.9131179e-01
-9.8702604e-01
-9.7036633e-01
-9.3889007e-01
-8.9232441e-01
-8.3263847e-01
-7.6274509e-01
-6.8474658e-01
-5.9892847e-01
-5.0423361e-01
-4.0002688e-01
-2.8805828e-01
-1.7324719e-01
-6.2624883e-02
3.7021598e-02
1.2154650e-01
1.9073347e-01
2.4787600e-01
2.9778330e-01
3.4416145e-01
3.8776675e-01
4.2633411e-01
4.5623488e-01
4.7480478e-01
4.8191953e-01
4.7989292e-01
4.7183100e-01
4.5954697e-01
4.4239613e-01
4.1779781e-01
3.8317073e-01
3.3809781e-01
2.8533635e-01
2.3002561e-01
1.7758432e-01
1.3152744e-01
9.2388386e-02
5.8238510e-02
2.6393193e-02
-4.6959324e-03
-3.4380502e-02
-6.0166963e-02
-7.9334698e-02
-9.0866662e-02
-9.6429180e-02
-9.9748586e-02
-1.0476569e-01
-1.1358507e-01
-1.2528032e-01
-1.3627172e-01
-1.4224272e-01
-1.4054006e-01
-1.3152765e-01
-1.1806754e-01
-1.0359203e-01
-9.0040390e-02
-7.6873045e-02
-6.1672146e-02
-4.1905333e-02
-1.6775949e-02
1.1945723e-02
4.0654401e-02
6.5865661e-02
8.6301355e-02
1.0390397e-01
1.2317773e-01
1.4911673e-01
1.8471028e-01
2.2933428e-01
2.7898483e-01
3.2831196e-01
3.7331137e-01
4.1309815e-01
4.4974437e-01
4.8637670e-01
5.2486313e-01
5.6462797e-01
6.0323089e-01
6.3815522e-01
6.6863222e-01
6.9641469e-01
7.2496575e-01
7.5736068e-01
7.9401079e-01
8.3154693e-01
8.6356898e-01
8.8291708e-01
8.8432122e-01
8.6612332e-01
8.3025488e-01
7.8050388e-01
7.1997207e-01
6.4916451e-01
5.6590985e-01
4.6718335e-01
3.5162279e-01
2.2110781e-01
8.0488894e-02
-6.4259229e-02
-2.0830885e-01
-3.4932361e-01
-4.8709848e-01
-6.2182147e-01
-7.5214214e-01
-8.7422230e-01
-9.8227413e-01
-1.0702930e+00
-1.1340784e+00
-1.1724926e+00
-1.1873542e+00
-1.1820737e+00
-1.1597838e+00
-1.1220353e+00
-1.0688877e+00
-1.0003725e+00
-9.1831937e-01
-8.2717431e-01
-7.3308913e-01
-6.4174515e-01
-5.5618724e-01
-4.7589984e-01
-3.9764203e-01
-3.1764179e-01
-2.3399852e-01
-1.4793847e-01
-6.3206311e-02
1.5968907e-02
8.7084508e-02
1.5053567e-01
2.0917121e-01
2.6647982e-01
3.2437279e-01
3.8180676e-01
4.3507067e-01
4.7960702e-01
5.1229175e-01
5.3276693e-01
5.4299165e-01
5.4532782e-01
5.4043810e-01
5.2637638e-01
4.9947914e-01
4.5657572e-01
3.9723704e-01
3.2471191e-01
2.4496344e-01
1.6435416e-01
8.7282022e-02
1.5018332e-02
-5.3719694e-02
-1.2086020e-01
-1.8679832e-01
-2.4911457e-01
-3.0290003e-01
-3.4259771e-01
-3.6440539e-01
-3.6788249e-01
-3.5588945e-01
-3.3301973e-01
-3.0348992e-01
-2.6965870e-01
-2.3201777e-01
-1.9070181e-01
-1.4751520e-01
-1.0693621e-01
-7.5180480e-02
-5.7749982e-02
-5.6914498e-02
-7.0614883e-02
-9.3414161e-02
-1.1896800e-01
-1.4271781e-01
-1.6343677e-01
-1.8284237e-01
-2.0351166e-01
-2.2633280e-01
-2.4902573e-01
-2.6658682e-01
-2.7336828e-01
-2.6564039e-01
-2.4328133e-01
-2.0973126e-01
-1.7029733e-01
-1.2976888e-01
-9.0605465e-02
-5.2617136e-02
-1.4228759e-02
2.5599432e-02
6.6207624e-02
1.0561510e-01
1.4202767e-01
1.7534384e-01
2.0764347e-01
2.4223408e-01
2.8159442e-01
3.2529462e-01
3.6919219e-01
4.0654123e-01
4.3055286e-01
4.3717564e-01
4.2675179e-01
4.0370720e-01
3.7437525e-01
3.4406157e-01
3.1495729e-01
2.8605232e-01
2.5493695e-01
2.2018652e-01
1.8279755e-01
1.4590925e-01
1.1308881e-01
8.6208557e-02
6.4186030e-02
4.3425229e-02
1.9787378e-02
-9.0270364e-03
-4.2038940e-02
-7.5309431e-02
-1.0385257e-01
-1.2406278e-01
-1.3532919e-01
-1.4007639e-01
-1.4233870e-01
-1.4565362e-01
-1.5139333e-01
-1.5849318e-01
-1.6475462e-01
-1.6883329e-01
-1.7149475e-01
-1.7525114e-01
-1.8265918e-01
-1.9443504e-01
-2.0856025e-01
-2.2089954e-01
-2.2704322e-01
-2.2440941e-01
-2.1335122e-01
-1.9648821e-01
-1.7660559e-01
-1.5442686e-01
-1.2762622e-01
-9.1681519e-02
-4.2185824e-02
2.2519502e-02
9.9789739e-02
1.8313350e-01
2.6452535e-01
3.3732606e-01
3.9822039e-01
4.4723996e-01
4.8612717e-01
5.1622504e-01
5.3720126e-01
5.4730189e-01
5.4491878e-01
5.3044178e-01
5.0710021e-01
4.8009957e-01
4.5445708e-01
4.3273585e-01
4.1392678e-01
3.9411782e-01
3.6865737e-01
3.3471908e-01
2.9294618e-01
2.4728032e-01
2.0297744e-01
1.6390730e-01
1.3080121e-01
1.0146097e-01
7.2563660e-02
4.1780822e-02
8.9661870e-03
-2.4194422e-02
-5.5835815e-02
-8.5833572e-02
-1.1665954e-01
-1.5244532e-01
-1.9668274e-01
-2.4987877e-01
-3.0854794e-01
-3.6617526e-01
-4.1571619e-01
-4.5240450e-01
-4.7544572e-01
-4.8769185e-01
-4.9348480e-01
-4.9593393e-01
-4.9520148e-01
-4.8871555e-01
-4.7308078e-01
-4.4647239e-01
-4.1005855e-01
-3.6765691e-01
-3.2393891e-01
-2.8232834e-01
-2.4382127e-01
-2.0735608e-01
-1.7148313e-01
-1.3630149e-01
-1.0442642e-01
-8.0365256e-02
-6.8595399e-02
-7.1263089e-02
-8.6675679e-02
-1.0955245e-01
-1.3311310e-01
-1.5189020e-01
-1.6361151e-01
-1.6911637e-01
-1.7054450e-01
-1.6906483e-01
-1.6358579e-01
-1.5118897e-01
-1.2897970e-01
-9.6240380e-02
-5.5559108e-02
-1.2166902e-02
2.8175159e-02
6.1529531e-02
8.7170967e-02
1.0743688e-01
1.2617634e-01
1.4658802e-01
1.6963569e-01
1.9392569e-01
2.1702354e-01
2.3733691e-01
2.5537649e-01
2.7355804e-01
2.9460961e-01
3.1957514e-01
3.4667969e-01
3.7177907e-01
3.9018281e-01
3.9882015e-01
3.9746663e-01
3.8831284e-01
3.7419730e-01
3.5662172e-01
3.3474294e-01
3.0591261e-01
2.6741914e-01
2.1841784e-01
1.6097333e-01
9.9601435e-02
3.9404957e-02
-1.6285756e-02
-6.7341851e-02
-1.1636802e-01
-1.6662966e-01
-2.1964297e-01
-2.7375713e-01
-3.2449504e-01
-3.6657568e-01
-3.9657344e-01
-4.1465083e-01
-4.2432642e-01
-4.3047027e-01
-4.3675211e-01
-4.4401319e-01
-4.5040619e-01
-4.5304529e-01
-4.5004908e-01
-4.4176118e-01
-4.3053129e-01
-4.1925595e-01
-4.0953012e-01
-4.0052177e-01
-3.8932414e-01
-3.7262914e-01
-3.4868027e-01
-3.1825092e-01
-2.8400005e-01
-2.4856490e-01
-2.1249335e-01
-1.7319177e-01
-1.2560561e-01
-6.4573064e-02
1.2215834e-02
1.0237238e-01
1.9927927e-01
2.9462088e-01
3.8149590e-01
4.5649085e-01
5.1985523e-01
5.7396615e-01
6.2112734e-01
6.6202041e-01
6.9560989e-01
7.2035253e-01
7.3580173e-01
7.4350183e-01
7.4649866e-01
7.4765426e-01
7.4773788e-01
7.4442859e-01
7.3286261e-01
7.0758488e-01
6.6502836e-01
6.0523833e-01
5.3188227e-01
4.5057258e-01
3.6649914e-01
2.8270533e-01
1.9991553e-01
1.1788207e-01
3.7304429e-02
-3.8964717e-02
-1.0632949e-01
-1.6042056e-01
-1.9944945e-01
-2.2537348e-01
-2.4312337e-01
-2.5847452e-01
-2.7582982e-01
-2.9696410e-01
-3.2121561e-01
-3.4698048e-01
-3.7362060e-01
-4.0249795e-01
-4.3635832e-01
-4.7737782e-01
-5.2503601e-01
-5.7510921e-01
-6.2049410e-01
-6.5361692e-01
-6.6930100e-01
-6.6661099e-01
-6.4867557e-01
-6.2063095e-01
-5.8692951e-01
-5.4955944e-01
-5.0805227e-01
-4.6106607e-01
-4.0845157e-01
-3.5246201e-01
-2.9734879e-01
-2.4760619e-01
-2.0586209e-01
-1.7153697e-01
-1.4103693e-01
-1.0952756e-01
-7.3412221e-02
-3.2075770e-02
1.2142378e-02
5.5640751e-02
9.5808984e-02
1.3247085e-01
1.6765227e-01
2.0382163e-01
2.4173076e-01
2.7927058e-01
3.1209418e-01
3.3560290e-01
3.4707629e-01
3.4680446e-01
3.3776890e-01
3.2407879e-01
3.0890547e-01
2.9308035e-01
2.7532049e-01
2.5399968e-01
2.2926287e-01
2.0404140e-01
1.8326515e-01
1.7164855e-01
1.7126205e-01
1.8029774e-01
1.9378445e-01
2.0588127e-01
2.1251931e-01
2.1298284e-01
2.0959400e-01
2.0576791e-01
2.0365750e-01
2.0275021e-01
2.0011709e-01
1.9206781e-01
1.7623688e-01
1.5292538e-01
1.2493577e-01
9.5980850e-02
6.8589007e-02
4.2751740e-02
1.6139458e-02
-1.4218171e-02
-4.9777336e-02
-8.9110446e-02
-1.2813258e-01
-1.6191350e-01
-1.8715269e-01
-2.0381423e-01
-2.1482007e-01
-2.2399883e-01
-2.3361626e-01
-2.4292447e-01
-2.4844436e-01
-2.4575130e-01
-2.3175234e-01
-2.0617497e-01
-1.7148487e-01
-1.3137997e-01
-8.8774811e-02
-4.4465564e-02
2.6982093e-03
5.4232790e-02
1.1004884e-01
1.6736255e-01
2.2123964e-01
2.6659512e-01
3.0058635e-01
3.2398144e-01
3.4058227e-01
3.5490261e-01
3.6940356e-01
3.8295419e-01
3.9144215e-01
3.9009816e-01
3.7614196e-01
3.5032285e-01
3.1658263e-01
2.8003642e-01
2.4439071e-01
2.1025161e-01
1.7522664e-01
1.3568071e-01
8.9130470e-02
3.5969840e-02
-2.0407673e-02
-7.5164925e-02
-1.2434719e-01
-1.6653693e-01
-2.0279824e-01
-2.3501542e-01
-2.6379956e-01
-2.8737419e-01
-3.0215461e-01
-3.0468686e-01
-2.9386280e-01
-2.7216707e-01
-2.4519647e-01
-2.1963280e-01
-2.0072383e-01
-1.9060718e-01
-1.8833010e-01
-1.9143179e-01
-1.9802219e-01
-2.0803555e-01
-2.2296365e-01
-2.4435169e-01
-2.7196970e-01
-3.0271030e-01
-3.3101976e-01
-3.5091768e-01
-3.5858065e-01
-3.5394761e-01
-3.4043728e-01
-3.2306561e-01
-3.0606912e-01
-2.9125202e-01
-2.7780695e-01
-2.6353338e-01
-2.4659599e-01
-2.2669876e-01
-2.0497813e-01
-1.8280530e-01
-1.6046099e-01
-1.3668425e-01
-1.0942738e-01
-7.7433828e-02
-4.1838941e-02
-6.8187712e-03
2.1418830e-02
3.7124442e-02
3.7804958e-02
2.5837545e-02
7.9854866e-03
-7.0428020e-03
-1.1830671e-02
-2.6720793e-03
1.9945572e-02
5.2772217e-02
9.2096850e-02
1.3549141e-01
1.8198478e-01
2.3073968e-01
2.7936645e-01
3.2318826e-01
3.5604556e-01
3.7232673e-01
3.6930119e-01
3.4857793e-01
3.1577499e-01
2.7836480e-01
2.4273732e-01
2.1203183e-01
1.8584011e-01
1.6177731e-01
1.3785647e-01
1.1424646e-01
9.3449295e-02
7.8813834e-02
7.2268665e-02
7.2771689e-02
7.6612112e-02
7.9416285e-02
7.8526661e-02
7.4265015e-02
6.9382625e-02
6.7054258e-02
6.8560984e-02
7.1996724e-02
7.2763455e-02
6.5625711e-02
4.7285834e-02
1.8171549e-02
-1.7514093e-02
-5.3531220e-02
-8.4188353e-02
-1.0639574e-01
-1.2017239e-01
-1.2747571e-01
-1.3018902e-01
-1.2861361e-01
-1.2143336e-01
-1.0707865e-01
-8.5484472e-02
-5.9011423e-02
-3.1864546e-02
-8.3298232e-03
9.1010660e-03
2.0626286e-02
2.8576137e-02
3.5719363e-02
4.3373572e-02
5.0444213e-02
5.4004861e-02
5.1069453e-02
4.0527052e-02
2.4201393e-02
6.4379001e-03
-7.7096554e-03
-1.4813267e-02
-1.4574925e-02
-9.5518800e-03
-3.2246992e-03
2.4608908e-03
8.5878829e-03
1.8835734e-02
3.7336261e-02
6.6091462e-02
1.0343248e-01
1.4432540e-01
1.8231901e-01
2.1209245e-01
2.3126424e-01
2.4055027e-01
2.4229727e-01
2.3838114e-01
2.2883997e-01
2.1204893e-01
1.8617937e-01
1.5097082e-01
1.0880349e-01
6.4421572e-02
2.3233492e-02
-1.1056076e-02
-3.8053766e-02
-6.0399657e-02
-8.1753091e-02
-1.0434223e-01
-1.2754605e-01
-1.4827762e-01
-1.6292446e-01
-1.6972794e-01
-1.7015710e-01
-1.6836796e-01
-1.6902738e-01
-1.7483169e-01
-1.8521310e-01
-1.9692398e-01
-2.0604923e-01
-2.1025598e-01
-2.1005634e-01
-2.0842681e-01
-2.0901864e-01
-2.1398269e-01
-2.2264147e-01
-2.3176035e-01
-2.3732230e-01
-2.3686985e-01
-2.3105726e-01
-2.2345332e-01
-2.1867334e-01
-2.1986229e-01
-2.2685326e-01
-2.3598223e-01
-2.4172801e-01
-2.3928851e-01
-2.2654520e-01
-2.0429834e-01
-1.7488931e-01
-1.4031459e-01
-1.0104659e-01
-5.6172348e-02
-4.6332350e-03
5.3281057e-02
1.1517323e-01
1.7708469e-01
2.3517043e-01
2.8760769e-01
3.3556071e-01
3.8247277e-01
4.3191952e-01
4.8509013e-01
5.3921133e-01
5.8784148e-01
6.2306519e-01
6.3855173e-01
6.3186628e-01
6.0483943e-01
5.6196099e-01
5.0789415e-01
4.4562649e-01
3.7625051e-01
3.0025968e-01
2.1933236e-01
1.3736819e-01
5.9967512e-02
-7.5895796e-03
-6.2772355e-02
-1.0708922e-01
-1.4538399e-01
-1.8355516e-01
-2.2588954e-01
-2.7320844e-01
-3.2265107e-01
-3.6925611e-01
-4.0853230e-01
-4.3851506e-01
-4.6007734e-01
-4.7540513e-01
-4.8578054e-01
-4.9024750e-01
-4.8604223e-01
-4.7045716e-01
-4.4296473e-01
-4.0631533e-01
-3.6586187e-01
-3.2734634e-01
-2.9434960e-01
-2.6685776e-01
-2.4170891e-01
-2.1460942e-01
-1.8260930e-01
-1.4571624e-01
-1.0682521e-01
-7.0080622e-02
-3.8585128e-02
-1.2668687e-02
1.0293623e-02
3.4305598e-02
6.2319124e-02
9.4493846e-02
1.2821895e-01
1.5978585e-01
1.8663928e-01
2.0886352e-01
2.2897566e-01
2.5007838e-01
2.7353038e-01
2.9768811e-01
3.1855621e-01
3.3193346e-01
3.3576630e-01
3.3140001e-01
3.2310332e-01
3.1611194e-01
3.1412943e-01
3.1757598e-01
3.2358627e-01
3.2774745e-01
3.2649395e-01
3.1878504e-01
3.0623863e-01
2.9171990e-01
2.7717583e-01
2.6205572e-01
2.4345536e-01
2.1803571e-01
1.8454324e-01
1.4533188e-01
1.0589259e-01
7.2577697e-02
4.9781171e-02
3.8115830e-02
3.4402251e-02
3.3232707e-02
2.9240603e-02
1.9033961e-02
1.9125832e-03
-2.0909616e-02
-4.7961039e-02
-7.8860804e-02
-1.1440421e-01
-1.5532296e-01
-2.0060453e-01
-2.4659416e-01
-2.8762350e-01
-3.1800068e-01
-3.3437077e-01
-3.3711058e-01
-3.2986619e-01
-3.1744699e-01
-3.0329834e-01
-2.8795204e-01
-2.6921639e-01
-2.4394017e-01
-2.1035346e-01
-1.6962686e-01
-1.2572674e-01
-8.3643904e-02
-4.7009745e-02
-1.6477134e-02
1.0199995e-02
3.6458098e-02
6.4565451e-02
9.3886984e-02
1.2069108e-01
1.3965186e-01
1.4627107e-01
1.3881718e-01
1.1863657e-01
8.8771099e-02
5.1919329e-02
9.1201202e-03
-4.0048852e-02
-9.5988206e-02
-1.5730452e-01
-2.1987688e-01
-2.7746643e-01
-3.2379845e-01
-3.5513976e-01
-3.7189861e-01
-3.7827363e-01
-3.8018535e-01
-3.8265789e-01
-3.8795991e-01
-3.9535798e-01
-4.0253084e-01
-4.0774395e-01
-4.1135259e-01
-4.1560057e-01
-4.2279339e-01
-4.3301308e-01
-4.4289510e-01
-4.4632808e-01
-4.3674472e-01
-4.0978000e-01
-3.6493686e-01
-3.0545325e-01
-2.3651132e-01
-1.6282934e-01
-8.6968233e-02
-9.1656617e-03
7.1387643e-02
1.5467580e-01
2.3858197e-01
3.1908319e-01
3.9188148e-01
4.5453642e-01
5.0781116e-01
5.5527769e-01
6.0120210e-01
6.4790901e-01
6.9425473e-01
7.3606439e-01
7.6813006e-01
7.8660649e-01
7.9060716e-01
7.8221953e-01
7.6490128e-01
7.4115937e-01
7.1095304e-01
6.7183235e-01
6.2068535e-01
5.5598299e-01
4.7921997e-01
3.9479846e-01
3.0840930e-01
2.2471443e-01
1.4560781e-01
7.0136351e-02
-3.8233126e-03
-7.7177598e-02
-1.4797542e-01
-2.1146428e-01
-2.6186273e-01
-2.9495032e-01
-3.1003345e-01
-3.1014703e-01
-3.0045610e-01
-2.8593293e-01
-2.6972365e-01
-2.5304110e-01
-2.3639524e-01
-2.2117445e-01
-2.1044679e-01
-2.0834251e-01
-2.1818324e-01
-2.4025021e-01
-2.7040564e-01
-3.0050102e-01
-3.2064240e-01
-3.2233204e-01
-3.0100298e-01
-2.5692179e-01
-1.9444441e-01
-1.2040169e-01
