# Supplementary material for: Characterization of the disruption of neural control strategies for dynamic fingertip forces from attractor reconstruction
Source: PLoS One. 2017 Feb 13;12(2):e0172025. doi: 10.1371/journal.pone.0172025 (PMC5305200; doi:10.1371/journal.pone.0172025)
Supplement: S2 File — Zip file containing the code to reproduce the results of our study. (ZIP) [file pone.0172025.s002.zip › PLOS_One_Code/tis_OL/y8_2.dat]

-2.1971118e-01
-4.1237228e-01
-5.9410431e-01
-7.5639943e-01
-8.9477069e-01
-1.0089908e+00
-1.1020018e+00
-1.1776789e+00
-1.2382555e+00
-1.2825282e+00
-1.3057737e+00
-1.3016130e+00
-1.2649887e+00
-1.1946463e+00
-1.0937864e+00
-9.6871008e-01
-8.2640849e-01
-6.7245428e-01
-5.1019381e-01
-3.4152722e-01
-1.6881269e-01
3.2623286e-03
1.6721763e-01
3.1433009e-01
4.3740868e-01
5.3315829e-01
6.0286848e-01
6.5124639e-01
6.8414243e-01
7.0632442e-01
7.2031630e-01
7.2673324e-01
7.2575097e-01
7.1867438e-01
7.0846370e-01
6.9874952e-01
6.9188810e-01
6.8727261e-01
6.8105094e-01
6.6761411e-01
6.4210705e-01
6.0255273e-01
5.5046401e-01
4.8969813e-01
4.2420908e-01
3.5594462e-01
2.8408932e-01
2.0608358e-01
1.1980807e-01
2.5620242e-02
-7.3056819e-02
-1.7109725e-01
-2.6426348e-01
-3.5145076e-01
-4.3523418e-01
-5.2044214e-01
-6.1154814e-01
-7.1016243e-01
-8.1375648e-01
-9.1617629e-01
-1.0096953e+00
-1.0875225e+00
-1.1453689e+00
-1.1813801e+00
-1.1949477e+00
-1.1855720e+00
-1.1526633e+00
-1.0964062e+00
-1.0191077e+00
-9.2610708e-01
-8.2547237e-01
-7.2625686e-01
-6.3582856e-01
-5.5746606e-01
-4.8953069e-01
-4.2675854e-01
-3.6301655e-01
-2.9408550e-01
-2.1911398e-01
-1.4020019e-01
-6.0618730e-02
1.7118438e-02
9.2240823e-02
1.6523201e-01
2.3623426e-01
3.0344643e-01
3.6267555e-01
4.0845718e-01
4.3620970e-01
4.4429641e-01
4.3482386e-01
4.1260653e-01
3.8284383e-01
3.4894114e-01
3.1178637e-01
2.7078709e-01
2.2585832e-01
1.7902952e-01
1.3468729e-01
9.8314593e-02
7.4324259e-02
6.4056568e-02
6.5139511e-02
7.2829076e-02
8.2712360e-02
9.3177406e-02
1.0618115e-01
1.2592219e-01
1.5624792e-01
1.9829976e-01
2.4967585e-01
3.0546722e-01
3.6053710e-01
4.1185374e-01
4.5970282e-01
5.0715253e-01
5.5804846e-01
6.1468638e-01
6.7654424e-01
7.4073694e-01
8.0369335e-01
8.6286589e-01
9.1745236e-01
9.6776969e-01
1.0136642e+00
1.0529817e+00
1.0812457e+00
1.0929812e+00
1.0840183e+00
1.0534805e+00
1.0043346e+00
9.4209043e-01
8.7219580e-01
7.9752691e-01
7.1747517e-01
6.2920934e-01
5.3037103e-01
4.2160571e-01
3.0741318e-01
1.9479748e-01
9.0498170e-02
-1.6538704e-03
-8.1869110e-02
-1.5349042e-01
-2.2062046e-01
-2.8562831e-01
-3.4784632e-01
-4.0408367e-01
-4.5065637e-01
-4.8575207e-01
-5.1064118e-01
-5.2897922e-01
-5.4473766e-01
-5.6011520e-01
-5.7467478e-01
-5.8618130e-01
-5.9258065e-01
-5.9381120e-01
-5.9225262e-01
-5.9151798e-01
-5.9429792e-01
-6.0050703e-01
-6.0687429e-01
-6.0842960e-01
-6.0130026e-01
-5.8532235e-01
-5.6485705e-01
-5.4717897e-01
-5.3929774e-01
-5.4500192e-01
-5.6366384e-01
-5.9125721e-01
-6.2284839e-01
-6.5511512e-01
-6.8756317e-01
-7.2191494e-01
-7.6010832e-01
-8.0206264e-01
-8.4456753e-01
-8.8206860e-01
-9.0892949e-01
-9.2177439e-01
-9.2051923e-01
-9.0758650e-01
-8.8588058e-01
-8.5677818e-01
-8.1931386e-01
-7.7098071e-01
-7.0961539e-01
-6.3519836e-01
-5.5040128e-01
-4.5945402e-01
-3.6597787e-01
-2.7109798e-01
-1.7302118e-01
-6.8486899e-02
4.4599813e-02
1.6488898e-01
2.8707996e-01
4.0351355e-01
5.0692558e-01
5.9286442e-01
6.6064232e-01
7.1252117e-01
7.5161753e-01
7.7961103e-01
7.9556043e-01
7.9660200e-01
7.8011295e-01
7.4594600e-01
6.9740194e-01
6.4049728e-01
5.8203150e-01
5.2751008e-01
4.7996775e-01
4.4020339e-01
4.0817890e-01
3.8467715e-01
3.7208003e-01
3.7358545e-01
3.9121009e-01
4.2384431e-01
4.6668461e-01
5.1251853e-01
5.5423230e-01
5.8723560e-01
6.1056862e-01
6.2616735e-01
6.3674242e-01
6.4355375e-01
6.4548552e-01
6.3993260e-01
6.2474553e-01
5.9993397e-01
5.6818516e-01
5.3388492e-01
5.0098523e-01
4.7081889e-01
4.4126685e-01
4.0792549e-01
3.6660292e-01
3.1566585e-01
2.5691175e-01
1.9454092e-01
1.3292281e-01
7.4516218e-02
1.9112846e-02
-3.5246487e-02
-9.0259386e-02
-1.4545303e-01
-1.9759081e-01
-2.4190472e-01
-2.7458072e-01
-2.9509441e-01
-3.0699180e-01
-3.1659874e-01
-3.3031566e-01
-3.5185793e-01
-3.8075663e-01
-4.1279876e-01
-4.4210662e-01
-4.6365193e-01
-4.7481818e-01
-4.7536651e-01
-4.6620892e-01
-4.4799437e-01
-4.2044340e-01
-3.8284593e-01
-3.3545088e-01
-2.8085492e-01
-2.2429753e-01
-1.7232940e-01
-1.3043867e-01
-1.0101957e-01
-8.2853173e-02
-7.2321377e-02
-6.5662202e-02
-6.1093412e-02
-5.9676628e-02
-6.4414838e-02
-7.8053365e-02
-1.0084705e-01
-1.2967009e-01
-1.5913443e-01
-1.8414414e-01
-2.0232879e-01
-2.1489653e-01
-2.2553542e-01
-2.3813004e-01
-2.5458096e-01
-2.7384865e-01
-2.9266616e-01
-3.0747978e-01
-3.1645799e-01
-3.2029838e-01
-3.2132289e-01
-3.2151837e-01
-3.2080765e-01
-3.1655919e-01
-3.0460664e-01
-2.8130063e-01
-2.4551509e-01
-1.9941769e-01
-1.4749596e-01
-9.4432636e-02
-4.3124353e-02
6.0312218e-03
5.4264208e-02
1.0254911e-01
1.4982761e-01
1.9245897e-01
2.2540903e-01
2.4466211e-01
2.4950187e-01
2.4330741e-01
2.3235384e-01
2.2320158e-01
2.2002733e-01
2.2328841e-01
2.3031165e-01
2.3727104e-01
2.4134586e-01
2.4191942e-01
2.4025673e-01
2.3794762e-01
2.3517144e-01
2.2994807e-01
2.1887284e-01
1.9891725e-01
1.6923561e-01
1.3187812e-01
9.0937271e-02
5.0565266e-02
1.2978885e-02
-2.2372402e-02
-5.8002415e-02
-9.6506128e-02
-1.3873244e-01
-1.8298689e-01
-2.2571373e-01
-2.6344328e-01
-2.9498740e-01
-3.2242441e-01
-3.5001500e-01
-3.8156400e-01
-4.1779740e-01
-4.5529904e-01
-4.8757422e-01
-5.0759018e-01
-5.1042501e-01
-4.9475381e-01
-4.6259860e-01
-4.1762976e-01
-3.6300682e-01
-3.0000412e-01
-2.2822903e-01
-1.4725050e-01
-5.8513518e-02
3.3823094e-02
1.2377464e-01
2.0562798e-01
2.7601492e-01
3.3482542e-01
3.8445541e-01
4.2776108e-01
4.6588961e-01
4.9728453e-01
5.1841427e-01
5.2572485e-01
5.1768897e-01
4.9583571e-01
4.6418846e-01
4.2740148e-01
3.8864488e-01
3.4846848e-01
3.0531204e-01
2.5726065e-01
2.0380066e-01
1.4647554e-01
8.8251977e-02
3.2188359e-02
-1.9724802e-02
-6.6799795e-02
-1.0873451e-01
-1.4417129e-01
-1.6990965e-01
-1.8148898e-01
-1.7480490e-01
-1.4788239e-01
-1.0197421e-01
-4.1339930e-02
2.8379142e-02
1.0242799e-01
1.7868454e-01
2.5800328e-01
3.4295877e-01
4.3556914e-01
5.3515379e-01
6.3751771e-01
7.3597079e-01
8.2362350e-01
8.9570984e-01
9.5079579e-01
9.9036432e-01
1.0170560e+00
1.0326226e+00
1.0369577e+00
1.0289019e+00
1.0082569e+00
9.7759008e-01
9.4256868e-01
9.1048347e-01
8.8761965e-01
8.7668622e-01
8.7548284e-01
8.7746547e-01
8.7401226e-01
8.5729125e-01
8.2226584e-01
7.6690190e-01
6.9076157e-01
5.9314386e-01
4.7212436e-01
3.2515220e-01
1.5079405e-01
-4.9457913e-02
-2.7035665e-01
-5.0361985e-01
-7.4006733e-01
-9.7218811e-01
-1.1956925e+00
-1.4091367e+00
-1.6119374e+00
-1.8020995e+00
-1.9750863e+00
-2.1245150e+00
-2.2442779e+00
-2.3308633e+00
-2.3845181e+00
-2.4085646e+00
-2.4073092e+00
-2.3837871e+00
-2.3385685e+00
-2.2701998e+00
-2.1769920e+00
-2.0590887e+00
-1.9194517e+00
-1.7630372e+00
-1.5946760e+00
-1.4170552e+00
-1.2300663e+00
-1.0318579e+00
-8.2092264e-01
-5.9806096e-01
-3.6721791e-01
-1.3476372e-01
9.2456952e-02
3.0925358e-01
5.1311865e-01
7.0352645e-01
8.8000385e-01
1.0402785e+00
1.1797699e+00
1.2928264e+00
1.3749886e+00
1.4249729e+00
1.4453277e+00
1.4414178e+00
1.4191893e+00
1.3828732e+00
1.3339060e+00
1.2715990e+00
1.1950106e+00
1.1048088e+00
1.0040107e+00
8.9718580e-01
7.8859960e-01
6.8042636e-01
5.7219440e-01
4.6188496e-01
3.4798106e-01
2.3113461e-01
1.1448208e-01
2.5094753e-03
-1.0094952e-01
-1.9459132e-01
-2.8029356e-01
-3.6193860e-01
-4.4285538e-01
-5.2323174e-01
-5.9895689e-01
-6.6256645e-01
-7.0576865e-01
-7.2220289e-01
-7.0913551e-01
-6.6753979e-01
-6.0080994e-01
-5.1288168e-01
-4.0677776e-01
-2.8444567e-01
-1.4800308e-01
-1.4495899e-03
1.4857962e-01
2.9378085e-01
4.2635898e-01
5.4112017e-01
6.3635288e-01
7.1306819e-01
7.7295453e-01
8.1611847e-01
8.3994875e-01
8.3984062e-01
8.1138430e-01
7.5279209e-01
6.6627794e-01
5.5771890e-01
4.3486624e-01
3.0512751e-01
1.7407042e-01
4.5304843e-02
-7.8422373e-02
-1.9385440e-01
-2.9672117e-01
-3.8264703e-01
-4.4896633e-01
-4.9622725e-01
-5.2830084e-01
-5.5086394e-01
-5.6894605e-01
-5.8467891e-01
-5.9629877e-01
-5.9897885e-01
-5.8723280e-01
-5.5766457e-01
-5.1048846e-01
-4.4897528e-01
-3.7729928e-01
-2.9818370e-01
-2.1171200e-01
-1.1588119e-01
-8.4893619e-03
1.1074727e-01
2.3908099e-01
3.7132863e-01
5.0188643e-01
6.2698251e-01
7.4584611e-01
8.6013128e-01
9.7189357e-01
1.0812192e+00
1.1848706e+00
1.2767869e+00
1.3501922e+00
1.4001190e+00
1.4249515e+00
1.4261906e+00
1.4066979e+00
1.3686297e+00
1.3123825e+00
1.2370429e+00
1.1418841e+00
1.0280029e+00
8.9916549e-01
7.6121598e-01
6.2010843e-01
4.7955773e-01
3.3974971e-01
1.9799467e-01
5.0975186e-02
-1.0274799e-01
-2.6133627e-01
-4.1996095e-01
-5.7244449e-01
-7.1330572e-01
-8.3909417e-01
-9.4832194e-01
-1.0401756e+00
-1.1129732e+00
-1.1634965e+00
-1.1877938e+00
-1.1831359e+00
-1.1500457e+00
-1.0931798e+00
-1.0204341e+00
-9.4062551e-01
-8.6093060e-01
-7.8543665e-01
-7.1547473e-01
-6.5129146e-01
-5.9384541e-01
-5.4556321e-01
-5.0961792e-01
-4.8818927e-01
-4.8074795e-01
-4.8341059e-01
-4.8990590e-01
-4.9391841e-01
-4.9172921e-01
-4.8363047e-01
-4.7318691e-01
-4.6481716e-01
-4.6118245e-01
-4.6177880e-01
-4.6333279e-01
-4.6168275e-01
-4.5406920e-01
-4.4051369e-01
-4.2348560e-01
-4.0608193e-01
-3.8986062e-01
-3.7366637e-01
-3.5413117e-01
-3.2751440e-01
-2.9182186e-01
-2.4802425e-01
-1.9966129e-01
-1.5100381e-01
-1.0485699e-01
-6.1391517e-02
-1.8785449e-02
2.4703656e-02
6.8605340e-02
1.0948619e-01
1.4208484e-01
1.6167772e-01
1.6646166e-01
1.5882658e-01
1.4483334e-01
1.3195950e-01
1.2612942e-01
1.2959992e-01
1.4081141e-01
1.5603931e-01
1.7157036e-01
1.8505066e-01
1.9547469e-01
2.0217184e-01
2.0364447e-01
1.9721309e-01
1.8000536e-01
1.5089183e-01
1.1214337e-01
6.9593531e-02
3.0906097e-02
2.6106946e-03
-1.2627315e-02
-1.6994904e-02
-1.6190510e-02
-1.6442950e-02
-2.1391817e-02
-3.0373408e-02
-3.8948159e-02
-4.1272387e-02
-3.2842324e-02
-1.2028809e-02
2.0250512e-02
6.2176256e-02
1.1278338e-01
1.7272609e-01
2.4357373e-01
3.2600304e-01
4.1800619e-01
5.1440065e-01
6.0818209e-01
6.9303483e-01
7.6556829e-01
8.2608320e-01
8.7750779e-01
9.2304844e-01
9.6378457e-01
9.9754772e-01
1.0197690e+00
1.0258961e+00
1.0140479e+00
9.8636748e-01
9.4827728e-01
9.0606288e-01
8.6412773e-01
8.2339023e-01
7.8162691e-01
7.3544980e-01
6.8267288e-01
6.2369943e-01
5.6127424e-01
4.9892419e-01
4.3912573e-01
3.8234128e-01
3.2745275e-01
2.7322798e-01
2.1990690e-01
1.6995628e-01
1.2738916e-01
9.5783245e-02
7.6054957e-02
6.5413835e-02
5.8247537e-02
4.8438401e-02
3.1723849e-02
6.7870544e-03
-2.5364275e-02
-6.3219806e-02
-1.0672435e-01
-1.5822924e-01
-2.2178200e-01
-3.0107540e-01
-3.9724817e-01
-5.0782978e-01
-6.2743999e-01
-7.4990019e-01
-8.7062104e-01
-9.8789957e-01
-1.1024187e+00
-1.2154058e+00
-1.3266506e+00
-1.4334943e+00
-1.5312812e+00
-1.6149914e+00
-1.6811577e+00
-1.7290325e+00
-1.7603906e+00
-1.7780511e+00
-1.7839052e+00
-1.7775956e+00
-1.7566932e+00
-1.7183120e+00
-1.6611263e+00
-1.5864301e+00
-1.4975415e+00
-1.3980081e+00
-1.2897871e+00
-1.1724203e+00
-1.0436140e+00
-9.0096029e-01
-7.4387637e-01
-5.7456875e-01
-3.9736882e-01
-2.1684037e-01
-3.5871631e-02
1.4500668e-01
3.2661584e-01
5.0905668e-01
6.8985864e-01
8.6350621e-01
1.0227316e+00
1.1609720e+00
1.2746645e+00
1.3641224e+00
1.4325955e+00
1.4841001e+00
1.5212063e+00
1.5439743e+00
1.5505630e+00
1.5390581e+00
1.5094528e+00
1.4646750e+00
1.4099898e+00
1.3509605e+00
1.2911407e+00
1.2309542e+00
1.1683808e+00
1.1008820e+00
1.0274235e+00
9.4956396e-01
8.7110437e-01
7.9643833e-01
7.2839397e-01
6.6678288e-01
6.0863888e-01
5.5013487e-01
4.8904849e-01
4.2628116e-01
3.6556730e-01
3.1160418e-01
2.6769356e-01
2.3419197e-01
2.0853408e-01
1.8667746e-01
1.6507137e-01
1.4199701e-01
1.1748087e-01
9.1877072e-02
6.4124606e-02
3.0928953e-02
-1.2448628e-02
-7.0059982e-02
-1.4287266e-01
-2.2743577e-01
-3.1644685e-01
-4.0106236e-01
-4.7385126e-01
-5.3093462e-01
-5.7233106e-01
-6.0058451e-01
-6.1867006e-01
-6.2838584e-01
-6.3002581e-01
-6.2341245e-01
-6.0951927e-01
-5.9138387e-01
-5.7340369e-01
-5.5926819e-01
-5.4980602e-01
-5.4214766e-01
-5.3080571e-01
-5.1017356e-01
-4.7719155e-01
-4.3284932e-01
-3.8177041e-01
-3.3009800e-01
-2.8280545e-01
-2.4187479e-01
-2.0630817e-01
-1.7389796e-01
-1.4357811e-01
-1.1672842e-01
-9.6502130e-02
-8.5630001e-02
-8.4136857e-02
-8.8389465e-02
-9.2111490e-02
-8.8943041e-02
-7.5235625e-02
-5.1584085e-02
-2.2316236e-02
6.6956566e-03
3.0684945e-02
4.7719754e-02
5.8663180e-02
6.5495225e-02
6.9086357e-02
6.7875128e-02
5.8328972e-02
3.6883265e-02
2.1167364e-03
-4.4147598e-02
-9.7430357e-02
-1.5251601e-01
-2.0558639e-01
-2.5534039e-01
-3.0253656e-01
-3.4834250e-01
-3.9250087e-01
-4.3241047e-01
-4.6376167e-01
-4.8247213e-01
-4.8681941e-01
-4.7845935e-01
-4.6162121e-01
-4.4084536e-01
-4.1855517e-01
-3.9389309e-01
-3.6348853e-01
-3.2370180e-01
-2.7305128e-01
-2.1340852e-01
-1.4927926e-01
-8.5658272e-02
-2.5725717e-02
3.0399044e-02
8.5235929e-02
1.4206433e-01
2.0264024e-01
2.6591858e-01
3.2858723e-01
3.8704662e-01
4.3958612e-01
4.8741578e-01
5.3388816e-01
5.8233566e-01
6.3380900e-01
6.8604502e-01
7.3424423e-01
7.7322580e-01
7.9978645e-01
8.1398660e-01
8.1865089e-01
8.1731136e-01
8.1176263e-01
8.0076826e-01
7.8078633e-01
7.4825764e-01
7.0205840e-01
6.4471597e-01
5.8168571e-01
5.1900673e-01
4.6060247e-01
4.0673312e-01
3.5437089e-01
2.9913509e-01
2.3764663e-01
1.6906148e-01
9.5063488e-02
1.8462799e-02
-5.8684098e-02
-1.3627301e-01
-2.1589844e-01
-2.9919173e-01
-3.8568925e-01
-4.7160289e-01
-5.5042229e-01
-6.1517235e-01
-6.6109502e-01
-6.8725564e-01
-6.9631404e-01
-6.9285126e-01
-6.8132690e-01
-6.6467505e-01
-6.4408097e-01
-6.1989981e-01
-5.9302073e-01
-5.6562161e-01
-5.4066475e-01
-5.2038696e-01
-5.0473380e-01
-4.9078954e-01
-4.7375079e-01
-4.4911521e-01
-4.1495795e-01
-3.7297231e-01
-3.2758479e-01
-2.8358527e-01
-2.4362224e-01
-2.0697357e-01
-1.7018810e-01
-1.2910720e-01
-8.1060734e-02
-2.6026294e-02
3.3764515e-02
9.5352798e-02
1.5672466e-01
2.1765546e-01
2.7918744e-01
3.4194769e-01
4.0438159e-01
4.6228616e-01
5.1023241e-01
5.4412829e-01
5.6339295e-01
5.7146224e-01
5.7432320e-01
5.7783960e-01
5.8520326e-01
5.9571906e-01
6.0544323e-01
6.0925662e-01
6.0320944e-01
5.8588772e-01
5.5818154e-01
5.2174294e-01
4.7712897e-01
4.2285158e-01
3.5609910e-01
2.7485981e-01
1.8022902e-01
7.7488993e-02
-2.4829917e-02
-1.1761742e-01
-1.9427350e-01
-2.5265431e-01
-2.9502697e-01
-3.2628510e-01
-3.5145129e-01
-3.7368467e-01
-3.9365883e-01
-4.1042188e-01
-4.2299823e-01
-4.3153908e-01
-4.3718713e-01
-4.4084105e-01
-4.4187008e-01
-4.3780102e-01
-4.2529108e-01
-4.0198713e-01
-3.6836365e-01
-3.2845123e-01
-2.8885003e-01
-2.5639364e-01
-2.3560238e-01
-2.2720763e-01
-2.2850392e-01
-2.3531354e-01
-2.4443931e-01
-2.5519946e-01
-2.6918636e-01
-2.8846007e-01
-3.1332851e-01
-3.4108262e-01
-3.6644808e-01
-3.8351154e-01
-3.8803976e-01
-3.7888900e-01
-3.5778163e-01
-3.2772209e-01
-2.9106166e-01
-2.4836559e-01
-1.9878716e-01
-1.4170687e-01
-7.8454204e-02
-1.2817538e-02
5.0088456e-02
1.0597641e-01
1.5343176e-01
1.9482460e-01
2.3552597e-01
2.8157157e-01
3.3677395e-01
4.0083167e-01
4.6959303e-01
5.3732502e-01
5.9956778e-01
6.5492381e-01
7.0492812e-01
7.5224974e-01
7.9832745e-01
8.4179507e-01
8.7854844e-01
9.0336343e-01
9.1213371e-01
9.0349103e-01
8.7898009e-01
8.4182032e-01
7.9508435e-01
7.4044437e-01
6.7824176e-01
6.0866691e-01
5.3303527e-01
4.5418697e-01
3.7574556e-01
3.0068249e-01
2.2997666e-01
1.6211183e-01
9.3786574e-02
2.1627561e-02
-5.5885693e-02
-1.3732885e-01
-2.1878890e-01
-2.9571696e-01
-3.6510025e-01
-4.2661527e-01
-4.8210849e-01
-5.3385189e-01
-5.8270864e-01
-6.2722767e-01
-6.6409900e-01
-6.8981986e-01
-7.0282828e-01
-7.0486606e-01
-7.0058737e-01
-6.9553175e-01
-6.9361713e-01
-6.9551388e-01
-6.9870767e-01
-6.9913738e-01
-6.9341919e-01
-6.8036128e-01
-6.6097409e-01
-6.3713320e-01
-6.0985018e-01
-5.7828334e-01
-5.4011108e-01
-4.9307068e-01
-4.3677082e-01
-3.7364012e-01
-3.0829625e-01
-2.4557173e-01
-1.8831051e-01
-1.3624289e-01
-8.6641785e-02
-3.6416989e-02
1.5582032e-02
6.7394180e-02
1.1451750e-01
1.5186760e-01
1.7608748e-01
1.8697722e-01
1.8723519e-01
1.8065700e-01
1.6991151e-01
1.5532560e-01
1.3545366e-01
1.0899745e-01
7.6783037e-02
4.2590287e-02
1.2353923e-02
-7.9789154e-03
-1.4945897e-02
-9.0219824e-03
5.8967781e-03
2.4684583e-02
4.3563052e-02
6.1645378e-02
8.0705321e-02
1.0348159e-01
1.3165834e-01
1.6477938e-01
2.0073460e-01
2.3749964e-01
2.7503996e-01
3.1615286e-01
3.6558791e-01
4.2772399e-01
5.0394296e-01
5.9115415e-01
6.8234732e-01
7.6888426e-01
8.4330680e-01
9.0126996e-01
9.4173399e-01
9.6551772e-01
9.7329877e-01
9.6442559e-01
9.3723134e-01
8.9053886e-01
8.2539058e-01
7.4592735e-01
6.5875752e-01
5.7094656e-01
4.8758778e-01
4.1028666e-01
3.3741716e-01
2.6593532e-01
1.9364184e-01
1.2064276e-01
4.9272138e-02
-1.7476532e-02
-7.8141160e-02
-1.3425573e-01
-1.9009633e-01
-2.5075036e-01
-3.1954528e-01
-3.9626015e-01
-4.7711889e-01
-5.5654574e-01
-6.2966696e-01
-6.9415795e-01
-7.5046164e-01
-8.0039992e-01
-8.4516778e-01
-8.8400296e-01
-9.1433025e-01
-9.3326591e-01
-9.3951140e-01
-9.3436934e-01
-9.2114837e-01
-9.0321992e-01
-8.8181047e-01
-8.5485072e-01
-8.1770385e-01
-7.6551376e-01
-6.9586431e-01
-6.1019975e-01
-5.1323780e-01
-4.1081667e-01
-3.0743877e-01
-2.0479887e-01
-1.0201214e-01
2.5345794e-03
1.0867196e-01
2.1284322e-01
3.0854130e-01
3.8855259e-01
4.4763495e-01
4.8416189e-01
4.9996973e-01
4.9861846e-01
4.8312310e-01
4.5452277e-01
4.1217681e-01
3.5560134e-01
2.8664505e-01
2.1058673e-01
1.3543031e-01
6.9683824e-02
1.9673016e-02
-1.2278339e-02
-2.7849681e-02
-3.0970251e-02
-2.5430821e-02
-1.3293168e-02
5.0669660e-03
2.9511228e-02
5.8437759e-02
8.8121184e-02
1.1358367e-01
1.3047276e-01
1.3692211e-01
1.3441012e-01
1.2702690e-01
1.1932117e-01
1.1383200e-01
1.0981068e-01
1.0396489e-01
9.2746078e-02
7.4780904e-02
5.2117721e-02
2.9731724e-02
1.3557344e-02
7.9281433e-03
1.3606705e-02
2.7345475e-02
