# Supplementary material for: Characterization of the disruption of neural control strategies for dynamic fingertip forces from attractor reconstruction
Source: PLoS One. 2017 Feb 13;12(2):e0172025. doi: 10.1371/journal.pone.0172025 (PMC5305200; doi:10.1371/journal.pone.0172025)
Supplement: S2 File — Zip file containing the code to reproduce the results of our study. (ZIP) [file pone.0172025.s002.zip › PLOS_One_Code/tis_OL/y8_3.dat]

1.6530840e-01
9.7173047e-02
4.1762568e-02
9.5031881e-03
4.3292213e-03
2.3613951e-02
6.0266473e-02
1.0602126e-01
1.5453969e-01
2.0311384e-01
2.5236556e-01
3.0421751e-01
3.5935463e-01
4.1570867e-01
4.6877599e-01
5.1340802e-01
5.4594131e-01
5.6544489e-01
5.7333077e-01
5.7147788e-01
5.6004682e-01
5.3653637e-01
4.9685463e-01
4.3779287e-01
3.5934282e-01
2.6541674e-01
1.6253033e-01
5.7153747e-02
-4.6900069e-02
-1.4971694e-01
-2.5449155e-01
-3.6509885e-01
-4.8336141e-01
-6.0750763e-01
-7.3252592e-01
-8.5202467e-01
-9.6047212e-01
-1.0545883e+00
-1.1332490e+00
-1.1962042e+00
-1.2425903e+00
-1.2702733e+00
-1.2765425e+00
-1.2598462e+00
-1.2214986e+00
-1.1661082e+00
-1.1001944e+00
-1.0296319e+00
-9.5733198e-01
-8.8245994e-01
-8.0168045e-01
-7.1181816e-01
-6.1244117e-01
-5.0685135e-01
-4.0090961e-01
-3.0036666e-01
-2.0818012e-01
-1.2330578e-01
-4.1634146e-02
4.1481061e-02
1.2853526e-01
2.1845341e-01
3.0710127e-01
3.8937220e-01
4.6165940e-01
5.2331482e-01
5.7633645e-01
6.2360429e-01
6.6679371e-01
7.0520696e-01
7.3614513e-01
7.5648315e-01
7.6444142e-01
7.6054768e-01
7.4728637e-01
7.2760237e-01
7.0308950e-01
6.7303235e-01
6.3503277e-01
5.8690043e-01
5.2866670e-01
4.6357030e-01
3.9746028e-01
3.3686061e-01
2.8667211e-01
2.4875411e-01
2.2210539e-01
2.0436631e-01
1.9361534e-01
1.8935362e-01
1.9208149e-01
2.0172350e-01
2.1598162e-01
2.2987505e-01
2.3700772e-01
2.3204733e-01
2.1319416e-01
1.8331134e-01
1.4891843e-01
1.1736566e-01
9.3670873e-02
7.8764790e-02
6.9941166e-02
6.2947088e-02
5.4351192e-02
4.2902085e-02
2.9294593e-02
1.4703357e-02
-8.2058446e-04
-1.8911005e-02
-4.1930125e-02
-7.1085192e-02
-1.0485777e-01
-1.3875137e-01
-1.6660167e-01
-1.8298876e-01
-1.8573010e-01
-1.7713954e-01
-1.6319168e-01
-1.5090908e-01
-1.4536649e-01
-1.4791128e-01
-1.5647318e-01
-1.6764180e-01
-1.7918296e-01
-1.9146280e-01
-2.0696856e-01
-2.2825591e-01
-2.5556843e-01
-2.8560836e-01
-3.1233273e-01
-3.2945063e-01
-3.3317816e-01
-3.2361652e-01
-3.0406878e-01
-2.7890908e-01
-2.5131461e-01
-2.2203322e-01
-1.8975363e-01
-1.5285823e-01
-1.1152817e-01
-6.8823272e-02
-2.9922614e-02
1.0067506e-04
1.8629675e-02
2.6592618e-02
2.7738430e-02
2.6599208e-02
2.6295820e-02
2.7346529e-02
2.8064284e-02
2.6265335e-02
2.1250732e-02
1.4817718e-02
1.0626967e-02
1.2280380e-02
2.1280263e-02
3.6091219e-02
5.2833881e-02
6.7195402e-02
7.6484671e-02
8.0748709e-02
8.2390717e-02
8.4434018e-02
8.8347336e-02
9.2842062e-02
9.4587158e-02
9.0461204e-02
7.9884245e-02
6.5807482e-02
5.3839545e-02
4.9973512e-02
5.8041134e-02
7.8188888e-02
1.0714256e-01
1.4001477e-01
1.7254374e-01
2.0243449e-01
2.2904637e-01
2.5176636e-01
2.6833523e-01
2.7441720e-01
2.6481476e-01
2.3571669e-01
1.8683539e-01
1.2228084e-01
4.9554097e-02
-2.2931987e-02
-8.8484537e-02
-1.4353100e-01
-1.8723660e-01
-2.1987324e-01
-2.4112955e-01
-2.4944781e-01
-2.4275346e-01
-2.2012337e-01
-1.8342139e-01
-1.3782669e-01
-9.0631995e-02
-4.8688592e-02
-1.5818236e-02
8.3919091e-03
2.7795548e-02
4.7350634e-02
7.0471821e-02
9.7431227e-02
1.2554853e-01
1.5093952e-01
1.7082796e-01
1.8515485e-01
1.9653847e-01
2.0853601e-01
2.2324875e-01
2.3981462e-01
2.5474244e-01
2.6379557e-01
2.6420215e-01
2.5588753e-01
2.4102233e-01
2.2212520e-01
1.9989829e-01
1.7227047e-01
1.3537686e-01
8.5920889e-02
2.3495113e-02
-4.8512789e-02
-1.2397647e-01
-1.9646375e-01
-2.6164147e-01
-3.1830870e-01
-3.6760073e-01
-4.1096274e-01
-4.4816176e-01
-4.7662525e-01
-4.9266596e-01
-4.9397665e-01
-4.8191105e-01
-4.6214165e-01
-4.4319299e-01
-4.3347261e-01
-4.3821224e-01
-4.5779792e-01
-4.8821752e-01
-5.2323858e-01
-5.5708293e-01
-5.8619522e-01
-6.0931187e-01
-6.2610255e-01
-6.3547502e-01
-6.3468490e-01
-6.1982710e-01
-5.8753049e-01
-5.3694935e-01
-4.7078425e-01
-3.9453020e-01
-3.1424986e-01
-2.3406920e-01
-1.5473244e-01
-7.4002912e-02
1.1275652e-02
1.0264727e-01
1.9857148e-01
2.9484522e-01
3.8656898e-01
4.7047102e-01
5.4625510e-01
6.1614633e-01
6.8284154e-01
7.4716677e-01
8.0703836e-01
8.5841079e-01
8.9754125e-01
9.2317186e-01
9.3739363e-01
9.4468165e-01
9.4955330e-01
9.5413633e-01
9.5708058e-01
9.5445032e-01
9.4201087e-01
9.1751321e-01
8.8166061e-01
8.3731791e-01
7.8758840e-01
7.3393392e-01
6.7535525e-01
6.0904535e-01
5.3216059e-01
4.4373111e-01
3.4564765e-01
2.4220010e-01
1.3843924e-01
3.8274856e-02
-5.6598963e-02
-1.4632280e-01
-2.3129726e-01
-3.1042106e-01
-3.8027975e-01
-4.3592455e-01
-4.7301652e-01
-4.9023878e-01
-4.9053348e-01
-4.8031421e-01
-4.6700545e-01
-4.5618825e-01
-4.4976795e-01
-4.4603627e-01
-4.4153178e-01
-4.3356376e-01
-4.2183115e-01
-4.0821447e-01
-3.9511964e-01
-3.8369126e-01
-3.7316316e-01
-3.6179585e-01
-3.4884226e-01
-3.3629105e-01
-3.2918384e-01
-3.3410259e-01
-3.5646191e-01
-3.9795074e-01
-4.5545846e-01
-5.2203702e-01
-5.8932872e-01
-6.5014303e-01
-6.9998212e-01
-7.3708311e-01
-7.6130295e-01
-7.7259841e-01
-7.6998493e-01
-7.5163406e-01
-7.1611433e-01
-6.6395239e-01
-5.9832660e-01
-5.2423147e-01
-4.4650715e-01
-3.6789673e-01
-2.8827615e-01
-2.0554734e-01
-1.1782945e-01
-2.5816138e-02
6.6150575e-02
1.5116501e-01
2.2258638e-01
2.7708896e-01
3.1626385e-01
3.4591576e-01
3.7343025e-01
4.0461142e-01
4.4161726e-01
4.8285688e-01
5.2456064e-01
5.6297777e-01
5.9599272e-01
6.2328658e-01
6.4504203e-01
6.6025696e-01
6.6606832e-01
6.5868269e-01
6.3532321e-01
5.9599475e-01
5.4404906e-01
4.8517235e-01
4.2521227e-01
3.6792363e-01
3.1383750e-01
2.6086805e-01
2.0630182e-01
1.4900137e-01
9.0464831e-02
3.4060770e-02
-1.7041194e-02
-6.1867030e-02
-1.0228140e-01
-1.4186979e-01
-1.8365869e-01
-2.2790213e-01
-2.7118305e-01
-3.0743230e-01
-3.3038395e-01
-3.3608765e-01
-3.2407467e-01
-2.9668851e-01
-2.5721879e-01
-2.0803397e-01
-1.4972310e-01
-8.1639277e-02
-3.5201573e-03
8.2739382e-02
1.7232760e-01
2.5849885e-01
3.3495878e-01
3.9833558e-01
4.4933232e-01
4.9193278e-01
5.3106142e-01
5.6989114e-01
6.0823098e-01
6.4288163e-01
6.6971936e-01
6.8624069e-01
6.9301518e-01
6.9313705e-01
6.9001579e-01
6.8494685e-01
6.7603621e-01
6.5909091e-01
6.2984001e-01
5.8619940e-01
5.2936498e-01
4.6306057e-01
3.9124917e-01
3.1567558e-01
2.3481756e-01
1.4488086e-01
4.2157151e-02
-7.4676370e-02
-2.0352583e-01
-3.3949148e-01
-4.7663523e-01
-6.0989845e-01
-7.3612855e-01
-8.5368528e-01
-9.6097679e-01
-1.0550097e+00
-1.1310630e+00
-1.1838680e+00
-1.2097454e+00
-1.2085360e+00
-1.1841531e+00
-1.1432595e+00
-1.0926260e+00
-1.0365004e+00
-9.7529471e-01
-9.0619755e-01
-8.2537253e-01
-7.3056587e-01
-6.2265058e-01
-5.0525361e-01
-3.8283110e-01
-2.5846598e-01
-1.3268111e-01
-3.9246527e-03
1.2945713e-01
2.6679275e-01
4.0368355e-01
5.3260556e-01
6.4524837e-01
7.3525236e-01
7.9983026e-01
8.3949443e-01
8.5626528e-01
8.5164704e-01
8.2572158e-01
7.7788558e-01
7.0870294e-01
6.2168706e-01
5.2376552e-01
4.2380400e-01
3.2972558e-01
2.4572825e-01
1.7111020e-01
1.0129153e-01
3.0442656e-02
-4.5643376e-02
-1.2779865e-01
-2.1353261e-01
-2.9865433e-01
-3.7946835e-01
-4.5425559e-01
-5.2318980e-01
-5.8687107e-01
-6.4457513e-01
-6.9339602e-01
-7.2880400e-01
-7.4638907e-01
-7.4394615e-01
-7.2266243e-01
-6.8648700e-01
-6.3991452e-01
-5.8552726e-01
-5.2281246e-01
-4.4899271e-01
-3.6142890e-01
-2.6019160e-01
-1.4924736e-01
-3.5539354e-02
7.3517050e-02
1.7274253e-01
2.6064140e-01
3.3882434e-01
4.0983916e-01
4.7484443e-01
5.3258858e-01
5.8020011e-01
6.1514152e-01
6.3704297e-01
6.4826458e-01
6.5280365e-01
6.5411697e-01
6.5306744e-01
6.4720159e-01
6.3187057e-01
6.0267223e-01
5.5793026e-01
4.9992253e-01
4.3428426e-01
3.6793813e-01
3.0660113e-01
2.5314469e-01
2.0764045e-01
1.6892154e-01
1.3654313e-01
1.1180938e-01
9.7179075e-02
9.4398588e-02
1.0250119e-01
1.1693772e-01
1.3048706e-01
1.3558906e-01
1.2695553e-01
1.0315198e-01
6.6329621e-02
2.0282153e-02
-3.1937454e-02
-8.9310392e-02
-1.5237614e-01
-2.2155670e-01
-2.9548288e-01
-3.7033460e-01
-4.4060488e-01
-5.0097970e-01
-5.4835161e-01
-5.8275278e-01
-6.0655342e-01
-6.2235907e-01
-6.3087624e-01
-6.3002097e-01
-6.1578796e-01
-5.8438064e-01
-5.3440321e-01
-4.6793150e-01
-3.8992092e-01
-3.0625883e-01
-2.2148668e-01
-1.3746179e-01
-5.3744069e-02
3.0509885e-02
1.1429215e-01
1.9356140e-01
2.6199639e-01
3.1341956e-01
3.4458139e-01
3.5670029e-01
3.5482134e-01
3.4529309e-01
3.3279412e-01
3.1864857e-01
3.0128711e-01
2.7827815e-01
2.4851620e-01
2.1329752e-01
1.7573138e-01
1.3886169e-01
1.0370727e-01
6.8578571e-02
3.0181538e-02
-1.4207305e-02
-6.4831431e-02
-1.1884857e-01
-1.7129409e-01
-2.1711367e-01
-2.5325666e-01
-2.7976629e-01
-2.9925531e-01
-3.1495281e-01
-3.2833226e-01
-3.3768788e-01
-3.3852860e-01
-3.2556119e-01
-2.9514200e-01
-2.4693510e-01
-1.8397678e-01
-1.1110205e-01
-3.2563806e-02
4.9756369e-02
1.3641741e-01
2.2871077e-01
3.2629098e-01
4.2571138e-01
5.2082188e-01
6.0476336e-01
6.7235755e-01
7.2159185e-01
7.5347979e-01
7.7045267e-01
7.7428812e-01
7.6494586e-01
7.4113621e-01
7.0221416e-01
6.5001112e-01
5.8929592e-01
5.2648497e-01
4.6721960e-01
4.1405474e-01
3.6551624e-01
3.1705638e-01
2.6339330e-01
2.0103639e-01
1.2974396e-01
5.2191095e-02
-2.7867682e-02
-1.0767161e-01
-1.8636510e-01
-2.6426753e-01
-3.4116550e-01
-4.1479915e-01
-4.8047600e-01
-5.3216617e-01
-5.6474883e-01
-5.7636797e-01
-5.6957240e-01
-5.5048544e-01
-5.2636381e-01
-5.0284541e-01
-4.8236574e-01
-4.6448944e-01
-4.4774239e-01
-4.3171476e-01
-4.1818390e-01
-4.1063147e-01
-4.1240694e-01
-4.2455936e-01
-4.4460633e-01
-4.6702670e-01
-4.8529571e-01
-4.9436336e-01
-4.9223728e-01
-4.7997067e-01
-4.6034127e-01
-4.3614899e-01
-4.0908166e-01
-3.7968741e-01
-3.4842271e-01
-3.1707595e-01
-2.8939328e-01
-2.7009154e-01
-2.6260474e-01
-2.6690643e-01
-2.7874180e-01
-2.9074985e-01
-2.9498461e-01
-2.8567747e-01
-2.6089400e-01
-2.2225195e-01
-1.7294560e-01
-1.1531121e-01
-4.9433373e-02
2.6350237e-02
1.1340460e-01
2.1060949e-01
3.1348431e-01
4.1512813e-01
5.0839288e-01
5.8819276e-01
6.5285921e-01
7.0387387e-01
7.4417001e-01
7.7608553e-01
8.0024435e-01
8.1591299e-01
8.2235277e-01
8.2013104e-01
8.1150415e-01
7.9960345e-01
7.8682371e-01
7.7322237e-01
7.5583185e-01
7.2949311e-01
6.8903118e-01
6.3168246e-01
5.5842735e-01
4.7354725e-01
3.8275012e-01
2.9092450e-01
2.0071208e-01
1.1261472e-01
2.6464106e-02
-5.6728630e-02
-1.3376732e-01
-1.9986423e-01
-2.5064138e-01
-2.8442009e-01
-3.0336843e-01
-3.1271024e-01
-3.1841978e-01
-3.2472248e-01
-3.3271386e-01
-3.4072644e-01
-3.4616800e-01
-3.4773603e-01
-3.4663243e-01
-3.4599623e-01
-3.4891578e-01
-3.5629808e-01
-3.6596876e-01
-3.7360964e-01
-3.7499814e-01
-3.6821541e-01
-3.5453941e-01
-3.3755280e-01
-3.2098889e-01
-3.0647327e-01
-2.9242301e-01
-2.7488010e-01
-2.4995868e-01
-2.1644648e-01
-1.7691378e-01
-1.3667745e-01
-1.0131585e-01
-7.4181169e-02
-5.5182227e-02
-4.1339701e-02
-2.8725106e-02
-1.4704563e-02
7.6869304e-04
1.5527187e-02
2.6913485e-02
3.3678782e-02
3.6822117e-02
3.8886726e-02
4.2164920e-02
4.6860470e-02
5.0335326e-02
4.8063149e-02
3.5952803e-02
1.2805856e-02
-1.8522847e-02
-5.2010692e-02
-8.0988324e-02
-1.0089078e-01
-1.1068246e-01
-1.1229656e-01
-1.0868363e-01
-1.0174833e-01
-9.1319890e-02
-7.5697776e-02
-5.3501390e-02
-2.5702022e-02
3.5875009e-03
2.8258733e-02
4.2712566e-02
4.4332111e-02
3.4595203e-02
1.8239494e-02
9.4504720e-04
-1.3160870e-02
-2.2807312e-02
-2.9094154e-02
-3.3688016e-02
-3.6904740e-02
-3.6922441e-02
-3.0671879e-02
-1.5883166e-02
6.9729321e-03
3.4031243e-02
5.9109619e-02
7.6061420e-02
8.1277145e-02
7.5080491e-02
6.1294306e-02
4.5172143e-02
3.0761697e-02
1.9154183e-02
8.6106207e-03
-3.6235362e-03
-1.9039785e-02
-3.6488266e-02
-5.2456567e-02
-6.2886348e-02
-6.5496889e-02
-6.1115087e-02
-5.3077324e-02
-4.5075367e-02
-3.8794658e-02
-3.2716258e-02
-2.2775946e-02
-4.5971241e-03
2.3948119e-02
6.1409739e-02
1.0345486e-01
1.4509267e-01
1.8310812e-01
2.1737722e-01
2.5034420e-01
2.8496345e-01
3.2242186e-01
3.6111848e-01
3.9745306e-01
4.2780740e-01
4.5051583e-01
4.6672473e-01
4.7964907e-01
4.9261359e-01
5.0700077e-01
5.2133157e-01
5.3204739e-01
5.3552074e-01
5.3005234e-01
5.1664449e-01
4.9811255e-01
4.7705439e-01
4.5385621e-01
4.2597065e-01
3.8904038e-01
3.3934555e-01
2.7620719e-01
2.0299094e-01
1.2617983e-01
5.3003064e-02
-1.1198890e-02
-6.4570439e-02
-1.0852841e-01
-1.4595645e-01
-1.7892389e-01
-2.0731509e-01
-2.2922031e-01
-2.4286667e-01
-2.4882677e-01
-2.5095414e-01
-2.5530214e-01
-2.6760730e-01
-2.9074656e-01
-3.2348558e-01
-3.6115563e-01
-3.9798952e-01
-4.2991594e-01
-4.5623017e-01
-4.7925857e-01
-5.0244104e-01
-5.2811959e-01
-5.5627838e-01
-5.8480451e-01
-6.1096215e-01
-6.3307910e-01
-6.5133209e-01
-6.6711680e-01
-6.8142101e-01
-6.9328784e-01
-6.9946787e-01
-6.9566446e-01
-6.7873727e-01
-6.4855521e-01
-6.0840489e-01
-5.6371609e-01
-5.1972418e-01
-4.7920785e-01
-4.4145959e-01
-4.0305417e-01
-3.6000881e-01
-3.1012382e-01
-2.5415237e-01
-1.9511814e-01
-1.3623046e-01
-7.8692934e-02
-2.0670732e-02
4.2041194e-02
1.1394600e-01
1.9738567e-01
2.9109036e-01
3.9067115e-01
4.9072800e-01
5.8718723e-01
6.7847928e-01
7.6497418e-01
8.4707150e-01
9.2312498e-01
9.8854332e-01
1.0367224e+00
1.0613712e+00
1.0589637e+00
1.0299313e+00
9.7792380e-01
9.0767561e-01
8.2287987e-01
7.2533283e-01
6.1567144e-01
4.9508974e-01
3.6694234e-01
2.3720553e-01
1.1334700e-01
2.0380021e-03
-9.3117589e-02
-1.7254258e-01
-2.3971225e-01
-2.9873281e-01
-3.5181670e-01
-3.9804730e-01
-4.3405445e-01
-4.5617092e-01
-4.6287520e-01
-4.5613701e-01
-4.4081687e-01
-4.2240163e-01
-4.0440984e-01
-3.8699294e-01
-3.6747598e-01
-3.4242033e-01
-3.0995892e-01
-2.7107025e-01
-2.2913068e-01
-1.8811496e-01
-1.5058859e-01
-1.1671282e-01
-8.4857988e-02
-5.3417177e-02
-2.2602744e-02
4.9733660e-03
2.5283611e-02
3.4821259e-02
3.2428928e-02
2.0079450e-02
2.1525672e-03
-1.6515954e-02
-3.2764111e-02
-4.6149044e-02
-5.8320447e-02
-7.1167539e-02
-8.4830632e-02
-9.6689894e-02
-1.0197329e-01
-9.5820464e-02
-7.5771067e-02
-4.3258764e-02
-3.1734960e-03
3.8301995e-02
7.6271302e-02
1.0857301e-01
1.3538697e-01
1.5747143e-01
1.7423948e-01
1.8289303e-01
1.7920481e-01
1.5957813e-01
1.2321930e-01
7.3126861e-02
1.5252319e-02
-4.3767343e-02
-9.9053404e-02
-1.4873114e-01
-1.9337877e-01
-2.3421114e-01
-2.7118390e-01
-3.0210188e-01
-3.2325479e-01
-3.3131716e-01
-3.2540626e-01
-3.0790921e-01
-2.8347712e-01
-2.5685097e-01
-2.3080853e-01
-2.0520758e-01
-1.7743668e-01
-1.4398463e-01
-1.0230991e-01
-5.1992702e-02
5.4044973e-03
6.7558748e-02
1.3289343e-01
2.0140086e-01
2.7417026e-01
3.5185953e-01
4.3311770e-01
5.1398670e-01
5.8867296e-01
6.5134953e-01
6.9811179e-01
7.2801282e-01
7.4250869e-01
7.4359047e-01
7.3176500e-01
7.0519786e-01
6.6063135e-01
5.9559949e-01
5.1065167e-01
4.1028274e-01
3.0201811e-01
1.9409382e-01
9.2923087e-02
1.6994864e-03
-7.9162691e-02
-1.5021160e-01
-2.1108862e-01
-2.5985215e-01
-2.9386693e-01
-3.1164197e-01
-3.1442609e-01
-3.0647268e-01
-2.9364954e-01
-2.8106383e-01
-2.7096737e-01
-2.6205414e-01
-2.5052599e-01
-2.3240365e-01
-2.0589002e-01
-1.7253639e-01
-1.3665571e-01
-1.0341845e-01
-7.6682584e-02
-5.7610854e-02
-4.4719560e-02
-3.5320365e-02
-2.7482375e-02
-2.1224111e-02
-1.8152759e-02
-1.9839637e-02
-2.6025456e-02
-3.3826477e-02
-3.8546411e-02
-3.5815122e-02
-2.3956078e-02
-5.2360073e-03
1.4755603e-02
2.9302506e-02
3.3175290e-02
2.4272961e-02
3.5058352e-03
-2.6762688e-02
-6.4581137e-02
-1.0940160e-01
-1.6162235e-01
-2.2101241e-01
-2.8511015e-01
-3.4877999e-01
-4.0539630e-01
-4.4908554e-01
-4.7676693e-01
-4.8880356e-01
-4.8790630e-01
-4.7701379e-01
-4.5742820e-01
-4.2819098e-01
-3.8696411e-01
-3.3199170e-01
-2.6410474e-01
-1.8751337e-01
-1.0878750e-01
-3.4588900e-02
3.0598747e-02
8.5633748e-02
1.3225110e-01
1.7322605e-01
2.1022239e-01
2.4264506e-01
2.6818980e-01
2.8469831e-01
2.9212131e-01
2.9329755e-01
2.9291749e-01
2.9516843e-01
3.0147264e-01
3.0967621e-01
3.1508384e-01
3.1270801e-01
2.9955633e-01
2.7576024e-01
2.4392192e-01
2.0712284e-01
1.6692574e-01
1.2267943e-01
7.2534472e-02
1.5493437e-02
-4.6778799e-02
-1.0949491e-01
-1.6599018e-01
-2.1013504e-01
-2.3872331e-01
-2.5253562e-01
-2.5545447e-01
-2.5219574e-01
-2.4604550e-01
-2.3780517e-01
-2.2630559e-01
-2.1007154e-01
-1.8918218e-01
-1.6616839e-01
-1.4528432e-01
-1.3054111e-01
-1.2367244e-01
-1.2318557e-01
-1.2502370e-01
-1.2451253e-01
-1.1852954e-01
-1.0666766e-01
-9.0761514e-02
-7.3086271e-02
-5.4270783e-02
-3.2216792e-02
-2.8775248e-03
3.7405259e-02
8.9488229e-02
1.5056635e-01
2.1540905e-01
2.7887173e-01
3.3821280e-01
3.9400222e-01
4.4918992e-01
5.0682285e-01
5.6764448e-01
6.2898487e-01
6.8568410e-01
7.3254910e-01
7.6685224e-01
7.8940563e-01
8.0373198e-01
8.1400053e-01
8.2296422e-01
8.3094978e-01
8.3630186e-01
8.3689339e-01
8.3169719e-01
8.2135086e-01
8.0728234e-01
7.8992587e-01
7.6720412e-01
7.3432932e-01
6.8518703e-01
6.1465021e-01
5.2070035e-01
4.0539725e-01
2.7424046e-01
1.3410647e-01
-9.2415038e-03
-1.5263043e-01
-2.9511173e-01
-4.3620362e-01
-5.7403317e-01
-7.0454298e-01
-8.2221333e-01
-9.2197206e-01
-1.0012947e+00
-1.0612150e+00
-1.1054873e+00
-1.1382904e+00
-1.1618287e+00
-1.1752927e+00
-1.1758318e+00
-1.1609393e+00
-1.1307499e+00
-1.0888298e+00
-1.0409950e+00
-9.9281124e-01
-9.4713986e-01
-9.0313954e-01
-8.5736692e-01
-8.0633069e-01
-7.4890248e-01
-6.8713355e-01
-6.2513238e-01
-5.6683837e-01
-5.1404820e-01
-4.6574663e-01
-4.1897077e-01
-3.7063046e-01
-3.1925804e-01
-2.6568888e-01
-2.1225098e-01
-1.6097797e-01
-1.1204338e-01
-6.3438671e-02
-1.2041636e-02
4.4585113e-02
1.0662275e-01
1.7147972e-01
2.3470480e-01
2.9198962e-01
3.4125141e-01
3.8363350e-01
4.2278107e-01
4.6267859e-01
5.0521281e-01
5.4886007e-01
5.8920062e-01
6.2084868e-01
6.3966673e-01
6.4410934e-01
6.3502284e-01
6.1403377e-01
5.8160069e-01
5.3622883e-01
4.7562832e-01
3.9917532e-01
3.1013620e-01
2.1632729e-01
1.2875496e-01
5.8727840e-02
1.4653148e-02
-1.2834784e-04
1.2311412e-02
4.5879931e-02
