# Supplementary material for: Characterization of the disruption of neural control strategies for dynamic fingertip forces from attractor reconstruction
Source: PLoS One. 2017 Feb 13;12(2):e0172025. doi: 10.1371/journal.pone.0172025 (PMC5305200; doi:10.1371/journal.pone.0172025)
Supplement: S2 File — Zip file containing the code to reproduce the results of our study. (ZIP) [file pone.0172025.s002.zip › PLOS_One_Code/tis_OL/y9_1.dat]

-3.9376742e-02
-1.4948797e-03
3.2681828e-02
5.9472593e-02
7.7380740e-02
8.7223983e-02
9.1375570e-02
9.2267208e-02
9.0827823e-02
8.5799220e-02
7.4465661e-02
5.4478993e-02
2.5776007e-02
-8.4983088e-03
-4.2651890e-02
-7.0470359e-02
-8.7594490e-02
-9.2960285e-02
-8.8569559e-02
-7.7886738e-02
-6.3845681e-02
-4.7438211e-02
-2.7471823e-02
-1.5998789e-03
3.1903381e-02
7.2664555e-02
1.1793163e-01
1.6360960e-01
2.0591926e-01
2.4268006e-01
2.7350800e-01
2.9892840e-01
3.1911839e-01
3.3320386e-01
3.3956928e-01
3.3690724e-01
3.2532114e-01
3.0683743e-01
2.8494724e-01
2.6324236e-01
2.4382392e-01
2.2648821e-01
2.0927586e-01
1.9005602e-01
1.6815056e-01
1.4502328e-01
1.2362499e-01
1.0675739e-01
9.5440054e-02
8.8307218e-02
8.2391250e-02
7.4783173e-02
6.4221291e-02
5.1750532e-02
4.0016922e-02
3.1435358e-02
2.6212168e-02
2.1473208e-02
1.2146751e-02
-6.8534272e-03
-3.8344841e-02
-8.1620508e-02
-1.3273027e-01
-1.8607870e-01
-2.3650340e-01
-2.8075375e-01
-3.1766348e-01
-3.4713690e-01
-3.6877232e-01
-3.8107587e-01
-3.8180131e-01
-3.6924887e-01
-3.4371398e-01
-3.0812755e-01
-2.6740494e-01
-2.2675006e-01
-1.8971067e-01
-1.5694248e-01
-1.2636322e-01
-9.4711369e-02
-5.9698573e-02
-2.1484741e-02
1.7389901e-02
5.3439951e-02
8.4049445e-02
1.0861671e-01
1.2844993e-01
1.4549766e-01
1.6067591e-01
1.7286951e-01
1.7928728e-01
1.7699105e-01
1.6471884e-01
1.4393741e-01
1.1843552e-01
9.2614428e-02
6.9502641e-02
4.9707493e-02
3.1829348e-02
1.3938801e-02
-4.7699933e-03
-2.2987930e-02
-3.7457033e-02
-4.4268963e-02
-4.0646128e-02
-2.6187897e-02
-2.8476939e-03
2.6280669e-02
5.8543767e-02
9.2669416e-02
1.2850190e-01
1.6576861e-01
2.0280177e-01
2.3620172e-01
2.6175552e-01
2.7604518e-01
2.7781666e-01
2.6844348e-01
2.5126037e-01
2.2999491e-01
2.0703370e-01
1.8247602e-01
1.5450865e-01
1.2084741e-01
8.0376942e-02
3.4010614e-02
-1.5752930e-02
-6.6290486e-02
-1.1638572e-01
-1.6684237e-01
-2.1977518e-01
-2.7695300e-01
-3.3806480e-01
-3.9981951e-01
-4.5645900e-01
-5.0162104e-01
-5.3068457e-01
-5.4230386e-01
-5.3830018e-01
-5.2215237e-01
-4.9712429e-01
-4.6506672e-01
-4.2639336e-01
-3.8108466e-01
-3.3001756e-01
-2.7569067e-01
-2.2176659e-01
-1.7162798e-01
-1.2681323e-01
-8.6330295e-02
-4.7390014e-02
-7.2733800e-03
3.4720604e-02
7.6442449e-02
1.1368045e-01
1.4206978e-01
1.5904842e-01
1.6488584e-01
1.6233455e-01
1.5510977e-01
1.4598793e-01
1.3558364e-01
1.2252989e-01
1.0488210e-01
8.1759047e-02
5.4194233e-02
2.4769467e-02
-3.7068911e-03
-2.9703063e-02
-5.3714533e-02
-7.7730099e-02
-1.0367007e-01
-1.3167178e-01
-1.5921348e-01
-1.8171751e-01
-1.9450005e-01
-1.9501820e-01
-1.8405732e-01
-1.6518071e-01
-1.4286506e-01
-1.2044191e-01
-9.8925249e-02
-7.7242847e-02
-5.3649746e-02
-2.7461802e-02
-3.7920185e-05
2.5622774e-02
4.6464993e-02
6.1235806e-02
7.1524393e-02
8.1294358e-02
9.5073074e-02
1.1583169e-01
1.4381067e-01
1.7688085e-01
2.1204391e-01
2.4711120e-01
2.8165810e-01
3.1678932e-01
3.5387266e-01
3.9300317e-01
4.3217556e-01
4.6776409e-01
4.9613378e-01
5.1549361e-01
5.2688678e-01
5.3364588e-01
5.3954961e-01
5.4677153e-01
5.5484999e-01
5.6122291e-01
5.6289732e-01
5.5820769e-01
5.4767845e-01
5.3356545e-01
5.1834594e-01
5.0302174e-01
4.8627298e-01
4.6502164e-01
4.3611960e-01
3.9821080e-01
3.5268126e-01
3.0307239e-01
2.5320949e-01
2.0513738e-01
1.5815224e-01
1.0952558e-01
5.6448412e-02
-1.9404160e-03
-6.3548769e-02
-1.2389320e-01
-1.7793773e-01
-2.2222500e-01
-2.5618678e-01
-2.8199844e-01
-3.0313444e-01
-3.2248158e-01
-3.4108721e-01
-3.5822088e-01
-3.7261130e-01
-3.8396581e-01
-3.9373306e-01
-4.0464204e-01
-4.1935412e-01
-4.3904934e-01
-4.6275266e-01
-4.8779550e-01
-5.1121465e-01
-5.3134334e-01
-5.4863757e-01
-5.6514735e-01
-5.8286943e-01
-6.0197088e-01
-6.2000701e-01
-6.3267877e-01
-6.3576740e-01
-6.2718429e-01
-6.0798826e-01
-5.8179893e-01
-5.5291051e-01
-5.2408949e-01
-4.9522829e-01
-4.6364828e-01
-4.2593114e-01
-3.8014773e-01
-3.2709194e-01
-2.6988125e-01
-2.1235487e-01
-1.5729360e-01
-1.0541937e-01
-5.5668392e-02
-6.5857289e-03
4.1987923e-02
8.8054662e-02
1.2807683e-01
1.5876654e-01
1.7898480e-01
1.9060951e-01
1.9779670e-01
2.0497991e-01
2.1475352e-01
2.2687951e-01
2.3890338e-01
2.4785336e-01
2.5199496e-01
2.5177716e-01
2.4953222e-01
2.4801114e-01
2.4853611e-01
2.4998994e-01
2.4940146e-01
2.4376868e-01
2.3195668e-01
2.1555168e-01
1.9820224e-01
1.8379792e-01
1.7449509e-01
1.6971213e-01
1.6663640e-01
1.6191586e-01
1.5358982e-01
1.4218716e-01
1.3032580e-01
1.2100796e-01
1.1567559e-01
1.1326339e-01
1.1081011e-01
1.0523621e-01
9.5245036e-02
8.2247371e-02
6.9788091e-02
6.1825353e-02
6.0838871e-02
6.6799046e-02
7.7519392e-02
9.0126234e-02
1.0275631e-01
1.1547404e-01
1.2985300e-01
1.4748900e-01
1.6840620e-01
1.9037835e-01
2.0960687e-01
2.2239122e-01
2.2686759e-01
2.2385838e-01
2.1632640e-01
2.0768130e-01
1.9989886e-01
1.9255798e-01
1.8331823e-01
1.6949067e-01
1.4974408e-01
1.2493877e-01
9.7597048e-02
7.0340653e-02
4.4280640e-02
1.8380734e-02
-9.8047901e-03
-4.2453315e-02
-7.9832165e-02
-1.1965789e-01
-1.5789429e-01
-1.9060046e-01
-2.1574240e-01
-2.3386645e-01
-2.4728439e-01
-2.5832788e-01
-2.6768959e-01
-2.7376913e-01
-2.7341266e-01
-2.6367797e-01
-2.4367319e-01
-2.1547340e-01
-1.8359578e-01
-1.5324285e-01
-1.2817536e-01
-1.0931214e-01
-9.4792221e-02
-8.1393102e-02
-6.6365889e-02
-4.8543917e-02
-2.8174419e-02
-5.8308442e-03
1.8689177e-02
4.6692897e-02
7.9909268e-02
1.1914882e-01
1.6307739e-01
2.0792182e-01
2.4848549e-01
2.8009291e-01
3.0045697e-01
3.1041386e-01
3.1306535e-01
3.1177476e-01
3.0816097e-01
3.0122406e-01
2.8798338e-01
2.6512926e-01
2.3079150e-01
1.8560914e-01
1.3259754e-01
7.5854162e-02
1.8845750e-02
-3.6648942e-02
-9.0315228e-02
-1.4207501e-01
-1.9077792e-01
-2.3373073e-01
-2.6745664e-01
-2.8935245e-01
-2.9933310e-01
-3.0046333e-01
-2.9808925e-01
-2.9780990e-01
-3.0328144e-01
-3.1497368e-01
-3.3052881e-01
-3.4648759e-01
-3.6031290e-01
-3.7147182e-01
-3.8101199e-01
-3.9007100e-01
-3.9835945e-01
-4.0355907e-01
-4.0201976e-01
-3.9044741e-01
-3.6768319e-01
-3.3554065e-01
-2.9817499e-01
-2.6029275e-01
-2.2513671e-01
-1.9329238e-01
-1.6294529e-01
-1.3141989e-01
-9.7041792e-02
-6.0186285e-02
-2.2973675e-02
1.2068172e-02
4.3517540e-02
7.1882536e-02
9.9284162e-02
1.2815160e-01
1.5962302e-01
1.9258311e-01
2.2397337e-01
2.5023771e-01
2.6905276e-01
2.8035465e-01
2.8610000e-01
2.8890092e-01
2.9034802e-01
2.9007889e-01
2.8619725e-01
2.7675389e-01
2.6133025e-01
2.4177104e-01
2.2163851e-01
2.0462064e-01
1.9269685e-01
1.8510823e-01
1.7879601e-01
1.7006661e-01
1.5647122e-01
1.3784678e-01
1.1606128e-01
9.3745426e-02
7.2808438e-02
5.3631614e-02
3.5424635e-02
1.7480441e-02
4.4601669e-04
-1.3285408e-02
-2.0367035e-02
-1.8069781e-02
-5.7966286e-03
1.4300188e-02
3.7983294e-02
6.0533195e-02
7.8456574e-02
9.0508703e-02
9.7605027e-02
1.0170023e-01
1.0430695e-01
1.0561053e-01
1.0470401e-01
1.0064654e-01
9.3557800e-02
8.5040904e-02
7.7619505e-02
7.3407145e-02
7.2781645e-02
7.3995278e-02
7.4094672e-02
7.0622191e-02
6.3065011e-02
5.3241819e-02
4.4468188e-02
3.9949585e-02
4.1191976e-02
4.7238326e-02
5.5171701e-02
6.1630121e-02
6.4447864e-02
6.3464342e-02
6.0096992e-02
5.6063449e-02
5.2143683e-02
4.7772788e-02
4.1661723e-02
3.2999286e-02
2.2464330e-02
1.2379674e-02
5.7783911e-03
4.7472245e-03
8.9196212e-03
1.5075095e-02
1.8230076e-02
1.3677929e-02
-1.1261158e-03
-2.5759823e-02
-5.7385372e-02
-9.2240139e-02
-1.2719832e-01
-1.6057433e-01
-1.9189941e-01
-2.2107327e-01
-2.4753936e-01
-2.6992766e-01
-2.8634996e-01
-2.9529748e-01
-2.9669452e-01
-2.9234709e-01
-2.8531574e-01
-2.7854905e-01
-2.7364696e-01
-2.7042922e-01
-2.6742106e-01
-2.6288145e-01
-2.5575242e-01
-2.4599841e-01
-2.3421798e-01
-2.2085248e-01
-2.0548755e-01
-1.8666983e-01
-1.6248045e-01
-1.3173722e-01
-9.5169431e-02
-5.5722461e-02
-1.7682855e-02
1.4866585e-02
3.9416480e-02
5.5629595e-02
6.4975922e-02
6.9628544e-02
7.1272090e-02
7.0548011e-02
6.7384324e-02
6.1844366e-02
5.4847958e-02
4.8258196e-02
4.4203670e-02
4.3921669e-02
4.6760403e-02
5.0050794e-02
5.0099444e-02
4.3802939e-02
3.0004973e-02
9.9705330e-03
-1.3151833e-02
-3.5598059e-02
-5.4389132e-02
-6.8143149e-02
-7.6865163e-02
-8.0930953e-02
-8.0039370e-02
-7.2901568e-02
-5.7884979e-02
-3.4186227e-02
-2.7756174e-03
3.3522133e-02
7.0935742e-02
1.0614710e-01
1.3739725e-01
1.6476038e-01
1.8953237e-01
2.1306521e-01
2.3564949e-01
2.5611615e-01
2.7245179e-01
2.8304670e-01
2.8777383e-01
2.8824366e-01
2.8709198e-01
2.8666616e-01
2.8779932e-01
2.8936810e-01
2.8890633e-01
2.8394792e-01
2.7341635e-01
2.5835091e-01
2.4150197e-01
2.2589366e-01
2.1315660e-01
2.0269423e-01
1.9220980e-01
1.7919325e-01
1.6243134e-01
1.4275399e-01
1.2269471e-01
1.0523265e-01
9.2296272e-02
8.3944110e-02
7.8701997e-02
7.4702644e-02
7.0801844e-02
6.7031268e-02
6.4210212e-02
6.2960996e-02
6.2744976e-02
6.1633978e-02
5.7055888e-02
4.7009102e-02
3.0953570e-02
9.9433978e-03
-1.3975291e-02
-3.8842570e-02
-6.3848643e-02
-8.9721871e-02
-1.1808957e-01
-1.5016575e-01
-1.8558721e-01
-2.2211222e-01
-2.5641274e-01
-2.8559033e-01
-3.0855099e-01
-3.2635881e-01
-3.4131708e-01
-3.5536338e-01
-3.6873939e-01
-3.7962606e-01
-3.8490860e-01
-3.8174210e-01
-3.6913328e-01
-3.4859769e-01
-3.2345277e-01
-2.9719022e-01
-2.7191906e-01
-2.4774175e-01
-2.2334503e-01
-1.9742678e-01
-1.7011151e-01
-1.4348004e-01
-1.2086758e-01
-1.0534349e-01
-9.8209331e-02
-9.8244353e-02
-1.0205741e-01
-1.0542556e-01
-1.0495042e-01
-9.9126250e-02
-8.8322433e-02
-7.3894121e-02
-5.7074695e-02
-3.8330916e-02
-1.7579584e-02
4.8764205e-03
2.7391422e-02
4.6810609e-02
5.9418399e-02
6.2585610e-02
5.6212632e-02
4.3106717e-02
2.7929785e-02
1.5115788e-02
6.8659719e-03
2.4237363e-03
-9.5034275e-04
-5.9619297e-03
-1.3422309e-02
-2.1526166e-02
-2.6614516e-02
-2.5027708e-02
-1.5056803e-02
2.1188938e-03
2.3067109e-02
4.3909328e-02
6.2224313e-02
7.8050098e-02
9.3568755e-02
1.1170106e-01
1.3436342e-01
1.6134575e-01
1.9039517e-01
2.1832342e-01
2.4239898e-01
2.6124994e-01
2.7484213e-01
2.8362782e-01
2.8748830e-01
2.8527860e-01
2.7540609e-01
2.5712656e-01
2.3168784e-01
2.0250293e-01
1.7407624e-01
1.5012535e-01
1.3191730e-01
1.1782960e-01
1.0442688e-01
8.8451387e-02
6.8669601e-02
4.6631531e-02
2.5922826e-02
1.0255740e-02
1.4660192e-03
-1.3581399e-03
-1.0891039e-03
-6.9475841e-04
-1.5053223e-03
-2.5975995e-03
-1.5809070e-03
3.6546740e-03
1.3201869e-02
2.4468590e-02
3.3076116e-02
3.4900731e-02
2.8158225e-02
1.4379712e-02
-2.3069405e-03
-1.7230613e-02
-2.7371010e-02
-3.2408894e-02
-3.4143599e-02
-3.4839992e-02
-3.5598937e-02
-3.5657511e-02
-3.2941762e-02
-2.5524789e-02
-1.3115177e-02
2.3547363e-03
1.7440003e-02
2.8815123e-02
3.4902113e-02
3.6540168e-02
3.6260176e-02
3.6562451e-02
3.8255654e-02
3.9895647e-02
3.8632977e-02
3.1899391e-02
1.8944035e-02
1.3652941e-03
-1.7716861e-02
-3.5459223e-02
-5.1012102e-02
-6.6064200e-02
-8.3824055e-02
-1.0699058e-01
-1.3585804e-01
-1.6764012e-01
-1.9745356e-01
-2.2047490e-01
-2.3403766e-01
-2.3844764e-01
-2.3617620e-01
-2.3012300e-01
-2.2200870e-01
-2.1167577e-01
-1.9759808e-01
-1.7833353e-01
-1.5405402e-01
-1.2712801e-01
-1.0130281e-01
-7.9932343e-02
-6.4276088e-02
-5.2859011e-02
-4.2318167e-02
-2.9321753e-02
-1.2458321e-02
7.0048665e-03
2.5842504e-02
4.0544488e-02
4.9009485e-02
5.1419292e-02
4.9860584e-02
4.6914794e-02
4.4114812e-02
4.1311842e-02
3.7344473e-02
3.1474832e-02
2.4588501e-02
1.9365876e-02
1.9252169e-02
2.6726051e-02
4.1813153e-02
6.1744626e-02
8.2031095e-02
9.8383192e-02
1.0846620e-01
1.1261991e-01
1.1317728e-01
1.1273655e-01
1.1243700e-01
1.1135106e-01
1.0732055e-01
9.8590345e-02
8.5203562e-02
6.9405401e-02
5.4838594e-02
4.4869053e-02
4.0904297e-02
4.1712331e-02
4.4186129e-02
4.5067447e-02
4.2592801e-02
3.7175860e-02
3.0827721e-02
2.5701009e-02
2.2652558e-02
2.0718490e-02
1.7792293e-02
1.2022293e-02
3.0763836e-03
-7.4234513e-03
-1.6579413e-02
-2.1746530e-02
-2.2085611e-02
-1.9162738e-02
-1.6178936e-02
-1.6302942e-02
-2.1083796e-02
-2.9800929e-02
-4.0113329e-02
-4.9664360e-02
-5.7648386e-02
-6.5329777e-02
-7.5256789e-02
-8.9744427e-02
-1.0948865e-01
-1.3299712e-01
-1.5714133e-01
-1.7857715e-01
-1.9523681e-01
-2.0701215e-01
-2.1524729e-01
-2.2137944e-01
-2.2557015e-01
-2.2620789e-01
-2.2067051e-01
-2.0692105e-01
-1.8492283e-01
-1.5696908e-01
-1.2671445e-01
-9.7435571e-02
-7.0428052e-02
-4.4390817e-02
-1.6215616e-02
1.7138240e-02
5.6718407e-02
1.0075102e-01
1.4535196e-01
1.8620373e-01
2.2008159e-01
2.4535963e-01
2.6133441e-01
2.6693381e-01
2.5982361e-01
2.3677718e-01
1.9539323e-01
1.3630207e-01
6.4527078e-02
-1.1043988e-02
-8.0151065e-02
-1.3448317e-01
-1.7013135e-01
-1.8807715e-01
-1.9278752e-01
-1.8980204e-01
-1.8342492e-01
-1.7544973e-01
-1.6532783e-01
-1.5146443e-01
-1.3275829e-01
-1.0944173e-01
-8.2757804e-02
-5.3783313e-02
-2.2291987e-02
1.3473777e-02
5.5849602e-02
1.0609639e-01
1.6301813e-01
2.2273352e-01
2.7984003e-01
3.2942957e-01
3.6897577e-01
3.9917352e-01
4.2329036e-01
4.4533467e-01
4.6800996e-01
4.9155306e-01
5.1399764e-01
5.3252113e-01
5.4494505e-01
5.5051730e-01
5.4962861e-01
5.4274501e-01
5.2932246e-01
5.0752110e-01
4.7499819e-01
4.3031123e-01
3.7410579e-01
3.0940230e-01
2.4069776e-01
1.7219473e-01
1.0611441e-01
4.2198109e-02
-2.1206989e-02
-8.5152510e-02
-1.4841863e-01
-2.0714874e-01
-2.5602755e-01
-2.9042344e-01
-3.0836068e-01
-3.1124315e-01
-3.0299889e-01
-2.8823564e-01
-2.7040649e-01
-2.5083793e-01
-2.2910411e-01
-2.0460012e-01
-1.7833607e-01
-1.5366583e-01
-1.3536550e-01
-1.2763541e-01
-1.3226473e-01
-1.4800387e-01
-1.7146484e-01
-1.9903182e-01
-2.2867459e-01
-2.6062402e-01
-2.9660734e-01
-3.3820621e-01
-3.8534500e-01
-4.3577681e-01
-4.8586159e-01
-5.3216426e-01
-5.7281098e-01
-6.0765746e-01
-6.3719740e-01
-6.6104170e-01
-6.7701677e-01
-6.8147082e-01
-6.7069090e-01
-6.4276015e-01
-5.9890464e-01
-5.4354321e-01
-4.8284635e-01
-4.2237124e-01
-3.6489318e-01
-3.0955588e-01
-2.5282896e-01
-1.9078941e-01
-1.2149208e-01
-4.6159683e-02
3.1339343e-02
1.0626803e-01
1.7502148e-01
2.3634473e-01
2.9119878e-01
3.4142479e-01
3.8807758e-01
4.3048753e-01
4.6660515e-01
4.9439001e-01
5.1337572e-01
5.2536031e-01
5.3362939e-01
5.4108632e-01
5.4847085e-01
5.5380481e-01
5.5337461e-01
5.4363093e-01
5.2294267e-01
4.9231971e-01
4.5479730e-01
4.1386733e-01
3.7186363e-01
3.2922816e-01
2.8501870e-01
2.3825579e-01
1.8925027e-01
1.4007694e-01
9.3806020e-02
5.2871109e-02
1.7634951e-02
-1.3806937e-02
-4.4366036e-02
-7.5995055e-02
-1.0818425e-01
-1.3780850e-01
-1.6047727e-01
-1.7266196e-01
-1.7337023e-01
-1.6444210e-01
-1.4941183e-01
-1.3163477e-01
-1.1266741e-01
-9.1748606e-02
-6.6718279e-02
-3.5899541e-02
2.3241735e-04
3.8717006e-02
7.5317773e-02
1.0647147e-01
1.3082400e-01
1.4954034e-01
1.6523882e-01
1.8011682e-01
1.9432506e-01
2.0554103e-01
2.0998112e-01
2.0428033e-01
1.8723732e-01
1.6047616e-01
1.2757381e-01
9.2083559e-02
5.5692824e-02
1.7734065e-02
-2.3689462e-02
-6.9805809e-02
-1.1976121e-01
-1.7052796e-01
-2.1816551e-01
-2.5973489e-01
-2.9477085e-01
-3.2539623e-01
-3.5492726e-01
-3.8570231e-01
-4.1730000e-01
-4.4614952e-01
-4.6691238e-01
-4.7504406e-01
-4.6910722e-01
-4.5148243e-01
-4.2716251e-01
-4.0145915e-01
-3.7789806e-01
-3.5726689e-01
-3.3810585e-01
-3.1820835e-01
-2.9618669e-01
-2.7218037e-01
-2.4736425e-01
-2.2267091e-01
-1.9762994e-01
-1.7017705e-01
-1.3771747e-01
-9.8894681e-02
-5.4911556e-02
-9.4480042e-03
3.2849313e-02
6.8444036e-02
9.6465033e-02
1.1901060e-01
1.4007684e-01
1.6363812e-01
1.9189068e-01
2.2460161e-01
2.5980009e-01
2.9521261e-01
3.2948521e-01
3.6247009e-01
3.9443286e-01
4.2470634e-01
4.5073859e-01
4.6830249e-01
4.7289911e-01
4.6164217e-01
4.3467468e-01
3.9544478e-01
3.4965955e-01
3.0332132e-01
2.6078807e-01
2.2386029e-01
1.9226124e-01
1.6500911e-01
1.4173409e-01
1.2314586e-01
1.1040891e-01
1.0388093e-01
1.0212845e-01
1.0198737e-01
9.9765875e-02
9.2979340e-02
8.1699455e-02
6.8785371e-02
5.8787782e-02
5.5994715e-02
6.2613574e-02
7.8043912e-02
9.9560905e-02
1.2394344e-01
1.4909304e-01
1.7471544e-01
2.0167181e-01
2.3042701e-01
2.5966003e-01
2.8603794e-01
3.0534232e-01
3.1423578e-01
3.1167380e-01
2.9929348e-01
2.8061441e-01
2.5941394e-01
2.3811797e-01
2.1711854e-01
1.9537903e-01
1.7187679e-01
1.4694845e-01
1.2268697e-01
1.0207022e-01
8.7271865e-02
7.8231728e-02
7.2500828e-02
6.6527143e-02
5.7587038e-02
4.5255278e-02
3.1667541e-02
2.0434297e-02
1.4698375e-02
1.5329514e-02
2.0262808e-02
2.5362703e-02
2.6303259e-02
2.0404994e-02
7.4456689e-03
-1.0965708e-02
-3.3054447e-02
-5.8529594e-02
-8.9121807e-02
-1.2761024e-01
-1.7594077e-01
-2.3361598e-01
-2.9728396e-01
-3.6172165e-01
-4.2172997e-01
-4.7399551e-01
-5.1792526e-01
-5.5503738e-01
-5.8738187e-01
-6.1601124e-01
-6.4039983e-01
-6.5911054e-01
-6.7126687e-01
-6.7785944e-01
-6.8198085e-01
-6.8777070e-01
-6.9864247e-01
-7.1570128e-01
-7.3709099e-01
-7.5856130e-01
-7.7496362e-01
-7.8187742e-01
-7.7648581e-01
-7.5731065e-01
-7.2319549e-01
-6.7244732e-01
-6.0296951e-01
-5.1362120e-01
-4.0619842e-01
-2.8679672e-01
-1.6544218e-01
-5.3833277e-02
3.7881647e-02
1.0390302e-01
1.4403008e-01
1.6292664e-01
1.6781932e-01
1.6575107e-01
1.6165492e-01
1.5794686e-01
1.5543279e-01
1.5466811e-01
1.5679877e-01
1.6334753e-01
1.7520751e-01
1.9173629e-01
2.1076053e-01
2.2959857e-01
2.4649312e-01
2.6161112e-01
2.7703392e-01
2.9565805e-01
3.1947228e-01
3.4810918e-01
3.7854376e-01
4.0619521e-01
4.2687970e-01
4.3858842e-01
4.4215163e-01
4.4044612e-01
4.3664676e-01
4.3259459e-01
4.2822190e-01
4.2224011e-01
4.1350571e-01
4.0214707e-01
3.8974610e-01
3.7836638e-01
3.6882411e-01
3.5913599e-01
3.4415938e-01
3.1685274e-01
2.7070107e-01
2.0229586e-01
1.1309410e-01
9.8408733e-03
-9.6260985e-02
