# Supplementary material for: Characterization of the disruption of neural control strategies for dynamic fingertip forces from attractor reconstruction
Source: PLoS One. 2017 Feb 13;12(2):e0172025. doi: 10.1371/journal.pone.0172025 (PMC5305200; doi:10.1371/journal.pone.0172025)
Supplement: S2 File — Zip file containing the code to reproduce the results of our study. (ZIP) [file pone.0172025.s002.zip › PLOS_One_Code/tis_OL/y9_2.dat]

1.5415849e-01
6.4912638e-02
-1.6156707e-02
-8.3128534e-02
-1.3425911e-01
-1.7151109e-01
-1.9867231e-01
-2.1915439e-01
-2.3456373e-01
-2.4464168e-01
-2.4844594e-01
-2.4597025e-01
-2.3912228e-01
-2.3137320e-01
-2.2623782e-01
-2.2546401e-01
-2.2800260e-01
-2.3044165e-01
-2.2881257e-01
-2.2087530e-01
-2.0762860e-01
-1.9315162e-01
-1.8280103e-01
-1.8071257e-01
-1.8792410e-01
-2.0207520e-01
-2.1880631e-01
-2.3410385e-01
-2.4632321e-01
-2.5677349e-01
-2.6857437e-01
-2.8452465e-01
-3.0525446e-01
-3.2868228e-01
-3.5105264e-01
-3.6897169e-01
-3.8124026e-01
-3.8936233e-01
-3.9645380e-01
-4.0525324e-01
-4.1635233e-01
-4.2755919e-01
-4.3473160e-01
-4.3363765e-01
-4.2180212e-01
-3.9937802e-01
-3.6876372e-01
-3.3337160e-01
-2.9626278e-01
-2.5931376e-01
-2.2327679e-01
-1.8858575e-01
-1.5625600e-01
-1.2811614e-01
-1.0607665e-01
-9.0874364e-02
-8.1152466e-02
-7.3575345e-02
-6.4113470e-02
-4.9936833e-02
-3.0863087e-02
-9.4376700e-03
1.0491582e-02
2.5941930e-02
3.6532788e-02
4.4875722e-02
5.5391202e-02
7.2140313e-02
9.6840945e-02
1.2816608e-01
1.6263978e-01
1.9650138e-01
2.2743788e-01
2.5525759e-01
2.8119725e-01
3.0635158e-01
3.3027300e-01
3.5069264e-01
3.6459376e-01
3.7001070e-01
3.6748049e-01
3.6026542e-01
3.5311476e-01
3.5013576e-01
3.5292057e-01
3.5999290e-01
3.6786467e-01
3.7306507e-01
3.7400714e-01
3.7170009e-01
3.6896699e-01
3.6865356e-01
3.7186731e-01
3.7723637e-01
3.8156960e-01
3.8149126e-01
3.7506302e-01
3.6242448e-01
3.4510014e-01
3.2448374e-01
3.0054179e-01
2.7158698e-01
2.3524012e-01
1.8998858e-01
1.3647583e-01
7.7833442e-02
1.8822852e-02
-3.5833537e-02
-8.3062279e-02
-1.2214051e-01
-1.5419187e-01
-1.8088512e-01
-2.0316018e-01
-2.2070792e-01
-2.3246255e-01
-2.3780261e-01
-2.3769272e-01
-2.3492951e-01
-2.3318232e-01
-2.3530743e-01
-2.4189326e-01
-2.5092215e-01
-2.5888029e-01
-2.6281055e-01
-2.6213038e-01
-2.5907111e-01
-2.5740050e-01
-2.6012553e-01
-2.6748526e-01
-2.7639995e-01
-2.8175218e-01
-2.7884628e-01
-2.6566509e-01
-2.4364150e-01
-2.1662096e-01
-1.8878818e-01
-1.6277433e-01
-1.3888422e-01
-1.1576203e-01
-9.2057375e-02
-6.8011223e-02
-4.5864945e-02
-2.8786301e-02
-1.9020594e-02
-1.6445814e-02
-1.8431301e-02
-2.1146179e-02
-2.1602306e-02
-1.9220415e-02
-1.5980121e-02
-1.5103021e-02
-1.9079887e-02
-2.8144895e-02
-3.9986076e-02
-5.0822506e-02
-5.7218086e-02
-5.7541741e-02
-5.2248458e-02
-4.2957075e-02
-3.0995371e-02
-1.6294395e-02
2.7109216e-03
2.8013136e-02
6.0282819e-02
9.7473150e-02
1.3479446e-01
1.6629913e-01
1.8729203e-01
1.9627793e-01
1.9542233e-01
1.8926954e-01
1.8240710e-01
1.7740061e-01
1.7412057e-01
1.7064165e-01
1.6494511e-01
1.5632779e-01
1.4574965e-01
1.3498521e-01
1.2512580e-01
1.1545353e-01
1.0353191e-01
8.6509951e-02
6.2828938e-02
3.3365886e-02
1.4167297e-03
-2.8565992e-02
-5.2979925e-02
-7.0778201e-02
-8.3819725e-02
-9.5602225e-02
-1.0915221e-01
-1.2529073e-01
-1.4216461e-01
-1.5623956e-01
-1.6419203e-01
-1.6458373e-01
-1.5831983e-01
-1.4770517e-01
-1.3477569e-01
-1.1995017e-01
-1.0185121e-01
-7.8498932e-02
-4.9213646e-02
-1.5999303e-02
1.6578760e-02
4.3063949e-02
5.9422249e-02
6.4767567e-02
6.1624497e-02
5.4609044e-02
4.8231432e-02
4.5011823e-02
4.4884838e-02
4.6069625e-02
4.6770561e-02
4.6715187e-02
4.7684207e-02
5.2693805e-02
6.4224898e-02
8.2559287e-02
1.0532614e-01
1.2859561e-01
1.4886571e-01
1.6479052e-01
1.7767544e-01
1.9044307e-01
2.0565811e-01
2.2377761e-01
2.4262153e-01
2.5827390e-01
2.6681313e-01
2.6591484e-01
2.5555276e-01
2.3753319e-01
2.1421161e-01
1.8718503e-01
1.5672044e-01
1.2216244e-01
8.2969328e-02
3.9722537e-02
-5.5291219e-03
-4.9905141e-02
-9.1014854e-02
-1.2815955e-01
-1.6264250e-01
-1.9692306e-01
-2.3298380e-01
-2.7075015e-01
-3.0747174e-01
-3.3854233e-01
-3.5945355e-01
-3.6786411e-01
-3.6462313e-01
-3.5316753e-01
-3.3765059e-01
-3.2086635e-01
-3.0312710e-01
-2.8269855e-01
-2.5745167e-01
-2.2661228e-01
-1.9148154e-01
-1.5476738e-01
-1.1906898e-01
-8.5490954e-02
-5.3204695e-02
-2.0216368e-02
1.5102791e-02
5.2686864e-02
9.0534172e-02
1.2572134e-01
1.5600631e-01
1.8101284e-01
2.0226394e-01
2.2199721e-01
2.4143625e-01
2.5959001e-01
2.7338457e-01
2.7911543e-01
2.7436041e-01
2.5921596e-01
2.3618262e-01
2.0879890e-01
1.7976511e-01
1.4960031e-01
1.1661591e-01
7.8201856e-02
3.2651572e-02
-1.9473015e-02
-7.5114228e-02
-1.2973494e-01
-1.7907675e-01
-2.2074072e-01
-2.5473302e-01
-2.8270605e-01
-3.0639448e-01
-3.2620688e-01
-3.4082488e-01
-3.4806446e-01
-3.4645592e-01
-3.3646457e-01
-3.2045320e-01
-3.0132767e-01
-2.8070416e-01
-2.5777030e-01
-2.2960329e-01
-1.9286085e-01
-1.4596443e-01
-9.0555444e-02
-3.1337762e-02
2.5677575e-02
7.5566671e-02
1.1626917e-01
1.4895515e-01
1.7691110e-01
2.0351582e-01
2.3036289e-01
2.5656810e-01
2.7957701e-01
2.9686878e-01
3.0751749e-01
3.1275651e-01
3.1523384e-01
3.1734115e-01
3.1960897e-01
3.2023546e-01
3.1612651e-01
3.0482350e-01
2.8613409e-01
2.6246786e-01
2.3761851e-01
2.1466564e-01
1.9426550e-01
1.7438207e-01
1.5159658e-01
1.2320002e-01
8.8915341e-02
5.1384704e-02
1.5182665e-02
-1.5169671e-02
-3.7137079e-02
-5.0988489e-02
-5.9147868e-02
-6.4609427e-02
-6.9381761e-02
-7.3785298e-02
-7.6921313e-02
-7.7976775e-02
-7.7508745e-02
-7.7808102e-02
-8.2001179e-02
-9.2384624e-02
-1.0899189e-01
-1.2924716e-01
-1.4897952e-01
-1.6434941e-01
-1.7365800e-01
-1.7795654e-01
-1.8004193e-01
-1.8243020e-01
-1.8552131e-01
-1.8703733e-01
-1.8311844e-01
-1.7052738e-01
-1.4865552e-01
-1.2004191e-01
-8.9078013e-02
-5.9755040e-02
-3.3798706e-02
-1.0145884e-02
1.4050284e-02
4.1438156e-02
7.2590754e-02
1.0529884e-01
1.3538119e-01
1.5847031e-01
1.7179258e-01
1.7506199e-01
1.7007250e-01
1.5925122e-01
1.4404411e-01
1.2414973e-01
9.8082906e-02
6.4659011e-02
2.4429141e-02
-1.9820190e-02
-6.3858829e-02
-1.0370443e-01
-1.3719968e-01
-1.6447951e-01
-1.8707606e-01
-2.0631639e-01
-2.2206382e-01
-2.3255128e-01
-2.3537029e-01
-2.2901792e-01
-2.1406018e-01
-1.9315321e-01
-1.6984175e-01
-1.4683065e-01
-1.2475637e-01
-1.0215868e-01
-7.6653042e-02
-4.6648016e-02
-1.2636618e-02
2.2685223e-02
5.5543379e-02
8.2839652e-02
1.0362516e-01
1.1952123e-01
1.3379429e-01
1.4950843e-01
1.6779941e-01
1.8731030e-01
2.0508238e-01
2.1827197e-01
2.2563246e-01
2.2790666e-01
2.2691778e-01
2.2395595e-01
2.1854653e-01
2.0843174e-01
1.9079377e-01
1.6398946e-01
1.2880527e-01
8.8544713e-02
4.7877647e-02
1.1024546e-02
-1.9755886e-02
-4.4557198e-02
-6.4957203e-02
-8.2511433e-02
-9.7545457e-02
-1.0893301e-01
-1.1496763e-01
-1.1480796e-01
-1.0958467e-01
-1.0239506e-01
-9.7060280e-02
-9.6270762e-02
-1.0014164e-01
-1.0603405e-01
-1.0983766e-01
-1.0806507e-01
-9.9579828e-02
-8.5963485e-02
-7.0360369e-02
-5.5580728e-02
-4.2642802e-02
-3.0577696e-02
-1.7538193e-02
-2.5045790e-03
1.3476414e-02
2.7324481e-02
3.5268682e-02
3.4750646e-02
2.5830109e-02
1.1328333e-02
-4.3877041e-03
-1.7349340e-02
-2.5594251e-02
-2.9555449e-02
-3.1104473e-02
-3.1957775e-02
-3.2469500e-02
-3.1465151e-02
-2.7122706e-02
-1.8373559e-02
-5.9823697e-03
7.4426401e-03
1.8622694e-02
2.5296972e-02
2.7460691e-02
2.7500321e-02
2.9133869e-02
3.5622244e-02
4.8154165e-02
6.5304305e-02
8.3858631e-02
1.0048076e-01
1.1324648e-01
1.2222405e-01
1.2882819e-01
1.3434912e-01
1.3858398e-01
1.3951350e-01
1.3430133e-01
1.2097954e-01
9.9764990e-02
7.3241131e-02
4.5277934e-02
1.9246667e-02
-3.4534307e-03
-2.3694746e-02
-4.3646542e-02
-6.5202422e-02
-8.8711374e-02
-1.1260118e-01
-1.3402501e-01
-1.5020588e-01
-1.5972552e-01
-1.6295857e-01
-1.6142656e-01
-1.5660468e-01
-1.4899580e-01
-1.3799601e-01
-1.2259700e-01
-1.0251455e-01
-7.9039775e-02
-5.5038230e-02
-3.4026923e-02
-1.8776114e-02
-1.0137074e-02
-6.7416986e-03
-5.8661987e-03
-5.0919621e-03
-3.7583809e-03
-3.2300972e-03
-5.8008108e-03
-1.2930106e-02
-2.3839504e-02
-3.5298905e-02
-4.2884441e-02
-4.3134559e-02
-3.5331864e-02
-2.1774870e-02
-6.3433207e-03
7.7985191e-03
2.0006102e-02
3.2386918e-02
4.8283869e-02
6.9873582e-02
9.6313108e-02
1.2355893e-01
1.4597669e-01
1.5883390e-01
1.6031484e-01
1.5201510e-01
1.3776575e-01
1.2158455e-01
1.0599065e-01
9.1602187e-02
7.8073421e-02
6.5574768e-02
5.5717953e-02
5.1219249e-02
5.4409220e-02
6.5484775e-02
8.1650626e-02
9.7797127e-02
1.0845251e-01
1.1000956e-01
1.0207521e-01
8.7286512e-02
6.9748448e-02
5.2943529e-02
3.8228098e-02
2.4687004e-02
1.0301705e-02
-6.3530325e-03
-2.4848031e-02
-4.2728499e-02
-5.6579464e-02
-6.3840741e-02
-6.4334794e-02
-6.0511541e-02
-5.6195260e-02
-5.4596547e-02
-5.6791209e-02
-6.1530559e-02
-6.6466651e-02
-7.0063293e-02
-7.2973111e-02
-7.7893105e-02
-8.7884391e-02
-1.0417466e-01
-1.2479174e-01
-1.4487864e-01
-1.5859844e-01
-1.6164437e-01
-1.5302654e-01
-1.3524708e-01
-1.1290118e-01
-9.0560908e-02
-7.1059785e-02
-5.4945564e-02
-4.1196299e-02
-2.8655086e-02
-1.7305776e-02
-8.6311764e-03
-4.8168371e-03
-7.2558102e-03
-1.5278906e-02
-2.5946346e-02
-3.5139433e-02
-3.9420590e-02
-3.7606153e-02
-3.1116640e-02
-2.2933305e-02
-1.5832846e-02
-1.0921356e-02
-7.2797327e-03
-2.9474681e-03
3.3411316e-03
1.0845625e-02
1.6884325e-02
1.8280623e-02
1.3309572e-02
3.0124463e-03
-8.8831452e-03
-1.7480970e-02
-1.8930062e-02
-1.2134364e-02
9.9708625e-04
1.6830637e-02
3.1984089e-02
4.4880370e-02
5.6142791e-02
6.7745581e-02
8.1475212e-02
9.7633276e-02
1.1471938e-01
1.3019827e-01
1.4185983e-01
1.4901353e-01
1.5282067e-01
1.5545429e-01
1.5848102e-01
1.6149211e-01
1.6195029e-01
1.5641549e-01
1.4241846e-01
1.1990352e-01
9.1452320e-02
6.1141125e-02
3.2616947e-02
7.4747422e-03
-1.5135877e-02
-3.7500646e-02
-6.1562322e-02
-8.7413781e-02
-1.1294380e-01
-1.3486575e-01
-1.5053056e-01
-1.5941221e-01
-1.6335518e-01
-1.6549665e-01
-1.6859744e-01
-1.7374447e-01
-1.8003697e-01
-1.8533462e-01
-1.8762264e-01
-1.8616808e-01
-1.8174743e-01
-1.7586556e-01
-1.6953785e-01
-1.6240401e-01
-1.5269529e-01
-1.3810983e-01
-1.1714673e-01
-9.0126085e-02
-5.9247425e-02
-2.7622820e-02
2.1599451e-03
2.9174735e-02
5.4420201e-02
8.0019702e-02
1.0770471e-01
1.3747418e-01
1.6735554e-01
1.9446715e-01
2.1669615e-01
2.3397694e-01
2.4840095e-01
2.6296823e-01
2.7961592e-01
2.9777034e-01
3.1440045e-01
3.2550593e-01
3.2805333e-01
3.2124189e-01
3.0650620e-01
2.8636338e-01
2.6278789e-01
2.3605559e-01
2.0473919e-01
1.6682417e-01
1.2124607e-01
6.8998321e-02
1.3254294e-02
-4.1610864e-02
-9.1663701e-02
-1.3481425e-01
-1.7117078e-01
-2.0224147e-01
-2.2954098e-01
-2.5335123e-01
-2.7225223e-01
-2.8374481e-01
-2.8574222e-01
-2.7807283e-01
-2.6297711e-01
-2.4419967e-01
-2.2523448e-01
-2.0781764e-01
-1.9155602e-01
-1.7486468e-01
-1.5657851e-01
-1.3718664e-01
-1.1892118e-01
-1.0468404e-01
-9.6483299e-02
-9.4301865e-02
-9.6047287e-02
-9.8620231e-02
-9.9525561e-02
-9.8124032e-02
-9.5781665e-02
-9.4820580e-02
-9.6904342e-02
-1.0175857e-01
-1.0688270e-01
-1.0845169e-01
-1.0304365e-01
-8.9309078e-02
-6.8628546e-02
-4.4381457e-02
-2.0284997e-02
1.2592820e-03
1.9976378e-02
3.7306426e-02
5.5015790e-02
7.3700671e-02
9.2217698e-02
1.0845892e-01
1.2092084e-01
1.2999519e-01
1.3811429e-01
1.4855880e-01
1.6355405e-01
1.8280137e-01
2.0336712e-01
2.2099862e-01
2.3210764e-01
2.3538981e-01
2.3232802e-01
2.2637720e-01
2.2125354e-01
2.1922160e-01
2.2026779e-01
2.2252239e-01
2.2357141e-01
2.2182311e-01
2.1712189e-01
2.1027662e-01
2.0182826e-01
1.9088311e-01
1.7486509e-01
1.5050591e-01
1.1560652e-01
7.0611463e-02
1.9098981e-02
-3.3231287e-02
-8.0724408e-02
-1.1993668e-01
-1.5048674e-01
-1.7413747e-01
-1.9286782e-01
-2.0724795e-01
-2.1608931e-01
-2.1750896e-01
-2.1066258e-01
-1.9694084e-01
-1.7976366e-01
-1.6303848e-01
-1.4920723e-01
-1.3805042e-01
-1.2695522e-01
-1.1252652e-01
-9.2685691e-02
-6.8094698e-02
-4.2089795e-02
-1.9210713e-02
-3.2170291e-03
4.3981120e-03
4.7858129e-03
8.9631971e-04
-4.1346695e-03
-8.4209934e-03
-1.1728216e-02
-1.4723753e-02
-1.7687406e-02
-1.9512828e-02
-1.7629432e-02
-9.0550815e-03
7.8475437e-03
3.1946042e-02
5.9275974e-02
8.4556325e-02
1.0347202e-01
1.1446542e-01
1.1908614e-01
1.2071497e-01
1.2237192e-01
1.2487618e-01
1.2640473e-01
1.2360828e-01
1.1353031e-01
9.5194025e-02
6.9975593e-02
4.0593520e-02
9.3798773e-03
-2.3038997e-02
-5.7783895e-02
-9.6474586e-02
-1.3955132e-01
-1.8524221e-01
-2.2973493e-01
-2.6841367e-01
-2.9754896e-01
-3.1561163e-01
-3.2353718e-01
-3.2383967e-01
-3.1909627e-01
-3.1059812e-01
-2.9784927e-01
-2.7919983e-01
-2.5329105e-01
-2.2042736e-01
-1.8293208e-01
-1.4418667e-01
-1.0695162e-01
-7.2016108e-02
-3.8008507e-02
-2.5579474e-03
3.5812775e-02
7.6247081e-02
1.1554738e-01
1.4964193e-01
1.7560538e-01
1.9304197e-01
2.0412900e-01
2.1236989e-01
2.2070861e-01
2.2996320e-01
2.3838406e-01
2.4251792e-01
2.3886166e-01
2.2547000e-01
2.0278177e-01
1.7328391e-01
1.4019135e-01
1.0592527e-01
7.1355034e-02
3.6259378e-02
6.2235938e-04
-3.4163103e-02
-6.5057035e-02
-8.8391597e-02
-1.0161668e-01
-1.0469031e-01
-1.0020527e-01
-9.2145259e-02
-8.4004532e-02
-7.7315012e-02
-7.1291418e-02
-6.3659448e-02
-5.2158094e-02
-3.5886366e-02
-1.5739244e-02
6.2551078e-03
2.8178780e-02
4.9262481e-02
7.0148876e-02
9.2205379e-02
1.1621647e-01
1.4127868e-01
1.6474146e-01
1.8336901e-01
1.9502817e-01
1.9985066e-01
2.0018041e-01
1.9934149e-01
1.9991061e-01
2.0244804e-01
2.0537033e-01
2.0596296e-01
2.0187286e-01
1.9222485e-01
1.7782547e-01
1.6043532e-01
1.4154659e-01
1.2139805e-01
9.8889213e-02
7.2478323e-02
4.1465181e-02
6.8648201e-03
-2.8617519e-02
-6.1554345e-02
-8.9276930e-02
-1.1106165e-01
-1.2829437e-01
-1.4349246e-01
-1.5876324e-01
-1.7458140e-01
-1.8953556e-01
-2.0114115e-01
-2.0726035e-01
-2.0735495e-01
-2.0285049e-01
-1.9634124e-01
-1.9006791e-01
-1.8459635e-01
-1.7854175e-01
-1.6956549e-01
-1.5604376e-01
-1.3831773e-01
-1.1870709e-01
-1.0029010e-01
-8.5229384e-02
-7.3671710e-02
-6.3843067e-02
-5.3228410e-02
-4.0136576e-02
-2.4757445e-02
-9.1098073e-03
4.0691936e-03
1.2836243e-02
1.7125988e-02
1.8854177e-02
2.0965539e-02
2.5865443e-02
3.4071763e-02
4.3888161e-02
5.2316584e-02
5.6687428e-02
5.6100028e-02
5.1889973e-02
4.6835343e-02
4.3500829e-02
4.2689323e-02
4.2981013e-02
4.1672355e-02
3.6545329e-02
2.7421157e-02
1.6603362e-02
7.9144082e-03
4.8166355e-03
8.7031028e-03
1.8372261e-02
3.0921585e-02
4.3397225e-02
5.4158966e-02
6.3202941e-02
7.1350571e-02
7.8905232e-02
8.4732730e-02
8.6448541e-02
8.1615056e-02
6.9155135e-02
5.0109725e-02
2.7337618e-02
4.3129430e-03
-1.6416402e-02
-3.4332062e-02
-5.0971042e-02
-6.8794662e-02
-8.9499724e-02
-1.1269449e-01
-1.3567131e-01
-1.5448978e-01
-1.6591170e-01
-1.6914406e-01
-1.6631104e-01
-1.6130529e-01
-1.5769588e-01
-1.5690685e-01
-1.5764578e-01
-1.5687009e-01
-1.5175491e-01
-1.4148827e-01
-1.2776681e-01
-1.1371397e-01
-1.0196784e-01
-9.3131444e-02
-8.5457846e-02
-7.5887044e-02
-6.1797551e-02
-4.2450426e-02
-1.9313299e-02
4.8456006e-03
2.7462498e-02
4.7369758e-02
6.5063358e-02
8.2012030e-02
9.9486354e-02
1.1762790e-01
1.3528735e-01
1.5064139e-01
1.6216025e-01
1.6939121e-01
1.7313758e-01
1.7485327e-01
1.7552168e-01
1.7475310e-01
1.7080389e-01
1.6160013e-01
1.4615786e-01
1.2553459e-01
1.0270411e-01
8.1310692e-02
6.3892188e-02
5.0572393e-02
3.9047668e-02
2.5918923e-02
8.5869325e-03
-1.3366109e-02
-3.8028932e-02
-6.2262754e-02
-8.3373617e-02
-1.0033788e-01
-1.1385473e-01
-1.2528507e-01
-1.3523057e-01
-1.4264082e-01
-1.4495232e-01
-1.3918284e-01
-1.2339820e-01
-9.7754436e-02
-6.4558221e-02
-2.7366278e-02
1.0347222e-02
4.6298552e-02
7.9798718e-02
1.1129367e-01
1.4131648e-01
1.6951888e-01
1.9444509e-01
2.1420794e-01
2.2757976e-01
2.3474857e-01
2.3728358e-01
2.3735655e-01
2.3663787e-01
2.3547778e-01
2.3289532e-01
2.2742007e-01
2.1824563e-01
2.0594556e-01
1.9229734e-01
1.7929429e-01
1.6788638e-01
1.5717767e-01
1.4460554e-01
1.2706799e-01
1.0237127e-01
7.0213008e-02
3.2274322e-02
-8.5239569e-03
-4.9211517e-02
-8.7810858e-02
-1.2367124e-01
-1.5695471e-01
-1.8768706e-01
-2.1501326e-01
-2.3709983e-01
-2.5175153e-01
-2.5744343e-01
-2.5420129e-01
-2.4376302e-01
-2.2884782e-01
-2.1193489e-01
-1.9425722e-01
-1.7554594e-01
-1.5463213e-01
-1.3057625e-01
-1.0366954e-01
-7.5636862e-02
-4.8844428e-02
-2.5018512e-02
-4.3097681e-03
1.4736694e-02
3.4288429e-02
5.5878994e-02
7.9371283e-02
1.0289096e-01
1.2378790e-01
1.3998759e-01
1.5090198e-01
1.5743496e-01
1.6113534e-01
1.6298046e-01
1.6251173e-01
1.5787835e-01
1.4676914e-01
1.2765930e-01
1.0069792e-01
6.7834155e-02
3.2113899e-02
-3.5671587e-03
-3.7599608e-02
-6.9971355e-02
-1.0153006e-01
-1.3266927e-01
-1.6224677e-01
-1.8739155e-01
-2.0442650e-01
-2.1054807e-01
-2.0534036e-01
-1.9113817e-01
-1.7195351e-01
-1.5164358e-01
-1.3241182e-01
-1.1438611e-01
-9.6356202e-02
-7.7169179e-02
-5.6915633e-02
-3.7104818e-02
-1.9677672e-02
-5.5529148e-03
6.2662698e-03
1.8411211e-02
3.3813106e-02
5.4014518e-02
7.8057156e-02
1.0264017e-01
1.2352806e-01
1.3741203e-01
1.4320315e-01
1.4214139e-01
1.3673013e-01
1.2907590e-01
1.1957681e-01
1.0675614e-01
8.8321881e-02
6.2775946e-02
3.0654847e-02
-5.2655691e-03
-4.0979145e-02
-7.2996708e-02
-9.9827364e-02
-1.2229900e-01
-1.4256849e-01
-1.6245859e-01
-1.8208793e-01
-1.9956197e-01
-2.1194421e-01
-2.1702533e-01
-2.1483423e-01
-2.0786887e-01
-1.9984803e-01
-1.9378081e-01
-1.9051713e-01
-1.8856543e-01
-1.8521991e-01
-1.7831622e-01
-1.6760114e-01
-1.5495494e-01
-1.4338225e-01
-1.3537729e-01
-1.3155962e-01
-1.3027187e-01
-1.2834535e-01
-1.2265271e-01
-1.1158426e-01
-9.5561096e-02
-7.6288176e-02
-5.5292410e-02
-3.2721399e-02
-7.1312020e-03
2.3594320e-02
6.0662805e-02
1.0307017e-01
1.4744839e-01
1.8920660e-01
2.2428438e-01
2.5055175e-01
2.6818239e-01
2.7888995e-01
2.8452260e-01
2.8589079e-01
2.8252272e-01
2.7336192e-01
2.5780793e-01
2.3640595e-01
2.1080714e-01
1.8303007e-01
1.5442804e-01
1.2498762e-01
9.3438686e-02
5.8187452e-02
1.8626380e-02
-2.3800080e-02
-6.5288760e-02
-1.0038319e-01
-1.2354450e-01
-1.3095678e-01
-1.2171105e-01
-9.7866191e-02
-6.3563919e-02
