# Supplementary material for: Characterization of the disruption of neural control strategies for dynamic fingertip forces from attractor reconstruction
Source: PLoS One. 2017 Feb 13;12(2):e0172025. doi: 10.1371/journal.pone.0172025 (PMC5305200; doi:10.1371/journal.pone.0172025)
Supplement: S2 File — Zip file containing the code to reproduce the results of our study. (ZIP) [file pone.0172025.s002.zip › PLOS_One_Code/tis_OL/y9_3.dat]

1.8734710e-02
-6.1096307e-02
-1.3591150e-01
-2.0283011e-01
-2.5955879e-01
-3.0498740e-01
-3.3993388e-01
-3.6736331e-01
-3.9158507e-01
-4.1655983e-01
-4.4405824e-01
-4.7261247e-01
-4.9789586e-01
-5.1451002e-01
-5.1838423e-01
-5.0852231e-01
-4.8714196e-01
-4.5824771e-01
-4.2559335e-01
-3.9116691e-01
-3.5487470e-01
-3.1547557e-01
-2.7222139e-01
-2.2621737e-01
-1.8057703e-01
-1.3919749e-01
-1.0493125e-01
-7.8280075e-02
-5.7324206e-02
-3.8906357e-02
-2.0459323e-02
-1.4888985e-03
1.6140720e-02
2.9317187e-02
3.5588880e-02
3.4799140e-02
2.9466565e-02
2.3585221e-02
2.0481850e-02
2.1047178e-02
2.3455515e-02
2.4493267e-02
2.1599668e-02
1.4411982e-02
5.0531072e-03
-2.9037946e-03
-6.2451562e-03
-3.7141154e-03
3.5774767e-03
1.3197731e-02
2.3177476e-02
3.3316402e-02
4.5211305e-02
6.1044936e-02
8.1846447e-02
1.0622997e-01
1.3044376e-01
1.4986861e-01
1.6123076e-01
1.6433823e-01
1.6235508e-01
1.6034321e-01
1.6276911e-01
1.7136212e-01
1.8449243e-01
1.9822687e-01
2.0828225e-01
2.1181827e-01
2.0822855e-01
1.9856155e-01
1.8398041e-01
1.6439596e-01
1.3830811e-01
1.0393744e-01
6.0822316e-02
1.0879828e-02
-4.1648684e-02
-9.1385046e-02
-1.3365871e-01
-1.6616061e-01
-1.8952727e-01
-2.0647416e-01
-2.1993308e-01
-2.3128188e-01
-2.3971609e-01
-2.4308796e-01
-2.3957639e-01
-2.2903098e-01
-2.1315394e-01
-1.9453442e-01
-1.7523064e-01
-1.5570936e-01
-1.3467753e-01
-1.0996629e-01
-8.0105615e-02
-4.5667286e-02
-9.4365120e-03
2.4771574e-02
5.3922626e-02
7.7136575e-02
9.5886428e-02
1.1292881e-01
1.3055293e-01
1.4916698e-01
1.6708083e-01
1.8161108e-01
1.9082536e-01
1.9488125e-01
1.9615332e-01
1.9800448e-01
2.0284757e-01
2.1063007e-01
2.1867144e-01
2.2298252e-01
2.2031485e-01
2.0977872e-01
1.9316638e-01
1.7386193e-01
1.5497465e-01
1.3778130e-01
1.2142396e-01
1.0400243e-01
8.4255578e-02
6.2712687e-02
4.1639432e-02
2.3833576e-02
1.0943543e-02
2.2610856e-03
-5.2881547e-03
-1.5865027e-02
-3.2753423e-02
-5.6746374e-02
-8.5830732e-02
-1.1642686e-01
-1.4542932e-01
-1.7170719e-01
-1.9612218e-01
-2.2019728e-01
-2.4442362e-01
-2.6726024e-01
-2.8536067e-01
-2.9495271e-01
-2.9375482e-01
-2.8239866e-01
-2.6442359e-01
-2.4471685e-01
-2.2725836e-01
-2.1339102e-01
-2.0144391e-01
-1.8785577e-01
-1.6924542e-01
-1.4431831e-01
-1.1452710e-01
-8.3165327e-02
-5.3523877e-02
-2.7235455e-02
-3.7658746e-03
1.8664832e-02
4.1323696e-02
6.3528269e-02
8.2493973e-02
9.4587208e-02
9.7264895e-02
9.0637814e-02
7.7784019e-02
6.3538213e-02
5.2357426e-02
4.6502901e-02
4.5554603e-02
4.7337395e-02
4.9509449e-02
5.0844745e-02
5.1538845e-02
5.2446787e-02
5.3801661e-02
5.4336615e-02
5.1543907e-02
4.3069714e-02
2.8433779e-02
9.9869763e-03
-7.5739757e-03
-1.9044511e-02
-2.1041684e-02
-1.3600021e-02
-1.7382837e-04
1.3946452e-02
2.4016325e-02
2.7888794e-02
2.6750368e-02
2.4172243e-02
2.4035407e-02
2.8586123e-02
3.7732234e-02
4.9773418e-02
6.2863374e-02
7.6246759e-02
9.0610743e-02
1.0739934e-01
1.2751067e-01
1.5022216e-01
1.7310161e-01
1.9302320e-01
2.0766159e-01
2.1651829e-01
2.2083137e-01
2.2240201e-01
2.2205824e-01
2.1875273e-01
2.0989924e-01
1.9274668e-01
1.6599888e-01
1.3083936e-01
9.0830260e-02
5.0608107e-02
1.3902564e-02
-1.8054250e-02
-4.6727483e-02
-7.4936290e-02
-1.0482318e-01
-1.3634183e-01
-1.6701633e-01
-1.9298670e-01
-2.1075095e-01
-2.1866075e-01
-2.1731906e-01
-2.0869352e-01
-1.9460595e-01
-1.7561792e-01
-1.5100251e-01
-1.1982044e-01
-8.2455122e-02
-4.1590791e-02
-1.8736820e-03
3.1677543e-02
5.5662970e-02
6.9639538e-02
7.6101148e-02
7.9041330e-02
8.1791027e-02
8.5339927e-02
8.8144848e-02
8.7475164e-02
8.1371488e-02
7.0066109e-02
5.6184338e-02
4.3691853e-02
3.6128707e-02
3.5051920e-02
3.9533586e-02
4.6982237e-02
5.4802407e-02
6.1911677e-02
6.9178084e-02
7.8473083e-02
9.0964233e-02
1.0583454e-01
1.2029211e-01
1.3079553e-01
1.3469475e-01
1.3141069e-01
1.2258172e-01
1.1103609e-01
9.9052599e-02
8.6909666e-02
7.2658968e-02
5.3302103e-02
2.6664445e-02
-7.0990214e-03
-4.5153926e-02
-8.2974007e-02
-1.1617163e-01
-1.4219794e-01
-1.6098758e-01
-1.7422997e-01
-1.8376349e-01
-1.9014086e-01
-1.9232522e-01
-1.8871584e-01
-1.7875534e-01
-1.6394986e-01
-1.4755222e-01
-1.3306403e-01
-1.2246010e-01
-1.1516532e-01
-1.0836942e-01
-9.8589695e-02
-8.3713547e-02
-6.4367314e-02
-4.3761669e-02
-2.6090722e-02
-1.4448776e-02
-9.4486145e-03
-9.2470742e-03
-1.0909178e-02
-1.2331269e-02
-1.3604466e-02
-1.7006223e-02
-2.5629310e-02
-4.1465519e-02
-6.4065352e-02
-9.0547870e-02
-1.1697146e-01
-1.4030182e-01
-1.5983920e-01
-1.7725467e-01
-1.9518949e-01
-2.1520773e-01
-2.3627589e-01
-2.5467094e-01
-2.6544434e-01
-2.6466687e-01
-2.5117298e-01
-2.2684071e-01
-1.9538549e-01
-1.6047503e-01
-1.2419895e-01
-8.6645456e-02
-4.6773009e-02
-4.0245032e-03
4.0409626e-02
8.3572908e-02
1.2199668e-01
1.5343117e-01
1.7803973e-01
1.9839567e-01
2.1820591e-01
2.4030945e-01
2.6500239e-01
2.8971060e-01
3.1024911e-01
3.2288398e-01
3.2595163e-01
3.2016048e-01
3.0752305e-01
2.8963334e-01
2.6635673e-01
2.3575999e-01
1.9537459e-01
1.4406561e-01
8.3383919e-02
1.7554234e-02
-4.7961550e-02
-1.0850137e-01
-1.6162017e-01
-2.0712986e-01
-2.4594341e-01
-2.7854675e-01
-3.0396207e-01
-3.1975233e-01
-3.2314926e-01
-3.1275034e-01
-2.8972365e-01
-2.5766305e-01
-2.2113303e-01
-1.8378828e-01
-1.4714144e-01
-1.1060675e-01
-7.2731190e-02
-3.2879009e-02
7.6669433e-03
4.5951132e-02
7.8872895e-02
1.0505268e-01
1.2583178e-01
1.4470870e-01
1.6542168e-01
1.8971796e-01
2.1611277e-01
2.4035676e-01
2.5732350e-01
2.6335039e-01
2.5796190e-01
2.4416883e-01
2.2711994e-01
2.1175434e-01
2.0076467e-01
1.9398799e-01
1.8937175e-01
1.8472109e-01
1.7912380e-01
1.7323633e-01
1.6827731e-01
1.6440527e-01
1.5965539e-01
1.5029922e-01
1.3255123e-01
1.0465785e-01
6.8158657e-02
2.7592965e-02
-1.1245688e-02
-4.3668335e-02
-6.7879179e-02
-8.5265309e-02
-9.9079592e-02
-1.1233516e-01
-1.2614346e-01
-1.3938565e-01
-1.4976234e-01
-1.5543627e-01
-1.5620022e-01
-1.5351741e-01
-1.4949988e-01
-1.4545170e-01
-1.4083181e-01
-1.3333268e-01
-1.2018262e-01
-9.9967675e-02
-7.3821004e-02
-4.5196095e-02
-1.8360597e-02
3.5180178e-03
1.9690328e-02
3.1878001e-02
4.3002693e-02
5.5286182e-02
6.8904251e-02
8.2090060e-02
9.2581138e-02
9.9353289e-02
1.0346653e-01
1.0752814e-01
1.1411501e-01
1.2406796e-01
1.3568782e-01
1.4538117e-01
1.4945116e-01
1.4607771e-01
1.3644612e-01
1.2439469e-01
1.1464593e-01
1.1047294e-01
1.1208989e-01
1.1666083e-01
1.1981600e-01
1.1773729e-01
1.0872081e-01
9.3521636e-02
7.4403220e-02
5.3476959e-02
3.1367539e-02
7.0625332e-03
-2.0980200e-02
-5.3212879e-02
-8.7939576e-02
-1.2157186e-01
-1.5014466e-01
-1.7121375e-01
-1.8499007e-01
-1.9404300e-01
-2.0173108e-01
-2.1018415e-01
-2.1891176e-01
-2.2486817e-01
-2.2406293e-01
-2.1384110e-01
-1.9443766e-01
-1.6887617e-01
-1.4140075e-01
-1.1546474e-01
-9.2353909e-02
-7.1085465e-02
-4.9616602e-02
-2.6675390e-02
-3.0514277e-03
1.8516570e-02
3.4751461e-02
4.3590710e-02
4.5237657e-02
4.2008066e-02
3.7090050e-02
3.2828050e-02
2.9455228e-02
2.5031637e-02
1.6636368e-02
2.1232793e-03
-1.8514686e-02
-4.2893210e-02
-6.7264091e-02
-8.8281778e-02
-1.0447114e-01
-1.1650641e-01
-1.2617305e-01
-1.3470702e-01
-1.4155123e-01
-1.4433801e-01
-1.4023288e-01
-1.2787878e-01
-1.0865467e-01
-8.6359933e-02
-6.5474593e-02
-4.9007748e-02
-3.7129715e-02
-2.7323006e-02
-1.5979792e-02
-5.6728095e-04
1.8891674e-02
3.9870786e-02
5.8786708e-02
7.2880676e-02
8.1480644e-02
8.6046380e-02
8.9002261e-02
9.1994509e-02
9.4644361e-02
9.4645520e-02
8.9198405e-02
7.6917701e-02
5.9058074e-02
3.9298543e-02
2.2153449e-02
1.0859330e-02
5.8724914e-03
4.7560260e-03
3.4771084e-03
-1.5851591e-03
-1.1952814e-02
-2.6543080e-02
-4.2575559e-02
-5.7276106e-02
-6.9251824e-02
-7.8709260e-02
-8.6560494e-02
-9.3196054e-02
-9.7814466e-02
-9.8759012e-02
-9.4696804e-02
-8.5946089e-02
-7.5025910e-02
-6.5849779e-02
-6.1833916e-02
-6.3940211e-02
-6.9793829e-02
-7.4477234e-02
-7.2725066e-02
-6.1454897e-02
-4.1295429e-02
-1.6252210e-02
8.3217516e-03
2.8336494e-02
4.2776146e-02
5.3799834e-02
6.5103965e-02
7.9465917e-02
9.6893010e-02
1.1440846e-01
1.2748036e-01
1.3221694e-01
1.2716096e-01
1.1375820e-01
9.5243297e-02
7.4609953e-02
5.2948307e-02
2.9203716e-02
1.4410694e-03
-3.1306253e-02
-6.7797620e-02
-1.0464702e-01
-1.3766381e-01
-1.6381389e-01
-1.8269764e-01
-1.9659730e-01
-2.0901145e-01
-2.2257774e-01
-2.3763020e-01
-2.5213143e-01
-2.6285410e-01
-2.6704442e-01
-2.6360209e-01
-2.5312479e-01
-2.3688447e-01
-2.1545488e-01
-1.8786163e-01
-1.5182313e-01
-1.0508993e-01
-4.7183444e-02
1.9602022e-02
9.0708074e-02
1.6111241e-01
2.2738931e-01
2.8890989e-01
3.4755145e-01
4.0601950e-01
4.6566867e-01
5.2513706e-01
5.8067779e-01
6.2796050e-01
6.6420379e-01
6.8941773e-01
7.0612978e-01
7.1775667e-01
7.2648855e-01
7.3189884e-01
7.3111386e-01
7.2038706e-01
6.9708343e-01
6.6096552e-01
6.1417085e-01
5.6000696e-01
5.0134738e-01
4.3959922e-01
3.7477049e-01
3.0646599e-01
2.3513338e-01
1.6275626e-01
9.2498298e-02
2.7424391e-02
-3.0956902e-02
-8.3382272e-02
-1.3220856e-01
-1.7970018e-01
-2.2614989e-01
-2.6897102e-01
-3.0345421e-01
-3.2494861e-01
-3.3130511e-01
-3.2415189e-01
-3.0828434e-01
-2.8962340e-01
-2.7289616e-01
-2.6011663e-01
-2.5049341e-01
-2.4178845e-01
-2.3237716e-01
-2.2275693e-01
-2.1559698e-01
-2.1440953e-01
-2.2174429e-01
-2.3794522e-01
-2.6107565e-01
-2.8798759e-01
-3.1590787e-01
-3.4359289e-01
-3.7136085e-01
-4.0003141e-01
-4.2949673e-01
-4.5789425e-01
-4.8200128e-01
-4.9870153e-01
-5.0665361e-01
-5.0710406e-01
-5.0327413e-01
-4.9858450e-01
-4.9464375e-01
-4.9007810e-01
-4.8090831e-01
-4.6241872e-01
-4.3157814e-01
-3.8862280e-01
-3.3689035e-01
-2.8111799e-01
-2.2527221e-01
-1.7105240e-01
-1.1776102e-01
-6.3579701e-02
-7.5331505e-03
4.9077409e-02
1.0270634e-01
1.4900451e-01
1.8470465e-01
2.0884318e-01
2.2273560e-01
2.2882969e-01
2.2915372e-01
2.2431291e-01
2.1363862e-01
1.9635216e-01
1.7298151e-01
1.4611009e-01
1.1988130e-01
9.8390702e-02
8.3827063e-02
7.5460154e-02
7.0069423e-02
6.3550827e-02
5.2869539e-02
3.7441093e-02
1.9265557e-02
1.7094478e-03
-1.2361245e-02
-2.1938153e-02
-2.7943142e-02
-3.2149113e-02
-3.5766321e-02
-3.8583469e-02
-3.9164826e-02
-3.6014731e-02
-2.9007598e-02
-2.0115677e-02
-1.2869381e-02
-1.0799054e-02
-1.5733271e-02
-2.6898264e-02
-4.1307095e-02
-5.5225875e-02
-6.5905199e-02
-7.2605403e-02
-7.6367521e-02
-7.8720729e-02
-8.0099171e-02
-7.8904432e-02
-7.1866755e-02
-5.5655173e-02
-2.8843606e-02
6.9907470e-03
4.7711042e-02
8.8301530e-02
1.2482001e-01
1.5562607e-01
1.8132152e-01
2.0349372e-01
2.2303190e-01
2.3911064e-01
2.4953670e-01
2.5223556e-01
2.4691776e-01
2.3590382e-01
2.2358509e-01
2.1470211e-01
2.1226444e-01
2.1621593e-01
2.2361158e-01
2.3021411e-01
2.3258715e-01
2.2956592e-01
2.2245746e-01
2.1401303e-01
2.0681105e-01
2.0200084e-01
1.9912502e-01
1.9702217e-01
1.9511821e-01
1.9418913e-01
1.9599743e-01
2.0193627e-01
2.1156472e-01
2.2208635e-01
2.2921018e-01
2.2893485e-01
2.1929929e-01
2.0125740e-01
1.7828167e-01
1.5482860e-01
1.3437339e-01
1.1807729e-01
1.0483407e-01
9.2548465e-02
7.9754236e-02
6.6597015e-02
5.4654988e-02
4.5702379e-02
4.0126963e-02
3.6013456e-02
2.9591616e-02
1.6919071e-02
-4.1506573e-03
-3.2912705e-02
-6.6319911e-02
-1.0071315e-01
-1.3369367e-01
-1.6505420e-01
-1.9631857e-01
-2.2923628e-01
-2.6408004e-01
-2.9867061e-01
-3.2878048e-01
-3.4991802e-01
-3.5959044e-01
-3.5864614e-01
-3.5081661e-01
-3.4077391e-01
-3.3187820e-01
-3.2478426e-01
-3.1750070e-01
-3.0678024e-01
-2.9006654e-01
-2.6690330e-01
-2.3902593e-01
-2.0919528e-01
-1.7960964e-01
-1.5089319e-01
-1.2221487e-01
-9.2422987e-02
-6.1472606e-02
-3.1162056e-02
-4.5847122e-03
1.5441768e-02
2.8027789e-02
3.4926310e-02
3.9777079e-02
4.6171822e-02
5.5588888e-02
6.6418806e-02
7.4702457e-02
7.6197036e-02
6.8632371e-02
5.2963993e-02
3.2971353e-02
1.3366462e-02
-2.5935164e-03
-1.4621623e-02
-2.5194016e-02
-3.7865375e-02
-5.5174277e-02
-7.7290714e-02
-1.0205336e-01
-1.2627822e-01
-1.4750787e-01
-1.6509163e-01
-1.7990594e-01
-1.9295362e-01
-2.0385920e-01
-2.1028780e-01
-2.0866555e-01
-1.9585446e-01
-1.7095761e-01
-1.3627808e-01
-9.6771255e-02
-5.8113412e-02
-2.4359616e-02
3.5279786e-03
2.7514050e-02
5.0915498e-02
7.6452355e-02
1.0504824e-01
1.3588454e-01
1.6740317e-01
1.9850986e-01
2.2927852e-01
2.6076740e-01
2.9398664e-01
3.2856802e-01
3.6201749e-01
3.9020983e-01
4.0902096e-01
4.1621917e-01
4.1253290e-01
4.0124801e-01
3.8647233e-01
3.7100671e-01
3.5508195e-01
3.3669391e-01
3.1326820e-01
2.8365597e-01
2.4933391e-01
2.1407087e-01
1.8212838e-01
1.5601504e-01
1.3522424e-01
1.1674258e-01
9.6902328e-02
7.3391072e-02
4.6338740e-02
1.7981542e-02
-8.9168566e-03
-3.3011665e-02
-5.5472841e-02
-7.9486321e-02
-1.0845706e-01
-1.4398777e-01
-1.8474026e-01
-2.2676936e-01
-2.6520778e-01
-2.9646892e-01
-3.1974781e-01
-3.3695013e-01
-3.5116804e-01
-3.6471458e-01
-3.7788889e-01
-3.8908420e-01
-3.9601421e-01
-3.9720467e-01
-3.9282796e-01
-3.8444879e-01
-3.7390871e-01
-3.6202743e-01
-3.4790623e-01
-3.2935284e-01
-3.0431890e-01
-2.7255230e-01
-2.3644536e-01
-2.0049176e-01
-1.6952862e-01
-1.4662553e-01
-1.3176070e-01
-1.2208144e-01
-1.1365478e-01
-1.0366889e-01
-9.1742478e-02
-7.9618854e-02
-6.9597831e-02
-6.2773557e-02
-5.8090117e-02
-5.2672665e-02
-4.3246477e-02
-2.7878402e-02
-7.0041501e-03
1.6928109e-02
4.0979708e-02
6.3446468e-02
8.4755684e-02
1.0702778e-01
1.3254905e-01
1.6205085e-01
1.9385752e-01
2.2445723e-01
2.5018254e-01
2.6907135e-01
2.8193599e-01
2.9205781e-01
3.0356749e-01
3.1932121e-01
3.3947236e-01
3.6153373e-01
3.8180305e-01
3.9727218e-01
4.0694416e-01
4.1184383e-01
4.1376390e-01
4.1359182e-01
4.1039043e-01
4.0192376e-01
3.8628169e-01
3.6346934e-01
3.3591047e-01
3.0754972e-01
2.8200293e-01
2.6070721e-01
2.4213100e-01
2.2260566e-01
1.9838508e-01
1.6777676e-01
1.3215684e-01
9.5338882e-02
6.1674127e-02
3.3940105e-02
1.2149280e-02
-6.1559073e-03
-2.4357020e-02
-4.4812272e-02
-6.7569341e-02
-9.0483225e-02
-1.1067893e-01
-1.2641526e-01
-1.3812140e-01
-1.4799970e-01
-1.5858847e-01
-1.7125969e-01
-1.8552932e-01
-1.9953715e-01
-2.1141809e-01
-2.2077251e-01
-2.2929239e-01
-2.4000883e-01
-2.5548674e-01
-2.7603180e-01
-2.9901598e-01
-3.1978704e-01
-3.3375755e-01
-3.3860354e-01
-3.3538434e-01
-3.2794700e-01
-3.2089772e-01
-3.1718512e-01
-3.1658853e-01
-3.1599083e-01
-3.1129940e-01
-2.9981746e-01
-2.8163810e-01
-2.5939687e-01
-2.3671842e-01
-2.1627948e-01
-1.9851179e-01
-1.8163336e-01
-1.6295569e-01
-1.4061978e-01
-1.1464997e-01
-8.6718775e-02
-5.8912691e-02
-3.2397212e-02
-6.8034252e-03
1.9367469e-02
4.7568058e-02
7.7926219e-02
1.0869690e-01
1.3690421e-01
1.5985187e-01
1.7660439e-01
1.8857723e-01
1.9886470e-01
2.1058529e-01
2.2510375e-01
2.4115192e-01
2.5540884e-01
2.6427238e-01
2.6585911e-01
2.6108838e-01
2.5316874e-01
2.4573605e-01
2.4077757e-01
2.3765614e-01
2.3378787e-01
2.2640623e-01
2.1424951e-01
1.9822672e-01
1.8075343e-01
1.6411054e-01
1.4871596e-01
1.3236811e-01
1.1106651e-01
8.1084201e-02
4.1170408e-02
-6.3425468e-03
-5.6160181e-02
-1.0207409e-01
-1.3931602e-01
-1.6594250e-01
-1.8266774e-01
-1.9153576e-01
-1.9436856e-01
-1.9187129e-01
-1.8384907e-01
-1.7034736e-01
-1.5285591e-01
-1.3456997e-01
-1.1937301e-01
-1.1010609e-01
-1.0708965e-01
-1.0769866e-01
-1.0733384e-01
-1.0149072e-01
-8.7969767e-02
-6.8036343e-02
-4.5848318e-02
-2.6463720e-02
-1.3539624e-02
-7.9193295e-03
-7.7217702e-03
-9.7283817e-03
-1.1215676e-02
-1.1176691e-02
-1.0263081e-02
-9.6047135e-03
-9.3723018e-03
-8.0347093e-03
-2.7716731e-03
9.1702137e-03
2.8929576e-02
5.5211716e-02
8.4757877e-02
1.1388872e-01
1.4022126e-01
1.6354774e-01
1.8536222e-01
2.0731635e-01
2.2957156e-01
2.5009721e-01
2.6529976e-01
2.7150840e-01
2.6645414e-01
2.5003084e-01
2.2397759e-01
1.9059946e-01
1.5127369e-01
1.0578377e-01
5.3012265e-02
-7.4283470e-03
-7.3674594e-02
-1.4119263e-01
-2.0383932e-01
-2.5596538e-01
-2.9449824e-01
-3.1985570e-01
-3.3512799e-01
-3.4394832e-01
-3.4823388e-01
-3.4705332e-01
-3.3724334e-01
-3.1540182e-01
-2.8010471e-01
-2.3310714e-01
-1.7889968e-01
-1.2291544e-01
-6.9422338e-02
-2.0259187e-02
2.4991972e-02
6.7677691e-02
1.0849637e-01
1.4660122e-01
1.7980397e-01
2.0566663e-01
2.2283201e-01
2.3180472e-01
2.3462180e-01
2.3350158e-01
2.2933689e-01
2.2111237e-01
2.0667508e-01
1.8434538e-01
1.5435243e-01
1.1922366e-01
8.2849367e-02
4.8665104e-02
1.7916721e-02
-1.0981063e-02
-4.1526335e-02
-7.7084125e-02
-1.1883666e-01
-1.6487514e-01
-2.1092829e-01
-2.5230466e-01
-2.8597446e-01
-3.1168828e-01
-3.3159931e-01
-3.4868251e-01
-3.6487448e-01
-3.7994880e-01
-3.9168887e-01
-3.9719498e-01
-3.9449492e-01
-3.8343930e-01
-3.6540119e-01
-3.4212392e-01
-3.1450465e-01
-2.8206614e-01
-2.4352363e-01
-1.9820417e-01
-1.4739976e-01
-9.4656180e-02
-4.4683288e-02
-1.4513465e-03
3.3511866e-02
6.1746316e-02
8.7060249e-02
1.1362509e-01
1.4388280e-01
1.7742241e-01
2.1151858e-01
2.4298622e-01
2.7015279e-01
2.9374410e-01
3.1622270e-01
3.4002206e-01
3.6570148e-01
3.9111313e-01
4.1215597e-01
4.2475284e-01
4.2691285e-01
4.1968464e-01
4.0644633e-01
3.9092163e-01
3.7508016e-01
3.5817296e-01
3.3744256e-01
3.1002594e-01
2.7493024e-01
2.3401193e-01
1.9145334e-01
1.5201114e-01
1.1901118e-01
9.3244708e-02
7.3350427e-02
5.7316075e-02
4.4100909e-02
3.4435745e-02
3.0381048e-02
3.3855841e-02
4.4948024e-02
6.1101157e-02
7.7810678e-02
9.0434203e-02
9.6003218e-02
9.4058475e-02
8.6196938e-02
7.4694273e-02
6.1017789e-02
4.5088369e-02
2.5694720e-02
1.7587466e-03
-2.6375435e-02
-5.6497317e-02
-8.5317359e-02
-1.1010679e-01
-1.3019610e-01
-1.4731853e-01
-1.6446493e-01
-1.8387332e-01
-2.0533055e-01
-2.2577386e-01
-2.4048743e-01
-2.4535563e-01
-2.3897044e-01
-2.2336403e-01
-2.0295769e-01
-1.8240533e-01
-1.6453638e-01
-1.4939309e-01
-1.3479013e-01
-1.1810874e-01
-9.8322510e-02
-7.7030319e-02
