# Supplementary material for: Characterization of the disruption of neural control strategies for dynamic fingertip forces from attractor reconstruction
Source: PLoS One. 2017 Feb 13;12(2):e0172025. doi: 10.1371/journal.pone.0172025 (PMC5305200; doi:10.1371/journal.pone.0172025)
Supplement: S2 File — Zip file containing the code to reproduce the results of our study. (ZIP) [file pone.0172025.s002.zip › PLOS_One_Code/tis_PD/y10_1.dat]

-6.7268737e-01
-4.0585685e-01
-1.0940320e-01
2.3923186e-01
6.4265854e-01
1.0835702e+00
1.5321413e+00
1.9570125e+00
2.3355146e+00
2.6597419e+00
2.9368894e+00
3.1844847e+00
3.4225775e+00
3.6655213e+00
3.9160438e+00
4.1636631e+00
4.3883065e+00
4.5679004e+00
4.6863394e+00
4.7381651e+00
4.7288582e+00
4.6720136e+00
4.5852157e+00
4.4859188e+00
4.3880518e+00
4.2996500e+00
4.2215889e+00
4.1474129e+00
4.0642579e+00
3.9548785e+00
3.8007375e+00
3.5859146e+00
3.3012176e+00
2.9473012e+00
2.5350974e+00
2.0823865e+00
1.6076411e+00
1.1246498e+00
6.4084312e-01
1.5899879e-01
-3.2018944e-01
-7.9642089e-01
-1.2687636e+00
-1.7341453e+00
-2.1850234e+00
-2.6078498e+00
-2.9847670e+00
-3.2987941e+00
-3.5395743e+00
-3.7062836e+00
-3.8067332e+00
-3.8539831e+00
-3.8622926e+00
-3.8437116e+00
-3.8060044e+00
-3.7521339e+00
-3.6811923e+00
-3.5904147e+00
-3.4777071e+00
-3.3439160e+00
-3.1938531e+00
-3.0350803e+00
-2.8743377e+00
-2.7132787e+00
-2.5461663e+00
-2.3610504e+00
-2.1439552e+00
-1.8844193e+00
-1.5802887e+00
-1.2395503e+00
-8.7789687e-01
-5.1316852e-01
-1.5965212e-01
1.7568943e-01
4.9438572e-01
8.0427424e-01
1.1141671e+00
1.4278460e+00
1.7403902e+00
2.0386610e+00
2.3059746e+00
2.5285064e+00
2.6999044e+00
2.8224322e+00
2.9053186e+00
2.9617339e+00
3.0054874e+00
3.0480826e+00
3.0964447e+00
3.1514546e+00
3.2073662e+00
3.2521982e+00
3.2692107e+00
3.2395328e+00
3.1458305e+00
2.9765449e+00
2.7296756e+00
2.4145807e+00
2.0505526e+00
1.6623296e+00
1.2741676e+00
9.0458057e-01
5.6348172e-01
2.5228759e-01
-3.4242596e-02
-3.0644618e-01
-5.7904316e-01
-8.6975405e-01
-1.1955356e+00
-1.5667277e+00
-1.9816310e+00
-2.4244386e+00
-2.8678196e+00
-3.2790776e+00
-3.6270602e+00
-3.8871910e+00
-4.0441454e+00
-4.0931384e+00
-4.0397350e+00
-3.8972439e+00
-3.6825201e+00
-3.4128219e+00
-3.1052844e+00
-2.7779422e+00
-2.4497947e+00
-2.1384036e+00
-1.8562963e+00
-1.6090922e+00
-1.3967123e+00
-1.2162613e+00
-1.0640455e+00
-9.3530790e-01
-8.2256135e-01
-7.1479091e-01
-5.9895632e-01
-4.6342390e-01
-3.0190042e-01
-1.1611721e-01
8.4487682e-02
2.8680817e-01
4.7995444e-01
6.5929549e-01
8.2679802e-01
9.8886986e-01
1.1530364e+00
1.3237376e+00
1.4985242e+00
1.6668126e+00
1.8120881e+00
1.9167237e+00
1.9674373e+00
1.9589537e+00
1.8945112e+00
1.7840851e+00
1.6425017e+00
1.4883590e+00
1.3422136e+00
1.2223760e+00
1.1393302e+00
1.0918285e+00
1.0671083e+00
1.0458757e+00
1.0106637e+00
9.5355542e-01
8.7842717e-01
7.9670557e-01
7.2075454e-01
6.5953341e-01
6.1757119e-01
5.9546670e-01
5.9050978e-01
5.9758095e-01
6.1049044e-01
6.2324815e-01
6.3116428e-01
6.3217316e-01
6.2801555e-01
6.2394316e-01
6.2650567e-01
6.4102319e-01
6.7037651e-01
7.1479436e-01
7.7154742e-01
8.3452709e-01
8.9453993e-01
9.4063922e-01
9.6179309e-01
9.4814544e-01
8.9204420e-01
7.8937374e-01
6.4090029e-01
4.5264481e-01
2.3486122e-01
-1.0208082e-05
-2.3983611e-01
-4.7505083e-01
-7.0019616e-01
-9.1450015e-01
-1.1209574e+00
-1.3234935e+00
-1.5230369e+00
-1.7147998e+00
-1.8892199e+00
-2.0367103e+00
-2.1531453e+00
-2.2421581e+00
-2.3126863e+00
-2.3733876e+00
-2.4271860e+00
-2.4689202e+00
-2.4871171e+00
-2.4683637e+00
-2.4016753e+00
-2.2810284e+00
-2.1057769e+00
-1.8801339e+00
-1.6127227e+00
-1.3156095e+00
-1.0024626e+00
-6.8720149e-01
-3.8396495e-01
-1.0730850e-01
1.2844034e-01
3.1069358e-01
4.3073814e-01
4.8585896e-01
4.8024635e-01
4.2408351e-01
3.3142207e-01
2.1784374e-01
9.8538221e-02
-1.3005630e-02
-1.0575819e-01
-1.7150707e-01
-2.0489462e-01
-2.0301369e-01
-1.6435654e-01
-8.7406607e-02
3.0168737e-02
1.9099193e-01
3.9606426e-01
6.4169054e-01
9.1617810e-01
1.1985917e+00
1.4617811e+00
1.6792658e+00
1.8325220e+00
1.9150202e+00
1.9319691e+00
1.8970940e+00
1.8283018e+00
1.7435574e+00
1.6576829e+00
1.5803601e+00
1.5153760e+00
1.4610757e+00
1.4120211e+00
1.3617219e+00
1.3055199e+00
1.2418787e+00
1.1711723e+00
1.0931610e+00
1.0051106e+00
9.0153443e-01
7.7554469e-01
6.2141938e-01
4.3776910e-01
2.3040688e-01
1.3698509e-02
-1.9092217e-01
-3.5969628e-01
-4.7300791e-01
-5.2076691e-01
-5.0464086e-01
-4.3674785e-01
-3.3576934e-01
-2.2212218e-01
-1.1349515e-01
-2.1457833e-02
5.0086863e-02
1.0403542e-01
1.4720658e-01
1.8655486e-01
2.2560491e-01
2.6209267e-01
2.8771050e-01
2.9057173e-01
2.5983609e-01
1.9003420e-01
8.2347589e-02
-5.7252262e-02
-2.2051051e-01
-3.9797808e-01
-5.7872659e-01
-7.5008932e-01
-8.9894961e-01
-1.0149663e+00
-1.0940246e+00
-1.1391528e+00
-1.1578709e+00
-1.1576773e+00
-1.1423095e+00
-1.1108304e+00
-1.0603912e+00
-9.9109139e-01
-9.0920339e-01
-8.2617285e-01
-7.5434221e-01
-7.0240866e-01
-6.7276199e-01
-6.6101523e-01
-6.5715689e-01
-6.4775733e-01
-6.1883807e-01
-5.5908535e-01
-4.6302375e-01
-3.3355634e-01
-1.8295959e-01
-3.1271956e-02
9.8225506e-02
1.8497901e-01
2.1602303e-01
1.8799652e-01
1.0627197e-01
-1.7509054e-02
-1.6777578e-01
-3.2678392e-01
-4.7689733e-01
-6.0374102e-01
-6.9874611e-01
-7.5975510e-01
-7.8986168e-01
-7.9541826e-01
-7.8400387e-01
-7.6281032e-01
-7.3763084e-01
-7.1244068e-01
-6.8944397e-01
-6.6941363e-01
-6.5215277e-01
-6.3693863e-01
-6.2285622e-01
-6.0897768e-01
-5.9438646e-01
-5.7808050e-01
-5.5881242e-01
-5.3493786e-01
-5.0434331e-01
-4.6450912e-01
-4.1272742e-01
-3.4643499e-01
-2.6353207e-01
-1.6244019e-01
-4.1721547e-02
1.0022426e-01
2.6419793e-01
4.4785934e-01
6.4406005e-01
8.4189810e-01
1.0299050e+00
1.1989214e+00
1.3430648e+00
1.4590045e+00
1.5445986e+00
1.5978524e+00
1.6167859e+00
1.6004006e+00
1.5505070e+00
1.4737313e+00
1.3825792e+00
1.2942626e+00
1.2268047e+00
1.1938058e+00
1.2003855e+00
1.2418732e+00
1.3051044e+00
1.3714215e+00
1.4205743e+00
1.4349013e+00
1.4031707e+00
1.3232412e+00
1.2025197e+00
1.0557738e+00
9.0131198e-01
7.5725544e-01
6.3849307e-01
5.5388518e-01
5.0413177e-01
4.8177497e-01
4.7404262e-01
4.6763420e-01
4.5374348e-01
4.3155535e-01
4.0871029e-01
3.9827330e-01
4.1364703e-01
4.6397765e-01
5.5166888e-01
6.7194940e-01
8.1372391e-01
9.6111390e-01
1.0954357e+00
1.1975841e+00
1.2508373e+00
1.2439367e+00
1.1739334e+00
1.0477473e+00
8.8094849e-01
6.9289922e-01
4.9986640e-01
3.1014910e-01
1.2414384e-01
-6.1814263e-02
-2.5121036e-01
-4.4492374e-01
-6.4105151e-01
-8.3637227e-01
-1.0284405e+00
-1.2174706e+00
-1.4070489e+00
-1.6026142e+00
-1.8079482e+00
-2.0217194e+00
-2.2361934e+00
-2.4385453e+00
-2.6139203e+00
-2.7493210e+00
-2.8371857e+00
-2.8771755e+00
-2.8754888e+00
-2.8424120e+00
-2.7893132e+00
-2.7259882e+00
-2.6588462e+00
-2.5901177e+00
-2.5180691e+00
-2.4380765e+00
-2.3443109e+00
-2.2316748e+00
-2.0974731e+00
-1.9420936e+00
-1.7679272e+00
-1.5765552e+00
-1.3658816e+00
-1.1296883e+00
-8.6072401e-01
-5.5617675e-01
-2.2294167e-01
1.2030528e-01
4.4626645e-01
7.2663833e-01
9.4042866e-01
1.0790893e+00
1.1472359e+00
1.1601292e+00
1.1396323e+00
1.1098401e+00
1.0930016e+00
1.1059983e+00
1.1575521e+00
1.2464786e+00
1.3616287e+00
1.4843534e+00
1.5935999e+00
1.6720018e+00
1.7103006e+00
1.7084566e+00
1.6735552e+00
1.6155841e+00
1.5428782e+00
1.4595772e+00
1.3662672e+00
1.2625284e+00
1.1490708e+00
1.0281531e+00
9.0269090e-01
7.7549299e-01
6.4931506e-01
5.2698349e-01
4.1102525e-01
3.0320766e-01
2.0432101e-01
1.1419824e-01
3.2444283e-02
-3.9616135e-02
-9.7149232e-02
-1.3315048e-01
-1.4346784e-01
-1.3142856e-01
-1.0751592e-01
-8.4387165e-02
-7.1326066e-02
-7.1226542e-02
-8.0510981e-02
-9.1108500e-02
-9.3493070e-02
-7.9854841e-02
-4.6478821e-02
5.4668688e-03
7.0829254e-02
1.4227127e-01
2.1216747e-01
2.7414674e-01
3.2368756e-01
3.5737519e-01
3.7142589e-01
3.6080018e-01
3.2001751e-01
2.4562740e-01
1.3886450e-01
6.6969459e-03
-1.3950789e-01
-2.8706430e-01
-4.2518402e-01
-5.4692268e-01
-6.4958393e-01
-7.3409925e-01
-8.0396425e-01
-8.6412203e-01
-9.1999719e-01
-9.7673077e-01
-1.0385658e+00
-1.1082923e+00
-1.1866781e+00
-1.2718765e+00
-1.3588953e+00
-1.4393133e+00
-1.5015007e+00
-1.5316132e+00
-1.5155373e+00
-1.4417468e+00
-1.3046549e+00
-1.1075289e+00
-8.6361923e-01
-5.9456129e-01
-3.2642807e-01
-8.4643800e-02
1.1122765e-01
2.5168605e-01
3.3900853e-01
3.8583318e-01
4.1139724e-01
4.3675197e-01
4.8003227e-01
5.5258342e-01
6.5668607e-01
7.8552200e-01
9.2536521e-01
1.0591258e+00
1.1703548e+00
1.2471117e+00
1.2847643e+00
1.2867396e+00
1.2629769e+00
1.2265102e+00
1.1893197e+00
1.1591591e+00
1.1381916e+00
1.1228188e+00
1.1043131e+00
1.0707843e+00
1.0105420e+00
9.1545081e-01
7.8242500e-01
6.1289809e-01
4.1193367e-01
1.8794799e-01
-4.8032536e-02
-2.8487870e-01
-5.1461368e-01
-7.3360647e-01
-9.4073314e-01
-1.1346013e+00
-1.3118193e+00
-1.4663742e+00
-1.5900577e+00
-1.6744253e+00
-1.7137066e+00
-1.7068950e+00
-1.6579119e+00
-1.5742174e+00
-1.4648399e+00
-1.3385728e+00
-1.2027175e+00
-1.0624795e+00
-9.2094876e-01
-7.7949949e-01
-6.3841780e-01
-4.9757224e-01
-3.5697682e-01
-2.1713559e-01
-7.9102061e-02
5.5767529e-02
1.8633527e-01
3.1238325e-01
4.3532808e-01
5.5869994e-01
6.8806068e-01
8.2998120e-01
9.8990163e-01
1.1696102e+00
1.3660521e+00
1.5724736e+00
1.7809180e+00
1.9843696e+00
2.1777925e+00
2.3581759e+00
2.5238499e+00
2.6732008e+00
2.8029648e+00
2.9069416e+00
2.9765996e+00
3.0039053e+00
2.9844093e+00
2.9184159e+00
2.8103669e+00
2.6679792e+00
2.5014918e+00
2.3220756e+00
2.1392246e+00
1.9586505e+00
1.7826355e+00
1.6129117e+00
1.4532984e+00
1.3092073e+00
1.1843439e+00
1.0770738e+00
9.7820029e-01
8.7115809e-01
7.3553679e-01
5.5361011e-01
3.1749889e-01
3.3437844e-02
-2.7963037e-01
-5.9678151e-01
-8.9511771e-01
-1.1586675e+00
-1.3792301e+00
-1.5550440e+00
-1.6887145e+00
-1.7845721e+00
-1.8461523e+00
-1.8754340e+00
-1.8742617e+00
-1.8461172e+00
-1.7966379e+00
-1.7333236e+00
-1.6651868e+00
-1.6020972e+00
-1.5535251e+00
-1.5269003e+00
-1.5260057e+00
-1.5499074e+00
-1.5930851e+00
-1.6473956e+00
-1.7055650e+00
-1.7642274e+00
-1.8243722e+00
-1.8893116e+00
-1.9622763e+00
-2.0454743e+00
-2.1408497e+00
-2.2514286e+00
-2.3819693e+00
-2.5379699e+00
-2.7224708e+00
-2.9320283e+00
-3.1554318e+00
-3.3769621e+00
-3.5817376e+00
-3.7591950e+00
-3.9024210e+00
-4.0038799e+00
-4.0511986e+00
-4.0277311e+00
-3.9191517e+00
-3.7217245e+00
-3.4461308e+00
-3.1148114e+00
-2.7556713e+00
-2.3956698e+00
-2.0558015e+00
-1.7479287e+00
-1.4734317e+00
-1.2229313e+00
-9.7719363e-01
-7.1070338e-01
-3.9813018e-01
-2.1171672e-02
4.2742315e-01
9.4365223e-01
1.5142715e+00
2.1190424e+00
2.7328373e+00
3.3285291e+00
3.8811721e+00
4.3721573e+00
4.7909762e+00
5.1337588e+00
5.4001395e+00
5.5904447e+00
5.7042621e+00
5.7407932e+00
5.7005412e+00
5.5869966e+00
5.4073477e+00
5.1722685e+00
4.8950421e+00
4.5899285e+00
4.2699205e+00
3.9446359e+00
3.6189533e+00
3.2925391e+00
2.9605173e+00
2.6152348e+00
2.2481008e+00
1.8505879e+00
1.4150917e+00
9.3718101e-01
4.1925613e-01
-1.2664886e-01
-6.7949008e-01
-1.2134266e+00
-1.7029674e+00
-2.1264234e+00
-2.4676962e+00
-2.7179833e+00
-2.8776585e+00
-2.9568199e+00
-2.9732975e+00
-2.9487303e+00
-2.9046011e+00
-2.8596231e+00
-2.8282896e+00
-2.8194835e+00
-2.8347181e+00
-2.8669116e+00
-2.9008826e+00
-2.9158923e+00
-2.8898341e+00
-2.8044553e+00
-2.6507971e+00
-2.4336087e+00
-2.1728899e+00
-1.9004821e+00
-1.6512298e+00
-1.4518210e+00
-1.3125449e+00
-1.2252575e+00
-1.1673808e+00
-1.1099537e+00
-1.0269659e+00
-9.0264102e-01
-7.3427731e-01
-5.3050671e-01
-3.0650713e-01
-7.8447649e-02
1.4066503e-01
3.4288675e-01
5.2527503e-01
6.8826821e-01
8.3355603e-01
9.6331137e-01
1.0812977e+00
1.1941618e+00
1.3112127e+00
1.4425437e+00
1.5963442e+00
1.7764707e+00
1.9812359e+00
2.2036992e+00
2.4328856e+00
2.6553503e+00
2.8568521e+00
3.0236967e+00
3.1433853e+00
3.2049874e+00
3.2000579e+00
3.1245290e+00
2.9812740e+00
2.7822231e+00
2.5482944e+00
2.3059514e+00
2.0814521e+00
1.8956419e+00
1.7610907e+00
1.6812619e+00
1.6508599e+00
1.6567981e+00
1.6796163e+00
1.6959475e+00
1.6827789e+00
1.6230506e+00
1.5104567e+00
1.3507596e+00
1.1586810e+00
9.5221020e-01
7.4737689e-01
5.5543314e-01
3.8219817e-01
2.2820330e-01
8.9246748e-02
-4.1986654e-02
-1.7325411e-01
-3.0996400e-01
-4.5310011e-01
-5.9866677e-01
-7.3969486e-01
-8.7110190e-01
-9.9547155e-01
-1.1255422e+00
-1.2802571e+00
-1.4758830e+00
-1.7170956e+00
-1.9925660e+00
-2.2771237e+00
-2.5393608e+00
-2.7510368e+00
-2.8944152e+00
-2.9653393e+00
-2.9720619e+00
-2.9313615e+00
-2.8637347e+00
-2.7889164e+00
-2.7223852e+00
-2.6731279e+00
-2.6427654e+00
-2.6261330e+00
-2.6132928e+00
-2.5922042e+00
-2.5504934e+00
-2.4755920e+00
-2.3545183e+00
-2.1751286e+00
-1.9293368e+00
-1.6173259e+00
-1.2508287e+00
-8.5309465e-01
-4.5430405e-01
-8.4350565e-02
2.3318055e-01
4.8405034e-01
6.6416009e-01
7.7858670e-01
8.3873665e-01
8.5833390e-01
8.4961673e-01
8.2086662e-01
7.7593648e-01
7.1590173e-01
6.4186145e-01
5.5687996e-01
4.6578515e-01
3.7359111e-01
2.8410218e-01
1.9936241e-01
1.1977042e-01
4.4523594e-02
-2.7859445e-02
-9.9097928e-02
-1.7086452e-01
-2.4466344e-01
-3.2182811e-01
-4.0356723e-01
-4.9097995e-01
-5.8497038e-01
-6.8601840e-01
-7.9380409e-01
-9.0673434e-01
-1.0214758e+00
-1.1326474e+00
-1.2328537e+00
-1.3132254e+00
-1.3645564e+00
-1.3789669e+00
-1.3517613e+00
-1.2827985e+00
-1.1764836e+00
-1.0399135e+00
-8.7957791e-01
-6.9788098e-01
-4.9186791e-01
-2.5639177e-01
9.4559898e-03
2.9721148e-01
5.8867685e-01
8.6025730e-01
1.0898930e+00
1.2641094e+00
1.3827417e+00
1.4595184e+00
1.5182776e+00
1.5862218e+00
1.6862931e+00
1.8307643e+00
2.0179824e+00
2.2334018e+00
2.4542744e+00
2.6557731e+00
2.8165215e+00
2.9230335e+00
2.9727787e+00
2.9743120e+00
2.9434820e+00
2.8974447e+00
2.8493724e+00
2.8056101e+00
2.7656470e+00
2.7240327e+00
2.6724271e+00
2.6008544e+00
2.4991831e+00
2.3596934e+00
2.1795122e+00
1.9613229e+00
1.7123412e+00
1.4421908e+00
1.1600359e+00
8.7199312e-01
5.8040964e-01
2.8532222e-01
-1.3433026e-02
-3.1502581e-01
-6.1716724e-01
-9.1511779e-01
-1.2000772e+00
-1.4586815e+00
-1.6753104e+00
-1.8367806e+00
-1.9366913e+00
-1.9765995e+00
-1.9640819e+00
-1.9103617e+00
-1.8288569e+00
-1.7334606e+00
-1.6362370e+00
-1.5462949e+00
-1.4705117e+00
-1.4141048e+00
-1.3791085e+00
-1.3617758e+00
-1.3518596e+00
-1.3352099e+00
-1.2982533e+00
-1.2318989e+00
-1.1334072e+00
-1.0062718e+00
-8.5914632e-01
-7.0450048e-01
-5.5652148e-01
-4.2781855e-01
-3.2621510e-01
-2.5388210e-01
-2.0925663e-01
-1.8956469e-01
-1.9181486e-01
-2.1237661e-01
-2.4640682e-01
-2.8777109e-01
-3.2943928e-01
-3.6425679e-01
-3.8605879e-01
-3.9108082e-01
-3.7952758e-01
-3.5700735e-01
-3.3513527e-01
-3.2979682e-01
-3.5572429e-01
-4.1895768e-01
-5.1199644e-01
-6.1534548e-01
-7.0455663e-01
-7.5877599e-01
-7.6692190e-01
-7.2952624e-01
-6.5680306e-01
-5.6473458e-01
-4.7020876e-01
-3.8610776e-01
-3.1816891e-01
-2.6491789e-01
-2.2021952e-01
-1.7698370e-01
-1.3046233e-01
-7.9869354e-02
-2.7941415e-02
2.0884633e-02
6.2819811e-02
9.6970556e-02
1.2662401e-01
1.5887792e-01
2.0295416e-01
2.6816251e-01
3.6185469e-01
4.8696174e-01
6.3963448e-01
8.0895474e-01
9.7967493e-01
1.1363334e+00
1.2664127e+00
1.3618178e+00
1.4191559e+00
1.4390253e+00
1.4243593e+00
1.3785238e+00
1.3042992e+00
1.2044638e+00
1.0834466e+00
9.4831575e-01
8.0792986e-01
6.7100643e-01
5.4456923e-01
4.3330553e-01
3.3952954e-01
2.6333971e-01
2.0272161e-01
1.5354061e-01
1.0956291e-01
6.2812901e-02
4.6934832e-03
-7.1873012e-02
-1.6993208e-01
-2.8725420e-01
-4.1733513e-01
-5.5167490e-01
-6.8171117e-01
-7.9979053e-01
-8.9948168e-01
-9.7571168e-01
-1.0250777e+00
-1.0464819e+00
-1.0419738e+00
-1.0173850e+00
-9.8203778e-01
-9.4674749e-01
-9.2021486e-01
-9.0573791e-01
-9.0103237e-01
-9.0186408e-01
-9.0663842e-01
-9.1812830e-01
-9.4143308e-01
-9.8038273e-01
-1.0347170e+00
-1.0987906e+00
-1.1616495e+00
-1.2082650e+00
-1.2218067e+00
-1.1868016e+00
-1.0928362e+00
-9.3808335e-01
-7.3141189e-01
-4.9142630e-01
-2.4146020e-01
-2.0913123e-03
2.1471286e-01
4.0668277e-01
5.7832435e-01
7.3672962e-01
8.8767837e-01
1.0326581e+00
1.1679157e+00
1.2863218e+00
1.3809618e+00
1.4481125e+00
1.4881021e+00
1.5042057e+00
1.5004660e+00
1.4792088e+00
1.4389272e+00
1.3738199e+00
1.2766768e+00
1.1447373e+00
9.8467481e-01
8.1266481e-01
6.4929618e-01
5.1258865e-01
4.1272009e-01
3.5012490e-01
3.1660179e-01
2.9827269e-01
2.7935472e-01
2.4597745e-01
1.8941081e-01
1.0804274e-01
7.4936405e-03
-1.0113849e-01
-2.0410355e-01
-2.8810264e-01
-3.4320179e-01
-3.6484073e-01
-3.5426757e-01
-3.1753571e-01
-2.6373728e-01
-2.0304295e-01
-1.4485675e-01
-9.6226345e-02
-6.0588999e-02
-3.6972833e-02
-1.9887667e-02
-2.8833108e-04
3.2096183e-02
8.5600304e-02
1.6407605e-01
2.6585048e-01
3.8391386e-01
5.0729994e-01
6.2383560e-01
7.2322575e-01
7.9879485e-01
8.4724557e-01
8.6740114e-01
8.5974515e-01
8.2734049e-01
7.7633015e-01
7.1411488e-01
6.4594399e-01
5.7245506e-01
4.8962662e-01
3.9067934e-01
2.6912117e-01
1.2266257e-01
-4.3150684e-02
-2.1412580e-01
-3.7090938e-01
-4.9534643e-01
-5.7655346e-01
-6.1401637e-01
-6.1686083e-01
-6.0021106e-01
-5.8021814e-01
-5.6919098e-01
-5.7203130e-01
-5.8509685e-01
-5.9844358e-01
-6.0118351e-01
-5.8712944e-01
-5.5676510e-01
-5.1454128e-01
-4.6453867e-01
-4.0804729e-01
-3.4403917e-01
-2.7118238e-01
-1.8970814e-01
-1.0241378e-01
-1.4838037e-02
6.5238717e-02
1.2888157e-01
1.6758950e-01
1.7521664e-01
1.4988001e-01
9.5244018e-02
2.0464885e-02
-6.1390890e-02
-1.3584952e-01
-1.8982384e-01
-2.1433533e-01
-2.0648368e-01
-1.6996001e-01
-1.1414851e-01
-5.2361243e-02
3.5876578e-04
2.9658630e-02
2.4396944e-02
-2.0936546e-02
-1.0433603e-01
-2.1570873e-01
-3.3857905e-01
-4.5431777e-01
-5.4746274e-01
-6.0971257e-01
-6.4116703e-01
-6.4908929e-01
-6.4521155e-01
-6.4247955e-01
-6.5185567e-01
-6.7963940e-01
-7.2573456e-01
-7.8337304e-01
-8.4073285e-01
-8.8416405e-01
-9.0172816e-01
-8.8571164e-01
-8.3367258e-01
-7.4813898e-01
-6.3511864e-01
-5.0202399e-01
-3.5629305e-01
-2.0564316e-01
-5.9549042e-02
6.9499154e-02
1.6645710e-01
2.1644313e-01
2.0890886e-01
1.4186577e-01
2.4477460e-02
-1.2407007e-01
-2.7991635e-01
-4.2112956e-01
-5.3184823e-01
