# Supplementary material for: Characterization of the disruption of neural control strategies for dynamic fingertip forces from attractor reconstruction
Source: PLoS One. 2017 Feb 13;12(2):e0172025. doi: 10.1371/journal.pone.0172025 (PMC5305200; doi:10.1371/journal.pone.0172025)
Supplement: S2 File — Zip file containing the code to reproduce the results of our study. (ZIP) [file pone.0172025.s002.zip › PLOS_One_Code/tis_PD/y10_2.dat]

-1.1359663e+00
-1.4698051e+00
-1.7854808e+00
-2.0707342e+00
-2.3227737e+00
-2.5463876e+00
-2.7494448e+00
-2.9384253e+00
-3.1156418e+00
-3.2784549e+00
-3.4203502e+00
-3.5337629e+00
-3.6138730e+00
-3.6616277e+00
-3.6840930e+00
-3.6916257e+00
-3.6934800e+00
-3.6940695e+00
-3.6910015e+00
-3.6749788e+00
-3.6313568e+00
-3.5430324e+00
-3.3941296e+00
-3.1735842e+00
-2.8774150e+00
-2.5088931e+00
-2.0770377e+00
-1.5943436e+00
-1.0739942e+00
-5.2710609e-01
3.8071232e-02
6.1373040e-01
1.1887821e+00
1.7476716e+00
2.2733761e+00
2.7522719e+00
3.1775132e+00
3.5497310e+00
3.8755217e+00
4.1644105e+00
4.4255624e+00
4.6657689e+00
4.8888227e+00
5.0951008e+00
5.2810103e+00
5.4395070e+00
5.5626899e+00
5.6454609e+00
5.6878002e+00
5.6938603e+00
5.6680000e+00
5.6102476e+00
5.5152068e+00
5.3762154e+00
5.1916978e+00
4.9686266e+00
4.7205711e+00
4.4619263e+00
4.2021371e+00
3.9425710e+00
3.6763408e+00
3.3904385e+00
3.0692424e+00
2.6982709e+00
2.2678371e+00
1.7766874e+00
1.2342824e+00
6.5919747e-01
7.3035409e-02
-5.0716669e-01
-1.0739016e+00
-1.6298486e+00
-2.1853579e+00
-2.7539957e+00
-3.3463308e+00
-3.9632335e+00
-4.5918423e+00
-5.2064426e+00
-5.7737802e+00
-6.2609826e+00
-6.6440029e+00
-6.9138950e+00
-7.0785930e+00
-7.1599880e+00
-7.1879386e+00
-7.1929934e+00
-7.1990744e+00
-7.2175900e+00
-7.2449762e+00
-7.2646347e+00
-7.2519656e+00
-7.1802502e+00
-7.0258435e+00
-6.7718123e+00
-6.4097799e+00
-5.9407786e+00
-5.3758682e+00
-4.7353174e+00
-4.0442897e+00
-3.3257749e+00
-2.5947500e+00
-1.8568872e+00
-1.1116784e+00
-3.5711387e-01
4.0697820e-01
1.1772098e+00
1.9450652e+00
2.6958196e+00
3.4100261e+00
4.0679417e+00
4.6544593e+00
5.1616370e+00
5.5881212e+00
5.9372813e+00
6.2160978e+00
6.4349976e+00
6.6072390e+00
6.7465278e+00
6.8630874e+00
6.9600410e+00
7.0323937e+00
7.0696484e+00
7.0607454e+00
6.9985338e+00
6.8816730e+00
6.7135771e+00
6.4994380e+00
6.2430790e+00
5.9449991e+00
5.6021608e+00
5.2097481e+00
4.7643524e+00
4.2665573e+00
3.7207009e+00
3.1318127e+00
2.5024376e+00
1.8323828e+00
1.1218830e+00
3.7570345e-01
-3.9458511e-01
-1.1709603e+00
-1.9317578e+00
-2.6562801e+00
-3.3288024e+00
-3.9392336e+00
-4.4804406e+00
-4.9452910e+00
-5.3266483e+00
-5.6205235e+00
-5.8293098e+00
-5.9618554e+00
-6.0300164e+00
-6.0441894e+00
-6.0106097e+00
-5.9315306e+00
-5.8078306e+00
-5.6427543e+00
-5.4449172e+00
-5.2285071e+00
-5.0098342e+00
-4.8020684e+00
-4.6114710e+00
-4.4366771e+00
-4.2698176e+00
-4.0977975e+00
-3.9037782e+00
-3.6700434e+00
-3.3822412e+00
-3.0330006e+00
-2.6227255e+00
-2.1576580e+00
-1.6476937e+00
-1.1059136e+00
-5.4917960e-01
2.1967282e-03
5.2693094e-01
1.0070215e+00
1.4320455e+00
1.8014491e+00
2.1236480e+00
2.4121852e+00
2.6807735e+00
2.9395416e+00
3.1934301e+00
3.4422591e+00
3.6818562e+00
3.9055965e+00
4.1056317e+00
4.2740204e+00
4.4046029e+00
4.4952886e+00
4.5491564e+00
4.5734001e+00
4.5766176e+00
4.5655816e+00
4.5424630e+00
4.5031754e+00
4.4372658e+00
4.3295429e+00
4.1633502e+00
3.9249968e+00
3.6083012e+00
3.2177031e+00
2.7686275e+00
2.2848327e+00
1.7931570e+00
1.3165300e+00
8.6771917e-01
4.4725163e-01
4.6596301e-02
-3.4584721e-01
-7.3924550e-01
-1.1368264e+00
-1.5344460e+00
-1.9213348e+00
-2.2830038e+00
-2.6051758e+00
-2.8767385e+00
-3.0902450e+00
-3.2402541e+00
-3.3214795e+00
-3.3289454e+00
-3.2606822e+00
-3.1208743e+00
-2.9205044e+00
-2.6748426e+00
-2.3996934e+00
-2.1084855e+00
-1.8110236e+00
-1.5134395e+00
-1.2184413e+00
-9.2597923e-01
-6.3510507e-01
-3.4627766e-01
-6.2261378e-02
2.1242137e-01
4.7209416e-01
7.1042726e-01
9.2127492e-01
1.0992830e+00
1.2398822e+00
1.3394677e+00
1.3963851e+00
1.4120378e+00
1.3909447e+00
1.3393828e+00
1.2632877e+00
1.1663110e+00
1.0486116e+00
9.0715476e-01
7.3780633e-01
5.3763887e-01
3.0573978e-01
4.2913331e-02
-2.4835860e-01
-5.6316651e-01
-8.9335950e-01
-1.2279353e+00
-1.5548457e+00
-1.8628150e+00
-2.1417544e+00
-2.3819740e+00
-2.5734643e+00
-2.7059329e+00
-2.7693760e+00
-2.7553109e+00
-2.6596505e+00
-2.4869030e+00
-2.2524239e+00
-1.9798199e+00
-1.6948329e+00
-1.4194461e+00
-1.1685923e+00
-9.4984264e-01
-7.6519728e-01
-6.1328131e-01
-4.9058185e-01
-3.9155212e-01
-3.0796384e-01
-2.2802838e-01
-1.3632684e-01
-1.5520497e-02
1.5031038e-01
3.7192302e-01
6.5233976e-01
9.8640913e-01
1.3620562e+00
1.7620903e+00
2.1660898e+00
2.5524429e+00
2.9007210e+00
3.1945723e+00
3.4241713e+00
3.5859268e+00
3.6787551e+00
3.6996900e+00
3.6425763e+00
3.5010300e+00
3.2733540e+00
2.9659431e+00
2.5937464e+00
2.1786338e+00
1.7467442e+00
1.3254770e+00
9.4057065e-01
6.1326721e-01
3.5759939e-01
1.7842898e-01
7.1116603e-02
2.3468993e-02
1.9493579e-02
4.2843735e-02
7.7869925e-02
1.0854032e-01
1.1765335e-01
8.8243107e-02
6.7767850e-03
-1.3340113e-01
-3.2944173e-01
-5.6790030e-01
-8.2606420e-01
-1.0760273e+00
-1.2902262e+00
-1.4461995e+00
-1.5293421e+00
-1.5340399e+00
-1.4640337e+00
-1.3322526e+00
-1.1596826e+00
-9.7288274e-01
-8.0018236e-01
-6.6655781e-01
-5.8785763e-01
-5.6711734e-01
-5.9585440e-01
-6.5961946e-01
-7.4395510e-01
-8.3808078e-01
-9.3661712e-01
-1.0401366e+00
-1.1537410e+00
-1.2831631e+00
-1.4305588e+00
-1.5931273e+00
-1.7650315e+00
-1.9402236e+00
-2.1139208e+00
-2.2822965e+00
-2.4410589e+00
-2.5837796e+00
-2.7007426e+00
-2.7789353e+00
-2.8035617e+00
-2.7611010e+00
-2.6434366e+00
-2.4519229e+00
-2.1996940e+00
-1.9107499e+00
-1.6157170e+00
-1.3457330e+00
-1.1264609e+00
-9.7356240e-01
-8.9009380e-01
-8.6629907e-01
-8.8207095e-01
-9.1091980e-01
-9.2385586e-01
-8.9310555e-01
-7.9637768e-01
-6.2135977e-01
-3.6878834e-01
-5.1958100e-02
3.0808506e-01
6.8926914e-01
1.0732304e+00
1.4466358e+00
1.8008320e+00
2.1316479e+00
2.4392959e+00
2.7271422e+00
2.9986528e+00
3.2537423e+00
3.4872808e+00
3.6913997e+00
3.8601078e+00
3.9931045e+00
4.0965962e+00
4.1804448e+00
4.2527563e+00
4.3148939e+00
4.3596022e+00
4.3726567e+00
4.3370910e+00
4.2387824e+00
4.0715394e+00
3.8394487e+00
3.5550141e+00
3.2336738e+00
2.8878444e+00
2.5241081e+00
2.1444303e+00
1.7492373e+00
1.3396524e+00
9.1792121e-01
4.8699857e-01
5.0911286e-02
-3.8352292e-01
-8.0512951e-01
-1.1994161e+00
-1.5526589e+00
-1.8564886e+00
-2.1101860e+00
-2.3203763e+00
-2.4992991e+00
-2.6618946e+00
-2.8214984e+00
-2.9855536e+00
-3.1536518e+00
-3.3188631e+00
-3.4715972e+00
-3.6041363e+00
-3.7136590e+00
-3.8027531e+00
-3.8780536e+00
-3.9477085e+00
-4.0175409e+00
-4.0865656e+00
-4.1444819e+00
-4.1734573e+00
-4.1534873e+00
-4.0684008e+00
-3.9101378e+00
-3.6804210e+00
-3.3895897e+00
-3.0529385e+00
-2.6861580e+00
-2.3019260e+00
-1.9082562e+00
-1.5078932e+00
-1.0986330e+00
-6.7516792e-01
-2.3210368e-01
2.3312795e-01
7.1793139e-01
1.2125304e+00
1.6991173e+00
2.1538487e+00
2.5516250e+00
2.8714267e+00
3.1004680e+00
3.2369820e+00
3.2914538e+00
3.2855166e+00
3.2479669e+00
3.2083620e+00
3.1901173e+00
3.2056926e+00
3.2552680e+00
3.3285091e+00
3.4082176e+00
3.4747492e+00
3.5102789e+00
3.5020308e+00
3.4436388e+00
3.3345665e+00
3.1787788e+00
2.9836762e+00
2.7587905e+00
2.5140963e+00
2.2595578e+00
2.0067192e+00
1.7702176e+00
1.5662962e+00
1.4080567e+00
1.3005053e+00
1.2388581e+00
1.2109809e+00
1.2022669e+00
1.2004047e+00
1.1978736e+00
1.1913398e+00
1.1791953e+00
1.1596022e+00
1.1302945e+00
1.0893959e+00
1.0355723e+00
9.6665516e-01
8.7777978e-01
7.6106929e-01
6.0758123e-01
4.1017604e-01
1.6559777e-01
-1.2462777e-01
-4.5403794e-01
-8.1183449e-01
-1.1844299e+00
-1.5574014e+00
-1.9169979e+00
-2.2511991e+00
-2.5511579e+00
-2.8129346e+00
-3.0379764e+00
-3.2314916e+00
-3.3996484e+00
-3.5469670e+00
-3.6750581e+00
-3.7834367e+00
-3.8716364e+00
-3.9406266e+00
-3.9923652e+00
-4.0280524e+00
-4.0464956e+00
-4.0439399e+00
-4.0162310e+00
-3.9628018e+00
-3.8899330e+00
-3.8103958e+00
-3.7392959e+00
-3.6887179e+00
-3.6636478e+00
-3.6599429e+00
-3.6641711e+00
-3.6551044e+00
-3.6067746e+00
-3.4929799e+00
-3.2928702e+00
-2.9967153e+00
-2.6101525e+00
-2.1546521e+00
-1.6630559e+00
-1.1720115e+00
-7.1477048e-01
-3.1629289e-01
9.3982892e-03
2.6022823e-01
4.4595760e-01
5.8678943e-01
7.0980138e-01
8.4293328e-01
1.0077347e+00
1.2129642e+00
1.4514313e+00
1.7023228e+00
1.9394153e+00
2.1419028e+00
2.3024711e+00
2.4293401e+00
2.5426610e+00
2.6674818e+00
2.8256227e+00
3.0286714e+00
3.2742012e+00
3.5465437e+00
3.8216956e+00
4.0741239e+00
4.2825235e+00
4.4323950e+00
4.5152599e+00
4.5260696e+00
4.4608103e+00
4.3157158e+00
4.0886073e+00
3.7819290e+00
3.4060598e+00
2.9807196e+00
2.5326995e+00
2.0904587e+00
1.6786302e+00
1.3151370e+00
1.0107423e+00
7.6919933e-01
5.8738935e-01
4.5638061e-01
3.6389010e-01
2.9724989e-01
2.4541411e-01
1.9898011e-01
1.4862603e-01
8.4339808e-02
-2.1436338e-03
-1.1251584e-01
-2.3861868e-01
-3.6380696e-01
-4.6847265e-01
-5.3688617e-01
-5.6243805e-01
-5.4929427e-01
-5.1016187e-01
-4.6187060e-01
-4.2096702e-01
-4.0038642e-01
-4.0730478e-01
-4.4212880e-01
-4.9879221e-01
-5.6658763e-01
-6.3315438e-01
-6.8734713e-01
-7.2083690e-01
-7.2842218e-01
-7.0780583e-01
-6.5959332e-01
-5.8775205e-01
-4.9977328e-01
-4.0546734e-01
-3.1486476e-01
-2.3686690e-01
-1.7907872e-01
-1.4815593e-01
-1.5035799e-01
-1.9178471e-01
-2.7722102e-01
-4.0739267e-01
-5.7621176e-01
-7.7025446e-01
-9.7119205e-01
-1.1598544e+00
-1.3201270e+00
-1.4415778e+00
-1.5205147e+00
-1.5595607e+00
-1.5660298e+00
-1.5499903e+00
-1.5226560e+00
-1.4942534e+00
-1.4707163e+00
-1.4510479e+00
-1.4279250e+00
-1.3911148e+00
-1.3305636e+00
-1.2377228e+00
-1.1070678e+00
-9.3904194e-01
-7.4220275e-01
-5.3216834e-01
-3.2765905e-01
-1.4532390e-01
4.7677788e-03
1.2111663e-01
2.0953144e-01
2.7953197e-01
3.4009091e-01
3.9632414e-01
4.4831135e-01
4.9220650e-01
5.2260063e-01
5.3481467e-01
5.2616357e-01
4.9577454e-01
4.4349827e-01
3.6872465e-01
2.6949035e-01
1.4289089e-01
-1.2286528e-02
-1.9233446e-01
-3.8762864e-01
-5.8455532e-01
-7.6883785e-01
-9.2838355e-01
-1.0546341e+00
-1.1425948e+00
-1.1903344e+00
-1.1985830e+00
-1.1706041e+00
-1.1120374e+00
-1.0301641e+00
-9.3252086e-01
-8.2554580e-01
-7.1387130e-01
-6.0039425e-01
-4.8726281e-01
-3.7757046e-01
-2.7666441e-01
-1.9208532e-01
-1.3220677e-01
-1.0404580e-01
-1.1066115e-01
-1.4898050e-01
-2.0899387e-01
-2.7454088e-01
-3.2539263e-01
-3.4033647e-01
-3.0101639e-01
-1.9610819e-01
-2.5010208e-02
2.0035544e-01
4.5728635e-01
7.1794461e-01
9.5673923e-01
1.1562987e+00
1.3102345e+00
1.4223957e+00
1.5032069e+00
1.5645368e+00
1.6149612e+00
1.6571209e+00
1.6883618e+00
1.7045578e+00
1.7049002e+00
1.6943970e+00
1.6825831e+00
1.6797920e+00
1.6932913e+00
1.7246811e+00
1.7691444e+00
1.8168236e+00
1.8558713e+00
1.8757227e+00
1.8691335e+00
1.8324735e+00
1.7646144e+00
1.6654997e+00
1.5359776e+00
1.3792094e+00
1.2016206e+00
1.0111935e+00
8.1360149e-01
6.0925554e-01
3.9417256e-01
1.6456654e-01
-7.8199926e-02
-3.2586072e-01
-5.6533229e-01
-7.8252833e-01
-9.6555949e-01
-1.1066071e+00
-1.2028331e+00
-1.2563165e+00
-1.2727813e+00
-1.2595242e+00
-1.2233781e+00
-1.1693535e+00
-1.1002489e+00
-1.0172414e+00
-9.2124625e-01
-8.1465034e-01
-7.0286515e-01
-5.9500984e-01
-5.0294269e-01
-4.3806114e-01
-4.0649745e-01
-4.0533804e-01
-4.2278871e-01
-4.4238602e-01
-4.4849782e-01
-4.3054894e-01
-3.8524975e-01
-3.1711430e-01
-2.3755083e-01
-1.6254198e-01
-1.0893841e-01
-9.0191858e-02
-1.1331854e-01
-1.7821265e-01
-2.7854132e-01
-4.0299740e-01
-5.3682537e-01
-6.6395912e-01
-7.6951573e-01
-8.4227090e-01
-8.7688084e-01
-8.7516090e-01
-8.4559038e-01
-8.0088062e-01
-7.5412799e-01
-7.1484081e-01
-6.8680256e-01
-6.6880596e-01
-6.5716588e-01
-6.4814039e-01
-6.3934373e-01
-6.3016494e-01
-6.2145352e-01
-6.1473965e-01
-6.1125356e-01
-6.1100825e-01
-6.1222051e-01
-6.1136249e-01
-6.0414893e-01
-5.8754103e-01
-5.6194095e-01
-5.3180777e-01
-5.0369154e-01
-4.8275307e-01
-4.6965032e-01
-4.5880742e-01
-4.3825473e-01
-3.9104222e-01
-2.9818807e-01
-1.4295094e-01
8.4140894e-02
3.8062024e-01
7.2959929e-01
1.1016504e+00
1.4617539e+00
1.7785920e+00
2.0315051e+00
2.2125367e+00
2.3245371e+00
2.3778512e+00
2.3875541e+00
2.3715388e+00
2.3481933e+00
2.3328149e+00
2.3338699e+00
2.3510071e+00
2.3758859e+00
2.3958901e+00
2.3995962e+00
2.3811272e+00
2.3404964e+00
2.2800641e+00
2.2001869e+00
2.0969078e+00
1.9624895e+00
1.7882162e+00
1.5683662e+00
1.3038916e+00
1.0041316e+00
6.8552349e-01
3.6781113e-01
6.9168523e-02
-1.9856725e-01
-4.3329007e-01
-6.4308840e-01
-8.4320506e-01
-1.0505957e+00
-1.2780446e+00
-1.5298880e+00
-1.8012056e+00
-2.0811781e+00
-2.3586517e+00
-2.6261261e+00
-2.8802078e+00
-3.1198364e+00
-3.3443265e+00
-3.5521768e+00
-3.7407216e+00
-3.9060216e+00
-4.0423720e+00
-4.1416588e+00
-4.1933609e+00
-4.1858198e+00
-4.1088928e+00
-3.9574897e+00
-3.7347494e+00
-3.4530131e+00
-3.1312208e+00
-2.7896554e+00
-2.4453352e+00
-2.1108127e+00
-1.7957310e+00
-1.5077718e+00
-1.2506001e+00
-1.0203731e+00
-8.0486512e-01
-5.8734934e-01
-3.5364964e-01
-9.8698206e-02
1.7107681e-01
4.4113131e-01
6.9574624e-01
9.2423217e-01
1.1240884e+00
1.3015578e+00
1.4700301e+00
1.6458325e+00
1.8418059e+00
2.0609196e+00
2.2930918e+00
2.5174478e+00
2.7093371e+00
2.8483763e+00
2.9235949e+00
2.9344539e+00
2.8890386e+00
2.8013567e+00
2.6889553e+00
2.5705484e+00
2.4622016e+00
2.3720683e+00
2.2966161e+00
2.2212692e+00
2.1253711e+00
1.9894484e+00
1.8025007e+00
1.5668145e+00
1.2984394e+00
1.0233143e+00
7.7051396e-01
5.6490735e-01
4.2170189e-01
3.4420737e-01
3.2458974e-01
3.4688626e-01
3.9178008e-01
4.4211157e-01
4.8675100e-01
5.2071110e-01
5.4236047e-01
5.5076034e-01
5.4488996e-01
5.2438218e-01
4.9059411e-01
4.4711365e-01
3.9970297e-01
3.5594355e-01
3.2429072e-01
3.1240574e-01
3.2487750e-01
3.6034806e-01
4.0932854e-01
4.5508285e-01
4.7798928e-01
4.6106787e-01
3.9428155e-01
2.7667428e-01
1.1626325e-01
-7.1862863e-02
-2.6826355e-01
-4.5196386e-01
-6.0317583e-01
-7.0560964e-01
-7.4813810e-01
-7.2629832e-01
-6.4420738e-01
-5.1611369e-01
-3.6540971e-01
-2.2005081e-01
-1.0617758e-01
-4.2618553e-02
-3.7663084e-02
-8.8262682e-02
-1.8103315e-01
-2.9482657e-01
-4.0608092e-01
-4.9703732e-01
-5.6274710e-01
-6.1171930e-01
-6.6001281e-01
-7.2347415e-01
-8.1245391e-01
-9.2998715e-01
-1.0720873e+00
-1.2287657e+00
-1.3857317e+00
-1.5276214e+00
-1.6428519e+00
-1.7282458e+00
-1.7905951e+00
-1.8440826e+00
-1.9050401e+00
-1.9859016e+00
-2.0898287e+00
-2.2083891e+00
-2.3239526e+00
-2.4151191e+00
-2.4620361e+00
-2.4501402e+00
-2.3723224e+00
-2.2296581e+00
-2.0310375e+00
-1.7921434e+00
-1.5330604e+00
-1.2732062e+00
-1.0249148e+00
-7.8980572e-01
-5.6064618e-01
-3.2769125e-01
-8.6355175e-02
1.5733490e-01
3.8662491e-01
5.8019873e-01
7.2153636e-01
8.0596718e-01
8.4196565e-01
8.4758299e-01
8.4544129e-01
8.5875218e-01
9.0824001e-01
1.0088627e+00
1.1662964e+00
1.3744470e+00
1.6157960e+00
1.8656409e+00
2.0989152e+00
2.2964121e+00
2.4482470e+00
2.5544856e+00
2.6234186e+00
2.6679295e+00
2.7009919e+00
2.7317809e+00
2.7635780e+00
2.7936143e+00
2.8140469e+00
2.8138589e+00
2.7824467e+00
2.7143884e+00
2.6127335e+00
2.4883355e+00
2.3552177e+00
2.2245967e+00
2.1009744e+00
1.9816201e+00
1.8579302e+00
1.7169509e+00
1.5432987e+00
1.3224758e+00
1.0454866e+00
7.1339790e-01
3.3974684e-01
-5.1465368e-02
-4.3281249e-01
-7.8258211e-01
-1.0910580e+00
-1.3611257e+00
-1.6040697e+00
-1.8332392e+00
-2.0583013e+00
-2.2822613e+00
-2.5021026e+00
-2.7117589e+00
-2.9049373e+00
-3.0763593e+00
-3.2218862e+00
-3.3387120e+00
-3.4259099e+00
-3.4844452e+00
-3.5162980e+00
-3.5239328e+00
-3.5110117e+00
-3.4831975e+00
-3.4476059e+00
-3.4111770e+00
-3.3789309e+00
-3.3523363e+00
-3.3280373e+00
-3.2978905e+00
-3.2506228e+00
-3.1740564e+00
-3.0569703e+00
-2.8905519e+00
-2.6696823e+00
-2.3943325e+00
-2.0708697e+00
-1.7124606e+00
-1.3381616e+00
-9.7081945e-01
-6.3358085e-01
-3.4497080e-01
-1.1373564e-01
6.4406479e-02
2.0638095e-01
3.3760484e-01
4.8553631e-01
6.7307593e-01
9.1382635e-01
1.2102713e+00
1.5543619e+00
1.9292115e+00
2.3113311e+00
2.6739031e+00
2.9916448e+00
3.2463342e+00
3.4304946e+00
3.5475118e+00
3.6088113e+00
3.6298871e+00
3.6266239e+00
3.6126613e+00
3.5980184e+00
3.5888328e+00
3.5878599e+00
3.5952904e+00
3.6094331e+00
3.6268389e+00
3.6417082e+00
3.6453431e+00
3.6272845e+00
3.5787684e+00
3.4966879e+00
3.3852724e+00
3.2543610e+00
3.1156932e+00
2.9796354e+00
2.8533812e+00
2.7396961e+00
2.6352035e+00
2.5289668e+00
2.4032753e+00
2.2374704e+00
2.0136027e+00
1.7215635e+00
1.3617439e+00
9.4481972e-01
4.8966406e-01
2.0485526e-02
-4.3676470e-01
-8.5907154e-01
-1.2308757e+00
-1.5459885e+00
-1.8063181e+00
-2.0191844e+00
-2.1946446e+00
-2.3429882e+00
-2.4728578e+00
-2.5908088e+00
-2.7018156e+00
-2.8090676e+00
-2.9123513e+00
-3.0062307e+00
-3.0800551e+00
-3.1208593e+00
-3.1180953e+00
-3.0677701e+00
-2.9742347e+00
-2.8493130e+00
-2.7092121e+00
-2.5702457e+00
-2.4451008e+00
-2.3411645e+00
-2.2610789e+00
-2.2042712e+00
-2.1679531e+00
-2.1471751e+00
-2.1341758e+00
-2.1172412e+00
-2.0804934e+00
-2.0069144e+00
-1.8846245e+00
-1.7133397e+00
-1.5074841e+00
-1.2938396e+00
-1.1034826e+00
-9.6068267e-01
-8.7422327e-01
-8.3570554e-01
-8.2470429e-01
-8.1690635e-01
-7.9158711e-01
-7.3685710e-01
-6.5230437e-01
-5.4874332e-01
-4.4466653e-01
-3.5971988e-01
-3.0730867e-01
-2.8957507e-01
-2.9681687e-01
-3.1076003e-01
-3.0935478e-01
-2.7141430e-01
-1.8078480e-01
-2.9523185e-02
1.8087557e-01
4.4018187e-01
7.3115371e-01
1.0318133e+00
1.3188374e+00
1.5723617e+00
1.7804621e+00
1.9406042e+00
2.0572400e+00
2.1371214e+00
2.1846961e+00
2.1996711e+00
2.1781563e+00
2.1172500e+00
2.0204870e+00
1.9002415e+00
1.7750161e+00
1.6632564e+00
1.5773583e+00
1.5205788e+00
1.4874264e+00
1.4663204e+00
1.4424667e+00
1.4000396e+00
1.3249132e+00
1.2089209e+00
1.0537042e+00
8.7096414e-01
6.7844461e-01
4.9396219e-01
3.3037083e-01
1.9329251e-01
8.1723117e-02
-9.7061987e-03
-8.7766846e-02
-1.5765322e-01
-2.2152019e-01
-2.7968482e-01
-3.3357612e-01
-3.8835328e-01
-4.5327423e-01
-5.3874382e-01
-6.5118003e-01
-7.8890983e-01
-9.4141055e-01
-1.0916341e+00
-1.2201353e+00
