# Supplementary material for: Characterization of the disruption of neural control strategies for dynamic fingertip forces from attractor reconstruction
Source: PLoS One. 2017 Feb 13;12(2):e0172025. doi: 10.1371/journal.pone.0172025 (PMC5305200; doi:10.1371/journal.pone.0172025)
Supplement: S2 File — Zip file containing the code to reproduce the results of our study. (ZIP) [file pone.0172025.s002.zip › PLOS_One_Code/tis_PD/y10_3.dat]

7.1118130e-01
1.0149678e+00
1.3249746e+00
1.6429847e+00
1.9631714e+00
2.2742439e+00
2.5646157e+00
2.8261287e+00
3.0539459e+00
3.2439563e+00
3.3906864e+00
3.4876507e+00
3.5296384e+00
3.5148013e+00
3.4448683e+00
3.3233107e+00
3.1525391e+00
2.9318289e+00
2.6572274e+00
2.3238294e+00
1.9301528e+00
1.4828058e+00
9.9810646e-01
4.9887923e-01
8.2031980e-03
-4.5662846e-01
-8.8756292e-01
-1.2852871e+00
-1.6544412e+00
-1.9961031e+00
-2.3009911e+00
-2.5473779e+00
-2.7061850e+00
-2.7520851e+00
-2.6756124e+00
-2.4903126e+00
-2.2312889e+00
-1.9455009e+00
-1.6783187e+00
-1.4624827e+00
-1.3130844e+00
-1.2283529e+00
-1.1943152e+00
-1.1914196e+00
-1.2010084e+00
-1.2092092e+00
-1.2071212e+00
-1.1886340e+00
-1.1481640e+00
-1.0796007e+00
-9.7668010e-01
-8.3451843e-01
-6.5171185e-01
-4.3201973e-01
-1.8443771e-01
7.8841049e-02
3.4543849e-01
6.0481057e-01
8.4860738e-01
1.0705559e+00
1.2669626e+00
1.4371672e+00
1.5827945e+00
1.7063829e+00
1.8107829e+00
1.8992839e+00
1.9754742e+00
2.0424947e+00
2.1020488e+00
2.1535878e+00
2.1939540e+00
2.2176447e+00
2.2177262e+00
2.1872646e+00
2.1209086e+00
2.0159708e+00
1.8721926e+00
1.6900412e+00
1.4688687e+00
1.2068700e+00
9.0321612e-01
5.6051922e-01
1.8551813e-01
-2.1197715e-01
-6.2008051e-01
-1.0249696e+00
-1.4109372e+00
-1.7609970e+00
-2.0585893e+00
-2.2908686e+00
-2.4523088e+00
-2.5461603e+00
-2.5828005e+00
-2.5760752e+00
-2.5392633e+00
-2.4818368e+00
-2.4076430e+00
-2.3147278e+00
-2.1967090e+00
-2.0453436e+00
-1.8536535e+00
-1.6186418e+00
-1.3424457e+00
-1.0314290e+00
-6.9424957e-01
-3.4058523e-01
1.9132003e-02
3.7389458e-01
7.1252806e-01
1.0238744e+00
1.2971027e+00
1.5231349e+00
1.6969102e+00
1.8188628e+00
1.8945956e+00
1.9331815e+00
1.9450869e+00
1.9404138e+00
1.9277381e+00
1.9135060e+00
1.9017578e+00
1.8938455e+00
1.8877915e+00
1.8771849e+00
1.8504493e+00
1.7922247e+00
1.6876213e+00
1.5276411e+00
1.3127988e+00
1.0528239e+00
7.6264344e-01
4.5739396e-01
1.4920684e-01
-1.5404276e-01
-4.4897084e-01
-7.3608477e-01
-1.0187031e+00
-1.3022602e+00
-1.5938174e+00
-1.9006315e+00
-2.2275467e+00
-2.5742200e+00
-2.9333772e+00
-3.2912653e+00
-3.6307096e+00
-3.9350146e+00
-4.1899699e+00
-4.3831824e+00
-4.5024220e+00
-4.5351773e+00
-4.4701671e+00
-4.2997255e+00
-4.0218199e+00
-3.6415320e+00
-3.1716983e+00
-2.6315349e+00
-2.0430447e+00
-1.4270486e+00
-8.0096006e-01
-1.7891100e-01
4.2644574e-01
1.0016839e+00
1.5317019e+00
2.0017719e+00
2.4018235e+00
2.7297616e+00
2.9912830e+00
3.1966318e+00
3.3563460e+00
3.4774991e+00
3.5614766e+00
3.6045926e+00
3.6020721e+00
3.5536090e+00
3.4670738e+00
3.3577736e+00
3.2433312e+00
3.1369964e+00
3.0432986e+00
2.9584851e+00
2.8750580e+00
2.7868646e+00
2.6910421e+00
2.5862954e+00
2.4701081e+00
2.3373963e+00
2.1811876e+00
1.9946092e+00
1.7730214e+00
1.5150564e+00
1.2220422e+00
8.9682993e-01
5.4369361e-01
1.6969137e-01
-2.1359100e-01
-5.8930251e-01
-9.3694092e-01
-1.2367866e+00
-1.4752986e+00
-1.6484667e+00
-1.7618328e+00
-1.8280862e+00
-1.8637270e+00
-1.8858414e+00
-1.9094944e+00
-1.9458747e+00
-2.0011503e+00
-2.0759751e+00
-2.1657013e+00
-2.2615358e+00
-2.3528460e+00
-2.4300640e+00
-2.4867968e+00
-2.5203769e+00
-2.5313013e+00
-2.5217836e+00
-2.4933918e+00
-2.4448333e+00
-2.3713741e+00
-2.2662218e+00
-2.1230248e+00
-1.9383142e+00
-1.7131934e+00
-1.4542271e+00
-1.1732393e+00
-8.8533589e-01
-6.0548611e-01
-3.4553579e-01
-1.1340024e-01
8.5768973e-02
2.4842315e-01
3.7312770e-01
4.6228740e-01
5.2311193e-01
5.6648657e-01
6.0395250e-01
6.4396811e-01
6.8925636e-01
7.3689223e-01
7.8098663e-01
8.1634144e-01
8.4170301e-01
8.6114777e-01
8.8200222e-01
9.1007493e-01
9.4562126e-01
9.8254270e-01
1.0104103e+00
1.0177905e+00
9.9599692e-01
9.4228885e-01
8.6087236e-01
7.6127284e-01
6.5567632e-01
5.5648127e-01
4.7398817e-01
4.1454735e-01
3.7998096e-01
3.6833624e-01
3.7534028e-01
3.9594526e-01
4.2558532e-01
4.6095943e-01
5.0029633e-01
5.4315131e-01
5.8983927e-01
6.4064034e-01
6.9493598e-01
7.5045162e-01
8.0279628e-01
8.4549023e-01
8.7064043e-01
8.7033950e-01
8.3870740e-01
7.7425396e-01
6.8192178e-01
5.7379832e-01
4.6733993e-01
3.8077344e-01
3.2719866e-01
3.1004515e-01
3.2158347e-01
3.4445781e-01
3.5540605e-01
3.3035423e-01
2.5013975e-01
1.0594579e-01
-9.6886429e-02
-3.3837762e-01
-5.8780577e-01
-8.1073226e-01
-9.7610100e-01
-1.0613434e+00
-1.0553864e+00
-9.5975419e-01
-7.8752585e-01
-5.6021266e-01
-3.0335928e-01
-4.2113983e-02
2.0240179e-01
4.1566951e-01
5.9090775e-01
7.2844264e-01
8.3375621e-01
9.1511477e-01
9.8148062e-01
1.0410437e+00
1.1004270e+00
1.1644355e+00
1.2361261e+00
1.3169670e+00
1.4069027e+00
1.5042303e+00
1.6053030e+00
1.7041827e+00
1.7924524e+00
1.8594388e+00
1.8930622e+00
1.8814027e+00
1.8148145e+00
1.6880395e+00
1.5014803e+00
1.2610903e+00
9.7701506e-01
6.6155603e-01
3.2728387e-01
-1.3912813e-02
-3.5085170e-01
-6.7305273e-01
-9.7166345e-01
-1.2412910e+00
-1.4814385e+00
-1.6962151e+00
-1.8923956e+00
-2.0768167e+00
-2.2537193e+00
-2.4225985e+00
-2.5778286e+00
-2.7109816e+00
-2.8148576e+00
-2.8869328e+00
-2.9307113e+00
-2.9550512e+00
-2.9722329e+00
-2.9954154e+00
-3.0358734e+00
-3.1002869e+00
-3.1883701e+00
-3.2912564e+00
-3.3912452e+00
-3.4636914e+00
-3.4816688e+00
-3.4228237e+00
-3.2757159e+00
-3.0422787e+00
-2.7353977e+00
-2.3737608e+00
-1.9771653e+00
-1.5639926e+00
-1.1501036e+00
-7.4768490e-01
-3.6430881e-01
-3.5178612e-03
3.3302046e-01
6.4315998e-01
9.2307048e-01
1.1675231e+00
1.3712099e+00
1.5305409e+00
1.6452442e+00
1.7193117e+00
1.7615845e+00
1.7856891e+00
1.8076787e+00
1.8410018e+00
1.8916235e+00
1.9565645e+00
2.0260899e+00
2.0876530e+00
2.1299905e+00
2.1462059e+00
2.1350194e+00
2.1002881e+00
2.0495166e+00
1.9920026e+00
1.9369904e+00
1.8920115e+00
1.8614909e+00
1.8456933e+00
1.8401633e+00
1.8359279e+00
1.8208502e+00
1.7823699e+00
1.7109656e+00
1.6026512e+00
1.4593944e+00
1.2881251e+00
1.0994363e+00
9.0602088e-01
7.2054811e-01
5.5332252e-01
4.1019637e-01
2.9103557e-01
1.8940770e-01
9.4156604e-02
-7.3453784e-03
-1.2519819e-01
-2.6334106e-01
-4.1748590e-01
-5.7578127e-01
-7.2250250e-01
-8.4328395e-01
-9.2938033e-01
-9.7942696e-01
-9.9887626e-01
-9.9803962e-01
-9.8953094e-01
-9.8560956e-01
-9.9572555e-01
-1.0245066e+00
-1.0704900e+00
-1.1260648e+00
-1.1790823e+00
-1.2159165e+00
-1.2247888e+00
-1.1981557e+00
-1.1338904e+00
-1.0355778e+00
-9.1210092e-01
-7.7632014e-01
-6.4251998e-01
-5.2292023e-01
-4.2451879e-01
-3.4756936e-01
-2.8607482e-01
-2.3004355e-01
-1.6906140e-01
-9.6050434e-02
-9.3123931e-03
8.8187859e-02
1.9125823e-01
2.9483258e-01
3.9538943e-01
4.9149194e-01
5.8371446e-01
6.7417837e-01
7.6585908e-01
8.6176994e-01
9.6409250e-01
1.0733168e+00
1.1874787e+00
1.3016249e+00
1.4076801e+00
1.4949066e+00
1.5511012e+00
1.5645369e+00
1.5263993e+00
1.4330759e+00
1.2873660e+00
1.0981655e+00
8.7932196e-01
6.4823541e-01
4.2342753e-01
2.2081864e-01
5.0472326e-02
-8.4608444e-02
-1.8782581e-01
-2.6723598e-01
-3.3330843e-01
-3.9662028e-01
-4.6533697e-01
-5.4233270e-01
-6.2287300e-01
-6.9453151e-01
-7.4022618e-01
-7.4329583e-01
-6.9230036e-01
-5.8398351e-01
-4.2429218e-01
-2.2782250e-01
-1.5641995e-02
1.8891646e-01
3.6622580e-01
5.0608702e-01
6.1028383e-01
6.9076478e-01
7.6493993e-01
8.5033445e-01
9.5976122e-01
1.0974778e+00
1.2573513e+00
1.4243058e+00
1.5786693e+00
1.7011078e+00
1.7761243e+00
1.7937183e+00
1.7495532e+00
1.6439297e+00
1.4801475e+00
1.2632961e+00
1.0000540e+00
6.9920243e-01
3.7219232e-01
3.2816705e-02
-3.0449678e-01
-6.2656784e-01
-9.2223497e-01
-1.1828772e+00
-1.4039288e+00
-1.5864650e+00
-1.7370692e+00
-1.8661627e+00
-1.9867068e+00
-2.1139293e+00
-2.2644848e+00
-2.4535408e+00
-2.6900453e+00
-2.9717274e+00
-3.2819616e+00
-3.5907130e+00
-3.8604681e+00
-4.0551883e+00
-4.1484966e+00
-4.1284860e+00
-3.9986945e+00
-3.7756572e+00
-3.4838337e+00
-3.1493393e+00
-2.7939904e+00
-2.4310425e+00
-2.0639494e+00
-1.6885450e+00
-1.2975694e+00
-8.8580991e-01
-4.5448836e-01
-1.3752275e-02
4.1806048e-01
8.1874610e-01
1.1683733e+00
1.4544870e+00
1.6743770e+00
1.8338214e+00
1.9434822e+00
2.0154470e+00
2.0617867e+00
2.0947064e+00
2.1263465e+00
2.1670720e+00
2.2228824e+00
2.2934081e+00
2.3713513e+00
2.4432418e+00
2.4912743e+00
2.4962641e+00
2.4414172e+00
2.3163237e+00
2.1203362e+00
1.8638637e+00
1.5664623e+00
1.2522439e+00
9.4440996e-01
6.6109901e-01
4.1387117e-01
2.0800499e-01
4.2879047e-02
-8.7880708e-02
-1.9573596e-01
-2.9574087e-01
-4.0441701e-01
-5.3719070e-01
-7.0552924e-01
-9.1403601e-01
-1.1580544e+00
-1.4227359e+00
-1.6847465e+00
-1.9170382e+00
-2.0952987e+00
-2.2035370e+00
-2.2370925e+00
-2.2028358e+00
-2.1169674e+00
-2.0011811e+00
-1.8783805e+00
-1.7688319e+00
-1.6870991e+00
-1.6402782e+00
-1.6279841e+00
-1.6437407e+00
-1.6769416e+00
-1.7147411e+00
-1.7436002e+00
-1.7504609e+00
-1.7236294e+00
-1.6534017e+00
-1.5322699e+00
-1.3544266e+00
-1.1149175e+00
-8.0997444e-01
-4.3965823e-01
-1.1318548e-02
4.5917672e-01
9.4973625e-01
1.4361860e+00
1.8956288e+00
2.3083319e+00
2.6595816e+00
2.9423606e+00
3.1595159e+00
3.3232934e+00
3.4515056e+00
3.5619681e+00
3.6681940e+00
3.7781651e+00
3.8954202e+00
4.0206418e+00
4.1527645e+00
4.2895392e+00
4.4277269e+00
4.5631189e+00
4.6905641e+00
4.8041428e+00
4.8975314e+00
4.9644451e+00
4.9988293e+00
4.9943986e+00
4.9438899e+00
4.8397585e+00
4.6775295e+00
4.4597023e+00
4.1964924e+00
3.9029954e+00
3.5957305e+00
3.2901335e+00
2.9977892e+00
2.7229032e+00
2.4601230e+00
2.1958584e+00
1.9124903e+00
1.5929414e+00
1.2238992e+00
7.9775716e-01
3.1389094e-01
-2.2102162e-01
-7.9454545e-01
-1.3914776e+00
-1.9962439e+00
-2.5935673e+00
-3.1688573e+00
-3.7103422e+00
-4.2122282e+00
-4.6759639e+00
-5.1081267e+00
-5.5159332e+00
-5.9023153e+00
-6.2626650e+00
-6.5848198e+00
-6.8524345e+00
-7.0505693e+00
-7.1714826e+00
-7.2180151e+00
-7.2023437e+00
-7.1402796e+00
-7.0444284e+00
-6.9200674e+00
-6.7648868e+00
-6.5711519e+00
-6.3285656e+00
-6.0271835e+00
-5.6605024e+00
-5.2283884e+00
-4.7387343e+00
-4.2072478e+00
-3.6559401e+00
-3.1109785e+00
-2.5994103e+00
-2.1436755e+00
-1.7547830e+00
-1.4278651e+00
-1.1435019e+00
-8.7468494e-01
-5.9620982e-01
-2.9247954e-01
3.9258289e-02
3.9106612e-01
7.5048607e-01
1.1076815e+00
1.4597345e+00
1.8096310e+00
2.1608887e+00
2.5116757e+00
2.8522978e+00
3.1670989e+00
3.4386784e+00
3.6519281e+00
3.7970434e+00
3.8712700e+00
3.8787303e+00
3.8282854e+00
3.7306402e+00
3.5962783e+00
3.4351553e+00
3.2576580e+00
3.0750373e+00
2.8980786e+00
2.7347506e+00
2.5883793e+00
2.4570813e+00
2.3344588e+00
2.2115062e+00
2.0796118e+00
1.9337527e+00
1.7741164e+00
1.6051589e+00
1.4331355e+00
1.2638649e+00
1.1015107e+00
9.4824986e-01
8.0448793e-01
6.6932949e-01
5.4109488e-01
4.1775697e-01
2.9725144e-01
1.7767345e-01
5.7411096e-02
-6.4721706e-02
-1.8930024e-01
-3.1602922e-01
-4.4342866e-01
-5.6853458e-01
-6.8672706e-01
-7.9182104e-01
-8.7654171e-01
-9.3343704e-01
-9.5614074e-01
-9.4067820e-01
-8.8620769e-01
-7.9443770e-01
-6.6763161e-01
-5.0662988e-01
-3.1098088e-01
-8.1783637e-02
1.7449420e-01
4.4420121e-01
7.0891303e-01
9.5146106e-01
1.1619550e+00
1.3400467e+00
1.4925163e+00
1.6280278e+00
1.7518834e+00
1.8632777e+00
1.9561638e+00
2.0225918e+00
2.0560280e+00
2.0530242e+00
2.0132970e+00
1.9390047e+00
1.8337904e+00
1.7017114e+00
1.5459670e+00
1.3678458e+00
1.1668598e+00
9.4203203e-01
6.9286990e-01
4.1938437e-01
1.2224186e-01
-1.9616970e-01
-5.3018661e-01
-8.6953726e-01
-1.1991836e+00
-1.5014587e+00
-1.7603494e+00
-1.9659225e+00
-2.1166274e+00
-2.2187130e+00
-2.2835946e+00
-2.3244793e+00
-2.3532284e+00
-2.3779954e+00
-2.4018730e+00
-2.4225985e+00
-2.4332744e+00
-2.4239946e+00
-2.3841883e+00
-2.3053338e+00
-2.1834430e+00
-2.0205662e+00
-1.8249895e+00
-1.6103920e+00
-1.3939907e+00
-1.1933485e+00
-1.0224273e+00
-8.8834903e-01
-7.8962461e-01
-7.1581418e-01
-6.4895483e-01
-5.6721093e-01
-4.5030186e-01
-2.8540045e-01
-7.1790517e-02
1.7757971e-01
4.3888744e-01
6.8409048e-01
8.8915708e-01
1.0408474e+00
1.1397273e+00
1.1988781e+00
1.2394497e+00
1.2848001e+00
1.3547805e+00
1.4613202e+00
1.6056335e+00
1.7767582e+00
1.9521397e+00
2.1022032e+00
2.1988846e+00
2.2241181e+00
2.1735248e+00
2.0546066e+00
1.8828862e+00
1.6784154e+00
1.4614777e+00
1.2470541e+00
1.0416330e+00
8.4549364e-01
6.5804326e-01
4.8082283e-01
3.1601682e-01
1.6300885e-01
1.6691591e-02
-1.3129383e-01
-2.9017194e-01
-4.6839882e-01
-6.7265809e-01
-9.0658326e-01
-1.1694195e+00
-1.4558107e+00
-1.7573527e+00
-2.0648800e+00
-2.3695905e+00
-2.6624053e+00
-2.9328471e+00
-3.1688844e+00
-3.3580421e+00
-3.4894855e+00
-3.5566201e+00
-3.5590560e+00
-3.5026140e+00
-3.3973042e+00
-3.2544714e+00
-3.0840580e+00
-2.8923446e+00
-2.6811560e+00
-2.4497960e+00
-2.1989086e+00
-1.9332324e+00
-1.6610668e+00
-1.3911510e+00
-1.1293268e+00
-8.7691764e-01
-6.3142444e-01
-3.8905715e-01
-1.4780560e-01
9.0591692e-02
3.2090775e-01
5.3706468e-01
7.3604278e-01
9.2069749e-01
1.0994267e+00
1.2831220e+00
1.4818889e+00
1.7030851e+00
1.9503084e+00
2.2230821e+00
2.5178011e+00
2.8295805e+00
3.1531258e+00
3.4812282e+00
3.8023250e+00
4.1006024e+00
4.3600778e+00
4.5700101e+00
4.7278518e+00
4.8383889e+00
4.9102132e+00
4.9513651e+00
4.9656201e+00
4.9503802e+00
4.8966848e+00
4.7914398e+00
4.6215148e+00
4.3788255e+00
4.0648528e+00
3.6924940e+00
3.2836082e+00
2.8628893e+00
2.4511476e+00
2.0608987e+00
1.6949768e+00
1.3477900e+00
1.0088208e+00
6.6713905e-01
3.1495857e-01
-5.0876882e-02
-4.2956474e-01
-8.1910586e-01
-1.2200646e+00
-1.6373922e+00
-2.0777982e+00
-2.5434388e+00
-3.0257460e+00
-3.5034239e+00
-3.9459492e+00
-4.3207076e+00
-4.6006709e+00
-4.7701426e+00
-4.8272444e+00
-4.7831768e+00
-4.6592817e+00
-4.4827835e+00
-4.2813690e+00
-4.0769440e+00
-3.8802766e+00
-3.6889810e+00
-3.4900133e+00
-3.2657729e+00
-3.0017244e+00
-2.6930669e+00
-2.3478806e+00
-1.9850549e+00
-1.6279027e+00
-1.2970951e+00
-1.0063881e+00
-7.6177644e-01
-5.6269482e-01
-4.0401484e-01
-2.7805416e-01
-1.7608069e-01
-8.9451653e-02
-1.0670533e-02
6.5945727e-02
1.4409073e-01
2.2511536e-01
3.0749008e-01
3.8723014e-01
4.5933991e-01
5.1854832e-01
5.5871964e-01
5.7296044e-01
5.5631306e-01
5.0981629e-01
4.4267078e-01
3.7070853e-01
3.1215237e-01
2.8256285e-01
2.9020979e-01
3.3308544e-01
3.9890574e-01
4.6806075e-01
5.1822191e-01
5.2972069e-01
4.9066389e-01
3.9972461e-01
2.6545514e-01
1.0325519e-01
-6.8334810e-02
-2.3145094e-01
-3.7232469e-01
-4.8257796e-01
-5.5750089e-01
-5.9395346e-01
-5.9127304e-01
-5.5419242e-01
-4.9373883e-01
-4.2455386e-01
-3.6042473e-01
-3.0996225e-01
-2.7335232e-01
-2.4112635e-01
-1.9578614e-01
-1.1613865e-01
1.6668726e-02
2.1281342e-01
4.6894647e-01
7.6694968e-01
1.0777612e+00
1.3692454e+00
1.6143717e+00
1.7960267e+00
1.9076403e+00
1.9514140e+00
1.9363487e+00
1.8767910e+00
1.7905216e+00
1.6956165e+00
1.6070303e+00
1.5344030e+00
1.4815339e+00
1.4470688e+00
1.4258407e+00
1.4104761e+00
1.3930466e+00
1.3666588e+00
1.3269242e+00
1.2732046e+00
1.2094218e+00
1.1440645e+00
1.0888738e+00
1.0558049e+00
1.0527549e+00
1.0797766e+00
1.1277145e+00
1.1801262e+00
1.2178174e+00
1.2241424e+00
1.1892376e+00
1.1123081e+00
1.0016543e+00
8.7213241e-01
7.4042864e-01
6.2018656e-01
5.1971030e-01
4.4287463e-01
3.9102947e-01
3.6365875e-01
3.5784696e-01
3.6779434e-01
3.8499561e-01
3.9902323e-01
3.9876396e-01
3.7399417e-01
3.1717906e-01
2.2531713e-01
1.0142273e-01
-4.5142180e-02
-2.0046419e-01
-3.5023522e-01
-4.8478441e-01
-6.0250919e-01
-7.1026552e-01
-8.2108683e-01
-9.5052888e-01
-1.1128400e+00
-1.3172916e+00
-1.5642955e+00
-1.8421708e+00
-2.1276534e+00
-2.3923282e+00
-2.6125409e+00
-2.7772591e+00
-2.8900945e+00
-2.9654249e+00
-3.0210402e+00
-3.0706906e+00
-3.1194544e+00
-3.1632458e+00
-3.1918813e+00
-3.1937087e+00
-3.1596598e+00
-3.0854427e+00
-2.9713285e+00
-2.8198600e+00
-2.6332691e+00
-2.4129770e+00
-2.1619872e+00
-1.8885782e+00
-1.6084248e+00
-1.3430535e+00
-1.1151866e+00
-9.4364180e-01
-8.3967381e-01
-8.0484105e-01
-8.3026748e-01
-8.9749290e-01
-9.8072278e-01
-1.0500246e+00
-1.0752249e+00
-1.0304097e+00
-8.9874737e-01
-6.7684545e-01
-3.7706757e-01
-2.5728356e-02
3.4368067e-01
6.9994247e-01
1.0220883e+00
1.3030593e+00
1.5483148e+00
1.7703262e+00
1.9819672e+00
2.1923415e+00
2.4060979e+00
2.6244941e+00
2.8462314e+00
3.0678405e+00
3.2844611e+00
3.4909146e+00
3.6820268e+00
3.8519932e+00
3.9935996e+00
4.0979546e+00
4.1551042e+00
4.1557440e+00
4.0935387e+00
3.9671903e+00
3.7817885e+00
3.5490987e+00
3.2861271e+00
3.0116938e+00
2.7421402e+00
2.4879992e+00
2.2524232e+00
2.0311126e+00
1.8136434e+00
1.5862467e+00
1.3357443e+00
1.0536719e+00
7.3857390e-01
3.9505286e-01
3.1110951e-02
-3.4328319e-01
-7.1578274e-01
-1.0716487e+00
-1.3964552e+00
-1.6809081e+00
-1.9241325e+00
-2.1324078e+00
-2.3141401e+00
-2.4744576e+00
-2.6123191e+00
-2.7211283e+00
-2.7920533e+00
-2.8180620e+00
-2.7965021e+00
-2.7293641e+00
-2.6223276e+00
-2.4840461e+00
-2.3256925e+00
-2.1596369e+00
-1.9966108e+00
-1.8424180e+00
-1.6962106e+00
-1.5512567e+00
-1.3974500e+00
-1.2246700e+00
-1.0267657e+00
-8.0514045e-01
-5.6957590e-01
-3.3502220e-01
-1.1596141e-01
7.8471918e-02
2.4615793e-01
3.9006787e-01
5.1431158e-01
6.2052782e-01
7.0671378e-01
7.6921721e-01
8.0634905e-01
8.2070303e-01
8.1836393e-01
8.0585958e-01
7.8750744e-01
7.6494471e-01
7.3824709e-01
7.0706007e-01
6.7101955e-01
6.2960077e-01
5.8171905e-01
5.2535884e-01
4.5745125e-01
3.7414726e-01
2.7153538e-01
1.4671860e-01
-1.0094045e-03
-1.6936258e-01
-3.5312310e-01
-5.4489133e-01
-7.3566336e-01
-9.1520926e-01
-1.0734257e+00
-1.2029011e+00
-1.3014422e+00
-1.3735533e+00
-1.4302713e+00
-1.4864284e+00
-1.5549825e+00
-1.6402944e+00
-1.7344009e+00
-1.8192738e+00
-1.8739144e+00
-1.8822562e+00
-1.8383917e+00
-1.7475677e+00
-1.6231630e+00
-1.4815765e+00
-1.3375758e+00
-1.2013620e+00
-1.0772175e+00
-9.6349098e-01
-8.5371006e-01
-7.3849866e-01
