# Supplementary material for: Characterization of the disruption of neural control strategies for dynamic fingertip forces from attractor reconstruction
Source: PLoS One. 2017 Feb 13;12(2):e0172025. doi: 10.1371/journal.pone.0172025 (PMC5305200; doi:10.1371/journal.pone.0172025)
Supplement: S2 File — Zip file containing the code to reproduce the results of our study. (ZIP) [file pone.0172025.s002.zip › PLOS_One_Code/tis_PD/y1_1.dat]

7.8108836e-01
7.8550059e-01
7.6478466e-01
6.9503174e-01
5.6251008e-01
3.6685180e-01
1.2044515e-01
-1.5626719e-01
-4.4124565e-01
-7.1543525e-01
-9.6399376e-01
-1.1758713e+00
-1.3441522e+00
-1.4676726e+00
-1.5523303e+00
-1.6103262e+00
-1.6573445e+00
-1.7092144e+00
-1.7793006e+00
-1.8768752e+00
-2.0062268e+00
-2.1660860e+00
-2.3493632e+00
-2.5441605e+00
-2.7369370e+00
-2.9167942e+00
-3.0781108e+00
-3.2195384e+00
-3.3399010e+00
-3.4337224e+00
-3.4898194e+00
-3.4944049e+00
-3.4362872e+00
-3.3102969e+00
-3.1176712e+00
-2.8648131e+00
-2.5617267e+00
-2.2206133e+00
-1.8552370e+00
-1.4809950e+00
-1.1141839e+00
-7.6915556e-01
-4.5417264e-01
-1.6846817e-01
9.7442380e-02
3.5787687e-01
6.2564920e-01
9.0585120e-01
1.1932719e+00
1.4750055e+00
1.7358164e+00
1.9622550e+00
2.1438728e+00
2.2729788e+00
2.3450016e+00
2.3598940e+00
2.3233960e+00
2.2465623e+00
2.1428231e+00
2.0238920e+00
1.8973367e+00
1.7673018e+00
1.6370790e+00
1.5111158e+00
1.3950049e+00
1.2936030e+00
1.2086854e+00
1.1376642e+00
1.0740567e+00
1.0095672e+00
9.3678716e-01
8.5079999e-01
7.4876530e-01
6.2846534e-01
4.8744339e-01
3.2337377e-01
1.3527819e-01
-7.5253494e-02
-3.0379158e-01
-5.4415048e-01
-7.9000393e-01
-1.0355952e+00
-1.2750871e+00
-1.5016724e+00
-1.7080352e+00
-1.8882326e+00
-2.0387938e+00
-2.1572488e+00
-2.2394925e+00
-2.2786770e+00
-2.2663166e+00
-2.1945479e+00
-2.0584352e+00
-1.8574347e+00
-1.5954465e+00
-1.2798441e+00
-9.2076580e-01
-5.3142992e-01
-1.2850216e-01
2.6913051e-01
6.4341766e-01
9.8076991e-01
1.2747335e+00
1.5264179e+00
1.7419867e+00
1.9279777e+00
2.0867050e+00
2.2143204e+00
2.3029210e+00
2.3458187e+00
2.3429860e+00
2.3032563e+00
2.2417755e+00
2.1743258e+00
2.1118348e+00
2.0574268e+00
2.0064688e+00
1.9490311e+00
1.8738203e+00
1.7721400e+00
1.6404491e+00
1.4813125e+00
1.3032934e+00
1.1196570e+00
9.4577184e-01
7.9600959e-01
6.8069232e-01
6.0312731e-01
5.5779435e-01
5.3168369e-01
5.0915462e-01
4.7760969e-01
4.3047399e-01
3.6660091e-01
2.8792938e-01
1.9725115e-01
9.6954850e-02
-1.0775045e-02
-1.2278672e-01
-2.3442844e-01
-3.4036851e-01
-4.3574459e-01
-5.1681987e-01
-5.8169562e-01
-6.3168664e-01
-6.7252496e-01
-7.1373231e-01
-7.6585347e-01
-8.3732098e-01
-9.3290432e-01
-1.0541596e+00
-1.2010135e+00
-1.3730563e+00
-1.5692501e+00
-1.7860610e+00
-2.0156117e+00
-2.2455560e+00
-2.4607954e+00
-2.6456151e+00
-2.7849579e+00
-2.8649853e+00
-2.8738624e+00
-2.8031838e+00
-2.6499037e+00
-2.4184552e+00
-2.1219667e+00
-1.7808664e+00
-1.4186202e+00
-1.0568882e+00
-7.1268002e-01
-3.9785432e-01
-1.1957173e-01
1.1949777e-01
3.2147704e-01
4.9346812e-01
6.4654018e-01
7.9306468e-01
9.4311297e-01
1.1012502e+00
1.2649711e+00
1.4253687e+00
1.5698485e+00
1.6863639e+00
1.7679221e+00
1.8148409e+00
1.8329356e+00
1.8290798e+00
1.8076654e+00
1.7700011e+00
1.7157909e+00
1.6446445e+00
1.5565281e+00
1.4514943e+00
1.3294986e+00
1.1908848e+00
1.0377876e+00
8.7554963e-01
7.1191377e-01
5.5326402e-01
4.0105294e-01
2.5232892e-01
1.0419936e-01
-4.1791551e-02
-1.7887498e-01
-2.9803034e-01
-3.9235999e-01
-4.6033849e-01
-5.0682249e-01
-5.4212915e-01
-5.8004257e-01
-6.3554861e-01
-7.2281902e-01
-8.5333745e-01
-1.0335980e+00
-1.2626596e+00
-1.5311461e+00
-1.8228235e+00
-2.1180862e+00
-2.3977765e+00
-2.6463057e+00
-2.8537529e+00
-3.0163134e+00
-3.1341673e+00
-3.2073371e+00
-3.2321730e+00
-3.2007515e+00
-3.1031062e+00
-2.9307858e+00
-2.6803262e+00
-2.3554207e+00
-1.9668977e+00
-1.5306775e+00
-1.0648548e+00
-5.8702112e-01
-1.1237560e-01
3.4718114e-01
7.8294199e-01
1.1884261e+00
1.5581310e+00
1.8870337e+00
2.1715006e+00
2.4110953e+00
2.6098483e+00
2.7756521e+00
2.9176141e+00
3.0425366e+00
3.1522544e+00
3.2432623e+00
3.3089759e+00
3.3432340e+00
3.3427141e+00
3.3071066e+00
3.2378622e+00
3.1370764e+00
3.0077435e+00
2.8555341e+00
2.6900974e+00
2.5232527e+00
2.3646133e+00
2.2184483e+00
2.0845392e+00
1.9619243e+00
1.8515792e+00
1.7548391e+00
1.6686182e+00
1.5819347e+00
1.4772080e+00
1.3360700e+00
1.1467179e+00
9.0923793e-01
6.3612649e-01
3.4722734e-01
6.1457902e-02
-2.1005814e-01
-4.6589864e-01
-7.1117702e-01
-9.5207750e-01
-1.1916898e+00
-1.4294922e+00
-1.6640002e+00
-1.8955288e+00
-2.1261809e+00
-2.3569228e+00
-2.5841625e+00
-2.7984127e+00
-2.9857819e+00
-3.1314386e+00
-3.2238203e+00
-3.2579753e+00
-3.2361287e+00
-3.1651385e+00
-3.0532257e+00
-2.9086943e+00
-2.7403666e+00
-2.5571529e+00
-2.3657185e+00
-2.1681484e+00
-1.9619541e+00
-1.7425188e+00
-1.5061221e+00
-1.2521761e+00
-9.8461643e-01
-7.1223110e-01
-4.4718035e-01
-2.0194776e-01
1.3629171e-02
1.9382565e-01
3.3712563e-01
4.4579648e-01
5.2511238e-01
5.8202753e-01
6.2368079e-01
6.5658149e-01
6.8710328e-01
7.2290961e-01
7.7351578e-01
8.4818762e-01
9.5178637e-01
1.0815119e+00
1.2269360e+00
1.3732029e+00
1.5056843e+00
1.6142109e+00
1.6949202e+00
1.7484668e+00
1.7758925e+00
1.7752810e+00
1.7411726e+00
1.6666225e+00
1.5465884e+00
1.3807224e+00
1.1741570e+00
9.3668472e-01
6.8170950e-01
4.2542843e-01
1.8566682e-01
-2.0268078e-02
-1.7928475e-01
-2.8763693e-01
-3.5516821e-01
-4.0510150e-01
-4.6798510e-01
-5.7223336e-01
-7.3570391e-01
-9.6190338e-01
-1.2418847e+00
-1.5598948e+00
-1.8988142e+00
-2.2421980e+00
-2.5728373e+00
-2.8704768e+00
-3.1117110e+00
-3.2732556e+00
-3.3372126e+00
-3.2953820e+00
-3.1503739e+00
-2.9139296e+00
-2.6046529e+00
-2.2461880e+00
-1.8646088e+00
-1.4837826e+00
-1.1199884e+00
-7.7880433e-01
-4.5621590e-01
-1.4354804e-01
1.6641349e-01
4.7586501e-01
7.8290338e-01
1.0851232e+00
1.3822746e+00
1.6757959e+00
1.9661812e+00
2.2510605e+00
2.5253619e+00
2.7823572e+00
3.0144365e+00
3.2139139e+00
3.3742494e+00
3.4913058e+00
3.5639781e+00
3.5938770e+00
3.5843728e+00
3.5395619e+00
3.4633722e+00
3.3588581e+00
3.2279996e+00
3.0722039e+00
2.8931313e+00
2.6934485e+00
2.4774128e+00
2.2507924e+00
2.0195584e+00
1.7882335e+00
1.5597312e+00
1.3370715e+00
1.1252457e+00
9.3121889e-01
7.6175561e-01
6.2051190e-01
5.0587126e-01
4.0983876e-01
3.1823241e-01
2.1343657e-01
8.0190845e-02
-8.7907808e-02
-2.8491379e-01
-4.9425992e-01
-6.9481815e-01
-8.6798730e-01
-1.0027756e+00
-1.0982076e+00
-1.1637629e+00
-1.2178684e+00
-1.2840589e+00
-1.3856181e+00
-1.5402251e+00
-1.7554375e+00
-2.0257092e+00
-2.3323845e+00
-2.6473581e+00
-2.9388137e+00
-3.1766670e+00
-3.3365118e+00
-3.4017597e+00
-3.3641573e+00
-3.2236093e+00
-2.9883194e+00
-2.6753440e+00
-2.3104431e+00
-1.9254618e+00
-1.5527271e+00
-1.2186759e+00
-9.3965018e-01
-7.2054339e-01
-5.5547611e-01
-4.3021978e-01
-3.2622827e-01
-2.2536703e-01
-1.1401722e-01
1.4538402e-02
1.5983512e-01
3.1571317e-01
4.7305057e-01
6.2277836e-01
7.5738774e-01
8.7011503e-01
9.5362397e-01
1.0008183e+00
1.0080232e+00
9.7773456e-01
9.1814858e-01
8.3978660e-01
7.5166711e-01
6.5909809e-01
5.6385601e-01
4.6570404e-01
3.6314698e-01
2.5281545e-01
1.2896650e-01
-1.5461822e-02
-1.8622320e-01
-3.8452780e-01
-6.0454999e-01
-8.3312938e-01
-1.0524156e+00
-1.2445398e+00
-1.3964535e+00
-1.5036422e+00
-1.5715564e+00
-1.6135324e+00
-1.6459974e+00
-1.6839848e+00
-1.7392593e+00
-1.8204709e+00
-1.9327690e+00
-2.0755540e+00
-2.2401447e+00
-2.4098384e+00
-2.5624611e+00
-2.6736878e+00
-2.7199645e+00
-2.6811330e+00
-2.5432016e+00
-2.3011155e+00
-1.9606090e+00
-1.5380654e+00
-1.0579694e+00
-5.4833432e-01
-3.5194417e-02
4.6203612e-01
9.3259114e-01
1.3731214e+00
1.7840005e+00
2.1650339e+00
2.5125698e+00
2.8194162e+00
3.0777504e+00
3.2831062e+00
3.4366605e+00
3.5450857e+00
3.6192196e+00
3.6723448e+00
3.7180166e+00
3.7676069e+00
3.8280965e+00
3.9006650e+00
3.9805979e+00
4.0589058e+00
4.1252816e+00
4.1707080e+00
4.1879557e+00
4.1703546e+00
4.1110930e+00
4.0042915e+00
3.8468147e+00
3.6393807e+00
3.3867577e+00
3.0973754e+00
2.7821300e+00
2.4519450e+00
2.1146074e+00
1.7724198e+00
1.4217992e+00
1.0549667e+00
6.6327559e-01
2.4119794e-01
-2.1023487e-01
-6.8157564e-01
-1.1552294e+00
-1.6074964e+00
-2.0119290e+00
-2.3440255e+00
-2.5865101e+00
-2.7331923e+00
-2.7894748e+00
-2.7692644e+00
-2.6906808e+00
-2.5738850e+00
-2.4416548e+00
-2.3200559e+00
-2.2362996e+00
-2.2132966e+00
-2.2633243e+00
-2.3846286e+00
-2.5632684e+00
-2.7788528e+00
-3.0100962e+00
-3.2367033e+00
-3.4373356e+00
-3.5866945e+00
-3.6556639e+00
-3.6159575e+00
-3.4472154e+00
-3.1435305e+00
-2.7173834e+00
-2.1994694e+00
-1.6335694e+00
-1.0678210e+00
-5.4572159e-01
-9.9450279e-02
2.5413143e-01
5.1483207e-01
6.9700770e-01
8.2413582e-01
9.2226506e-01
1.0147021e+00
1.1188223e+00
1.2445540e+00
1.3940038e+00
1.5624271e+00
1.7406528e+00
1.9177055e+00
2.0818020e+00
2.2198233e+00
2.3177985e+00
2.3641681e+00
2.3540266e+00
2.2906826e+00
2.1829531e+00
2.0400925e+00
1.8677092e+00
1.6666841e+00
1.4348877e+00
1.1701307e+00
8.7239984e-01
5.4404684e-01
1.8839242e-01
-1.9112500e-01
-5.8962785e-01
-9.9813631e-01
-1.4023054e+00
-1.7844831e+00
-2.1279171e+00
-2.4200100e+00
-2.6530649e+00
-2.8237813e+00
-2.9337836e+00
-2.9919669e+00
-3.0164567e+00
-3.0326260e+00
-3.0664859e+00
-3.1368479e+00
-3.2502036e+00
-3.3999995e+00
-3.5698288e+00
-3.7386190e+00
-3.8854210e+00
-3.9924346e+00
-4.0463825e+00
-4.0389307e+00
-3.9665772e+00
-3.8300284e+00
-3.6331807e+00
-3.3820716e+00
-3.0836226e+00
-2.7433889e+00
-2.3625835e+00
-1.9365591e+00
-1.4569014e+00
-9.1664828e-01
-3.1573129e-01
3.3587813e-01
1.0179711e+00
1.7025988e+00
2.3585805e+00
2.9565754e+00
3.4735372e+00
3.8963148e+00
4.2239328e+00
4.4673914e+00
4.6463915e+00
4.7838949e+00
4.9005798e+00
5.0112687e+00
5.1241960e+00
5.2421321e+00
5.3633675e+00
5.4814724e+00
5.5848647e+00
5.6584794e+00
5.6883731e+00
5.6668406e+00
5.5945521e+00
5.4786552e+00
5.3283482e+00
5.1499686e+00
4.9435300e+00
4.7023059e+00
4.4156486e+00
4.0737785e+00
3.6727724e+00
3.2175740e+00
2.7211375e+00
2.2001328e+00
1.6702788e+00
1.1444860e+00
6.3421976e-01
1.5111102e-01
-2.9445843e-01
-6.9710524e-01
-1.0584357e+00
-1.3849219e+00
-1.6832430e+00
-1.9561868e+00
-2.2014421e+00
-2.4137658e+00
-2.5888516e+00
-2.7267140e+00
-2.8335402e+00
-2.9215496e+00
-3.0064684e+00
-3.1032603e+00
-3.2220156e+00
-3.3657187e+00
-3.5300574e+00
-3.7039810e+00
-3.8699764e+00
-4.0051345e+00
-4.0851205e+00
-4.0906823e+00
-4.0133077e+00
-3.8570150e+00
-3.6357000e+00
-3.3673488e+00
-3.0676674e+00
-2.7458891e+00
-2.4040645e+00
-2.0395440e+00
-1.6496305e+00
-1.2364313e+00
-8.0945742e-01
-3.8516202e-01
1.5624724e-02
3.7162874e-01
6.6609879e-01
8.9169747e-01
1.0533131e+00
1.1669914e+00
1.2549790e+00
1.3390471e+00
1.4347403e+00
1.5481293e+00
1.6756349e+00
1.8065394e+00
1.9265297e+00
2.0204736e+00
2.0743187e+00
2.0770689e+00
2.0228463e+00
1.9119981e+00
1.7503810e+00
1.5468478e+00
1.3101972e+00
1.0474273e+00
7.6418365e-01
4.6692707e-01
1.6560812e-01
-1.2518773e-01
-3.8861761e-01
-6.1081700e-01
-7.8564744e-01
-9.1641091e-01
-1.0146123e+00
-1.0971258e+00
-1.1829668e+00
-1.2904739e+00
-1.4352841e+00
-1.6286789e+00
-1.8752766e+00
-2.1702140e+00
-2.4980749e+00
-2.8355195e+00
-3.1567480e+00
-3.4394013e+00
-3.6692243e+00
-3.8422678e+00
-3.9635018e+00
-4.0422371e+00
-4.0867206e+00
-4.1003366e+00
-4.0803253e+00
-4.0186152e+00
-3.9039064e+00
-3.7244111e+00
-3.4708408e+00
-3.1385600e+00
-2.7278311e+00
-2.2428764e+00
-1.6912341e+00
-1.0832548e+00
-4.3099766e-01
2.5260866e-01
9.5307256e-01
1.6528105e+00
2.3308756e+00
2.9650887e+00
3.5358190e+00
4.0295511e+00
4.4404816e+00
4.7695069e+00
5.0215611e+00
5.2032787e+00
5.3224433e+00
5.3889086e+00
5.4150798e+00
5.4141031e+00
5.3960422e+00
5.3645982e+00
5.3167033e+00
5.2450745e+00
5.1419383e+00
5.0017022e+00
4.8214820e+00
4.6001465e+00
4.3370719e+00
4.0312938e+00
3.6814084e+00
3.2860309e+00
2.8440601e+00
2.3546159e+00
1.8175241e+00
1.2348164e+00
6.1248091e-01
-3.8270810e-02
-7.0001739e-01
-1.3487569e+00
-1.9557734e+00
-2.4924088e+00
-2.9359558e+00
-3.2741057e+00
-3.5064673e+00
-3.6429687e+00
-3.7000516e+00
-3.6962118e+00
-3.6482142e+00
-3.5685458e+00
-3.4641410e+00
-3.3366504e+00
-3.1849166e+00
-3.0091950e+00
-2.8145895e+00
-2.6111034e+00
-2.4103636e+00
-2.2218866e+00
-2.0520826e+00
-1.9062467e+00
-1.7902521e+00
-1.7089987e+00
-1.6626977e+00
-1.6444728e+00
-1.6411357e+00
-1.6365349e+00
-1.6158548e+00
-1.5689598e+00
-1.4912178e+00
-1.3817602e+00
-1.2410276e+00
-1.0699576e+00
-8.7132255e-01
-6.5121707e-01
-4.1839092e-01
-1.8132006e-01
5.4862496e-02
2.8926009e-01
5.2333152e-01
7.5759703e-01
9.8909889e-01
1.2111239e+00
1.4151586e+00
1.5939360e+00
1.7441501e+00
1.8672154e+00
1.9671141e+00
2.0466927e+00
2.1052314e+00
2.1388316e+00
2.1432478e+00
2.1177945e+00
2.0682953e+00
2.0070661e+00
1.9494101e+00
1.9083017e+00
1.8899528e+00
1.8919683e+00
1.9041356e+00
1.9110809e+00
1.8959948e+00
1.8446921e+00
1.7491758e+00
1.6096162e+00
1.4335474e+00
1.2320886e+00
1.0151981e+00
7.8902594e-01
5.5661419e-01
3.2044030e-01
8.4488588e-02
-1.4516624e-01
-3.6069750e-01
-5.5304186e-01
-7.1288738e-01
-8.3261727e-01
-9.0855049e-01
-9.4247546e-01
-9.4218015e-01
-9.2082587e-01
-8.9491548e-01
-8.8106247e-01
-8.9239876e-01
-9.3619818e-01
-1.0143763e+00
-1.1264966e+00
-1.2724437e+00
-1.4523493e+00
-1.6640534e+00
-1.9002470e+00
-2.1473654e+00
-2.3869488e+00
-2.5986026e+00
-2.7628090e+00
-2.8622181e+00
-2.8815557e+00
-2.8078023e+00
-2.6324739e+00
-2.3561036e+00
-1.9922594e+00
-1.5673216e+00
-1.1147162e+00
-6.6640138e-01
-2.4621338e-01
1.3216921e-01
4.6319918e-01
7.4566932e-01
9.7922595e-01
1.1627318e+00
1.2954206e+00
1.3800389e+00
1.4251535e+00
1.4440523e+00
1.4505917e+00
1.4548624e+00
1.4612456e+00
1.4694745e+00
1.4774647e+00
1.4836861e+00
1.4876649e+00
1.4892112e+00
1.4877636e+00
1.4824397e+00
1.4725678e+00
1.4582570e+00
1.4405320e+00
1.4207274e+00
1.3996023e+00
1.3774125e+00
1.3553670e+00
1.3369101e+00
1.3266836e+00
1.3268539e+00
1.3331452e+00
1.3340146e+00
1.3145083e+00
1.2627935e+00
1.1753005e+00
1.0573658e+00
9.1941441e-01
7.7182231e-01
6.2179523e-01
4.7275926e-01
3.2468252e-01
1.7420522e-01
1.4455749e-02
-1.6483377e-01
-3.7593613e-01
-6.3039867e-01
-9.3570370e-01
-1.2918410e+00
-1.6889807e+00
-2.1079645e+00
-2.5236241e+00
-2.9090739e+00
-3.2391491e+00
-3.4923642e+00
-3.6521618e+00
-3.7085054e+00
-3.6597069e+00
-3.5134610e+00
-3.2863364e+00
-3.0017277e+00
-2.6868236e+00
-2.3691864e+00
-2.0733898e+00
-1.8179398e+00
-1.6124013e+00
-1.4553407e+00
-1.3347156e+00
-1.2312140e+00
-1.1230054e+00
-9.9056681e-01
-8.2107477e-01
-6.1097330e-01
-3.6530091e-01
-9.4724229e-02
1.8742138e-01
4.6697765e-01
7.2984324e-01
9.6251068e-01
1.1535251e+00
1.2966087e+00
1.3935661e+00
1.4537991e+00
1.4900947e+00
1.5139296e+00
1.5334217e+00
1.5540062e+00
1.5797483e+00
1.6136595e+00
1.6570060e+00
1.7086108e+00
1.7652679e+00
1.8236477e+00
1.8826655e+00
1.9445130e+00
2.0134132e+00
2.0926801e+00
2.1815357e+00
2.2733717e+00
2.3569322e+00
2.4204597e+00
2.4561543e+00
2.4611486e+00
2.4343287e+00
2.3727291e+00
2.2711545e+00
2.1247582e+00
1.9319965e+00
1.6959140e+00
1.4227054e+00
1.1178837e+00
7.8271799e-01
4.1449466e-01
1.1539959e-02
-4.1995093e-01
-8.6199325e-01
-1.2871922e+00
-1.6667654e+00
-1.9791678e+00
-2.2142023e+00
-2.3719795e+00
-2.4596810e+00
-2.4888936e+00
-2.4741129e+00
-2.4312100e+00
-2.3747695e+00
-2.3148375e+00
-2.2547311e+00
-2.1912221e+00
-2.1170256e+00
-2.0242409e+00
-1.9073551e+00
-1.7649825e+00
-1.5999370e+00
-1.4178142e+00
-1.2249096e+00
-1.0269517e+00
-8.2982977e-01
-6.4114535e-01
-4.6966810e-01
-3.2195886e-01
-1.9888377e-01
-9.4807831e-02
3.4770064e-04
9.7604459e-02
2.0530377e-01
3.2664422e-01
4.5966288e-01
5.9916569e-01
7.3820763e-01
8.6832490e-01
9.8053341e-01
1.0680582e+00
1.1287903e+00
1.1657266e+00
1.1860669e+00
1.2003838e+00
1.2221601e+00
1.2668234e+00
1.3493504e+00
1.4804495e+00
1.6622603e+00
1.8850989e+00
2.1271246e+00
2.3582956e+00
2.5478923e+00
2.6724313e+00
2.7204871e+00
2.6929760e+00
2.5995454e+00
2.4528686e+00
2.2634879e+00
2.0377321e+00
1.7790802e+00
1.4906348e+00
1.1759024e+00
8.3718989e-01
4.7351593e-01
8.0765977e-02
-3.4498566e-01
-8.0287315e-01
-1.2841858e+00
-1.7721277e+00
-2.2439844e+00
-2.6752039e+00
-3.0444236e+00
-3.3366616e+00
-3.5426036e+00
-3.6564049e+00
-3.6763779e+00
-3.6087205e+00
-3.4701263e+00
-3.2859822e+00
-3.0844103e+00
-2.8891168e+00
-2.7145929e+00
-2.5652980e+00
-2.4377520e+00
-2.3233003e+00
-2.2100673e+00
-2.0843177e+00
-1.9323904e+00
-1.7435320e+00
-1.5124705e+00
-1.2402653e+00
-9.3308192e-01
-5.9989118e-01
-2.5058946e-01
1.0466999e-01
4.5532044e-01
7.9011818e-01
1.0970683e+00
1.3639783e+00
1.5804801e+00
1.7414262e+00
1.8499042e+00
1.9177430e+00
1.9624642e+00
2.0014877e+00
2.0463008e+00
2.0996165e+00
2.1566342e+00
2.2089265e+00
2.2483208e+00
2.2691494e+00
2.2689720e+00
2.2487295e+00
2.2130846e+00
2.1706792e+00
2.1330252e+00
2.1113848e+00
2.1129190e+00
2.1380655e+00
2.1798048e+00
2.2242341e+00
2.2523525e+00
2.2437634e+00
2.1818534e+00
2.0581372e+00
1.8735656e+00
1.6366276e+00
1.3599804e+00
1.0572258e+00
7.3987548e-01
4.1456613e-01
8.2067152e-02
-2.6083312e-01
-6.1774516e-01
-9.8950452e-01
-1.3723193e+00
-1.7566786e+00
-2.1264377e+00
-2.4588766e+00
-2.7273500e+00
-2.9070564e+00
-2.9824763e+00
-2.9534393e+00
-2.8361741e+00
-2.6578648e+00
-2.4480003e+00
-2.2318049e+00
-2.0276944e+00
-1.8472074e+00
-1.6956928e+00
-1.5729257e+00
-1.4736862e+00
-1.3893425e+00
-1.3108258e+00
-1.2316314e+00
-1.1493625e+00
-1.0653995e+00
-9.8293653e-01
-9.0419552e-01
-8.2809361e-01
-7.4949277e-01
-6.6039450e-01
-5.5242491e-01
-4.1941684e-01
-2.5927489e-01
-7.4939884e-02
1.2578696e-01
3.3190553e-01
5.3181715e-01
7.1547556e-01
8.7507225e-01
1.0042816e+00
1.0973791e+00
1.1500701e+00
1.1618496e+00
1.1371415e+00
1.0835969e+00
1.0094189e+00
9.2209642e-01
8.2842378e-01
7.3456736e-01
6.4589425e-01
5.6685405e-01
5.0112430e-01
4.5208284e-01
4.2304539e-01
4.1652524e-01
4.3279099e-01
4.6865358e-01
5.1695997e-01
5.6680872e-01
6.0449341e-01
6.1524850e-01
5.8581511e-01
5.0763390e-01
3.8010233e-01
2.1282792e-01
2.5391028e-02
