# Supplementary material for: Characterization of the disruption of neural control strategies for dynamic fingertip forces from attractor reconstruction
Source: PLoS One. 2017 Feb 13;12(2):e0172025. doi: 10.1371/journal.pone.0172025 (PMC5305200; doi:10.1371/journal.pone.0172025)
Supplement: S2 File — Zip file containing the code to reproduce the results of our study. (ZIP) [file pone.0172025.s002.zip › PLOS_One_Code/tis_PD/y1_2.dat]

6.5317435e-01
7.1106876e-01
7.9569653e-01
9.2933467e-01
1.1221464e+00
1.3702878e+00
1.6575616e+00
1.9601428e+00
2.2530986e+00
2.5169971e+00
2.7419349e+00
2.9268603e+00
3.0754545e+00
3.1920392e+00
3.2794907e+00
3.3387975e+00
3.3689556e+00
3.3663354e+00
3.3241004e+00
3.2333255e+00
3.0865578e+00
2.8823928e+00
2.6283881e+00
2.3400152e+00
2.0351999e+00
1.7268921e+00
1.4175177e+00
1.0972893e+00
7.4592251e-01
3.3715012e-01
-1.5417402e-01
-7.4382369e-01
-1.4315357e+00
-2.1978089e+00
-3.0043255e+00
-3.7980277e+00
-4.5194871e+00
-5.1148482e+00
-5.5475052e+00
-5.8042040e+00
-5.8930087e+00
-5.8355735e+00
-5.6587953e+00
-5.3895215e+00
-5.0529527e+00
-4.6730965e+00
-4.2726812e+00
-3.8709210e+00
-3.4802618e+00
-3.1047705e+00
-2.7411262e+00
-2.3809480e+00
-2.0132784e+00
-1.6269678e+00
-1.2127214e+00
-7.6467282e-01
-2.8193063e-01
2.2997067e-01
7.5937857e-01
1.2919984e+00
1.8159702e+00
2.3253835e+00
2.8209206e+00
3.3080174e+00
3.7928774e+00
4.2774034e+00
4.7556373e+00
5.2140084e+00
5.6351635e+00
6.0024275e+00
6.3016683e+00
6.5203334e+00
6.6464011e+00
6.6695387e+00
6.5842890e+00
6.3933661e+00
6.1086217e+00
5.7484423e+00
5.3329712e+00
4.8800785e+00
4.4041033e+00
3.9169481e+00
3.4289374e+00
2.9472469e+00
2.4723862e+00
1.9952667e+00
1.4974516e+00
9.5537192e-01
3.4641164e-01
-3.4664211e-01
-1.1342254e+00
-2.0197884e+00
-2.9985677e+00
-4.0556918e+00
-5.1649449e+00
-6.2887231e+00
-7.3800596e+00
-8.3878863e+00
-9.2646208e+00
-9.9726926e+00
-1.0487072e+01
-1.0793894e+01
-1.0887482e+01
-1.0768084e+01
-1.0441730e+01
-9.9220229e+00
-9.2320776e+00
-8.4045617e+00
-7.4788294e+00
-6.4959468e+00
-5.4938789e+00
-4.5045737e+00
-3.5529840e+00
-2.6574703e+00
-1.8309854e+00
-1.0819751e+00
-4.1420573e-01
1.7431033e-01
6.9253918e-01
1.1566078e+00
1.5878299e+00
2.0088459e+00
2.4393058e+00
2.8921255e+00
3.3705778e+00
3.8668188e+00
4.3632507e+00
4.8373210e+00
5.2678534e+00
5.6396461e+00
5.9447077e+00
6.1812692e+00
6.3525783e+00
6.4660596e+00
6.5321005e+00
6.5620536e+00
6.5659860e+00
6.5509572e+00
6.5202818e+00
6.4738461e+00
6.4092486e+00
6.3232651e+00
6.2128900e+00
6.0751265e+00
5.9053934e+00
5.6958608e+00
5.4356310e+00
5.1132281e+00
4.7197113e+00
4.2502289e+00
3.7034677e+00
3.0802638e+00
2.3827248e+00
1.6144217e+00
7.8171172e-01
-1.0467666e-01
-1.0296393e+00
-1.9760476e+00
-2.9276301e+00
-3.8697514e+00
-4.7873751e+00
-5.6615536e+00
-6.4665213e+00
-7.1695200e+00
-7.7345564e+00
-8.1289466e+00
-8.3295871e+00
-8.3264351e+00
-8.1227026e+00
-7.7327716e+00
-7.1796558e+00
-6.4934808e+00
-5.7103294e+00
-4.8694420e+00
-4.0086028e+00
-3.1600434e+00
-2.3486418e+00
-1.5917925e+00
-8.9961403e-01
-2.7548211e-01
2.8248842e-01
7.7947855e-01
1.2226878e+00
1.6209694e+00
1.9844465e+00
2.3233308e+00
2.6464202e+00
2.9603256e+00
3.2693700e+00
3.5751017e+00
3.8752310e+00
4.1633113e+00
4.4304232e+00
4.6684301e+00
4.8730593e+00
5.0451535e+00
5.1892551e+00
5.3099891e+00
5.4082126e+00
5.4792343e+00
5.5142809e+00
5.5045913e+00
5.4455208e+00
5.3371497e+00
5.1800514e+00
4.9691003e+00
4.6902759e+00
4.3231453e+00
3.8477193e+00
3.2519053e+00
2.5357260e+00
1.7108648e+00
7.9726776e-01
-1.8064799e-01
-1.1971803e+00
-2.2277295e+00
-3.2498039e+00
-4.2425977e+00
-5.1861048e+00
-6.0604636e+00
-6.8458329e+00
-7.5235118e+00
-8.0784258e+00
-8.5014767e+00
-8.7902144e+00
-8.9477691e+00
-8.9805015e+00
-8.8948358e+00
-8.6950054e+00
-8.3838494e+00
-7.9664937e+00
-7.4544987e+00
-6.8679599e+00
-6.2340122e+00
-5.5819712e+00
-4.9376305e+00
-4.3195563e+00
-3.7377706e+00
-3.1932544e+00
-2.6780665e+00
-2.1778624e+00
-1.6771161e+00
-1.1645077e+00
-6.3611135e-01
-9.6079652e-02
4.4506136e-01
9.7467135e-01
1.4834270e+00
1.9688988e+00
2.4352088e+00
2.8892666e+00
3.3358500e+00
3.7737580e+00
4.1941052e+00
4.5809243e+00
4.9138401e+00
5.1719710e+00
5.3377898e+00
5.4004999e+00
5.3594058e+00
5.2268456e+00
5.0287663e+00
4.8015085e+00
4.5851977e+00
4.4153609e+00
4.3150343e+00
4.2898972e+00
4.3280423e+00
4.4040475e+00
4.4852695e+00
4.5378780e+00
4.5313453e+00
4.4416146e+00
4.2536471e+00
3.9635097e+00
3.5791968e+00
3.1186027e+00
2.6039047e+00
2.0545861e+00
1.4832194e+00
8.9578413e-01
2.9446613e-01
-3.2007652e-01
-9.4813727e-01
-1.5908361e+00
-2.2482502e+00
-2.9153010e+00
-3.5775533e+00
-4.2095792e+00
-4.7769565e+00
-5.2413910e+00
-5.5673771e+00
-5.7284827e+00
-5.7119946e+00
-5.5209326e+00
-5.1725598e+00
-4.6943210e+00
-4.1197751e+00
-3.4856433e+00
-2.8288292e+00
-2.1824695e+00
-1.5718252e+00
-1.0119973e+00
-5.0893821e-01
-6.2955075e-02
3.2788410e-01
6.6632960e-01
9.5641104e-01
1.2043270e+00
1.4183211e+00
1.6073627e+00
1.7796891e+00
1.9420323e+00
2.0992301e+00
2.2536805e+00
2.4049391e+00
2.5502516e+00
2.6861445e+00
2.8101246e+00
2.9214484e+00
3.0207923e+00
3.1093079e+00
3.1875918e+00
3.2549432e+00
3.3091417e+00
3.3468282e+00
3.3644220e+00
3.3593330e+00
3.3310155e+00
3.2811756e+00
3.2123789e+00
3.1250329e+00
3.0142566e+00
2.8688927e+00
2.6736607e+00
2.4133232e+00
2.0764937e+00
1.6571098e+00
1.1536250e+00
5.6788268e-01
-9.4958441e-02
-8.2601745e-01
-1.6126403e+00
-2.4386393e+00
-3.2847435e+00
-4.1294073e+00
-4.9495929e+00
-5.7207137e+00
-6.4156906e+00
-7.0045934e+00
-7.4564809e+00
-7.7430394e+00
-7.8418517e+00
-7.7377925e+00
-7.4233531e+00
-6.9000774e+00
-6.1819381e+00
-5.2986274e+00
-4.2957780e+00
-3.2311951e+00
-2.1684007e+00
-1.1689275e+00
-2.8451831e-01
4.4871129e-01
1.0121635e+00
1.4031263e+00
1.6318579e+00
1.7188845e+00
1.6927420e+00
1.5879909e+00
1.4427622e+00
1.2948163e+00
1.1767814e+00
1.1129212e+00
1.1185707e+00
1.2010800e+00
1.3604226e+00
1.5885260e+00
1.8683059e+00
2.1749033e+00
2.4805571e+00
2.7613822e+00
3.0024639e+00
3.1987435e+00
3.3514437e+00
3.4620130e+00
3.5272787e+00
3.5389477e+00
3.4875735e+00
3.3681062e+00
3.1833209e+00
2.9431513e+00
2.6608381e+00
2.3485269e+00
2.0145373e+00
1.6631812e+00
1.2967244e+00
9.1756482e-01
5.2830956e-01
1.3003550e-01
-2.7834745e-01
-6.9804010e-01
-1.1273557e+00
-1.5606155e+00
-1.9898018e+00
-2.4072976e+00
-2.8077090e+00
-3.1882100e+00
-3.5475573e+00
-3.8839031e+00
-4.1923339e+00
-4.4637367e+00
-4.6856291e+00
-4.8442904e+00
-4.9275574e+00
-4.9278688e+00
-4.8442326e+00
-4.6813816e+00
-4.4461225e+00
-4.1430990e+00
-3.7727096e+00
-3.3325739e+00
-2.8216062e+00
-2.2440993e+00
-1.6115994e+00
-9.4216866e-01
-2.5819432e-01
4.1629437e-01
1.0590201e+00
1.6531224e+00
2.1887313e+00
2.6609043e+00
3.0658902e+00
3.3993945e+00
3.6582973e+00
3.8438272e+00
3.9632958e+00
4.0293694e+00
4.0577503e+00
4.0645339e+00
4.0640345e+00
4.0673748e+00
4.0818122e+00
4.1106106e+00
4.1532416e+00
4.2057472e+00
4.2611988e+00
4.3102768e+00
4.3420460e+00
4.3449703e+00
4.3080749e+00
4.2218989e+00
4.0786913e+00
3.8717748e+00
3.5951651e+00
3.2447937e+00
2.8210752e+00
2.3308880e+00
1.7871281e+00
1.2052695e+00
5.9817871e-01
-2.7753459e-02
-6.7262593e-01
-1.3398336e+00
-2.0322215e+00
-2.7488440e+00
-3.4820943e+00
-4.2156042e+00
-4.9243796e+00
-5.5780943e+00
-6.1468665e+00
-6.6073610e+00
-6.9463764e+00
-7.1602722e+00
-7.2513151e+00
-7.2235554e+00
-7.0800813e+00
-6.8222636e+00
-6.4506917e+00
-5.9667519e+00
-5.3740645e+00
-4.6797793e+00
-3.8958158e+00
-3.0400721e+00
-2.1373382e+00
-1.2187410e+00
-3.1870740e-01
5.2993157e-01
1.3008682e+00
1.9776939e+00
2.5552161e+00
3.0389926e+00
3.4433277e+00
3.7880086e+00
4.0947732e+00
4.3845732e+00
4.6751787e+00
4.9777716e+00
5.2931846e+00
5.6108503e+00
5.9121217e+00
6.1760398e+00
6.3843288e+00
6.5236013e+00
6.5848144e+00
6.5620651e+00
6.4529783e+00
6.2607353e+00
5.9959778e+00
5.6768594e+00
5.3262373e+00
4.9663417e+00
4.6133089e+00
4.2743901e+00
3.9484176e+00
3.6281228e+00
3.3028635e+00
2.9603499e+00
2.5861631e+00
2.1621367e+00
1.6669001e+00
1.0805075e+00
3.9126878e-01
-3.9907478e-01
-1.2742963e+00
-2.2068329e+00
-3.1635968e+00
-4.1119368e+00
-5.0235058e+00
-5.8754245e+00
-6.6497936e+00
-7.3332715e+00
-7.9176555e+00
-8.4006373e+00
-8.7849732e+00
-9.0755687e+00
-9.2763253e+00
-9.3893029e+00
-9.4167664e+00
-9.3640471e+00
-9.2403460e+00
-9.0561672e+00
-8.8186975e+00
-8.5281777e+00
-8.1778062e+00
-7.7572854e+00
-7.2575963e+00
-6.6739561e+00
-6.0057643e+00
-5.2551552e+00
-4.4270203e+00
-3.5315342e+00
-2.5869344e+00
-1.6192876e+00
-6.5829103e-01
2.6884298e-01
1.1419062e+00
1.9480422e+00
2.6784058e+00
3.3243618e+00
3.8765282e+00
4.3275112e+00
4.6762131e+00
4.9303817e+00
5.1055226e+00
5.2210753e+00
5.2964579e+00
5.3488603e+00
5.3923453e+00
5.4365139e+00
5.4844685e+00
5.5320722e+00
5.5700161e+00
5.5876919e+00
5.5769803e+00
5.5347098e+00
5.4626591e+00
5.3647412e+00
5.2433548e+00
5.0978177e+00
4.9254493e+00
4.7234422e+00
4.4898466e+00
4.2232509e+00
3.9218107e+00
3.5831849e+00
3.2063632e+00
2.7942130e+00
2.3541659e+00
1.8954454e+00
1.4240842e+00
9.3915830e-01
4.3317274e-01
-1.0304292e-01
-6.7361067e-01
-1.2730758e+00
-1.8861487e+00
-2.4908939e+00
-3.0637324e+00
-3.5848397e+00
-4.0419520e+00
-4.4303750e+00
-4.7491142e+00
-4.9963155e+00
-5.1675643e+00
-5.2574267e+00
-5.2621709e+00
-5.1818727e+00
-5.0208248e+00
-4.7857282e+00
-4.4829322e+00
-4.1172190e+00
-3.6928007e+00
-3.2148056e+00
-2.6897933e+00
-2.1255511e+00
-1.5313515e+00
-9.1915908e-01
-3.0435793e-01
2.9599940e-01
8.6698739e-01
1.3988740e+00
1.8876134e+00
2.3332503e+00
2.7373789e+00
3.1004348e+00
3.4200400e+00
3.6918678e+00
3.9129359e+00
4.0850640e+00
4.2158262e+00
4.3162959e+00
4.3972849e+00
4.4662626e+00
4.5259415e+00
4.5744254e+00
4.6064014e+00
4.6146766e+00
4.5913657e+00
4.5285905e+00
4.4192249e+00
4.2580140e+00
4.0426988e+00
3.7746091e+00
3.4583581e+00
3.1006205e+00
2.7085460e+00
2.2885370e+00
1.8456447e+00
1.3832045e+00
9.0230708e-01
4.0146578e-01
-1.2261782e-01
-6.7289685e-01
-1.2493854e+00
-1.8478538e+00
-2.4609307e+00
-3.0806827e+00
-3.7001805e+00
-4.3125123e+00
-4.9081236e+00
-5.4727993e+00
-5.9881018e+00
-6.4341930e+00
-6.7933636e+00
-7.0526479e+00
-7.2048644e+00
-7.2481649e+00
-7.1844896e+00
-7.0173970e+00
-6.7501884e+00
-6.3857463e+00
-5.9282702e+00
-5.3851656e+00
-4.7677892e+00
-4.0914205e+00
-3.3747787e+00
-2.6388539e+00
-1.9053899e+00
-1.1955092e+00
-5.2840390e-01
7.9959784e-02
6.1797528e-01
1.0794515e+00
1.4646607e+00
1.7808679e+00
2.0413169e+00
2.2621341e+00
2.4583043e+00
2.6408985e+00
2.8163456e+00
2.9865717e+00
3.1489875e+00
3.2968288e+00
3.4211046e+00
3.5145429e+00
3.5757286e+00
3.6101866e+00
3.6270425e+00
3.6337243e+00
3.6324145e+00
3.6197359e+00
3.5888159e+00
3.5321221e+00
3.4436430e+00
3.3198023e+00
3.1593698e+00
2.9630781e+00
2.7337565e+00
2.4770491e+00
2.2014496e+00
1.9161894e+00
1.6271714e+00
1.3333861e+00
1.0267416e+00
6.9572995e-01
3.3029876e-01
-7.4710176e-02
-5.1804335e-01
-9.9196758e-01
-1.4833959e+00
-1.9756875e+00
-2.4505520e+00
-2.8900190e+00
-3.2782545e+00
-3.6027447e+00
-3.8549688e+00
-4.0307353e+00
-4.1297614e+00
-4.1544135e+00
-4.1084013e+00
-3.9962876e+00
-3.8239663e+00
-3.5993935e+00
-3.3322486e+00
-3.0316674e+00
-2.7031370e+00
-2.3470981e+00
-1.9605569e+00
-1.5406250e+00
-1.0879410e+00
-6.0830857e-01
-1.1212615e-01
3.8729055e-01
8.7505663e-01
1.3353077e+00
1.7517552e+00
2.1091469e+00
2.3955360e+00
2.6044067e+00
2.7360695e+00
2.7982091e+00
2.8052438e+00
2.7759369e+00
2.7293926e+00
2.6807895e+00
2.6384150e+00
2.6026550e+00
2.5668407e+00
2.5196899e+00
2.4490957e+00
2.3468015e+00
2.2126893e+00
2.0564833e+00
1.8952084e+00
1.7470776e+00
1.6247205e+00
1.5309364e+00
1.4584384e+00
1.3926614e+00
1.3153050e+00
1.2071322e+00
1.0508739e+00
8.3555953e-01
5.6064635e-01
2.3611834e-01
-1.2256602e-01
-5.0134380e-01
-8.9187756e-01
-1.2913436e+00
-1.6987925e+00
-2.1111829e+00
-2.5216558e+00
-2.9202900e+00
-3.2962510e+00
-3.6403739e+00
-3.9469057e+00
-4.2130410e+00
-4.4365531e+00
-4.6136431e+00
-4.7388159e+00
-4.8064715e+00
-4.8123309e+00
-4.7531802e+00
-4.6247182e+00
-4.4185403e+00
-4.1204791e+00
-3.7126446e+00
-3.1795192e+00
-2.5157288e+00
-1.7319653e+00
-8.5671914e-01
6.6323946e-02
9.8402137e-01
1.8413647e+00
2.5898332e+00
3.1951614e+00
3.6428113e+00
3.9397799e+00
4.1121969e+00
4.1987707e+00
4.2410993e+00
4.2735515e+00
4.3165126e+00
4.3756404e+00
4.4461829e+00
4.5182454e+00
4.5795879e+00
4.6161914e+00
4.6135033e+00
4.5602172e+00
4.4531439e+00
4.3000784e+00
4.1184995e+00
3.9300546e+00
3.7532759e+00
3.5981473e+00
3.4645341e+00
3.3438695e+00
3.2221752e+00
3.0825820e+00
2.9066192e+00
2.6752951e+00
2.3717508e+00
1.9858361e+00
1.5185114e+00
9.8273157e-01
3.9918465e-01
-2.1055847e-01
-8.2866715e-01
-1.4412148e+00
-2.0358964e+00
-2.6010231e+00
-3.1275245e+00
-3.6118480e+00
-4.0563263e+00
-4.4664138e+00
-4.8471570e+00
-5.2011060e+00
-5.5281372e+00
-5.8264236e+00
-6.0932457e+00
-6.3246571e+00
-6.5144531e+00
-6.6540574e+00
-6.7339940e+00
-6.7456302e+00
-6.6818531e+00
-6.5369113e+00
-6.3062572e+00
-5.9871468e+00
-5.5806037e+00
-5.0941301e+00
-4.5431403e+00
-3.9493799e+00
-3.3363078e+00
-2.7231401e+00
-2.1199490e+00
-1.5258790e+00
-9.3174843e-01
-3.2649151e-01
2.9586751e-01
9.3281399e-01
1.5746520e+00
2.2080321e+00
2.8185094e+00
3.3908008e+00
3.9081247e+00
4.3534126e+00
4.7130201e+00
4.9802486e+00
5.1561313e+00
5.2476358e+00
5.2647481e+00
5.2176030e+00
5.1144781e+00
4.9610577e+00
4.7610294e+00
4.5179285e+00
4.2373047e+00
3.9277055e+00
3.5999719e+00
3.2654879e+00
2.9343409e+00
2.6144866e+00
2.3122479e+00
2.0328243e+00
1.7794330e+00
1.5515442e+00
1.3437504e+00
1.1460831e+00
9.4568675e-01
7.2964751e-01
4.8852802e-01
2.1944531e-01
-7.2481374e-02
-3.7479077e-01
-6.7068548e-01
-9.4419280e-01
-1.1857417e+00
-1.3955346e+00
-1.5830850e+00
-1.7627879e+00
-1.9469216e+00
-2.1391171e+00
-2.3317309e+00
-2.5088662e+00
-2.6536620e+00
-2.7556350e+00
-2.8137127e+00
-2.8337434e+00
-2.8232511e+00
-2.7876916e+00
-2.7302458e+00
-2.6534281e+00
-2.5594854e+00
-2.4488887e+00
-2.3187764e+00
-2.1630003e+00
-1.9738127e+00
-1.7447839e+00
-1.4748280e+00
-1.1720348e+00
-8.5395846e-01
-5.4182876e-01
-2.5091296e-01
1.6641326e-02
2.7157299e-01
5.3057373e-01
8.0759028e-01
1.1083464e+00
1.4299665e+00
1.7637781e+00
2.0979453e+00
2.4182337e+00
2.7073941e+00
2.9453432e+00
3.1126400e+00
3.1968534e+00
3.1980970e+00
3.1303163e+00
3.0173389e+00
2.8849335e+00
2.7523315e+00
2.6276093e+00
2.5092336e+00
2.3920844e+00
2.2734245e+00
2.1547485e+00
2.0387788e+00
1.9245273e+00
1.8045972e+00
1.6665673e+00
1.4967200e+00
1.2833867e+00
1.0187736e+00
6.9953914e-01
3.2688571e-01
-9.3267438e-02
-5.5029388e-01
-1.0297647e+00
-1.5154762e+00
-1.9919573e+00
-2.4462435e+00
-2.8684183e+00
-3.2518518e+00
-3.5938226e+00
-3.8955166e+00
-4.1602877e+00
-4.3908716e+00
-4.5871270e+00
-4.7447821e+00
-4.8547227e+00
-4.9030254e+00
-4.8728749e+00
-4.7487445e+00
-4.5210056e+00
-4.1881797e+00
-3.7559243e+00
-3.2344159e+00
-2.6365245e+00
-1.9780535e+00
-1.2792882e+00
-5.6555272e-01
1.3460852e-01
7.9251126e-01
1.3818943e+00
1.8806785e+00
2.2727372e+00
2.5502249e+00
2.7159987e+00
2.7845989e+00
2.7801491e+00
2.7310536e+00
2.6635817e+00
2.5972611e+00
2.5437815e+00
2.5091406e+00
2.4970901e+00
2.5110882e+00
2.5531364e+00
2.6208000e+00
2.7054779e+00
2.7938327e+00
2.8719414e+00
2.9301742e+00
2.9660568e+00
2.9828147e+00
2.9839309e+00
2.9672732e+00
2.9230490e+00
2.8371915e+00
2.6978961e+00
2.5010339e+00
2.2515101e+00
1.9607991e+00
1.6430498e+00
1.3117753e+00
9.7740611e-01
6.4532856e-01
3.1484139e-01
-1.9840736e-02
-3.6591706e-01
-7.2667574e-01
-1.0972315e+00
-1.4641022e+00
-1.8092105e+00
-2.1162773e+00
-2.3766462e+00
-2.5921372e+00
-2.7735986e+00
-2.9355426e+00
-3.0895087e+00
-3.2399864e+00
-3.3848502e+00
-3.5183059e+00
-3.6326322e+00
-3.7174619e+00
-3.7587459e+00
-3.7402894e+00
-3.6486763e+00
-3.4794092e+00
-3.2403645e+00
-2.9498127e+00
-2.6296888e+00
-2.2977871e+00
-1.9629275e+00
-1.6250961e+00
-1.2796708e+00
-9.2275385e-01
-5.5453310e-01
-1.7944087e-01
1.9560049e-01
5.6222159e-01
9.0985272e-01
1.2253761e+00
1.4959121e+00
1.7136570e+00
1.8786967e+00
1.9975215e+00
2.0782444e+00
2.1252035e+00
2.1364530e+00
2.1063687e+00
2.0316358e+00
1.9163420e+00
1.7730862e+00
1.6198189e+00
1.4745333e+00
1.3507977e+00
1.2560161e+00
1.1923826e+00
1.1589241e+00
1.1523505e+00
1.1657808e+00
1.1873867e+00
1.2020612e+00
1.1963487e+00
1.1632996e+00
1.1037190e+00
1.0230960e+00
9.2661634e-01
8.1587162e-01
6.8916491e-01
5.4443940e-01
3.8253226e-01
2.0858852e-01
3.0565117e-02
-1.4390231e-01
-3.0982807e-01
-4.6570268e-01
-6.1369053e-01
-7.5950439e-01
-9.1154495e-01
-1.0789961e+00
-1.2690636e+00
-1.4844589e+00
-1.7224045e+00
-1.9750261e+00
-2.2301019e+00
-2.4723379e+00
-2.6861496e+00
-2.8591468e+00
-2.9837447e+00
-3.0555018e+00
-3.0695833e+00
-3.0183457e+00
-2.8922331e+00
-2.6835364e+00
-2.3903015e+00
-2.0182165e+00
-1.5806669e+00
-1.0975573e+00
-5.9231148e-01
-8.7692505e-02
3.9680974e-01
8.4482867e-01
1.2422651e+00
1.5781090e+00
1.8469572e+00
2.0510798e+00
2.1999946e+00
2.3077545e+00
2.3897568e+00
2.4602245e+00
2.5301035e+00
2.6046401e+00
2.6809053e+00
2.7470758e+00
2.7850785e+00
2.7759765e+00
2.7057852e+00
2.5696954e+00
2.3736129e+00
2.1323637e+00
1.8648266e+00
1.5882698e+00
1.3151129e+00
1.0534971e+00
8.1018509e-01
5.9300777e-01
4.1087939e-01
2.7140245e-01
1.7755256e-01
1.2499720e-01
1.0110317e-01
8.6171210e-02
5.6826697e-02
-8.8914145e-03
-1.2546758e-01
-2.9443470e-01
-5.0210354e-01
-7.2260823e-01
-9.2558805e-01
-1.0849243e+00
-1.1847456e+00
-1.2212281e+00
-1.2008941e+00
-1.1368534e+00
-1.0447427e+00
-9.4028462e-01
-8.3908388e-01
-7.5694829e-01
-7.0827583e-01
-7.0187583e-01
-7.3639380e-01
-7.9885986e-01
-8.6831629e-01
-9.2313018e-01
-9.4821381e-01
-9.3857937e-01
-8.9800710e-01
-8.3429826e-01
-7.5404598e-01
-6.5966794e-01
-5.4964834e-01
-4.2073051e-01
-2.7041361e-01
-9.9341839e-02
8.6405542e-02
2.7399752e-01
4.4493981e-01
5.7918170e-01
6.6102978e-01
6.8414152e-01
6.5294980e-01
5.7981912e-01
4.7981325e-01
3.6604159e-01
2.4742990e-01
