# Supplementary material for: Characterization of the disruption of neural control strategies for dynamic fingertip forces from attractor reconstruction
Source: PLoS One. 2017 Feb 13;12(2):e0172025. doi: 10.1371/journal.pone.0172025 (PMC5305200; doi:10.1371/journal.pone.0172025)
Supplement: S2 File — Zip file containing the code to reproduce the results of our study. (ZIP) [file pone.0172025.s002.zip › PLOS_One_Code/tis_PD/y1_3.dat]

9.4616408e-01
7.7581384e-01
6.1852468e-01
4.7341103e-01
3.3629603e-01
2.0024154e-01
5.5921887e-02
-1.0809601e-01
-3.0431403e-01
-5.4357093e-01
-8.3111995e-01
-1.1638178e+00
-1.5303692e+00
-1.9140017e+00
-2.2953940e+00
-2.6548682e+00
-2.9743541e+00
-3.2395897e+00
-3.4424268e+00
-3.5826088e+00
-3.6677944e+00
-3.7107532e+00
-3.7244256e+00
-3.7175159e+00
-3.6930854e+00
-3.6505461e+00
-3.5894863e+00
-3.5125621e+00
-3.4251162e+00
-3.3319124e+00
-3.2339676e+00
-3.1281130e+00
-3.0094111e+00
-2.8744522e+00
-2.7232344e+00
-2.5583541e+00
-2.3818439e+00
-2.1917852e+00
-1.9814334e+00
-1.7416147e+00
-1.4643486e+00
-1.1451701e+00
-7.8338647e-01
-3.8138110e-01
5.5083468e-02
5.1507667e-01
9.8172142e-01
1.4351085e+00
1.8579874e+00
2.2404616e+00
2.5807735e+00
2.8822650e+00
3.1489628e+00
3.3827215e+00
3.5835975e+00
3.7527268e+00
3.8949032e+00
4.0179886e+00
4.1285741e+00
4.2264785e+00
4.3022080e+00
4.3397934e+00
4.3235690e+00
4.2445053e+00
4.1020961e+00
3.9014291e+00
3.6488038e+00
3.3495522e+00
3.0088888e+00
2.6341405e+00
2.2361340e+00
1.8280414e+00
1.4218769e+00
1.0253778e+00
6.4182879e-01
2.7208914e-01
-8.4103065e-02
-4.2891814e-01
-7.6758583e-01
-1.1073452e+00
-1.4538070e+00
-1.8066389e+00
-2.1570151e+00
-2.4887787e+00
-2.7837547e+00
-3.0289448e+00
-3.2216395e+00
-3.3697324e+00
-3.4874515e+00
-3.5888168e+00
-3.6816717e+00
-3.7647291e+00
-3.8288267e+00
-3.8614175e+00
-3.8513414e+00
-3.7908613e+00
-3.6743514e+00
-3.4961442e+00
-3.2505690e+00
-2.9342716e+00
-2.5482301e+00
-2.0977267e+00
-1.5911546e+00
-1.0396435e+00
-4.5825641e-01
1.3273978e-01
7.0891585e-01
1.2458889e+00
1.7251905e+00
2.1386537e+00
2.4883844e+00
2.7822802e+00
3.0284558e+00
3.2322046e+00
3.3965018e+00
3.5247619e+00
3.6237090e+00
3.7038030e+00
3.7757544e+00
3.8451141e+00
3.9093224e+00
3.9598137e+00
3.9877392e+00
3.9891535e+00
3.9660081e+00
3.9228532e+00
3.8625268e+00
3.7839817e+00
3.6828704e+00
3.5536627e+00
3.3916357e+00
3.1936406e+00
2.9577199e+00
2.6823111e+00
2.3655313e+00
2.0048988e+00
1.5977235e+00
1.1417785e+00
6.3605172e-01
8.2463634e-02
-5.1094497e-01
-1.1268955e+00
-1.7385208e+00
-2.3137424e+00
-2.8239641e+00
-3.2533067e+00
-3.6030829e+00
-3.8887443e+00
-4.1311666e+00
-4.3473004e+00
-4.5451806e+00
-4.7252021e+00
-4.8851890e+00
-5.0244619e+00
-5.1438123e+00
-5.2421191e+00
-5.3131992e+00
-5.3463774e+00
-5.3309379e+00
-5.2612219e+00
-5.1392941e+00
-4.9744844e+00
-4.7803244e+00
-4.5699372e+00
-4.3522020e+00
-4.1307751e+00
-3.9052949e+00
-3.6722987e+00
-3.4246673e+00
-3.1507859e+00
-2.8357737e+00
-2.4659954e+00
-2.0347754e+00
-1.5450086e+00
-1.0067546e+00
-4.3259419e-01
1.6520058e-01
7.7438944e-01
1.3810765e+00
1.9690924e+00
2.5215228e+00
3.0237351e+00
3.4666687e+00
3.8487491e+00
4.1744189e+00
4.4489717e+00
4.6726545e+00
4.8382415e+00
4.9339575e+00
4.9498548e+00
4.8833385e+00
4.7403406e+00
4.5321877e+00
4.2714016e+00
3.9699258e+00
3.6406522e+00
3.2999704e+00
2.9682573e+00
2.6670756e+00
2.4141716e+00
2.2185842e+00
2.0779940e+00
1.9791099e+00
1.9005075e+00
1.8168931e+00
1.7039768e+00
1.5433224e+00
1.3264636e+00
1.0572342e+00
7.5093385e-01
4.2946315e-01
1.1363847e-01
-1.8351802e-01
-4.5847902e-01
-7.1330761e-01
-9.4947411e-01
-1.1633894e+00
-1.3460433e+00
-1.4872470e+00
-1.5825114e+00
-1.6384761e+00
-1.6730733e+00
-1.7094855e+00
-1.7670423e+00
-1.8545997e+00
-1.9698500e+00
-2.1031080e+00
-2.2416372e+00
-2.3722125e+00
-2.4822534e+00
-2.5609489e+00
-2.6011001e+00
-2.6007145e+00
-2.5623982e+00
-2.4898515e+00
-2.3833260e+00
-2.2371296e+00
-2.0410196e+00
-1.7847374e+00
-1.4629510e+00
-1.0779872e+00
-6.3971938e-01
-1.6391888e-01
3.2917221e-01
8.1552505e-01
1.2687252e+00
1.6639040e+00
1.9835670e+00
2.2221503e+00
2.3864597e+00
2.4915796e+00
2.5542728e+00
2.5873470e+00
2.5979001e+00
2.5894625e+00
2.5653048e+00
2.5300165e+00
2.4883557e+00
2.4425161e+00
2.3899588e+00
2.3233112e+00
2.2323961e+00
2.1073233e+00
1.9410606e+00
1.7302489e+00
1.4742780e+00
1.1739677e+00
8.3163323e-01
4.5326396e-01
5.1352836e-02
-3.5450895e-01
-7.4085999e-01
-1.0858310e+00
-1.3733185e+00
-1.5936165e+00
-1.7414130e+00
-1.8141966e+00
-1.8134550e+00
-1.7479062e+00
-1.6352998e+00
-1.5003110e+00
-1.3694712e+00
-1.2660434e+00
-1.2073230e+00
-1.2049576e+00
-1.2662619e+00
-1.3933355e+00
-1.5790873e+00
-1.8031364e+00
-2.0321815e+00
-2.2274237e+00
-2.3569288e+00
-2.4062081e+00
-2.3803806e+00
-2.2971972e+00
-2.1765160e+00
-2.0326342e+00
-1.8719012e+00
-1.6943786e+00
-1.4970811e+00
-1.2761912e+00
-1.0266916e+00
-7.4081573e-01
-4.0884969e-01
-2.3768808e-02
4.1306138e-01
8.8922781e-01
1.3832978e+00
1.8703074e+00
2.3282557e+00
2.7427501e+00
3.1071338e+00
3.4180575e+00
3.6705356e+00
3.8567953e+00
3.9689476e+00
4.0025088e+00
3.9586784e+00
3.8449066e+00
3.6736784e+00
3.4597312e+00
3.2169273e+00
2.9563467e+00
2.6858290e+00
2.4098903e+00
2.1294141e+00
1.8418561e+00
1.5429340e+00
1.2295628e+00
9.0256719e-01
5.6755541e-01
2.3313822e-01
-9.2842410e-02
-4.0687540e-01
-7.1051415e-01
-1.0070470e+00
-1.2959576e+00
-1.5697452e+00
-1.8164918e+00
-2.0266072e+00
-2.1984781e+00
-2.3390514e+00
-2.4599660e+00
-2.5730737e+00
-2.6884451e+00
-2.8147678e+00
-2.9599063e+00
-3.1299006e+00
-3.3263904e+00
-3.5437863e+00
-3.7685656e+00
-3.9830646e+00
-4.1730156e+00
-4.3336849e+00
-4.4695405e+00
-4.5878508e+00
-4.6913743e+00
-4.7746929e+00
-4.8250101e+00
-4.8255097e+00
-4.7586989e+00
-4.6083231e+00
-4.3606123e+00
-4.0064456e+00
-3.5445361e+00
-2.9840758e+00
-2.3451625e+00
-1.6562731e+00
-9.4935848e-01
-2.5444595e-01
4.0404452e-01
1.0083770e+00
1.5470492e+00
2.0147155e+00
2.4130623e+00
2.7510532e+00
3.0427771e+00
3.3030189e+00
3.5421495e+00
3.7624850e+00
3.9581549e+00
4.1186865e+00
4.2338718e+00
4.2969812e+00
4.3054234e+00
4.2601716e+00
4.1656774e+00
4.0303625e+00
3.8663942e+00
3.6880431e+00
3.5089061e+00
3.3385718e+00
3.1799748e+00
3.0292000e+00
2.8781852e+00
2.7186919e+00
2.5455394e+00
2.3579367e+00
2.1582909e+00
1.9491490e+00
1.7307595e+00
1.5013184e+00
1.2595004e+00
1.0072438e+00
7.5104826e-01
5.0136577e-01
2.7055840e-01
7.0006035e-02
-9.2702616e-02
-2.1521477e-01
-3.0007806e-01
-3.5345702e-01
-3.8365737e-01
-3.9936134e-01
-4.0781282e-01
-4.1440739e-01
-4.2469261e-01
-4.4743173e-01
-4.9604144e-01
-5.8681617e-01
-7.3416506e-01
-9.4418340e-01
-1.2089695e+00
-1.5053094e+00
-1.8002909e+00
-2.0617570e+00
-2.2671510e+00
-2.4055107e+00
-2.4733691e+00
-2.4698068e+00
-2.3947823e+00
-2.2504900e+00
-2.0428285e+00
-1.7808816e+00
-1.4744087e+00
-1.1307605e+00
-7.5356163e-01
-3.4527907e-01
8.7078103e-02
5.2732334e-01
9.5033833e-01
1.3271703e+00
1.6322870e+00
1.8502174e+00
1.9790954e+00
2.0291410e+00
2.0166402e+00
1.9574121e+00
1.8639714e+00
1.7465875e+00
1.6147662e+00
1.4765426e+00
1.3366249e+00
1.1960695e+00
1.0544179e+00
9.1256881e-01
7.7362703e-01
6.4038871e-01
5.1091543e-01
3.7573743e-01
2.1994249e-01
3.0300084e-02
-1.9636182e-01
-4.4879725e-01
-7.0410758e-01
-9.3607972e-01
-1.1235947e+00
-1.2544423e+00
-1.3248214e+00
-1.3378359e+00
-1.3026015e+00
-1.2328834e+00
-1.1440043e+00
-1.0484649e+00
-9.5246175e-01
-8.5589202e-01
-7.5657646e-01
-6.5635947e-01
-5.6519670e-01
-5.0079568e-01
-4.8437655e-01
-5.3491530e-01
-6.6388964e-01
-8.7158788e-01
-1.1457662e+00
-1.4632724e+00
-1.7943847e+00
-2.1084736e+00
-2.3790705e+00
-2.5870467e+00
-2.7220535e+00
-2.7830013e+00
-2.7773039e+00
-2.7179654e+00
-2.6190463e+00
-2.4915621e+00
-2.3413923e+00
-2.1697121e+00
-1.9760033e+00
-1.7624009e+00
-1.5362015e+00
-1.3081140e+00
-1.0876867e+00
-8.7981182e-01
-6.8453592e-01
-4.9915725e-01
-3.2011517e-01
-1.4316774e-01
3.7312217e-02
2.2779145e-01
4.3293731e-01
6.5233348e-01
8.7875475e-01
1.0992362e+00
1.2987700e+00
1.4650142e+00
1.5914767e+00
1.6776286e+00
1.7265719e+00
1.7420684e+00
1.7266333e+00
1.6817757e+00
1.6102099e+00
1.5181437e+00
1.4153844e+00
1.3130103e+00
1.2204357e+00
1.1435622e+00
1.0843505e+00
1.0413951e+00
1.0110513e+00
9.8882993e-01
9.7093119e-01
9.5591130e-01
9.4638966e-01
9.5009050e-01
9.7889298e-01
1.0453084e+00
1.1576267e+00
1.3159187e+00
1.5106447e+00
1.7245920e+00
1.9374575e+00
2.1309189e+00
2.2914155e+00
2.4091880e+00
2.4753405e+00
2.4808723e+00
2.4196232e+00
2.2926402e+00
2.1097634e+00
1.8867243e+00
1.6392597e+00
1.3771027e+00
1.1006526e+00
8.0208702e-01
4.7056626e-01
9.9122360e-02
-3.0966990e-01
-7.4104613e-01
-1.1688484e+00
-1.5594000e+00
-1.8777997e+00
-2.0956790e+00
-2.1987409e+00
-2.1913545e+00
-2.0953851e+00
-1.9426963e+00
-1.7644479e+00
-1.5826131e+00
-1.4080159e+00
-1.2447441e+00
-1.0962503e+00
-9.6825296e-01
-8.6736964e-01
-7.9770180e-01
-7.5826044e-01
-7.4319947e-01
-7.4509056e-01
-7.5897999e-01
-7.8347228e-01
-8.1760332e-01
-8.5687202e-01
-8.9248653e-01
-9.1438393e-01
-9.1566896e-01
-8.9540435e-01
-8.5765542e-01
-8.0738881e-01
-7.4630613e-01
-6.7145606e-01
-5.7700332e-01
-4.5707607e-01
-3.0722047e-01
-1.2406665e-01
9.5174574e-02
3.5192603e-01
6.4381059e-01
9.6130335e-01
1.2859241e+00
1.5927497e+00
1.8567092e+00
2.0586072e+00
2.1874034e+00
2.2386216e+00
2.2113382e+00
2.1064319e+00
1.9272291e+00
1.6820539e+00
1.3866852e+00
1.0635888e+00
7.3657877e-01
4.2378770e-01
1.3361414e-01
-1.3421573e-01
-3.8384954e-01
-6.1786637e-01
-8.3440835e-01
-1.0285955e+00
-1.1965735e+00
-1.3381956e+00
-1.4560699e+00
-1.5525354e+00
-1.6278599e+00
-1.6814842e+00
-1.7149181e+00
-1.7326149e+00
-1.7386000e+00
-1.7311125e+00
-1.7003816e+00
-1.6323478e+00
-1.5159170e+00
-1.3486989e+00
-1.1380117e+00
-8.9735854e-01
-6.4086655e-01
-3.7879241e-01
-1.1631936e-01
1.4420978e-01
3.9957232e-01
6.4329506e-01
8.6664297e-01
1.0624343e+00
1.2284020e+00
1.3668144e+00
1.4807450e+00
1.5711624e+00
1.6381673e+00
1.6849811e+00
1.7203790e+00
1.7568535e+00
1.8054356e+00
1.8708354e+00
1.9506863e+00
2.0395056e+00
2.1336804e+00
2.2328369e+00
2.3368539e+00
2.4417428e+00
2.5374637e+00
2.6085711e+00
2.6370873e+00
2.6061844e+00
2.5032103e+00
2.3210137e+00
2.0571485e+00
1.7121773e+00
1.2894331e+00
7.9697056e-01
2.4966673e-01
-3.3119550e-01
-9.2135839e-01
-1.4978337e+00
-2.0413168e+00
-2.5362559e+00
-2.9705123e+00
-3.3367588e+00
-3.6355166e+00
-3.8775457e+00
-4.0830105e+00
-4.2763606e+00
-4.4785711e+00
-4.7004316e+00
-4.9401691e+00
-5.1862052e+00
-5.4227104e+00
-5.6340412e+00
-5.8059536e+00
-5.9246628e+00
-5.9760270e+00
-5.9466715e+00
-5.8276459e+00
-5.6184275e+00
-5.3273302e+00
-4.9674915e+00
-4.5521721e+00
-4.0929757e+00
-3.6010061e+00
-3.0887724e+00
-2.5703697e+00
-2.0583205e+00
-1.5583020e+00
-1.0658390e+00
-5.6830096e-01
-5.1896968e-02
4.8998001e-01
1.0519973e+00
1.6189067e+00
2.1729494e+00
2.7011279e+00
3.1974612e+00
3.6602779e+00
4.0887411e+00
4.4824312e+00
4.8437871e+00
5.1797280e+00
5.4994863e+00
5.8094091e+00
6.1082483e+00
6.3862108e+00
6.6283411e+00
6.8200547e+00
6.9522473e+00
7.0245274e+00
7.0453798e+00
7.0283685e+00
6.9857173e+00
6.9227323e+00
6.8358263e+00
6.7142096e+00
6.5432628e+00
6.3076504e+00
5.9935579e+00
5.5904222e+00
5.0928002e+00
4.5025637e+00
3.8304637e+00
3.0958167e+00
2.3243328e+00
1.5453738e+00
7.8966259e-01
8.7030620e-02
-5.3670244e-01
-1.0635420e+00
-1.4869170e+00
-1.8140399e+00
-2.0656931e+00
-2.2728582e+00
-2.4711364e+00
-2.6943981e+00
-2.9691653e+00
-3.3112388e+00
-3.7246976e+00
-4.2015417e+00
-4.7208281e+00
-5.2489701e+00
-5.7439395e+00
-6.1634996e+00
-6.4745922e+00
-6.6603532e+00
-6.7219781e+00
-6.6743717e+00
-6.5377681e+00
-6.3301861e+00
-6.0646027e+00
-5.7502433e+00
-5.3939940e+00
-4.9996825e+00
-4.5671210e+00
-4.0937180e+00
-3.5787379e+00
-3.0276421e+00
-2.4535519e+00
-1.8743495e+00
-1.3064367e+00
-7.5882136e-01
-2.3163815e-01
2.8006450e-01
7.8067204e-01
1.2707674e+00
1.7475514e+00
2.2068323e+00
2.6443243e+00
3.0558534e+00
3.4368152e+00
3.7810547e+00
4.0800342e+00
4.3237443e+00
4.5037029e+00
4.6163516e+00
4.6640502e+00
4.6523353e+00
4.5859621e+00
4.4681524e+00
4.3039162e+00
4.1034175e+00
3.8814256e+00
3.6529996e+00
3.4283452e+00
3.2096830e+00
2.9915795e+00
2.7643420e+00
2.5182924e+00
2.2461380e+00
1.9421904e+00
1.6002887e+00
1.2138254e+00
7.7912719e-01
2.9989768e-01
-2.1116772e-01
-7.3590223e-01
-1.2575146e+00
-1.7656994e+00
-2.2563305e+00
-2.7267876e+00
-3.1713093e+00
-3.5801098e+00
-3.9424416e+00
-4.2507418e+00
-4.5028526e+00
-4.7011704e+00
-4.8495754e+00
-4.9501520e+00
-5.0016874e+00
-5.0006066e+00
-4.9430197e+00
-4.8258973e+00
-4.6470186e+00
-4.4049251e+00
-4.0995520e+00
-3.7330858e+00
-3.3107585e+00
-2.8414901e+00
-2.3375261e+00
-1.8122554e+00
-1.2771255e+00
-7.3991092e-01
-2.0578069e-01
3.1975782e-01
8.2905090e-01
1.3138874e+00
1.7689648e+00
2.1934398e+00
2.5888265e+00
2.9549038e+00
3.2870004e+00
3.5773039e+00
3.8197912e+00
4.0153729e+00
4.1735428e+00
4.3089355e+00
4.4341917e+00
4.5529522e+00
4.6570544e+00
4.7295038e+00
4.7509916e+00
4.7056660e+00
4.5832973e+00
4.3781995e+00
4.0876637e+00
3.7127606e+00
3.2619427e+00
2.7546949e+00
2.2211965e+00
1.6958490e+00
1.2070322e+00
7.6898495e-01
3.8023812e-01
2.8228921e-02
-3.0369187e-01
-6.3099648e-01
-9.6635937e-01
-1.3202068e+00
-1.7003895e+00
-2.1097948e+00
-2.5435940e+00
-2.9885606e+00
-3.4256933e+00
-3.8354511e+00
-4.2030077e+00
-4.5208674e+00
-4.7883733e+00
-5.0098101e+00
-5.1931704e+00
-5.3500439e+00
-5.4945831e+00
-5.6390681e+00
-5.7867798e+00
-5.9262079e+00
-6.0305046e+00
-6.0635921e+00
-5.9914338e+00
-5.7942108e+00
-5.4738136e+00
-5.0527958e+00
-4.5652509e+00
-4.0444998e+00
-3.5139482e+00
-2.9846152e+00
-2.4581919e+00
-1.9318012e+00
-1.4010620e+00
-8.6072030e-01
-3.0495317e-01
2.7009798e-01
8.6186056e-01
1.4586252e+00
2.0419261e+00
2.5932608e+00
3.1010695e+00
3.5636983e+00
3.9866217e+00
4.3761552e+00
4.7341469e+00
5.0567246e+00
5.3368806e+00
5.5682118e+00
5.7470950e+00
5.8726358e+00
5.9456958e+00
5.9685997e+00
5.9459772e+00
5.8857936e+00
5.7990800e+00
5.6973256e+00
5.5879629e+00
5.4706245e+00
5.3375115e+00
5.1784596e+00
4.9873036e+00
4.7648554e+00
4.5165926e+00
4.2475798e+00
3.9593086e+00
3.6510987e+00
3.3244051e+00
2.9860676e+00
2.6477973e+00
2.3220309e+00
2.0167299e+00
1.7325424e+00
1.4641125e+00
1.2042761e+00
9.4774814e-01
6.9153021e-01
4.3264475e-01
1.6650438e-01
-1.1203916e-01
-4.0598297e-01
-7.1423259e-01
-1.0325368e+00
-1.3573995e+00
-1.6899642e+00
-2.0362222e+00
-2.4031438e+00
-2.7935941e+00
-3.2031106e+00
-3.6201392e+00
-4.0296184e+00
-4.4177073e+00
-4.7743017e+00
-5.0916625e+00
-5.3606331e+00
-5.5677463e+00
-5.6960659e+00
-5.7298370e+00
-5.6596017e+00
-5.4842785e+00
-5.2102165e+00
-4.8494809e+00
-4.4183749e+00
-3.9356792e+00
-3.4201923e+00
-2.8875980e+00
-2.3473655e+00
-1.8014078e+00
-1.2459130e+00
-6.7606767e-01
-9.2034917e-02
4.9628782e-01
1.0686418e+00
1.5994961e+00
2.0667003e+00
2.4579875e+00
2.7709589e+00
3.0083890e+00
3.1744279e+00
3.2744908e+00
3.3170382e+00
3.3140205e+00
3.2784985e+00
3.2205671e+00
3.1440837e+00
3.0463101e+00
2.9209959e+00
2.7630975e+00
2.5718782e+00
2.3501820e+00
2.1006100e+00
1.8224590e+00
1.5135134e+00
1.1761145e+00
8.2178691e-01
4.6908473e-01
1.3495863e-01
-1.7436683e-01
-4.6627936e-01
-7.5637904e-01
-1.0584941e+00
-1.3763319e+00
-1.7014218e+00
-2.0179932e+00
-2.3113158e+00
-2.5741979e+00
-2.8083269e+00
-3.0214861e+00
-3.2241007e+00
-3.4270485e+00
-3.6402506e+00
-3.8711816e+00
-4.1228955e+00
-4.3912469e+00
-4.6620647e+00
-4.9109611e+00
-5.1081618e+00
-5.2272217e+00
-5.2530151e+00
-5.1847345e+00
-5.0336352e+00
-4.8185090e+00
-4.5612184e+00
-4.2824494e+00
-3.9975513e+00
-3.7132378e+00
-3.4260804e+00
-3.1233198e+00
-2.7863884e+00
-2.3973398e+00
-1.9468100e+00
-1.4395882e+00
-8.9384225e-01
-3.3378975e-01
2.2024455e-01
7.5877585e-01
1.2834012e+00
1.8016499e+00
2.3210722e+00
2.8456169e+00
3.3743838e+00
3.9014707e+00
4.4155894e+00
4.8995377e+00
5.3315289e+00
5.6900625e+00
5.9609575e+00
6.1425042e+00
6.2454280e+00
6.2875484e+00
6.2857479e+00
6.2489585e+00
6.1753988e+00
6.0553722e+00
5.8780379e+00
5.6378968e+00
5.3366779e+00
4.9803556e+00
4.5757884e+00
4.1311536e+00
3.6590787e+00
3.1776407e+00
2.7062969e+00
2.2587115e+00
1.8372776e+00
1.4328368e+00
1.0298807e+00
6.1481743e-01
1.8314669e-01
-2.5825847e-01
-6.9439653e-01
-1.1082781e+00
-1.4864904e+00
-1.8220267e+00
-2.1144679e+00
-2.3688142e+00
-2.5937018e+00
-2.7994919e+00
-2.9969326e+00
-3.1956842e+00
-3.4010061e+00
-3.6095805e+00
-3.8083575e+00
-3.9782640e+00
-4.1001446e+00
-4.1591106e+00
-4.1458180e+00
-4.0555954e+00
-3.8870788e+00
-3.6415181e+00
-3.3227555e+00
-2.9369937e+00
-2.4919150e+00
-1.9956540e+00
-1.4563541e+00
-8.8301946e-01
-2.8775325e-01
3.1241147e-01
8.9682375e-01
1.4461330e+00
1.9477520e+00
2.3979658e+00
2.7994182e+00
3.1559346e+00
3.4682468e+00
3.7337770e+00
3.9508690e+00
4.1240887e+00
4.2659161e+00
4.3927423e+00
4.5175438e+00
4.6441991e+00
4.7667059e+00
4.8723819e+00
4.9457528e+00
4.9708554e+00
4.9319415e+00
4.8138691e+00
4.6038857e+00
4.2960176e+00
3.8967339e+00
3.4274239e+00
2.9199035e+00
2.4063825e+00
1.9096057e+00
1.4380748e+00
9.8761140e-01
5.4739145e-01
1.0655432e-01
-3.4244438e-01
-8.0441542e-01
-1.2831136e+00
-1.7808567e+00
-2.2952026e+00
-2.8143792e+00
-3.3152392e+00
-3.7673673e+00
-4.1427569e+00
-4.4253699e+00
-4.6149126e+00
-4.7241721e+00
-4.7732808e+00
-4.7843622e+00
-4.7780528e+00
-4.7715961e+00
-4.7776497e+00
-4.8034389e+00
-4.8504273e+00
-4.9148537e+00
-4.9894221e+00
-5.0657277e+00
-5.1357676e+00
-5.1909103e+00
-5.2189452e+00
-5.2019829e+00
-5.1176725e+00
-4.9442469e+00
-4.6677473e+00
-4.2880473e+00
-3.8202198e+00
-3.2902437e+00
-2.7277719e+00
-2.1605724e+00
-1.6129633e+00
-1.1060024e+00
-6.5544370e-01
-2.6669747e-01
6.9347750e-02
3.7474409e-01
6.7595037e-01
9.9243337e-01
1.3288889e+00
1.6751856e+00
2.0133573e+00
2.3270670e+00
2.6074347e+00
2.8515746e+00
3.0565870e+00
3.2158049e+00
3.3206396e+00
3.3656941e+00
3.3534224e+00
3.2954413e+00
3.2083774e+00
3.1052630e+00
2.9879054e+00
2.8460222e+00
2.6640209e+00
2.4307404e+00
2.1460054e+00
1.8211388e+00
1.4752439e+00
