# Supplementary material for: Characterization of the disruption of neural control strategies for dynamic fingertip forces from attractor reconstruction
Source: PLoS One. 2017 Feb 13;12(2):e0172025. doi: 10.1371/journal.pone.0172025 (PMC5305200; doi:10.1371/journal.pone.0172025)
Supplement: S2 File — Zip file containing the code to reproduce the results of our study. (ZIP) [file pone.0172025.s002.zip › PLOS_One_Code/tis_PD/y2_1.dat]

1.1356694e+00
1.2995929e+00
1.4551537e+00
1.5879299e+00
1.6813481e+00
1.7187587e+00
1.6856447e+00
1.5722093e+00
1.3767765e+00
1.1088254e+00
7.8926883e-01
4.4640074e-01
1.0832833e-01
-2.0504772e-01
-4.8733026e-01
-7.4669256e-01
-1.0028095e+00
-1.2812153e+00
-1.6076299e+00
-2.0037781e+00
-2.4845156e+00
-3.0557640e+00
-3.7128243e+00
-4.4387327e+00
-5.2038787e+00
-5.9692722e+00
-6.6937735e+00
-7.3422852e+00
-7.8907764e+00
-8.3258075e+00
-8.6398811e+00
-8.8266490e+00
-8.8790152e+00
-8.7901946e+00
-8.5562781e+00
-8.1788543e+00
-7.6664824e+00
-7.0344259e+00
-6.3031686e+00
-5.4969274e+00
-4.6424322e+00
-3.7666496e+00
-2.8928094e+00
-2.0366062e+00
-1.2051803e+00
-3.9958189e-01
3.8098172e-01
1.1357874e+00
1.8617824e+00
2.5551683e+00
3.2140116e+00
3.8399847e+00
4.4377793e+00
5.0125872e+00
5.5676103e+00
6.1028453e+00
6.6150430e+00
7.0986253e+00
7.5470100e+00
7.9532404e+00
8.3095851e+00
8.6067649e+00
8.8337074e+00
8.9790963e+00
9.0354792e+00
9.0040765e+00
8.8964060e+00
8.7307332e+00
8.5256712e+00
8.2952850e+00
8.0480854e+00
7.7890178e+00
7.5218316e+00
7.2495982e+00
6.9729057e+00
6.6870668e+00
6.3803127e+00
6.0341786e+00
5.6260512e+00
5.1332651e+00
4.5377555e+00
3.8296139e+00
3.0086590e+00
2.0851721e+00
1.0805857e+00
2.6182807e-02
-1.0421580e+00
-2.0915496e+00
-3.0983969e+00
-4.0514582e+00
-4.9515658e+00
-5.8082242e+00
-6.6342839e+00
-7.4411716e+00
-8.2358146e+00
-9.0180028e+00
-9.7774323e+00
-1.0492158e+01
-1.1131041e+01
-1.1660710e+01
-1.2054098e+01
-1.2295910e+01
-1.2382461e+01
-1.2317082e+01
-1.2104483e+01
-1.1747129e+01
-1.1244553e+01
-1.0594438e+01
-9.7940320e+00
-8.8416587e+00
-7.7388701e+00
-6.4935214e+00
-5.1232237e+00
-3.6578444e+00
-2.1392639e+00
-6.1692226e-01
8.6027129e-01
2.2523103e+00
3.5328860e+00
4.6891313e+00
5.7174688e+00
6.6180358e+00
7.3905790e+00
8.0338788e+00
8.5482248e+00
8.9382615e+00
9.2139380e+00
9.3895257e+00
9.4821764e+00
9.5113144e+00
9.4989568e+00
9.4694291e+00
9.4462143e+00
9.4457175e+00
9.4713171e+00
9.5120485e+00
9.5471552e+00
9.5538366e+00
9.5142679e+00
9.4188814e+00
9.2642398e+00
9.0465713e+00
8.7559939e+00
8.3765421e+00
7.8912834e+00
7.2869674e+00
6.5548013e+00
5.6893254e+00
4.6887518e+00
3.5569598e+00
2.3047656e+00
9.4892086e-01
-4.9059505e-01
-1.9933219e+00
-3.5394337e+00
-5.1085219e+00
-6.6768954e+00
-8.2152138e+00
-9.6879656e+00
-1.1055359e+01
-1.2277506e+01
-1.3319929e+01
-1.4158093e+01
-1.4779032e+01
-1.5180735e+01
-1.5371758e+01
-1.5371958e+01
-1.5211835e+01
-1.4927431e+01
-1.4551455e+01
-1.4104862e+01
-1.3592455e+01
-1.3003662e+01
-1.2317917e+01
-1.1512502e+01
-1.0569727e+01
-9.4808518e+00
-8.2463437e+00
-6.8746654e+00
-5.3827601e+00
-3.7990480e+00
-2.1656974e+00
-5.3603936e-01
1.0332871e+00
2.4920598e+00
3.8042744e+00
4.9518443e+00
5.9335440e+00
6.7603883e+00
7.4506141e+00
8.0266991e+00
8.5134258e+00
8.9346501e+00
9.3090164e+00
9.6474760e+00
9.9546764e+00
1.0232966e+01
1.0485140e+01
1.0713021e+01
1.0913183e+01
1.1074426e+01
1.1180045e+01
1.1213203e+01
1.1161446e+01
1.1018053e+01
1.0780700e+01
1.0449139e+01
1.0023081e+01
9.5009512e+00
8.8801587e+00
8.1586403e+00
7.3362362e+00
6.4151003e+00
5.3993328e+00
4.2943333e+00
3.1068693e+00
1.8464348e+00
5.2685750e-01
-8.3316348e-01
-2.2108278e+00
-3.5811569e+00
-4.9198618e+00
-6.2063053e+00
-7.4251751e+00
-8.5659804e+00
-9.6208920e+00
-1.0582470e+01
-1.1442071e+01
-1.2188131e+01
-1.2803842e+01
-1.3265952e+01
-1.3546993e+01
-1.3621093e+01
-1.3471153e+01
-1.3094079e+01
-1.2501098e+01
-1.1713267e+01
-1.0755842e+01
-9.6548388e+00
-8.4355516e+00
-7.1215760e+00
-5.7345942e+00
-4.2953832e+00
-2.8250923e+00
-1.3462830e+00
1.1533500e-01
1.5289750e+00
2.8597956e+00
4.0744146e+00
5.1481502e+00
6.0701813e+00
6.8448270e+00
7.4889075e+00
8.0263609e+00
8.4819958e+00
8.8762402e+00
9.2224634e+00
9.5275777e+00
9.7949866e+00
1.0027725e+01
1.0229867e+01
1.0405757e+01
1.0558182e+01
1.0686969e+01
1.0788539e+01
1.0855821e+01
1.0878200e+01
1.0842099e+01
1.0732493e+01
1.0534869e+01
1.0237292e+01
9.8319751e+00
9.3152579e+00
8.6860170e+00
7.9443010e+00
7.0916294e+00
6.1321780e+00
5.0729209e+00
3.9220323e+00
2.6866672e+00
1.3716871e+00
-1.9609181e-02
-1.4826284e+00
-3.0080643e+00
-4.5803192e+00
-6.1785335e+00
-7.7788606e+00
-9.3563303e+00
-1.0885534e+01
-1.2340310e+01
-1.3693316e+01
-1.4916434e+01
-1.5982290e+01
-1.6866227e+01
-1.7547443e+01
-1.8008572e+01
-1.8234454e+01
-1.8211928e+01
-1.7932127e+01
-1.7394684e+01
-1.6611412e+01
-1.5607387e+01
-1.4418758e+01
-1.3087405e+01
-1.1653841e+01
-1.0151474e+01
-8.6047278e+00
-7.0306929e+00
-5.4422722e+00
-3.8510951e+00
-2.2695347e+00
-7.1199723e-01
8.0426643e-01
2.2591328e+00
3.6310312e+00
4.9001524e+00
6.0524919e+00
7.0823686e+00
7.9916790e+00
8.7870262e+00
9.4774969e+00
1.0074183e+01
1.0590294e+01
1.1040673e+01
1.1440647e+01
1.1804377e+01
1.2142532e+01
1.2459439e+01
1.2751216e+01
1.3006955e+01
1.3213181e+01
1.3359024e+01
1.3438856e+01
1.3451259e+01
1.3395840e+01
1.3270617e+01
1.3071401e+01
1.2792600e+01
1.2428123e+01
1.1971350e+01
1.1413677e+01
1.0742513e+01
9.9403615e+00
8.9861659e+00
7.8592011e+00
6.5447568e+00
5.0397033e+00
3.3554117e+00
1.5164667e+00
-4.4388916e-01
-2.4888041e+00
-4.5811284e+00
-6.6844658e+00
-8.7627184e+00
-1.0779387e+01
-1.2697359e+01
-1.4478937e+01
-1.6085980e+01
-1.7480898e+01
-1.8629162e+01
-1.9502547e+01
-2.0081221e+01
-2.0353638e+01
-2.0315343e+01
-1.9968471e+01
-1.9322559e+01
-1.8396292e+01
-1.7218886e+01
-1.5828907e+01
-1.4269839e+01
-1.2584847e+01
-1.0813769e+01
-8.9929232e+00
-7.1559589e+00
-5.3336401e+00
-3.5522886e+00
-1.8326573e+00
-1.9056347e-01
1.3614170e+00
2.8120339e+00
4.1491604e+00
5.3582567e+00
6.4235578e+00
7.3322338e+00
8.0789960e+00
8.6684390e+00
9.1145237e+00
9.4383028e+00
9.6653553e+00
9.8239054e+00
9.9433621e+00
1.0052058e+01
1.0173734e+01
1.0323824e+01
1.0507121e+01
1.0717984e+01
1.0943242e+01
1.1166346e+01
1.1370554e+01
1.1540045e+01
1.1659523e+01
1.1713643e+01
1.1687269e+01
1.1566950e+01
1.1343127e+01
1.1011797e+01
1.0574316e+01
1.0035421e+01
9.4008891e+00
8.6759809e+00
7.8647112e+00
6.9694403e+00
5.9901204e+00
4.9231190e+00
3.7611118e+00
2.4959087e+00
1.1236603e+00
-3.5075687e-01
-1.9127954e+00
-3.5402934e+00
-5.2059896e+00
-6.8784320e+00
-8.5214345e+00
-1.0094179e+01
-1.1553909e+01
-1.2860791e+01
-1.3982316e+01
-1.4895036e+01
-1.5583638e+01
-1.6038672e+01
-1.6254387e+01
-1.6228268e+01
-1.5962826e+01
-1.5467400e+01
-1.4757204e+01
-1.3850220e+01
-1.2764967e+01
-1.1520504e+01
-1.0137878e+01
-8.6420290e+00
-7.0632131e+00
-5.4368561e+00
-3.8015295e+00
-2.1957427e+00
-6.5460587e-01
7.9239907e-01
2.1219655e+00
3.3167386e+00
4.3657630e+00
5.2658946e+00
6.0226833e+00
6.6489777e+00
7.1616339e+00
7.5785025e+00
7.9171651e+00
8.1951121e+00
8.4299151e+00
8.6380078e+00
8.8319370e+00
9.0172848e+00
9.1907941e+00
9.3405556e+00
9.4483025e+00
9.4935975e+00
9.4592462e+00
9.3358365e+00
9.1227591e+00
8.8251617e+00
8.4490852e+00
7.9977942e+00
7.4707220e+00
6.8638685e+00
6.1695967e+00
5.3761236e+00
4.4694356e+00
3.4386559e+00
2.2817702e+00
1.0076575e+00
-3.6610236e-01
-1.8165218e+00
-3.3165744e+00
-4.8343767e+00
-6.3321093e+00
-7.7669658e+00
-9.0951270e+00
-1.0277712e+01
-1.1286520e+01
-1.2107570e+01
-1.2741068e+01
-1.3197289e+01
-1.3489404e+01
-1.3626210e+01
-1.3608213e+01
-1.3428435e+01
-1.3076344e+01
-1.2542467e+01
-1.1822446e+01
-1.0919654e+01
-9.8457734e+00
-8.6198775e+00
-7.2671371e+00
-5.8176907e+00
-4.3057914e+00
-2.7688108e+00
-1.2454865e+00
2.2642830e-01
1.6126258e+00
2.8848096e+00
4.0230975e+00
5.0173635e+00
5.8670924e+00
6.5799502e+00
7.1690770e+00
7.6494278e+00
8.0344967e+00
8.3348721e+00
8.5590793e+00
8.7159571e+00
8.8169418e+00
8.8766732e+00
8.9115003e+00
8.9367689e+00
8.9642496e+00
9.0007205e+00
9.0477471e+00
9.1018582e+00
9.1549433e+00
9.1957483e+00
9.2123611e+00
9.1939148e+00
9.1305417e+00
9.0126752e+00
8.8307418e+00
8.5749097e+00
8.2348559e+00
7.8004889e+00
7.2636263e+00
6.6191710e+00
5.8649542e+00
5.0009487e+00
4.0285917e+00
2.9504434e+00
1.7707431e+00
4.9708273e-01
-8.5787580e-01
-2.2755844e+00
-3.7313380e+00
-5.1942867e+00
-6.6286247e+00
-7.9964739e+00
-9.2612432e+00
-1.0390080e+01
-1.1355820e+01
-1.2139562e+01
-1.2733478e+01
-1.3141900e+01
-1.3379419e+01
-1.3466771e+01
-1.3426315e+01
-1.3278529e+01
-1.3040453e+01
-1.2725964e+01
-1.2346245e+01
-1.1909067e+01
-1.1417352e+01
-1.0868376e+01
-1.0254471e+01
-9.5650823e+00
-8.7893129e+00
-7.9182353e+00
-6.9468019e+00
-5.8753378e+00
-4.7108083e+00
-3.4680767e+00
-2.1703893e+00
-8.4789690e-01
4.6578097e-01
1.7378793e+00
2.9401095e+00
4.0499928e+00
5.0500010e+00
5.9265127e+00
6.6702653e+00
7.2782348e+00
7.7556625e+00
8.1165551e+00
8.3815075e+00
8.5737003e+00
8.7156903e+00
8.8284040e+00
8.9312021e+00
9.0413981e+00
9.1727682e+00
9.3333853e+00
9.5232992e+00
9.7327300e+00
9.9416616e+00
1.0121763e+01
1.0240788e+01
1.0268000e+01
1.0178580e+01
9.9564747e+00
9.5961644e+00
9.1029134e+00
8.4906383e+00
7.7777305e+00
6.9820404e+00
6.1167708e+00
5.1894954e+00
4.2047798e+00
3.1674774e+00
2.0831327e+00
9.5547845e-01
-2.1513361e-01
-1.4287998e+00
-2.6795677e+00
-3.9499934e+00
-5.2100893e+00
-6.4203100e+00
-7.5366995e+00
-8.5169366e+00
-9.3261882e+00
-9.9409627e+00
-1.0349461e+01
-1.0549382e+01
-1.0546390e+01
-1.0355008e+01
-9.9999080e+00
-9.5143425e+00
-8.9348527e+00
-8.2942054e+00
-7.6154303e+00
-6.9092839e+00
-6.1762255e+00
-5.4122551e+00
-4.6157680e+00
-3.7916066e+00
-2.9507335e+00
-2.1076967e+00
-1.2789170e+00
-4.8215072e-01
2.6480290e-01
9.4745006e-01
1.5589546e+00
2.1027242e+00
2.5908231e+00
3.0383275e+00
3.4569493e+00
3.8517902e+00
4.2216405e+00
4.5603708e+00
4.8581438e+00
5.1030013e+00
5.2830030e+00
5.3884705e+00
5.4142422e+00
5.3619289e+00
5.2415279e+00
5.0710328e+00
4.8728607e+00
4.6676723e+00
4.4682420e+00
4.2760831e+00
4.0817332e+00
3.8679909e+00
3.6144756e+00
3.3016262e+00
2.9132261e+00
2.4378990e+00
1.8703568e+00
1.2125161e+00
4.7366820e-01
-3.3126978e-01
-1.1849327e+00
-2.0698656e+00
-2.9682155e+00
-3.8591052e+00
-4.7158544e+00
-5.5060224e+00
-6.1961997e+00
-6.7597397e+00
-7.1826599e+00
-7.4645411e+00
-7.6149538e+00
-7.6477680e+00
-7.5760579e+00
-7.4098858e+00
-7.1569569e+00
-6.8239815e+00
-6.4173456e+00
-5.9435134e+00
-5.4100115e+00
-4.8271233e+00
-4.2089279e+00
-3.5714645e+00
-2.9278629e+00
-2.2836303e+00
-1.6356719e+00
-9.7565723e-01
-2.9563753e-01
4.0680824e-01
1.1262092e+00
1.8505112e+00
2.5645425e+00
3.2529762e+00
3.9012568e+00
4.4949087e+00
5.0192239e+00
5.4611955e+00
5.8132304e+00
6.0761427e+00
6.2594184e+00
6.3784154e+00
6.4491906e+00
6.4826923e+00
6.4812830e+00
6.4397410e+00
6.3497909e+00
6.2049453e+00
6.0029274e+00
5.7451651e+00
5.4350021e+00
5.0768084e+00
4.6765251e+00
4.2421274e+00
3.7825901e+00
3.3058695e+00
2.8172052e+00
2.3179113e+00
1.8042979e+00
1.2674853e+00
6.9533713e-01
7.6131102e-02
-5.9774233e-01
-1.3268570e+00
-2.1023152e+00
-2.9041079e+00
-3.7015974e+00
-4.4573136e+00
-5.1338580e+00
-5.7017689e+00
-6.1449887e+00
-6.4614863e+00
-6.6593738e+00
-6.7511245e+00
-6.7486854e+00
-6.6611592e+00
-6.4954233e+00
-6.2588763e+00
-5.9624355e+00
-5.6214185e+00
-5.2532531e+00
-4.8737720e+00
-4.4949783e+00
-4.1251603e+00
-3.7697434e+00
-3.4307463e+00
-3.1044823e+00
-2.7797477e+00
-2.4388924e+00
-2.0611823e+00
-1.6260109e+00
-1.1151238e+00
-5.1486509e-01
1.8071556e-01
9.6593096e-01
1.8198746e+00
2.7058770e+00
3.5761779e+00
4.3808660e+00
5.0779337e+00
5.6412287e+00
6.0636504e+00
6.3547518e+00
6.5348829e+00
6.6291928e+00
6.6631380e+00
6.6591764e+00
6.6340765e+00
6.5969720e+00
6.5485728e+00
6.4817531e+00
6.3834848e+00
6.2378442e+00
6.0295128e+00
5.7469459e+00
5.3845760e+00
4.9436397e+00
4.4308957e+00
3.8551712e+00
3.2240448e+00
2.5432417e+00
1.8180201e+00
1.0538826e+00
2.5591622e-01
-5.7145298e-01
-1.4226508e+00
-2.2878556e+00
-3.1515070e+00
-3.9946113e+00
-4.7996335e+00
-5.5541304e+00
-6.2503567e+00
-6.8818205e+00
-7.4403617e+00
-7.9164445e+00
-8.3022956e+00
-8.5950126e+00
-8.7968330e+00
-8.9125228e+00
-8.9463537e+00
-8.9005672e+00
-8.7753991e+00
-8.5700765e+00
-8.2838962e+00
-7.9164025e+00
-7.4668805e+00
-6.9347110e+00
-6.3214959e+00
-5.6335353e+00
-4.8819767e+00
-4.0797553e+00
-3.2373824e+00
-2.3604315e+00
-1.4502417e+00
-5.0767211e-01
4.6203851e-01
1.4461499e+00
2.4245101e+00
3.3725674e+00
4.2662895e+00
5.0868288e+00
5.8225573e+00
6.4688408e+00
7.0276939e+00
7.5071374e+00
7.9183972e+00
8.2714637e+00
8.5717820e+00
8.8198466e+00
9.0133857e+00
9.1504154e+00
9.2310663e+00
9.2573255e+00
9.2315926e+00
9.1550886e+00
9.0263090e+00
8.8400448e+00
8.5884006e+00
8.2643577e+00
7.8661763e+00
7.3999949e+00
6.8791314e+00
6.3205926e+00
5.7407170e+00
5.1513709e+00
4.5567953e+00
3.9514051e+00
3.3198979e+00
2.6407266e+00
1.8923347e+00
1.0602739e+00
1.4306488e-01
-8.4530081e-01
-1.8776124e+00
-2.9197337e+00
-3.9383272e+00
-4.9075018e+00
-5.8126880e+00
-6.6501677e+00
-7.4218196e+00
-8.1275342e+00
-8.7597016e+00
-9.3028921e+00
-9.7384677e+00
-1.0051209e+01
-1.0234424e+01
-1.0291123e+01
-1.0231227e+01
-1.0066868e+01
-9.8081222e+00
-9.4604363e+00
-9.0238624e+00
-8.4939525e+00
-7.8647854e+00
-7.1344051e+00
-6.3109159e+00
-5.4156494e+00
-4.4809596e+00
-3.5435633e+00
-2.6366158e+00
-1.7835442e+00
-9.9528253e-01
-2.7126094e-01
3.9665880e-01
1.0192942e+00
1.6062927e+00
2.1638464e+00
2.6937848e+00
3.1942765e+00
3.6619545e+00
4.0944666e+00
4.4924634e+00
4.8600535e+00
5.2028986e+00
5.5244242e+00
5.8221269e+00
6.0860129e+00
6.2999068e+00
6.4451965e+00
6.5060213e+00
6.4741826e+00
6.3517737e+00
6.1505860e+00
5.8884884e+00
5.5838127e+00
5.2500517e+00
4.8932997e+00
4.5127097e+00
4.1023951e+00
3.6536891e+00
3.1578233e+00
2.6086944e+00
2.0041460e+00
1.3447247e+00
6.3139298e-01
-1.3516408e-01
-9.5309888e-01
-1.8175861e+00
-2.7195150e+00
-3.6438329e+00
-4.5679930e+00
-5.4629375e+00
-6.2974506e+00
-7.0438899e+00
-7.6830820e+00
-8.2070376e+00
-8.6183174e+00
-8.9258397e+00
-9.1390716e+00
-9.2636675e+00
-9.3000508e+00
-9.2437884e+00
-9.0861381e+00
-8.8148768e+00
-8.4166008e+00
-7.8809567e+00
-7.2054023e+00
-6.3977810e+00
-5.4752061e+00
-4.4605856e+00
-3.3792466e+00
-2.2568183e+00
-1.1180176e+00
1.4176391e-02
1.1188247e+00
2.1766959e+00
3.1699501e+00
4.0826338e+00
4.9021162e+00
5.6211492e+00
6.2400659e+00
6.7683272e+00
7.2241428e+00
7.6306626e+00
8.0087929e+00
8.3700760e+00
8.7141807e+00
9.0319591e+00
9.3107494e+00
9.5382652e+00
9.7041109e+00
9.8002463e+00
9.8220159e+00
9.7699674e+00
9.6508092e+00
9.4752995e+00
9.2527645e+00
8.9851792e+00
8.6650011e+00
8.2784405e+00
7.8120797e+00
7.2591831e+00
6.6229710e+00
5.9159790e+00
5.1562884e+00
4.3624532e+00
3.5491507e+00
2.7249061e+00
1.8919992e+00
1.0477015e+00
1.8594705e-01
-7.0088310e-01
-1.6196055e+00
-2.5728701e+00
-3.5559527e+00
-4.5560644e+00
-5.5548868e+00
-6.5322613e+00
-7.4684593e+00
-8.3445193e+00
-9.1418881e+00
-9.8423025e+00
-1.0428271e+01
-1.0884834e+01
-1.1202764e+01
-1.1381817e+01
-1.1432021e+01
-1.1371463e+01
-1.1220531e+01
-1.0994824e+01
-1.0700282e+01
-1.0332742e+01
-9.8816720e+00
-9.3359739e+00
-8.6890230e+00
-7.9408174e+00
-7.0974713e+00
-6.1698746e+00
-5.1724537e+00
-4.1215514e+00
-3.0333661e+00
-1.9223459e+00
-8.0044108e-01
3.2288263e-01
1.4393061e+00
2.5386455e+00
3.6055338e+00
4.6180483e+00
5.5496218e+00
6.3736899e+00
7.0687214e+00
7.6211766e+00
8.0260356e+00
8.2863350e+00
8.4126287e+00
8.4221085e+00
8.3370938e+00
8.1827669e+00
7.9836910e+00
7.7592902e+00
7.5202877e+00
7.2684872e+00
7.0001220e+00
6.7104787e+00
6.3967466e+00
6.0578389e+00
5.6930510e+00
5.3021498e+00
4.8868863e+00
4.4519668e+00
4.0042324e+00
3.5500616e+00
3.0916736e+00
2.6238255e+00
2.1331313e+00
1.6011429e+00
1.0095480e+00
3.4457951e-01
-4.0046793e-01
-1.2237632e+00
-2.1141390e+00
-3.0517434e+00
-4.0103100e+00
-4.9601131e+00
-5.8709665e+00
-6.7150252e+00
-7.4688441e+00
-8.1146245e+00
-8.6409669e+00
-9.0425657e+00
-9.3186103e+00
-9.4712398e+00
-9.5048454e+00
-9.4255099e+00
-9.2404135e+00
-8.9578216e+00
-8.5874039e+00
-8.1398565e+00
-7.6253863e+00
-7.0515463e+00
-6.4214323e+00
-5.7333844e+00
-4.9827515e+00
-4.1653327e+00
-3.2815644e+00
-2.3399097e+00
-1.3574226e+00
-3.5659140e-01
6.3992555e-01
1.6135311e+00
2.5504957e+00
3.4392464e+00
4.2664214e+00
5.0148649e+00
5.6654329e+00
6.2020991e+00
6.6179366e+00
6.9187000e+00
7.1214908e+00
7.2489110e+00
7.3223220e+00
7.3576835e+00
7.3643445e+00
7.3453648e+00
7.2985991e+00
7.2185357e+00
7.0987962e+00
6.9348075e+00
6.7258466e+00
6.4756944e+00
6.1914259e+00
5.8802840e+00
5.5456370e+00
5.1843308e+00
4.7873899e+00
4.3436976e+00
3.8443252e+00
3.2849616e+00
2.6651392e+00
1.9855599e+00
1.2469187e+00
4.5204087e-01
-3.9068195e-01
-1.2659612e+00
-2.1538294e+00
-3.0340881e+00
-3.8897224e+00
-4.7061889e+00
-5.4667413e+00
-6.1478312e+00
-6.7189330e+00
-7.1474643e+00
-7.4057043e+00
-7.4765238e+00
-7.3571862e+00
-7.0612149e+00
-6.6173184e+00
-6.0650059e+00
-5.4486120e+00
-4.8120537e+00
-4.1948037e+00
-3.6274819e+00
-3.1264445e+00
-2.6901915e+00
-2.3013916e+00
-1.9347094e+00
-1.5663351e+00
-1.1804688e+00
-7.7073960e-01
-3.3786740e-01
1.1344195e-01
5.7623782e-01
1.0416100e+00
1.4983261e+00
1.9325866e+00
2.3288428e+00
2.6723001e+00
2.9524486e+00
3.1659146e+00
3.3171161e+00
3.4164869e+00
3.4772778e+00
3.5122334e+00
3.5310354e+00
3.5389374e+00
3.5366743e+00
3.5215040e+00
3.4890717e+00
3.4356379e+00
3.3600506e+00
3.2646373e+00
3.1541712e+00
3.0328209e+00
2.9005723e+00
2.7514272e+00
2.5745271e+00
2.3573929e+00
2.0894358e+00
1.7643545e+00
1.3813568e+00
9.4577154e-01
4.6897882e-01
-3.2886561e-02
-5.4154845e-01
-1.0397647e+00
-1.5137501e+00
-1.9542346e+00
-2.3569497e+00
-2.7230576e+00
-3.0583280e+00
-3.3697907e+00
-3.6607826e+00
-3.9272004e+00
-4.1572902e+00
-4.3346828e+00
-4.4423314e+00
-4.4659956e+00
-4.3978566e+00
-4.2401589e+00
