# Supplementary material for: Characterization of the disruption of neural control strategies for dynamic fingertip forces from attractor reconstruction
Source: PLoS One. 2017 Feb 13;12(2):e0172025. doi: 10.1371/journal.pone.0172025 (PMC5305200; doi:10.1371/journal.pone.0172025)
Supplement: S2 File — Zip file containing the code to reproduce the results of our study. (ZIP) [file pone.0172025.s002.zip › PLOS_One_Code/tis_PD/y2_2.dat]

-7.0919682e-01
-4.9243776e-01
-2.8438294e-01
-8.6605896e-02
1.0563084e-01
3.0057931e-01
5.0533464e-01
7.2212438e-01
9.4658866e-01
1.1682578e+00
1.3736485e+00
1.5512042e+00
1.6959403e+00
1.8121231e+00
1.9132055e+00
2.0185670e+00
2.1474418e+00
2.3117504e+00
2.5104087e+00
2.7278044e+00
2.9379896e+00
3.1131758e+00
3.2322030e+00
3.2847647e+00
3.2702486e+00
3.1934471e+00
3.0608702e+00
2.8797915e+00
2.6591437e+00
2.4104766e+00
2.1480155e+00
1.8868056e+00
1.6383657e+00
1.4055069e+00
1.1792621e+00
9.3986686e-01
6.6199925e-01
3.2279045e-01
-9.0351404e-02
-5.7508942e-01
-1.1137463e+00
-1.6765642e+00
-2.2277255e+00
-2.7323912e+00
-3.1621400e+00
-3.4971207e+00
-3.7252780e+00
-3.8404929e+00
-3.8413922e+00
-3.7312642e+00
-3.5188541e+00
-3.2198226e+00
-2.8577196e+00
-2.4624712e+00
-2.0656156e+00
-1.6939922e+00
-1.3647279e+00
-1.0830177e+00
-8.4247570e-01
-6.2775826e-01
-4.1921887e-01
-1.9832924e-01
4.8108812e-02
3.2624821e-01
6.3550914e-01
9.6906936e-01
1.3135994e+00
1.6498814e+00
1.9564499e+00
2.2156203e+00
2.4187272e+00
2.5676510e+00
2.6718263e+00
2.7424347e+00
2.7874376e+00
2.8106879e+00
2.8149029e+00
2.8050857e+00
2.7895307e+00
2.7782490e+00
2.7799954e+00
2.7991244e+00
2.8336464e+00
2.8753656e+00
2.9113534e+00
2.9251549e+00
2.8975674e+00
2.8086970e+00
2.6424785e+00
2.3923937e+00
2.0655563e+00
1.6830768e+00
1.2762093e+00
8.7870082e-01
5.1701120e-01
2.0226443e-01
-7.1835442e-02
-3.2453755e-01
-5.8086278e-01
-8.6582972e-01
-1.2010246e+00
-1.6024832e+00
-2.0792108e+00
-2.6320375e+00
-3.2525583e+00
-3.9222914e+00
-4.6123351e+00
-5.2837782e+00
-5.8895849e+00
-6.3792668e+00
-6.7067186e+00
-6.8389649e+00
-6.7623780e+00
-6.4848237e+00
-6.0342409e+00
-5.4541670e+00
-4.7966151e+00
-4.1139985e+00
-3.4522983e+00
-2.8460529e+00
-2.3147106e+00
-1.8608577e+00
-1.4715001e+00
-1.1225745e+00
-7.8551392e-01
-4.3428078e-01
-5.1260465e-02
3.6973650e-01
8.2406961e-01
1.2992809e+00
1.7789620e+00
2.2465918e+00
2.6884907e+00
3.0949666e+00
3.4595734e+00
3.7777538e+00
4.0464359e+00
4.2647031e+00
4.4342808e+00
4.5590013e+00
4.6436069e+00
4.6926791e+00
4.7101418e+00
4.6993060e+00
4.6629835e+00
4.6030153e+00
4.5192063e+00
4.4089364e+00
4.2686165e+00
4.0960628e+00
3.8917094e+00
3.6580543e+00
3.3984535e+00
3.1162513e+00
2.8142578e+00
2.4943836e+00
2.1573000e+00
1.8016209e+00
1.4225787e+00
1.0115736e+00
5.5789834e-01
5.2112102e-02
-5.1064965e-01
-1.1289458e+00
-1.7955203e+00
-2.4992249e+00
-3.2262734e+00
-3.9591270e+00
-4.6738078e+00
-5.3386581e+00
-5.9168584e+00
-6.3722637e+00
-6.6761809e+00
-6.8128980e+00
-6.7829670e+00
-6.6035360e+00
-6.3049202e+00
-5.9240021e+00
-5.4969248e+00
-5.0536139e+00
-4.6150642e+00
-4.1928617e+00
-3.7902164e+00
-3.4040701e+00
-3.0276505e+00
-2.6528405e+00
-2.2720495e+00
-1.8791946e+00
-1.4695740e+00
-1.0393657e+00
-5.8610086e-01
-1.1058878e-01
3.8106985e-01
8.7737312e-01
1.3637832e+00
1.8266425e+00
2.2570922e+00
2.6530048e+00
3.0175588e+00
3.3551982e+00
3.6671639e+00
3.9485801e+00
4.1885539e+00
4.3737190e+00
4.4935730e+00
4.5451259e+00
4.5355524e+00
4.4819635e+00
4.4073181e+00
4.3336126e+00
4.2758046e+00
4.2387214e+00
4.2164991e+00
4.1936962e+00
4.1481452e+00
4.0555253e+00
3.8949715e+00
3.6545272e+00
3.3348964e+00
2.9501791e+00
2.5253562e+00
2.0912509e+00
1.6778413e+00
1.3070134e+00
9.8657539e-01
7.0766211e-01
4.4702582e-01
1.7405715e-01
-1.3992424e-01
-5.1370792e-01
-9.5227186e-01
-1.4477508e+00
-1.9839412e+00
-2.5415205e+00
-3.1018135e+00
-3.6486679e+00
-4.1685975e+00
-4.6489409e+00
-5.0744629e+00
-5.4248263e+00
-5.6756449e+00
-5.8029938e+00
-5.7886772e+00
-5.6241579e+00
-5.3128716e+00
-4.8710188e+00
-4.3265154e+00
-3.7159169e+00
-3.0794915e+00
-2.4550828e+00
-1.8724831e+00
-1.3506252e+00
-8.9832027e-01
-5.1660031e-01
-2.0021846e-01
6.1906674e-02
2.8574859e-01
4.8959376e-01
6.8985614e-01
8.9668893e-01
1.1120267e+00
1.3315982e+00
1.5491801e+00
1.7597525e+00
1.9599053e+00
2.1462791e+00
2.3139051e+00
2.4562102e+00
2.5674430e+00
2.6463401e+00
2.6980852e+00
2.7321311e+00
2.7568767e+00
2.7753717e+00
2.7852933e+00
2.7824982e+00
2.7648763e+00
2.7337286e+00
2.6920694e+00
2.6414014e+00
2.5793504e+00
2.4995679e+00
2.3936664e+00
2.2539475e+00
2.0754723e+00
1.8566954e+00
1.5992772e+00
1.3082321e+00
9.9226532e-01
6.6294304e-01
3.3224008e-01
9.5475047e-03
-3.0058086e-01
-5.9880712e-01
-8.8875619e-01
-1.1734249e+00
-1.4532566e+00
-1.7275605e+00
-1.9979921e+00
-2.2709282e+00
-2.5561561e+00
-2.8619741e+00
-3.1893160e+00
-3.5279836e+00
-3.8568066e+00
-4.1478676e+00
-4.3733236e+00
-4.5120536e+00
-4.5535671e+00
-4.4985182e+00
-4.3568228e+00
-4.1444501e+00
-3.8792607e+00
-3.5762594e+00
-3.2435766e+00
-2.8809920e+00
-2.4819664e+00
-2.0387615e+00
-1.5489885e+00
-1.0211160e+00
-4.7634959e-01
5.4979448e-02
5.4194188e-01
9.6238488e-01
1.3082399e+00
1.5849814e+00
1.8070190e+00
1.9920181e+00
2.1565561e+00
2.3140429e+00
2.4740291e+00
2.6415687e+00
2.8166517e+00
2.9945267e+00
3.1669302e+00
3.3237755e+00
3.4553020e+00
3.5544176e+00
3.6179915e+00
3.6462167e+00
3.6408950e+00
3.6042031e+00
3.5383998e+00
3.4457398e+00
3.3279613e+00
3.1857903e+00
3.0193843e+00
2.8296763e+00
2.6197630e+00
2.3959389e+00
2.1678979e+00
1.9466205e+00
1.7398034e+00
1.5480758e+00
1.3653955e+00
1.1831780e+00
9.9508047e-01
7.9990958e-01
6.0145716e-01
4.0519734e-01
2.1321620e-01
2.0175316e-02
-1.8692724e-01
-4.2499779e-01
-7.0978289e-01
-1.0520637e+00
-1.4554186e+00
-1.9147974e+00
-2.4160139e+00
-2.9371000e+00
-3.4515969e+00
-3.9324437e+00
-4.3548479e+00
-4.6970869e+00
-4.9394354e+00
-5.0633602e+00
-5.0536067e+00
-4.9033112e+00
-4.6193568e+00
-4.2247661e+00
-3.7562930e+00
-3.2571669e+00
-2.7674000e+00
-2.3157781e+00
-1.9164075e+00
-1.5695670e+00
-1.2649468e+00
-9.8601149e-01
-7.1472005e-01
-4.3497799e-01
-1.3363721e-01
1.9943739e-01
5.6952597e-01
9.7344035e-01
1.3975613e+00
1.8205570e+00
2.2197531e+00
2.5770540e+00
2.8812711e+00
3.1269050e+00
3.3116763e+00
3.4353579e+00
3.5009668e+00
3.5168888e+00
3.4970183e+00
3.4573477e+00
3.4104804e+00
3.3611386e+00
3.3046908e+00
3.2288043e+00
3.1172510e+00
2.9545648e+00
2.7301716e+00
2.4410687e+00
2.0931961e+00
1.7019756e+00
1.2911770e+00
8.8832828e-01
5.1697292e-01
1.8963895e-01
-9.4359901e-02
-3.4596058e-01
-5.8092076e-01
-8.1448107e-01
-1.0578007e+00
-1.3172836e+00
-1.5965406e+00
-1.8990982e+00
-2.2294791e+00
-2.5913211e+00
-2.9834228e+00
-3.3965609e+00
-3.8133836e+00
-4.2108736e+00
-4.5635455e+00
-4.8469715e+00
-5.0417743e+00
-5.1368363e+00
-5.1303445e+00
-5.0287099e+00
-4.8440616e+00
-4.5910503e+00
-4.2842244e+00
-3.9373555e+00
-3.5645841e+00
-3.1812789e+00
-2.8027044e+00
-2.4412133e+00
-2.1043342e+00
-1.7944879e+00
-1.5089729e+00
-1.2396079e+00
-9.7329284e-01
-6.9450406e-01
-3.8906849e-01
-4.7789577e-02
3.3127865e-01
7.4242616e-01
1.1733419e+00
1.6069428e+00
2.0240773e+00
2.4075255e+00
2.7462574e+00
3.0377509e+00
3.2875803e+00
3.5072786e+00
3.7109807e+00
3.9104374e+00
4.1094110e+00
4.3006053e+00
4.4673396e+00
4.5886671e+00
4.6452698e+00
4.6250233e+00
4.5275120e+00
4.3654164e+00
4.1612135e+00
3.9406740e+00
3.7266856e+00
3.5356153e+00
3.3757458e+00
3.2466511e+00
3.1397757e+00
3.0409558e+00
2.9340983e+00
2.8044313e+00
2.6407794e+00
2.4369958e+00
2.1925998e+00
1.9130642e+00
1.6098906e+00
1.2991772e+00
9.9766860e-01
7.1765746e-01
4.6305121e-01
2.2767748e-01
-4.0592457e-03
-2.5418856e-01
-5.4623510e-01
-8.9923850e-01
-1.3219276e+00
-1.8085333e+00
-2.3378623e+00
-2.8764040e+00
-3.3847143e+00
-3.8254223e+00
-4.1707508e+00
-4.4070924e+00
-4.5351671e+00
-4.5665608e+00
-4.5190170e+00
-4.4126281e+00
-4.2674763e+00
-4.1016733e+00
-3.9286857e+00
-3.7541941e+00
-3.5740908e+00
-3.3758258e+00
-3.1438751e+00
-2.8665479e+00
-2.5399642e+00
-2.1680929e+00
-1.7606906e+00
-1.3307675e+00
-8.9223124e-01
-4.5797693e-01
-3.8217382e-02
3.6111390e-01
7.3920677e-01
1.0993597e+00
1.4457345e+00
1.7789831e+00
2.0930058e+00
2.3748791e+00
2.6083313e+00
2.7791712e+00
2.8800080e+00
2.9118959e+00
2.8823268e+00
2.8015320e+00
2.6801044e+00
2.5290465e+00
2.3604547e+00
2.1864710e+00
2.0162411e+00
1.8528713e+00
1.6926236e+00
1.5269416e+00
1.3461486e+00
1.1433344e+00
9.1751875e-01
6.7519261e-01
4.2916977e-01
1.9463398e-01
-1.6042758e-02
-1.9718583e-01
-3.5061252e-01
-4.8384468e-01
-6.0792707e-01
-7.3594080e-01
-8.8128184e-01
-1.0548664e+00
-1.2620530e+00
-1.5010772e+00
-1.7642507e+00
-2.0411954e+00
-2.3217186e+00
-2.5965577e+00
-2.8560664e+00
-3.0880472e+00
-3.2764832e+00
-3.4026990e+00
-3.4488437e+00
-3.4020606e+00
-3.2579115e+00
-3.0224650e+00
-2.7125854e+00
-2.3540427e+00
-1.9778251e+00
-1.6153600e+00
-1.2928215e+00
-1.0251838e+00
-8.1241981e-01
-6.4043587e-01
-4.8672895e-01
-3.2802125e-01
-1.4705792e-01
6.2736584e-02
2.9585660e-01
5.3799004e-01
7.7305131e-01
9.8977774e-01
1.1841133e+00
1.3571930e+00
1.5116170e+00
1.6490247e+00
1.7699354e+00
1.8745811e+00
1.9634326e+00
2.0374888e+00
2.0990209e+00
2.1527935e+00
2.2067725e+00
2.2711825e+00
2.3556833e+00
2.4657629e+00
2.6003785e+00
2.7522371e+00
2.9100328e+00
3.0606883e+00
3.1904743e+00
3.2854014e+00
3.3319987e+00
3.3193140e+00
3.2418723e+00
3.1020771e+00
2.9105115e+00
2.6837044e+00
2.4398775e+00
2.1939135e+00
1.9534832e+00
1.7180138e+00
1.4809542e+00
1.2344149e+00
9.7383265e-01
6.9989816e-01
4.1704283e-01
1.3045526e-01
-1.5577736e-01
-4.3817817e-01
-7.1203028e-01
-9.7078898e-01
-1.2085002e+00
-1.4237737e+00
-1.6218642e+00
-1.8130185e+00
-2.0083145e+00
-2.2157030e+00
-2.4383933e+00
-2.6759246e+00
-2.9264163e+00
-3.1878154e+00
-3.4569547e+00
-3.7273400e+00
-3.9881628e+00
-4.2261337e+00
-4.4285941e+00
-4.5845909e+00
-4.6829409e+00
-4.7099560e+00
-4.6499532e+00
-4.4891498e+00
-4.2211943e+00
-3.8516672e+00
-3.3993321e+00
-2.8934244e+00
-2.3678100e+00
-1.8540417e+00
-1.3760145e+00
-9.4799612e-01
-5.7559461e-01
-2.5782007e-01
1.1269067e-02
2.4146323e-01
4.4501619e-01
6.3475140e-01
8.2260590e-01
1.0193706e+00
1.2347837e+00
1.4763022e+00
1.7465640e+00
2.0419106e+00
2.3537825e+00
2.6718170e+00
2.9862752e+00
3.2890025e+00
3.5730588e+00
3.8306849e+00
4.0505549e+00
4.2175068e+00
4.3164237e+00
4.3376926e+00
4.2805218e+00
4.1528165e+00
3.9681472e+00
3.7409737e+00
3.4824521e+00
3.1994206e+00
2.8969153e+00
2.5819232e+00
2.2655919e+00
1.9626418e+00
1.6884282e+00
1.4547966e+00
1.2660719e+00
1.1168058e+00
9.9263921e-01
8.7427478e-01
7.4300788e-01
5.8572738e-01
3.9797261e-01
1.8451650e-01
-4.2934145e-02
-2.7099396e-01
-4.9124749e-01
-7.0525920e-01
-9.2518937e-01
-1.1693309e+00
-1.4547051e+00
-1.7901316e+00
-2.1723049e+00
-2.5862119e+00
-3.0098397e+00
-3.4207666e+00
-3.8007883e+00
-4.1363242e+00
-4.4158275e+00
-4.6276551e+00
-4.7608548e+00
-4.8082088e+00
-4.7690490e+00
-4.6502391e+00
-4.4652020e+00
-4.2313509e+00
-3.9665195e+00
-3.6853525e+00
-3.3966764e+00
-3.1028135e+00
-2.8013763e+00
-2.4884267e+00
-2.1606150e+00
-1.8154184e+00
-1.4509369e+00
-1.0663880e+00
-6.6276807e-01
-2.4304921e-01
1.8796179e-01
6.2373206e-01
1.0558618e+00
1.4742326e+00
1.8684272e+00
2.2301182e+00
2.5546625e+00
2.8405541e+00
3.0871389e+00
3.2924194e+00
3.4526126e+00
3.5634651e+00
3.6220163e+00
3.6277650e+00
3.5830867e+00
3.4931171e+00
3.3655179e+00
3.2106001e+00
3.0412796e+00
2.8713951e+00
2.7123535e+00
2.5702421e+00
2.4452045e+00
2.3331367e+00
2.2287427e+00
2.1282945e+00
2.0304094e+00
1.9344452e+00
1.8374945e+00
1.7317790e+00
1.6044343e+00
1.4405908e+00
1.2288360e+00
9.6689575e-01
6.6491298e-01
3.4421298e-01
3.1411104e-02
-2.4986805e-01
-4.8642288e-01
-6.7945359e-01
-8.4381665e-01
-1.0030217e+00
-1.1820178e+00
-1.4003739e+00
-1.6677541e+00
-1.9821302e+00
-2.3302840e+00
-2.6903206e+00
-3.0357354e+00
-3.3397252e+00
-3.5786762e+00
-3.7349380e+00
-3.7990459e+00
-3.7708105e+00
-3.6589173e+00
-3.4794257e+00
-3.2535026e+00
-3.0041663e+00
-2.7520305e+00
-2.5112792e+00
-2.2877927e+00
-2.0802617e+00
-1.8834105e+00
-1.6916055e+00
-1.5012893e+00
-1.3116054e+00
-1.1236567e+00
-9.3908197e-01
-7.5846580e-01
-5.8032736e-01
-4.0127244e-01
-2.1693604e-01
-2.2567243e-02
1.8774017e-01
4.2257338e-01
6.9275547e-01
1.0070734e+00
1.3667072e+00
1.7629169e+00
2.1790670e+00
2.5942511e+00
2.9860165e+00
3.3320037e+00
3.6118697e+00
3.8104361e+00
3.9208280e+00
3.9454267e+00
3.8942132e+00
3.7816844e+00
3.6234940e+00
3.4336312e+00
3.2226680e+00
2.9970533e+00
2.7591701e+00
2.5082020e+00
2.2419915e+00
1.9595258e+00
1.6630737e+00
1.3589460e+00
1.0564728e+00
7.6567048e-01
4.9449607e-01
2.4664118e-01
2.0904393e-02
-1.8730881e-01
-3.8319227e-01
-5.7020370e-01
-7.4956515e-01
-9.2181796e-01
-1.0887667e+00
-1.2531490e+00
-1.4157710e+00
-1.5729622e+00
-1.7166184e+00
-1.8364478e+00
-1.9230317e+00
-1.9707460e+00
-1.9798560e+00
-1.9572092e+00
-1.9150079e+00
-1.8672148e+00
-1.8245754e+00
-1.7913198e+00
-1.7657034e+00
-1.7430522e+00
-1.7185719e+00
-1.6886831e+00
-1.6511211e+00
-1.6043659e+00
-1.5468952e+00
-1.4766425e+00
-1.3909082e+00
-1.2868178e+00
-1.1622660e+00
-1.0172091e+00
-8.5506172e-01
-6.8356147e-01
-5.1409087e-01
-3.5910739e-01
-2.2895090e-01
-1.2963828e-01
-6.1632531e-02
-1.8819527e-02
1.1775765e-02
4.8303772e-02
1.1057336e-01
2.1635303e-01
3.7865516e-01
6.0350073e-01
8.8738150e-01
1.2150857e+00
1.5598887e+00
1.8879289e+00
2.1663989e+00
2.3720779e+00
2.4957306e+00
2.5405427e+00
2.5164907e+00
2.4342885e+00
2.3020033e+00
2.1251703e+00
1.9085709e+00
1.6574294e+00
1.3778438e+00
1.0775944e+00
7.6749110e-01
4.6211088e-01
1.7874641e-01
-6.5855900e-02
-2.5999178e-01
-4.0044009e-01
-4.9313224e-01
-5.5125075e-01
-5.9197917e-01
-6.3294548e-01
-6.8898972e-01
-7.6965524e-01
-8.7775857e-01
-1.0095091e+00
-1.1565717e+00
-1.3095282e+00
-1.4610629e+00
-1.6075860e+00
-1.7490367e+00
-1.8866036e+00
-2.0187378e+00
-2.1376857e+00
-2.2290752e+00
-2.2754581e+00
-2.2627580e+00
-2.1869332e+00
-2.0577620e+00
-1.8977952e+00
-1.7365350e+00
-1.6023275e+00
-1.5156143e+00
-1.4856625e+00
-1.5104569e+00
-1.5784244e+00
-1.6709452e+00
-1.7651850e+00
-1.8372394e+00
-1.8656732e+00
-1.8348810e+00
-1.7367795e+00
-1.5697174e+00
-1.3354769e+00
-1.0369273e+00
-6.7841032e-01
-2.6847646e-01
1.7776905e-01
6.3931544e-01
1.0928143e+00
1.5166941e+00
1.8937737e+00
2.2122206e+00
2.4660219e+00
2.6559293e+00
2.7904685e+00
2.8854286e+00
2.9608411e+00
3.0364497e+00
3.1273645e+00
3.2405416e+00
3.3727054e+00
3.5111917e+00
3.6378690e+00
3.7338028e+00
3.7823746e+00
3.7706787e+00
3.6902656e+00
3.5380988e+00
3.3178749e+00
3.0410450e+00
2.7262016e+00
2.3957419e+00
2.0705462e+00
1.7654163e+00
1.4874968e+00
1.2373803e+00
1.0111375e+00
8.0180232e-01
6.0005476e-01
3.9528190e-01
1.7817434e-01
-5.5741643e-02
-3.0372978e-01
-5.5684295e-01
-8.0484541e-01
-1.0424583e+00
-1.2725679e+00
-1.5040093e+00
-1.7454318e+00
-1.9991961e+00
-2.2587797e+00
-2.5105908e+00
-2.7385512e+00
-2.9288324e+00
-3.0728414e+00
-3.1680716e+00
-3.2173441e+00
-3.2271463e+00
-3.2060516e+00
-3.1638418e+00
-3.1106564e+00
-3.0552943e+00
-3.0030541e+00
-2.9541483e+00
-2.9031694e+00
-2.8396096e+00
-2.7496933e+00
-2.6197369e+00
-2.4400717e+00
-2.2077740e+00
-1.9273461e+00
-1.6096656e+00
-1.2696315e+00
-9.2276489e-01
-5.8175596e-01
-2.5467265e-01
5.4558518e-02
3.4438208e-01
6.1346910e-01
8.5891767e-01
1.0762475e+00
1.2618780e+00
1.4164583e+00
1.5465171e+00
1.6630413e+00
1.7776777e+00
1.8991452e+00
2.0320845e+00
2.1779380e+00
2.3357096e+00
2.5013586e+00
2.6665056e+00
2.8180707e+00
2.9398922e+00
3.0158313e+00
3.0328474e+00
2.9829881e+00
2.8641895e+00
2.6801308e+00
2.4395747e+00
2.1558271e+00
1.8463891e+00
1.5320235e+00
1.2343257e+00
9.7142552e-01
7.5288139e-01
5.7661553e-01
4.3026511e-01
2.9628113e-01
1.5791709e-01
3.6012818e-03
-1.7126649e-01
-3.6467255e-01
-5.6942180e-01
-7.7475987e-01
-9.6807867e-01
-1.1371041e+00
-1.2725913e+00
-1.3709475e+00
-1.4360621e+00
-1.4797316e+00
-1.5199356e+00
-1.5765469e+00
-1.6657687e+00
-1.7958932e+00
-1.9659825e+00
-2.1674483e+00
-2.3874682e+00
-2.6123731e+00
-2.8295166e+00
-3.0275160e+00
-3.1954469e+00
-3.3216890e+00
-3.3930535e+00
-3.3944465e+00
-3.3096301e+00
-3.1244459e+00
-2.8328390e+00
-2.4430002e+00
-1.9792938e+00
-1.4776399e+00
-9.7596056e-01
-5.0410643e-01
-7.7872505e-02
3.0067446e-01
6.3785851e-01
9.4165480e-01
1.2168377e+00
1.4632202e+00
1.6765545e+00
1.8512669e+00
1.9838037e+00
2.0749443e+00
2.1301622e+00
2.1584191e+00
2.1702918e+00
2.1761153e+00
2.1844944e+00
2.2013265e+00
2.2293763e+00
2.2684405e+00
2.3162049e+00
2.3697968e+00
2.4273452e+00
2.4881545e+00
2.5509592e+00
2.6117632e+00
2.6634177e+00
2.6974627e+00
2.7065709e+00
2.6856036e+00
2.6312232e+00
2.5413999e+00
2.4152934e+00
2.2532208e+00
2.0569878e+00
1.8307509e+00
1.5813463e+00
1.3168189e+00
1.0436517e+00
7.6487835e-01
4.8056005e-01
1.9015384e-01
-1.0476077e-01
-3.9913372e-01
-6.8547360e-01
-9.5632182e-01
-1.2062152e+00
-1.4322056e+00
-1.6333180e+00
-1.8099172e+00
-1.9638350e+00
-2.0990176e+00
-2.2214618e+00
-2.3378013e+00
-2.4533387e+00
-2.5709539e+00
-2.6915914e+00
-2.8154989e+00
-2.9425541e+00
-3.0708613e+00
-3.1943122e+00
-3.3006361e+00
-3.3715944e+00
-3.3865505e+00
-3.3288771e+00
-3.1918101e+00
-2.9796913e+00
-2.7040614e+00
-2.3782120e+00
-2.0143887e+00
-1.6250106e+00
-1.2256836e+00
-8.3635055e-01
-4.7863896e-01
-1.7044538e-01
7.9229430e-02
2.7217608e-01
4.1871880e-01
5.3342187e-01
6.3166315e-01
7.2777162e-01
8.3360127e-01
9.5671350e-01
1.0984305e+00
1.2531406e+00
1.4103720e+00
1.5593403e+00
1.6935174e+00
1.8124727e+00
1.9200032e+00
2.0200632e+00
2.1135193e+00
2.1979965e+00
2.2704877e+00
2.3301456e+00
2.3785677e+00
2.4170762e+00
2.4433439e+00
2.4504072e+00
2.4288085e+00
2.3701060e+00
2.2697391e+00
2.1282231e+00
1.9502540e+00
1.7420022e+00
1.5081967e+00
1.2511671e+00
9.7263726e-01
6.7694576e-01
3.7328733e-01
7.5126374e-02
-2.0324511e-01
-4.5110414e-01
-6.6407476e-01
-8.4409185e-01
-9.9781865e-01
-1.1354402e+00
-1.2697344e+00
-1.4137710e+00
