# Supplementary material for: Characterization of the disruption of neural control strategies for dynamic fingertip forces from attractor reconstruction
Source: PLoS One. 2017 Feb 13;12(2):e0172025. doi: 10.1371/journal.pone.0172025 (PMC5305200; doi:10.1371/journal.pone.0172025)
Supplement: S2 File — Zip file containing the code to reproduce the results of our study. (ZIP) [file pone.0172025.s002.zip › PLOS_One_Code/tis_PD/y2_3.dat]

1.2561060e+00
1.6609568e+00
2.0561025e+00
2.4259448e+00
2.7507938e+00
3.0102155e+00
3.1890462e+00
3.2823368e+00
3.2961755e+00
3.2442726e+00
3.1426693e+00
3.0053384e+00
2.8421867e+00
2.6591678e+00
2.4591362e+00
2.2423034e+00
2.0060661e+00
1.7447263e+00
1.4501729e+00
1.1145160e+00
7.3413756e-01
3.1277345e-01
-1.3840072e-01
-6.0312553e-01
-1.0627263e+00
-1.4981240e+00
-1.8916982e+00
-2.2294532e+00
-2.5033369e+00
-2.7130578e+00
-2.8661594e+00
-2.9752615e+00
-3.0531573e+00
-3.1084291e+00
-3.1440523e+00
-3.1593911e+00
-3.1540176e+00
-3.1305956e+00
-3.0944905e+00
-3.0504956e+00
-2.9996590e+00
-2.9388416e+00
-2.8631323e+00
-2.7691456e+00
-2.6569016e+00
-2.5290188e+00
-2.3875530e+00
-2.2306107e+00
-2.0514752e+00
-1.8410038e+00
-1.5912499e+00
-1.2977850e+00
-9.5995508e-01
-5.8018425e-01
-1.6427723e-01
2.7679205e-01
7.2610217e-01
1.1636988e+00
1.5722855e+00
1.9419195e+00
2.2707959e+00
2.5622096e+00
2.8201391e+00
3.0463911e+00
3.2409734e+00
3.4049738e+00
3.5431374e+00
3.6632776e+00
3.7719372e+00
3.8688872e+00
3.9445860e+00
3.9830171e+00
3.9684680e+00
3.8918632e+00
3.7526508e+00
3.5558737e+00
3.3077872e+00
3.0136802e+00
2.6787244e+00
2.3102054e+00
1.9189091e+00
1.5179680e+00
1.1193576e+00
7.3077741e-01
3.5547579e-01
-5.7235934e-03
-3.5311701e-01
-6.8890802e-01
-1.0183584e+00
-1.3487382e+00
-1.6856880e+00
-2.0289040e+00
-2.3695878e+00
-2.6916088e+00
-2.9768170e+00
-3.2122382e+00
-3.3951853e+00
-3.5335736e+00
-3.6416516e+00
-3.7334584e+00
-3.8168557e+00
-3.8905734e+00
-3.9454651e+00
-3.9689987e+00
-3.9500280e+00
-3.8808286e+00
-3.7557863e+00
-3.5692447e+00
-3.3155427e+00
-2.9913351e+00
-2.5976078e+00
-2.1396501e+00
-1.6258616e+00
-1.0673771e+00
-4.7926438e-01
1.1820598e-01
7.0060170e-01
1.2435376e+00
1.7285434e+00
2.1474514e+00
2.5023671e+00
2.8011884e+00
3.0520307e+00
3.2601890e+00
3.4286400e+00
3.5608010e+00
3.6633986e+00
3.7468961e+00
3.8220076e+00
3.8942882e+00
3.9611824e+00
4.0141293e+00
4.0442853e+00
4.0477100e+00
4.0263606e+00
3.9847930e+00
3.9258512e+00
3.8484939e+00
3.7483801e+00
3.6199858e+00
3.4585949e+00
3.2610650e+00
3.0254453e+00
2.7501801e+00
2.4333932e+00
2.0726098e+00
1.6651465e+00
1.2087834e+00
7.0251489e-01
1.4826842e-01
-4.4590861e-01
-1.0627310e+00
-1.6753250e+00
-2.2516058e+00
-2.7629707e+00
-3.1935343e+00
-3.5446032e+00
-3.8316228e+00
-4.0754632e+00
-4.2930691e+00
-4.4924696e+00
-4.6740546e+00
-4.8356425e+00
-4.9765489e+00
-5.0975603e+00
-5.1975508e+00
-5.2703327e+00
-5.3052263e+00
-5.2915114e+00
-5.2235253e+00
-5.1033285e+00
-4.9402474e+00
-4.7478097e+00
-4.5391354e+00
-4.3231002e+00
-4.1033575e+00
-3.8795428e+00
-3.6481906e+00
-3.4021792e+00
-3.1298914e+00
-2.8164442e+00
-2.4482002e+00
-2.0184821e+00
-1.5301827e+00
-9.9336039e-01
-4.2059440e-01
1.7584459e-01
7.8371739e-01
1.3891291e+00
1.9759113e+00
2.5271504e+00
3.0282142e+00
3.4700429e+00
3.8510622e+00
4.1757150e+00
4.4492951e+00
4.6720496e+00
4.8367526e+00
4.9316287e+00
4.9467300e+00
4.8794614e+00
4.7357545e+00
4.5269353e+00
4.2655251e+00
3.9634670e+00
3.6336520e+00
3.2924691e+00
2.9602945e+00
2.6586898e+00
2.4054007e+00
2.2094650e+00
2.0685626e+00
1.9694011e+00
1.8905553e+00
1.8067305e+00
1.6936355e+00
1.5328333e+00
1.3158562e+00
1.0465371e+00
7.4017453e-01
4.1866788e-01
1.0283240e-01
-1.9431088e-01
-4.6923578e-01
-7.2400653e-01
-9.6009457e-01
-1.1739119e+00
-1.3564494e+00
-1.4975196e+00
-1.5926342e+00
-1.6484339e+00
-1.6828521e+00
-1.7190724e+00
-1.7764252e+00
-1.8637675e+00
-1.9787928e+00
-2.1118166e+00
-2.2501035e+00
-2.3804293e+00
-2.4902143e+00
-2.5686483e+00
-2.6085334e+00
-2.6078777e+00
-2.5692882e+00
-2.4964659e+00
-2.3896631e+00
-2.2431884e+00
-2.0467997e+00
-1.7902392e+00
-1.4681752e+00
-1.0829353e+00
-6.4439334e-01
-1.6832114e-01
3.2503872e-01
8.1165694e-01
1.2651187e+00
1.6605549e+00
1.9804707e+00
2.2193019e+00
2.3838539e+00
2.4892111e+00
2.5521357e+00
2.5854353e+00
2.5962076e+00
2.5879828e+00
2.5640313e+00
2.5289425e+00
2.4874744e+00
2.4418205e+00
2.3894419e+00
2.3229659e+00
2.2322152e+00
2.1072998e+00
1.9411871e+00
1.7305184e+00
1.4746833e+00
1.1745016e+00
8.3228871e-01
4.5403401e-01
5.2230514e-02
-3.5353049e-01
-7.3978751e-01
-1.0846712e+00
-1.3720778e+00
-1.5923013e+00
-1.7400297e+00
-1.8127513e+00
-1.8119537e+00
-1.7463546e+00
-1.6337037e+00
-1.4986759e+00
-1.3678023e+00
-1.2643460e+00
-1.2056021e+00
-1.2032181e+00
-1.2645083e+00
-1.3915722e+00
-1.5773186e+00
-1.8013665e+00
-2.0304141e+00
-2.2256627e+00
-2.3551776e+00
-2.4044701e+00
-2.3786590e+00
-2.2954949e+00
-2.1748359e+00
-2.0309788e+00
-1.8702730e+00
-1.6927799e+00
-1.4955140e+00
-1.2746576e+00
-1.0251934e+00
-7.3935444e-01
-4.0742681e-01
-2.2385659e-02
4.1440362e-01
8.9052813e-01
1.3845553e+00
1.8715213e+00
2.3294254e+00
2.7438751e+00
3.1082137e+00
3.4190921e+00
3.6715247e+00
3.8577388e+00
3.9698455e+00
4.0033615e+00
3.9594859e+00
3.8456693e+00
3.6743967e+00
3.4604056e+00
3.2175584e+00
2.9569351e+00
2.6863753e+00
2.4103954e+00
2.1298787e+00
1.8422811e+00
1.5433202e+00
1.2299112e+00
9.0287885e-01
5.6783130e-01
2.3337937e-01
-9.2634904e-02
-4.0670044e-01
-7.1037063e-01
-1.0069337e+00
-1.2958735e+00
-1.5696891e+00
-1.8164625e+00
-2.0266036e+00
-2.1984990e+00
-2.3390955e+00
-2.4600323e+00
-2.5731609e+00
-2.6885522e+00
-2.8148936e+00
-2.9600497e+00
-3.1300603e+00
-3.3265654e+00
-3.5439756e+00
-3.7687680e+00
-3.9832792e+00
-4.1732413e+00
-4.3339207e+00
-4.4697855e+00
-4.5881039e+00
-4.6916346e+00
-4.7749595e+00
-4.8252823e+00
-4.8257865e+00
-4.7589796e+00
-4.6086068e+00
-4.3608982e+00
-4.0067331e+00
-3.5448244e+00
-2.9843643e+00
-2.3454507e+00
-1.6565602e+00
-9.4964395e-01
-2.5472926e-01
4.0376389e-01
1.0080995e+00
1.5467753e+00
2.0144457e+00
2.4127970e+00
2.7507927e+00
3.0425218e+00
3.3027690e+00
3.5419054e+00
3.7622469e+00
3.9579230e+00
4.1184612e+00
4.2336531e+00
4.2967694e+00
4.3052186e+00
4.2599739e+00
4.1654869e+00
4.0301792e+00
3.8662184e+00
3.6878747e+00
3.5087451e+00
3.3384182e+00
3.1798286e+00
3.0290612e+00
2.8780537e+00
2.7185678e+00
2.5454225e+00
2.3578270e+00
2.1581883e+00
1.9490533e+00
1.7306707e+00
1.5012363e+00
1.2594249e+00
1.0071747e+00
7.5098551e-01
5.0130917e-01
2.7050779e-01
6.9961262e-02
-9.2741731e-02
-2.1524840e-01
-3.0010639e-01
-3.5348023e-01
-3.8367564e-01
-3.9937486e-01
-4.0782178e-01
-4.1441198e-01
-4.2469302e-01
-4.4742816e-01
-4.9603407e-01
-5.8680520e-01
-7.3415068e-01
-9.4416579e-01
-1.2089488e+00
-1.5052859e+00
-1.8002647e+00
-2.0617283e+00
-2.2671200e+00
-2.4054775e+00
-2.4733340e+00
-2.4697699e+00
-2.3947438e+00
-2.2504499e+00
-2.0427871e+00
-1.7808391e+00
-1.4743651e+00
-1.1307160e+00
-7.5351640e-01
-3.4523323e-01
8.7124435e-02
5.2737004e-01
9.5038528e-01
1.3272174e+00
1.6323341e+00
1.8502644e+00
1.9791422e+00
2.0291876e+00
2.0166865e+00
1.9574579e+00
1.8640167e+00
1.7466322e+00
1.6148102e+00
1.4765859e+00
1.3366674e+00
1.1961112e+00
1.0544587e+00
9.1260862e-01
7.7366586e-01
6.4042651e-01
5.1095218e-01
3.7577308e-01
2.1997702e-01
3.0333472e-02
-1.9632960e-01
-4.4876620e-01
-7.0407773e-01
-9.3605107e-01
-1.1235673e+00
-1.2544160e+00
-1.3247964e+00
-1.3378121e+00
-1.3025789e+00
-1.2328620e+00
-1.1439841e+00
-1.0484459e+00
-9.5244392e-01
-8.5587534e-01
-7.5656093e-01
-6.5634506e-01
-5.6518339e-01
-5.0078345e-01
-4.8436537e-01
-5.3490516e-01
-6.6388051e-01
-8.7157973e-01
-1.1457590e+00
-1.4632661e+00
-1.7943794e+00
-2.1084691e+00
-2.3790668e+00
-2.5870439e+00
-2.7220514e+00
-2.7830000e+00
-2.7773033e+00
-2.7179655e+00
-2.6190471e+00
-2.4915634e+00
-2.3413942e+00
-2.1697146e+00
-1.9760063e+00
-1.7624045e+00
-1.5362055e+00
-1.3081185e+00
-1.0876916e+00
-8.7981706e-01
-6.8454151e-01
-4.9916316e-01
-3.2012138e-01
-1.4317422e-01
3.7305490e-02
2.2778451e-01
4.3293018e-01
6.5232617e-01
8.7874730e-01
1.0992286e+00
1.2987623e+00
1.4650064e+00
1.5914689e+00
1.6776208e+00
1.7265641e+00
1.7420605e+00
1.7266255e+00
1.6817679e+00
1.6102021e+00
1.5181359e+00
1.4153768e+00
1.3130027e+00
1.2204283e+00
1.1435548e+00
1.0843432e+00
1.0413880e+00
1.0110444e+00
9.8882316e-01
9.7092458e-01
9.5590486e-01
9.4638339e-01
9.5008442e-01
9.7888709e-01
1.0453027e+00
1.1576212e+00
1.3159134e+00
1.5106396e+00
1.7245871e+00
1.9374528e+00
2.1309145e+00
2.2914113e+00
2.4091840e+00
2.4753368e+00
2.4808688e+00
2.4196199e+00
2.2926370e+00
2.1097605e+00
1.8867216e+00
1.6392573e+00
1.3771004e+00
1.1006506e+00
8.0208516e-01
4.7056460e-01
9.9120902e-02
-3.0967116e-01
-7.4104720e-01
-1.1688493e+00
-1.5594007e+00
-1.8778002e+00
-2.0956793e+00
-2.1987411e+00
-2.1913545e+00
-2.0953850e+00
-1.9426960e+00
-1.7644474e+00
-1.5826124e+00
-1.4080152e+00
-1.2447432e+00
-1.0962492e+00
-9.6825180e-01
-8.6736835e-01
-7.9770040e-01
-7.5825892e-01
-7.4319786e-01
-7.4508884e-01
-7.5897819e-01
-7.8347038e-01
-8.1760134e-01
-8.5686997e-01
-8.9248441e-01
-9.1438175e-01
-9.1566672e-01
-8.9540206e-01
-8.5765309e-01
-8.0738644e-01
-7.4630372e-01
-6.7145362e-01
-5.7700086e-01
-4.5707359e-01
-3.0721798e-01
-1.2406416e-01
9.5177062e-02
3.5192851e-01
6.4381305e-01
9.6130580e-01
1.2859265e+00
1.5927521e+00
1.8567116e+00
2.0586095e+00
2.1874057e+00
2.2386238e+00
2.2113403e+00
2.1064339e+00
1.9272311e+00
1.6820558e+00
1.3866870e+00
1.0635906e+00
7.3658042e-01
4.2378925e-01
1.3361559e-01
-1.3421440e-01
-3.8384832e-01
-6.1786528e-01
-8.3440739e-01
-1.0285946e+00
-1.1965728e+00
-1.3381950e+00
-1.4560695e+00
-1.5525352e+00
-1.6278598e+00
-1.6814843e+00
-1.7149183e+00
-1.7326154e+00
-1.7386006e+00
-1.7311133e+00
-1.7003826e+00
-1.6323490e+00
-1.5159184e+00
-1.3487005e+00
-1.1380134e+00
-8.9736051e-01
-6.4086873e-01
-3.7879480e-01
-1.1632196e-01
1.4420697e-01
3.9956929e-01
6.4329181e-01
8.6663951e-01
1.0624306e+00
1.2283981e+00
1.3668103e+00
1.4807407e+00
1.5711578e+00
1.6381625e+00
1.6849761e+00
1.7203738e+00
1.7568482e+00
1.8054300e+00
1.8708296e+00
1.9506803e+00
2.0394995e+00
2.1336741e+00
2.2328304e+00
2.3368473e+00
2.4417360e+00
2.5374567e+00
2.6085639e+00
2.6370801e+00
2.6061770e+00
2.5032028e+00
2.3210061e+00
2.0571408e+00
1.7121696e+00
1.2894254e+00
7.9696276e-01
2.4965891e-01
-3.3120332e-01
-9.2136620e-01
-1.4978415e+00
-2.0413245e+00
-2.5362635e+00
-2.9705199e+00
-3.3367662e+00
-3.6355239e+00
-3.8775529e+00
-4.0830175e+00
-4.2763673e+00
-4.4785776e+00
-4.7004379e+00
-4.9401751e+00
-5.1862108e+00
-5.4227157e+00
-5.6340462e+00
-5.8059581e+00
-5.9246669e+00
-5.9760307e+00
-5.9466747e+00
-5.8276486e+00
-5.6184296e+00
-5.3273318e+00
-4.9674924e+00
-4.5521724e+00
-4.0929754e+00
-3.6010050e+00
-3.0887706e+00
-2.5703672e+00
-2.0583172e+00
-1.5582978e+00
-1.0658340e+00
-5.6829506e-01
-5.1890164e-02
4.8998775e-01
1.0520060e+00
1.6189164e+00
2.1729601e+00
2.7011397e+00
3.1974740e+00
3.6602918e+00
4.0887561e+00
4.4824473e+00
4.8438043e+00
5.1797464e+00
5.4995059e+00
5.8094299e+00
6.1082703e+00
6.3862339e+00
6.6283655e+00
6.8200803e+00
6.9522741e+00
7.0245554e+00
7.0454090e+00
7.0283989e+00
6.9857489e+00
6.9227651e+00
6.8358602e+00
6.7142445e+00
6.5432989e+00
6.3076875e+00
5.9935961e+00
5.5904614e+00
5.0928403e+00
4.5026047e+00
3.8305055e+00
3.0958593e+00
2.3243762e+00
1.5454179e+00
7.8970729e-01
8.7075867e-02
-5.3665673e-01
-1.0634959e+00
-1.4868706e+00
-1.8139933e+00
-2.0656464e+00
-2.2728115e+00
-2.4710898e+00
-2.6943516e+00
-2.9691192e+00
-3.3111932e+00
-3.7246525e+00
-4.2014973e+00
-4.7207845e+00
-5.2489275e+00
-5.7438980e+00
-6.1634594e+00
-6.4745534e+00
-6.6603160e+00
-6.7219426e+00
-6.6743382e+00
-6.5377365e+00
-6.3301568e+00
-6.0645759e+00
-5.7502190e+00
-5.3939725e+00
-4.9996639e+00
-4.5671056e+00
-4.0937059e+00
-3.5787293e+00
-3.0276372e+00
-2.4535509e+00
-1.8743525e+00
-1.3064441e+00
-7.5883314e-01
-2.3165457e-01
2.8004325e-01
7.8064578e-01
1.2707359e+00
1.7475146e+00
2.2067900e+00
2.6442762e+00
3.0557994e+00
3.4367551e+00
3.7809884e+00
4.0799616e+00
4.3236652e+00
4.5036171e+00
4.6162591e+00
4.6639508e+00
4.6522290e+00
4.5858487e+00
4.4680319e+00
4.3037885e+00
4.1032824e+00
3.8812832e+00
3.6528499e+00
3.4281881e+00
3.2095185e+00
2.9914077e+00
2.7641628e+00
2.5181060e+00
2.2459444e+00
1.9419898e+00
1.6000811e+00
1.2136109e+00
7.7890603e-01
2.9967002e-01
-2.1140168e-01
-7.3614226e-01
-1.2577604e+00
-1.7659508e+00
-2.2565871e+00
-2.7270491e+00
-3.1715753e+00
-3.5803800e+00
-3.9427155e+00
-4.2510191e+00
-4.5031327e+00
-4.7014529e+00
-4.8498597e+00
-4.9504375e+00
-5.0019735e+00
-5.0008928e+00
-4.9433052e+00
-4.8261816e+00
-4.6473009e+00
-4.4052047e+00
-4.0998281e+00
-3.7333575e+00
-3.3110251e+00
-2.8417507e+00
-2.3377798e+00
-1.8125013e+00
-1.2773628e+00
-7.4013850e-01
-2.0599762e-01
3.1955255e-01
8.2885832e-01
1.3137085e+00
1.7688008e+00
2.1932916e+00
2.5886953e+00
2.9547908e+00
3.2869066e+00
3.5772305e+00
3.8197393e+00
4.0153437e+00
4.1735375e+00
4.3089553e+00
4.4342376e+00
4.5530255e+00
4.6571561e+00
4.7296352e+00
4.7511537e+00
4.7058600e+00
4.5835243e+00
4.3784605e+00
4.0879598e+00
3.7130929e+00
3.2623121e+00
2.7551024e+00
2.2216429e+00
1.6963352e+00
1.2075591e+00
7.6955328e-01
3.8084857e-01
2.8882132e-02
-3.0299532e-01
-6.3025608e-01
-9.6557468e-01
-1.3193774e+00
-1.6995153e+00
-2.1088755e+00
-2.5426295e+00
-2.9875510e+00
-3.4246387e+00
-3.8343516e+00
-4.2018638e+00
-4.5196795e+00
-4.7871419e+00
-5.0085361e+00
-5.1918545e+00
-5.3486870e+00
-5.4931864e+00
-5.6376328e+00
-5.7853074e+00
-5.9246999e+00
-6.0289628e+00
-6.0620182e+00
-5.9898299e+00
-5.7925792e+00
-5.4721566e+00
-5.0511159e+00
-4.5635508e+00
-4.0427825e+00
-3.5122168e+00
-2.9828727e+00
-2.4564420e+00
-1.9300474e+00
-1.3993081e+00
-8.5897036e-01
-3.0321132e-01
2.7182741e-01
8.6357302e-01
1.4603160e+00
2.0435903e+00
2.5948933e+00
3.1026652e+00
3.5652518e+00
3.9881272e+00
4.3776072e+00
4.7355394e+00
5.0580516e+00
5.3381359e+00
5.5693891e+00
5.7481879e+00
5.8736377e+00
5.9466000e+00
5.9693994e+00
5.9466656e+00
5.8863638e+00
5.7995250e+00
5.6976383e+00
5.5881362e+00
5.4706513e+00
5.3373847e+00
5.1781720e+00
4.9868482e+00
4.7642250e+00
4.5157803e+00
4.2465786e+00
3.9581118e+00
3.6496994e+00
3.3227969e+00
2.9842439e+00
2.6457519e+00
2.3197578e+00
2.0142233e+00
1.7297967e+00
1.4611224e+00
1.2010365e+00
9.4425452e-01
6.8777820e-01
4.2863043e-01
1.6222421e-01
-1.1658828e-01
-4.1080367e-01
-7.1932701e-01
-1.0379066e+00
-1.3630457e+00
-1.6958874e+00
-2.0424222e+00
-2.4096198e+00
-2.8003448e+00
-3.2101339e+00
-3.6274323e+00
-4.0371777e+00
-4.4255284e+00
-4.7823795e+00
-5.0999911e+00
-5.3692056e+00
-5.5765550e+00
-5.7051021e+00
-5.7390913e+00
-5.6690635e+00
-5.4939362e+00
-5.2200577e+00
-4.8594921e+00
-4.4285415e+00
-3.9459855e+00
-3.4306218e+00
-2.8981329e+00
-2.3579868e+00
-1.8120957e+00
-1.2566463e+00
-6.8682422e-01
-1.0279139e-01
4.8555589e-01
1.0579600e+00
1.5888910e+00
2.0561999e+00
2.4476206e+00
2.7607555e+00
2.9983802e+00
3.1646457e+00
3.2649685e+00
3.3078099e+00
3.3051215e+00
3.2699647e+00
3.2124356e+00
3.1363924e+00
3.0390976e+00
2.9143017e+00
2.7569619e+00
2.5663419e+00
2.3452866e+00
2.0963975e+00
1.8189719e+00
1.5107946e+00
1.1742071e+00
8.2073446e-01
4.6893080e-01
1.3574687e-01
-1.7259279e-01
-4.6347605e-01
-7.5250323e-01
-1.0535029e+00
-1.3701829e+00
-1.6940732e+00
-2.0094039e+00
-2.3014455e+00
-2.5630073e+00
-2.7957779e+00
-3.0075416e+00
-3.2087254e+00
-3.4102082e+00
-3.6219132e+00
-3.8513165e+00
-4.1014742e+00
-4.3682433e+00
-4.6374548e+00
-4.8847234e+00
-5.0802776e+00
-5.1976751e+00
-5.2217931e+00
-5.1518275e+00
-4.9990368e+00
-4.7822164e+00
-4.5232326e+00
-4.2427751e+00
-3.9561975e+00
-3.6702177e+00
-3.3814116e+00
-3.0770245e+00
-2.7384935e+00
-2.3478774e+00
-1.8958170e+00
-1.3871070e+00
-8.3992056e-01
-2.7848094e-01
2.7688140e-01
8.1667574e-01
1.3424931e+00
1.8618567e+00
2.3823106e+00
2.9077970e+00
3.4374094e+00
3.9652389e+00
4.4799905e+00
4.9644556e+00
5.3968405e+00
5.7556378e+00
6.0266598e+00
6.2081897e+00
6.3109460e+00
6.3527415e+00
6.3504516e+00
6.3130014e+00
6.2386030e+00
6.1175527e+00
5.9390035e+00
5.6974496e+00
5.3946135e+00
5.0364635e+00
4.6298522e+00
4.1829509e+00
3.7083816e+00
3.2242158e+00
2.7499057e+00
2.2991109e+00
1.8742199e+00
1.4660701e+00
1.0591493e+00
6.3986249e-01
2.0370623e-01
-2.4244890e-01
-6.8360337e-01
-1.1027693e+00
-1.4865349e+00
-1.8278939e+00
-2.1264270e+00
-2.3871336e+00
-2.6186484e+00
-2.8313306e+00
-3.0359255e+00
-3.2420898e+00
-3.4550787e+00
-3.6715692e+00
-3.8785058e+00
-4.0568084e+00
-4.1873142e+00
-4.2551260e+00
-4.2508906e+00
-4.1699261e+00
-4.0108575e+00
-3.7749224e+00
-3.4659499e+00
-3.0901287e+00
-2.6551256e+00
-2.1690591e+00
-1.6400556e+00
-1.0771007e+00
-4.9227825e-01
9.7399099e-02
6.7130192e-01
1.2101021e+00
1.7012363e+00
2.1410142e+00
2.5321053e+00
2.8783621e+00
3.1805441e+00
3.4361026e+00
3.6434112e+00
3.8070669e+00
3.9395818e+00
4.0573797e+00
4.1734710e+00
4.2917689e+00
4.4063067e+00
4.5044385e+00
4.5707271e+00
4.5892473e+00
4.5442892e+00
4.4207502e+00
4.2059173e+00
3.8938571e+00
3.4910792e+00
3.0190138e+00
2.5095182e+00
1.9948433e+00
1.4977755e+00
1.0268580e+00
5.7795376e-01
1.4027981e-01
-2.9698359e-01
-7.4134037e-01
-1.1975614e+00
-1.6693623e+00
-2.1590223e+00
-2.6640616e+00
-3.1726718e+00
-3.6616697e+00
-4.1006063e+00
-4.4614419e+00
-4.7281072e+00
-4.9002791e+00
-4.9907169e+00
-5.0195274e+00
-5.0088112e+00
-4.9791839e+00
-4.9478715e+00
-4.9275165e+00
-4.9253327e+00
-4.9427750e+00
-4.9760769e+00
-5.0179399e+00
-5.0599592e+00
-5.0941346e+00
-5.1118395e+00
-5.1008710e+00
-5.0433505e+00
-4.9169420e+00
-4.6999002e+00
-4.3782963e+00
-3.9520454e+00
-3.4362753e+00
-2.8570342e+00
-2.2440579e+00
-1.6252071e+00
-1.0248945e+00
-4.6426380e-01
4.0866869e-02
4.8505866e-01
8.7743892e-01
1.2401209e+00
1.5996563e+00
1.9756041e+00
2.3726994e+00
2.7807263e+00
3.1814310e+00
3.5579167e+00
3.9004352e+00
4.2049518e+00
4.4672600e+00
4.6794648e+00
4.8321813e+00
4.9200855e+00
4.9470226e+00
