# Supplementary material for: Characterization of the disruption of neural control strategies for dynamic fingertip forces from attractor reconstruction
Source: PLoS One. 2017 Feb 13;12(2):e0172025. doi: 10.1371/journal.pone.0172025 (PMC5305200; doi:10.1371/journal.pone.0172025)
Supplement: S2 File — Zip file containing the code to reproduce the results of our study. (ZIP) [file pone.0172025.s002.zip › PLOS_One_Code/tis_PD/y3_1.dat]

-3.3331761e-01
-3.5085729e-01
-3.4985252e-01
-3.1425302e-01
-2.3666299e-01
-1.1791044e-01
3.5231233e-02
2.1231183e-01
4.0070930e-01
5.8708696e-01
7.5960881e-01
9.1037876e-01
1.0367331e+00
1.1404395e+00
1.2250196e+00
1.2927184e+00
1.3429418e+00
1.3729780e+00
1.3805041e+00
1.3661304e+00
1.3337541e+00
1.2879326e+00
1.2301840e+00
1.1575974e+00
1.0655692e+00
9.5288402e-01
8.2498539e-01
6.9252115e-01
5.6618857e-01
4.5186811e-01
3.4940606e-01
2.5534543e-01
1.6707804e-01
8.5146244e-02
1.2156223e-02
-5.0516475e-02
-1.0524272e-01
-1.5714155e-01
-2.0953589e-01
-2.5931743e-01
-2.9665816e-01
-3.1044518e-01
-2.9597126e-01
-2.5918216e-01
-2.1445252e-01
-1.7793649e-01
-1.6123632e-01
-1.6871259e-01
-1.9869126e-01
-2.4662563e-01
-3.0762524e-01
-3.7690739e-01
-4.4881837e-01
-5.1618004e-01
-5.7129789e-01
-6.0861727e-01
-6.2723824e-01
-6.3100386e-01
-6.2590337e-01
-6.1681495e-01
-6.0571854e-01
-5.9207897e-01
-5.7458413e-01
-5.5276285e-01
-5.2758344e-01
-5.0110660e-01
-4.7576345e-01
-4.5386095e-01
-4.3752007e-01
-4.2852214e-01
-4.2726199e-01
-4.3099235e-01
-4.3312675e-01
-4.2544810e-01
-4.0277728e-01
-3.6700226e-01
-3.2711689e-01
-2.9469125e-01
-2.7766832e-01
-2.7641387e-01
-2.8409089e-01
-2.9080968e-01
-2.8904678e-01
-2.7707801e-01
-2.5843737e-01
-2.3808716e-01
-2.1807309e-01
-1.9579356e-01
-1.6623327e-01
-1.2628195e-01
-7.7379720e-02
-2.4141580e-02
3.0195139e-02
8.8195563e-02
1.5885842e-01
2.5314907e-01
3.7717390e-01
5.2806002e-01
6.9552360e-01
8.6725672e-01
1.0334383e+00
1.1874835e+00
1.3241465e+00
1.4380820e+00
1.5245379e+00
1.5811698e+00
1.6088137e+00
1.6100967e+00
1.5868139e+00
1.5383309e+00
1.4625271e+00
1.3585084e+00
1.2290232e+00
1.0812614e+00
9.2593165e-01
7.7504473e-01
6.3926081e-01
5.2595201e-01
4.3858119e-01
3.7722468e-01
3.3938074e-01
3.1961835e-01
3.0799103e-01
2.8990694e-01
2.4984726e-01
1.7746755e-01
7.2081858e-02
-5.7285585e-02
-1.9612535e-01
-3.3026697e-01
-4.5007156e-01
-5.5139278e-01
-6.3369385e-01
-6.9697974e-01
-7.3995566e-01
-7.6097231e-01
-7.6053266e-01
-7.4240327e-01
-7.1207585e-01
-6.7426312e-01
-6.3181414e-01
-5.8673877e-01
-5.4196877e-01
-5.0181468e-01
-4.7044429e-01
-4.4963642e-01
-4.3758127e-01
-4.2975963e-01
-4.2167641e-01
-4.1162471e-01
-4.0117974e-01
-3.9296309e-01
-3.8765304e-01
-3.8292202e-01
-3.7555808e-01
-3.6536309e-01
-3.5740521e-01
-3.6005818e-01
-3.7964512e-01
-4.1514801e-01
-4.5636964e-01
-4.8701697e-01
-4.9131867e-01
-4.6017183e-01
-3.9326350e-01
-2.9710116e-01
-1.8126653e-01
-5.5194358e-02
7.2923016e-02
1.9527059e-01
3.0382135e-01
3.9156650e-01
4.5450727e-01
4.9243911e-01
5.0772826e-01
5.0298468e-01
4.7961081e-01
4.3837730e-01
3.8116753e-01
3.1232182e-01
2.3867754e-01
1.6793766e-01
1.0568748e-01
5.2785539e-02
5.3865316e-03
-4.1977656e-02
-9.2417247e-02
-1.4476223e-01
-1.9521130e-01
-2.4124682e-01
-2.8432964e-01
-3.2895343e-01
-3.7914908e-01
-4.3552358e-01
-4.9506386e-01
-5.5377703e-01
-6.0996078e-01
-6.6526259e-01
-7.2269162e-01
-7.8316518e-01
-8.4308275e-01
-8.9493302e-01
-9.3095599e-01
-9.4721015e-01
-9.4477938e-01
-9.2744979e-01
-8.9828479e-01
-8.5798471e-01
-8.0584121e-01
-7.4180009e-01
-6.6751817e-01
-5.8554635e-01
-4.9753913e-01
-4.0319700e-01
-3.0106465e-01
-1.9083110e-01
-7.5424651e-02
3.8917901e-02
1.4491862e-01
2.3726023e-01
3.1439366e-01
3.7832350e-01
4.3249578e-01
4.7916509e-01
5.1888585e-01
5.5320681e-01
5.8790486e-01
6.3289888e-01
6.9794857e-01
7.8713420e-01
8.9639143e-01
1.0161988e+00
1.1375103e+00
1.2562323e+00
1.3725563e+00
1.4858724e+00
1.5899464e+00
1.6727481e+00
1.7212796e+00
1.7279003e+00
1.6936111e+00
1.6258677e+00
1.5326979e+00
1.4179496e+00
1.2811515e+00
1.1212360e+00
9.4057923e-01
7.4603229e-01
5.4611235e-01
3.4693661e-01
1.5077007e-01
-4.1624990e-02
-2.2734528e-01
-3.9980401e-01
-5.5072884e-01
-6.7444536e-01
-7.7133559e-01
-8.4767252e-01
-9.1190556e-01
-9.7033259e-01
-1.0251836e+00
-1.0761484e+00
-1.1238802e+00
-1.1721588e+00
-1.2263558e+00
-1.2893742e+00
-1.3585447e+00
-1.4260470e+00
-1.4827612e+00
-1.5228521e+00
-1.5455932e+00
-1.5530885e+00
-1.5459852e+00
-1.5209076e+00
-1.4718334e+00
-1.3942491e+00
-1.2886459e+00
-1.1607364e+00
-1.0184529e+00
-8.6782207e-01
-7.1030886e-01
-5.4339204e-01
-3.6400292e-01
-1.7207841e-01
2.8578831e-02
2.3223839e-01
4.3365206e-01
6.2878174e-01
8.1361660e-01
9.8257394e-01
1.1282874e+00
1.2433975e+00
1.3234064e+00
1.3689089e+00
1.3856081e+00
1.3814000e+00
1.3618309e+00
1.3271474e+00
1.2732171e+00
1.1953321e+00
1.0919957e+00
9.6649522e-01
8.2582750e-01
6.7819653e-01
5.3087987e-01
3.8940323e-01
2.5782692e-01
1.3927741e-01
3.5856450e-02
-5.1877691e-02
-1.2468962e-01
-1.8324709e-01
-2.2647708e-01
-2.5108370e-01
-2.5303985e-01
-2.3050260e-01
-1.8581299e-01
-1.2440754e-01
-5.1305773e-02
3.1872270e-02
1.2671109e-01
2.3419965e-01
3.5005638e-01
4.6344569e-01
5.6069587e-01
6.3124002e-01
6.7151227e-01
6.8443915e-01
6.7522936e-01
6.4669787e-01
5.9754670e-01
5.2432898e-01
4.2505664e-01
3.0201324e-01
1.6234762e-01
1.6139062e-02
-1.2695822e-01
-2.6027155e-01
-3.8025031e-01
-4.8457349e-01
-5.7038680e-01
-6.3487182e-01
-6.7802284e-01
-7.0493045e-01
-7.2494825e-01
-7.4756570e-01
-7.7741230e-01
-8.1177342e-01
-8.4230818e-01
-8.5941846e-01
-8.5592478e-01
-8.2796179e-01
-7.7363518e-01
-6.9162748e-01
-5.8175483e-01
-4.4744290e-01
-2.9755354e-01
-1.4469691e-01
-8.0802564e-05
1.3155260e-01
2.5277218e-01
3.6909622e-01
4.8273534e-01
5.8923805e-01
6.7914436e-01
7.4299530e-01
7.7645703e-01
7.8268158e-01
7.7051973e-01
7.4995440e-01
7.2816216e-01
7.0836258e-01
6.9073581e-01
6.7360379e-01
6.5385265e-01
6.2664273e-01
5.8560977e-01
5.2517670e-01
4.4466769e-01
3.5113728e-01
2.5775593e-01
1.7791076e-01
1.1877002e-01
7.8467431e-02
4.8199732e-02
1.7397334e-02
-2.1003330e-02
-6.7626178e-02
-1.1713877e-01
-1.6135660e-01
-1.9312179e-01
-2.0942155e-01
-2.1246583e-01
-2.0815947e-01
-2.0354618e-01
-2.0546456e-01
-2.2033257e-01
-2.5334943e-01
-3.0664976e-01
-3.7774093e-01
-4.5983195e-01
-5.4453510e-01
-6.2559597e-01
-7.0114059e-01
-7.7293196e-01
-8.4345427e-01
-9.1289841e-01
-9.7774839e-01
-1.0315902e+00
-1.0673657e+00
-1.0792794e+00
-1.0632307e+00
-1.0164018e+00
-9.3740094e-01
-8.2763804e-01
-6.9318926e-01
-5.4510828e-01
-3.9645262e-01
-2.5687852e-01
-1.2825454e-01
-4.5325559e-03
1.2359968e-01
2.6172365e-01
4.0660247e-01
5.4663777e-01
6.6777521e-01
7.6055668e-01
8.2331513e-01
8.5984613e-01
8.7418098e-01
8.6678797e-01
8.3460648e-01
7.7414053e-01
6.8513270e-01
5.7226722e-01
4.4355501e-01
3.0682450e-01
1.6787998e-01
3.2155003e-02
-9.2392514e-02
-1.9503924e-01
-2.6611267e-01
-3.0211454e-01
-3.0768899e-01
-2.9278007e-01
-2.6752848e-01
-2.3858648e-01
-2.0871439e-01
-1.7916007e-01
-1.5241789e-01
-1.3276517e-01
-1.2426030e-01
-1.2824700e-01
-1.4234078e-01
-1.6144646e-01
-1.8019948e-01
-1.9533617e-01
-2.0657738e-01
-2.1598058e-01
-2.2670607e-01
-2.4206654e-01
-2.6532405e-01
-3.0001240e-01
-3.4980892e-01
-4.1713785e-01
-5.0098938e-01
-5.9564903e-01
-6.9176561e-01
-7.7953387e-01
-8.5206193e-01
-9.0668380e-01
-9.4343160e-01
-9.6188124e-01
-9.5884734e-01
-9.2927725e-01
-8.7039612e-01
-7.8564927e-01
-6.8417033e-01
-5.7534305e-01
-4.6284014e-01
-3.4332145e-01
-2.1107372e-01
-6.4935527e-02
8.7796000e-02
2.3306010e-01
3.5585258e-01
4.4653384e-01
5.0420518e-01
5.3570147e-01
5.5160634e-01
5.6232372e-01
5.7612470e-01
5.9878785e-01
6.3338285e-01
6.7922645e-01
7.3039283e-01
7.7562349e-01
8.0131966e-01
7.9692775e-01
7.5982113e-01
6.9675607e-01
6.2069723e-01
5.4452383e-01
4.7563757e-01
4.1514210e-01
3.6145253e-01
3.1457478e-01
2.7741584e-01
2.5343590e-01
2.4271666e-01
2.3964249e-01
2.3427126e-01
2.1663313e-01
1.8117821e-01
1.2892483e-01
6.6670175e-02
4.4997545e-03
-4.6465265e-02
-7.5014854e-02
-6.9957079e-02
-2.0809944e-02
7.9879454e-02
2.3309456e-01
4.3077068e-01
6.5616021e-01
8.8770539e-01
1.1047869e+00
1.2923979e+00
1.4426056e+00
1.5531555e+00
1.6255446e+00
1.6645014e+00
1.6784244e+00
1.6785930e+00
1.6759990e+00
1.6773660e+00
1.6833312e+00
1.6902439e+00
1.6940318e+00
1.6930639e+00
1.6879463e+00
1.6785120e+00
1.6603731e+00
1.6238912e+00
1.5567638e+00
1.4487609e+00
1.2955800e+00
1.0996230e+00
8.6778500e-01
6.0807184e-01
3.2730309e-01
3.1373124e-02
-2.7256307e-01
-5.7474973e-01
-8.6447221e-01
-1.1335095e+00
-1.3782612e+00
-1.5988903e+00
-1.7964521e+00
-1.9701456e+00
-2.1162956e+00
-2.2294540e+00
-2.3047924e+00
-2.3402831e+00
-2.3373688e+00
-2.2996462e+00
-2.2303350e+00
-2.1305471e+00
-2.0000596e+00
-1.8400840e+00
-1.6558793e+00
-1.4575538e+00
-1.2586200e+00
-1.0729974e+00
-9.1227048e-01
-7.8462866e-01
-6.9490003e-01
-6.4412042e-01
-6.2826294e-01
-6.3751243e-01
-6.5806146e-01
-6.7679978e-01
-6.8644130e-01
-6.8763349e-01
-6.8674979e-01
-6.9114890e-01
-7.0500619e-01
-7.2800768e-01
-7.5722554e-01
-7.9023172e-01
-8.2644831e-01
-8.6538777e-01
-9.0364747e-01
-9.3409446e-01
-9.4891864e-01
-9.4466741e-01
-9.2519804e-01
-8.9986566e-01
-8.7823466e-01
-8.6529729e-01
-8.6014242e-01
-8.5797262e-01
-8.5312502e-01
-8.4051626e-01
-8.1466080e-01
-7.6781023e-01
-6.8978838e-01
-5.7099759e-01
-4.0777207e-01
-2.0700433e-01
1.3660185e-02
2.3153311e-01
4.2802668e-01
5.9604253e-01
7.4110254e-01
8.7578046e-01
1.0115718e+00
1.1535727e+00
1.3005194e+00
1.4485339e+00
1.5944331e+00
1.7357315e+00
1.8683452e+00
1.9851960e+00
2.0774948e+00
2.1378718e+00
2.1630741e+00
2.1540803e+00
2.1132878e+00
2.0408945e+00
1.9333191e+00
1.7848209e+00
1.5912925e+00
1.3538194e+00
1.0795443e+00
7.7929538e-01
4.6429140e-01
1.4488346e-01
-1.6822040e-01
-4.6235794e-01
-7.2314195e-01
-9.3712976e-01
-1.0954499e+00
-1.1956879e+00
-1.2407308e+00
-1.2359897e+00
-1.1872973e+00
-1.1004786e+00
-9.8227144e-01
-8.4171283e-01
-6.9064736e-01
-5.4192379e-01
-4.0520921e-01
-2.8294401e-01
-1.7003917e-01
-5.8210519e-02
5.8225303e-02
1.7910251e-01
2.9902496e-01
4.1042507e-01
5.0666388e-01
5.8322733e-01
6.3671986e-01
6.6341265e-01
6.5948141e-01
6.2313098e-01
5.5684989e-01
4.6789381e-01
3.6623505e-01
2.6106949e-01
1.5866369e-01
6.3383134e-02
-1.9701688e-02
-8.3842217e-02
-1.2245544e-01
-1.3233023e-01
-1.1591936e-01
-8.1209677e-02
-3.8946450e-02
1.8043869e-03
3.7464085e-02
7.0412222e-02
1.0565768e-01
1.4648598e-01
1.9236363e-01
2.3998745e-01
2.8578973e-01
3.2745708e-01
3.6360977e-01
3.9298551e-01
4.1483403e-01
4.3076913e-01
4.4644309e-01
4.7051525e-01
5.1017826e-01
5.6616916e-01
6.3130783e-01
6.9336065e-01
7.3980755e-01
7.6219449e-01
7.5865368e-01
7.3327219e-01
6.9247910e-01
6.4111466e-01
5.8093691e-01
5.1181450e-01
4.3371241e-01
3.4731161e-01
2.5252676e-01
1.4656362e-01
2.4239506e-02
-1.1868647e-01
-2.8143026e-01
-4.5640634e-01
-6.3109592e-01
-7.9239360e-01
-9.3080085e-01
-1.0422588e+00
-1.1270029e+00
-1.1866230e+00
-1.2217370e+00
-1.2321632e+00
-1.2191354e+00
-1.1869223e+00
-1.1415743e+00
-1.0875081e+00
-1.0250061e+00
-9.5086355e-01
-8.6172460e-01
-7.5768235e-01
-6.4347809e-01
-5.2621738e-01
-4.1115262e-01
-2.9887884e-01
-1.8665495e-01
-7.3174292e-02
3.7566471e-02
1.3717610e-01
2.1787028e-01
2.7753929e-01
3.2127047e-01
3.5812300e-01
3.9501152e-01
4.3203098e-01
4.6286153e-01
4.7981367e-01
4.7955719e-01
4.6544228e-01
4.4475145e-01
4.2282654e-01
3.9863653e-01
3.6528889e-01
3.1497648e-01
2.4445770e-01
1.5703077e-01
6.0230308e-02
-3.7838674e-02
-1.3028221e-01
-2.1084654e-01
-2.7281027e-01
-3.0932012e-01
-3.1586561e-01
-2.9339451e-01
-2.4929576e-01
-1.9501281e-01
-1.4166381e-01
-9.6010738e-02
-5.8671447e-02
-2.5479969e-02
9.0250528e-03
4.8691975e-02
9.5228604e-02
1.4918032e-01
2.1044319e-01
2.7756498e-01
3.4648501e-01
4.1003440e-01
4.5944136e-01
4.8754796e-01
4.9161400e-01
4.7365215e-01
4.3808096e-01
3.8850124e-01
3.2605059e-01
2.5044978e-01
1.6264311e-01
6.6727864e-02
-3.0422095e-02
-1.2170526e-01
-2.0303662e-01
-2.7522698e-01
-3.4291198e-01
-4.1086456e-01
-4.8025463e-01
-5.4783283e-01
-6.0884999e-01
-6.6141290e-01
-7.0866772e-01
-7.5696788e-01
-8.1143781e-01
-8.7225170e-01
-9.3407647e-01
-9.8849702e-01
-1.0273509e+00
-1.0449878e+00
-1.0384806e+00
-1.0062203e+00
-9.4701321e-01
-8.6140175e-01
-7.5388981e-01
-6.3333960e-01
-5.1074245e-01
-3.9546138e-01
-2.9183176e-01
-1.9859358e-01
-1.1212208e-01
-3.0844162e-02
4.3094298e-02
1.0620476e-01
1.5769310e-01
2.0116762e-01
2.4189194e-01
2.8177262e-01
3.1693574e-01
3.4043282e-01
3.4773408e-01
3.4061614e-01
3.2702651e-01
3.1744145e-01
3.2012038e-01
3.3813663e-01
3.6963581e-01
4.1031656e-01
4.5593345e-01
5.0324356e-01
5.4918337e-01
5.8955994e-01
6.1917264e-01
6.3397498e-01
6.3378337e-01
6.2322071e-01
6.0960522e-01
5.9872307e-01
5.9141986e-01
5.8365906e-01
5.6988674e-01
5.4691898e-01
5.1550796e-01
4.7881424e-01
4.3938968e-01
3.9715996e-01
3.4969692e-01
2.9439007e-01
2.3113468e-01
1.6334874e-01
9.5711391e-02
3.0334185e-02
-3.4434387e-02
-1.0080821e-01
-1.6689966e-01
-2.2514720e-01
-2.6578969e-01
-2.8293382e-01
-2.7833616e-01
-2.6007251e-01
-2.3753586e-01
-2.1647011e-01
-1.9706779e-01
-1.7592191e-01
-1.4994222e-01
-1.1884301e-01
-8.4173321e-02
-4.6170199e-02
-1.7101368e-03
5.4489865e-02
1.2607287e-01
2.1145208e-01
3.0319193e-01
3.9065586e-01
4.6373770e-01
5.1539015e-01
5.4210590e-01
5.4300996e-01
5.1924651e-01
4.7485930e-01
4.1840893e-01
3.6318743e-01
3.2432306e-01
3.1303586e-01
3.3094129e-01
3.6837189e-01
4.0833837e-01
4.3377290e-01
4.3364672e-01
4.0473563e-01
3.4905306e-01
2.7004096e-01
1.7101261e-01
5.6673167e-02
-6.4388732e-02
-1.7902376e-01
-2.7208224e-01
-3.3143038e-01
-3.5273811e-01
-3.4102036e-01
-3.0767411e-01
-2.6461653e-01
-2.1914174e-01
-1.7277497e-01
-1.2452776e-01
-7.5273766e-02
-2.8940362e-02
1.0518444e-02
4.3043889e-02
7.3154530e-02
1.0671083e-01
1.4712216e-01
1.9453404e-01
2.4768545e-01
3.0537106e-01
3.6578892e-01
4.2441069e-01
4.7208063e-01
4.9549399e-01
4.8109897e-01
4.2063804e-01
3.1500866e-01
1.7420670e-01
1.3284518e-02
-1.5351540e-01
-3.1706940e-01
-4.7401174e-01
-6.2446840e-01
-7.6944435e-01
-9.0977869e-01
-1.0463224e+00
-1.1794614e+00
-1.3070996e+00
-1.4225968e+00
-1.5150260e+00
-1.5723964e+00
-1.5861297e+00
-1.5543240e+00
-1.4821739e+00
-1.3795142e+00
-1.2569793e+00
-1.1227104e+00
-9.8101510e-01
-8.3351363e-01
-6.8174083e-01
-5.2872098e-01
-3.7792767e-01
-2.3078119e-01
-8.5216067e-02
6.3115026e-02
2.1733210e-01
3.7583852e-01
5.3186638e-01
6.7685741e-01
8.0513101e-01
9.1609343e-01
1.0121464e+00
1.0942040e+00
1.1590425e+00
1.2007347e+00
1.2145038e+00
1.1998785e+00
1.1610116e+00
1.1036896e+00
1.0311562e+00
9.4273173e-01
8.3691962e-01
7.1596831e-01
5.8739494e-01
4.6102231e-01
3.4366790e-01
2.3522803e-01
1.2923820e-01
1.7791791e-02
-1.0284357e-01
-2.2984526e-01
-3.5576447e-01
-4.7280583e-01
-5.7619375e-01
-6.6427453e-01
-7.3560779e-01
-7.8577654e-01
-8.0699741e-01
-7.9145673e-01
-7.3623520e-01
-6.4616905e-01
-5.3239795e-01
-4.0750412e-01
-2.8062592e-01
-1.5607667e-01
-3.6147345e-02
7.5274826e-02
1.7233901e-01
2.5023073e-01
3.0799454e-01
3.4849793e-01
3.7616272e-01
3.9457396e-01
4.0522399e-01
4.0764744e-01
4.0072475e-01
3.8421500e-01
3.5887856e-01
3.2429633e-01
2.7599416e-01
2.0521344e-01
1.0301543e-01
-3.3395716e-02
-1.9654041e-01
-3.7004334e-01
-5.3508611e-01
-6.7742330e-01
-7.8987121e-01
-8.6952198e-01
-9.1380131e-01
-9.1983125e-01
-8.8774053e-01
-8.2456023e-01
-7.4451723e-01
-6.6444333e-01
-5.9696292e-01
-5.4567185e-01
-5.0511669e-01
-4.6552369e-01
-4.1901602e-01
-3.6294149e-01
-2.9892653e-01
-2.2978427e-01
-1.5658735e-01
-7.7328707e-02
1.1690948e-02
1.1237857e-01
2.2213927e-01
3.3416400e-01
4.4017410e-01
5.3347306e-01
6.1062477e-01
6.7148134e-01
7.1833476e-01
7.5505119e-01
7.8651704e-01
8.1811947e-01
8.5461138e-01
8.9816125e-01
9.4660915e-01
9.9340425e-01
1.0296721e+00
1.0476091e+00
1.0435751e+00
1.0189638e+00
9.7828933e-01
9.2634394e-01
8.6692072e-01
8.0367819e-01
7.4145514e-01
6.8572756e-01
6.3940234e-01
5.9899282e-01
5.5383777e-01
4.9011709e-01
3.9773402e-01
2.7617421e-01
1.3601773e-01
-5.1731436e-03
-1.3082370e-01
-2.3233367e-01
-3.1027933e-01
-3.6960742e-01
-4.1338030e-01
-4.4004289e-01
-4.4582344e-01
-4.2961703e-01
-3.9555629e-01
-3.5078965e-01
-3.0073748e-01
-2.4638337e-01
-1.8626667e-01
-1.2158706e-01
-5.9528765e-02
-1.1092409e-02
1.5267773e-02
1.9270981e-02
9.6624667e-03
-7.2526029e-06
2.3479966e-03
2.2902593e-02
6.1340849e-02
1.1325480e-01
1.7289032e-01
2.3411768e-01
2.8951638e-01
3.2964250e-01
3.4482823e-01
3.2935793e-01
2.8525998e-01
2.2279516e-01
1.5655914e-01
9.8840394e-02
5.3944619e-02
1.6864739e-02
-2.2810171e-02
-7.4000457e-02
-1.3873225e-01
-2.1196977e-01
-2.8618446e-01
-3.5595994e-01
-4.1863545e-01
-4.7192532e-01
-5.1242814e-01
-5.3691025e-01
-5.4497890e-01
-5.4095797e-01
-5.3361061e-01
-5.3339216e-01
-5.4832166e-01
-5.8088111e-01
-6.2807345e-01
-6.8425774e-01
-7.4386465e-01
-8.0172805e-01
-8.5176304e-01
-8.8636806e-01
-8.9805757e-01
-8.8294655e-01
-8.4392408e-01
-7.9086522e-01
-7.3707522e-01
-6.9384136e-01
-6.6628630e-01
-6.5313482e-01
-6.5042601e-01
-6.5581024e-01
-6.6946587e-01
-6.9122673e-01
-7.1713840e-01
-7.3862074e-01
-7.4497222e-01
-7.2752749e-01
-6.8262853e-01
-6.1175122e-01
-5.1956445e-01
-4.1169510e-01
-2.9331724e-01
-1.6895417e-01
-4.3169077e-02
7.9096527e-02
1.9352904e-01
2.9807586e-01
3.9353237e-01
4.8225975e-01
5.6578992e-01
6.4330996e-01
7.1263020e-01
7.7302301e-01
8.2755162e-01
8.8274868e-01
9.4519375e-01
1.0168316e+00
1.0923568e+00
1.1608491e+00
1.2106119e+00
1.2339613e+00
1.2293442e+00
1.2003187e+00
1.1525770e+00
1.0908195e+00
1.0172661e+00
9.3244538e-01
8.3679188e-01
7.3108348e-01
6.1580498e-01
4.9116575e-01
3.5862244e-01
2.2287816e-01
9.2626298e-02
-2.0999505e-02
-1.0808499e-01
-1.6405048e-01
-1.9163606e-01
-1.9945607e-01
-1.9849143e-01
-1.9884097e-01
-2.0792024e-01
-2.3003247e-01
-2.6644881e-01
-3.1512461e-01
-3.7030126e-01
-4.2305851e-01
-4.6327906e-01
-4.8262049e-01
-4.7755059e-01
-4.5067740e-01
-4.0875198e-01
-3.5828188e-01
-3.0209918e-01
