# Supplementary material for: Characterization of the disruption of neural control strategies for dynamic fingertip forces from attractor reconstruction
Source: PLoS One. 2017 Feb 13;12(2):e0172025. doi: 10.1371/journal.pone.0172025 (PMC5305200; doi:10.1371/journal.pone.0172025)
Supplement: S2 File — Zip file containing the code to reproduce the results of our study. (ZIP) [file pone.0172025.s002.zip › PLOS_One_Code/tis_PD/y3_2.dat]

2.7461189e-01
4.7193525e-01
6.5350393e-01
8.0188827e-01
9.0671954e-01
9.6632648e-01
9.8660886e-01
9.7717020e-01
9.4635300e-01
8.9837093e-01
8.3471533e-01
7.5844960e-01
6.7762888e-01
6.0503727e-01
5.5422727e-01
5.3445783e-01
5.4793148e-01
5.9099207e-01
6.5802024e-01
7.4473283e-01
8.4802580e-01
9.6270023e-01
1.0787387e+00
1.1825124e+00
1.2614981e+00
1.3089505e+00
1.3252934e+00
1.3155440e+00
1.2847197e+00
1.2346114e+00
1.1643015e+00
1.0735620e+00
9.6568085e-01
8.4702139e-01
7.2383380e-01
5.9926089e-01
4.7297053e-01
3.4332537e-01
2.1021408e-01
7.6763172e-02
-5.1022425e-02
-1.6659142e-01
-2.6563287e-01
-3.4726900e-01
-4.1284924e-01
-4.6355311e-01
-4.9924106e-01
-5.1994989e-01
-5.2838048e-01
-5.3012639e-01
-5.3069456e-01
-5.3186281e-01
-5.3048211e-01
-5.2068089e-01
-4.9820881e-01
-4.6430856e-01
-4.2643636e-01
-3.9491234e-01
-3.7737128e-01
-3.7497251e-01
-3.8367910e-01
-3.9989694e-01
-4.2552318e-01
-4.6768107e-01
-5.3345196e-01
-6.2431558e-01
-7.3455488e-01
-8.5433041e-01
-9.7474582e-01
-1.0910556e+00
-1.2023553e+00
-1.3093324e+00
-1.4123635e+00
-1.5109009e+00
-1.6039696e+00
-1.6909232e+00
-1.7712198e+00
-1.8428408e+00
-1.9006969e+00
-1.9368294e+00
-1.9428633e+00
-1.9133360e+00
-1.8476987e+00
-1.7497948e+00
-1.6255244e+00
-1.4803816e+00
-1.3184857e+00
-1.1439188e+00
-9.6321640e-01
-7.8617767e-01
-6.2331199e-01
-4.8135264e-01
-3.5994010e-01
-2.5190326e-01
-1.4742059e-01
-3.9389935e-02
7.4017067e-02
1.9111744e-01
3.1022510e-01
4.3108324e-01
5.5291290e-01
6.7115036e-01
7.7614124e-01
8.5560478e-01
8.9987277e-01
9.0659922e-01
8.8166905e-01
8.3552726e-01
7.7736197e-01
7.1118062e-01
6.3631141e-01
5.5144344e-01
4.5877455e-01
3.6485607e-01
2.7752582e-01
2.0195130e-01
1.3957713e-01
9.0847656e-02
5.9341142e-02
5.3899564e-02
8.6455914e-02
1.6634111e-01
2.9483617e-01
4.6333615e-01
6.5556411e-01
8.5231134e-01
1.0365434e+00
1.1964976e+00
1.3256495e+00
1.4206859e+00
1.4794927e+00
1.5005214e+00
1.4838887e+00
1.4331989e+00
1.3562245e+00
1.2635646e+00
1.1662496e+00
1.0738901e+00
9.9407000e-01
9.3226297e-01
8.9108404e-01
8.6897224e-01
8.5985503e-01
8.5496107e-01
8.4634217e-01
8.3040484e-01
8.0925485e-01
7.8852156e-01
7.7293787e-01
7.6307264e-01
7.5560850e-01
7.4625683e-01
7.3210170e-01
7.1120267e-01
6.8058237e-01
6.3560432e-01
5.7223272e-01
4.9067242e-01
3.9767738e-01
3.0616743e-01
2.3240800e-01
1.9146912e-01
1.9220023e-01
2.3373665e-01
3.0520432e-01
3.8881499e-01
4.6479140e-01
5.1558173e-01
5.2801234e-01
4.9421290e-01
4.1243511e-01
2.8744194e-01
1.2934211e-01
-4.9529183e-02
-2.3868703e-01
-4.3247715e-01
-6.2990333e-01
-8.3114540e-01
-1.0335853e+00
-1.2308272e+00
-1.4152753e+00
-1.5815368e+00
-1.7275479e+00
-1.8527280e+00
-1.9551262e+00
-2.0300807e+00
-2.0713640e+00
-2.0739578e+00
-2.0365839e+00
-1.9620899e+00
-1.8552550e+00
-1.7199020e+00
-1.5579402e+00
-1.3713242e+00
-1.1655070e+00
-9.5138844e-01
-7.4343648e-01
-5.5474600e-01
-3.9226005e-01
-2.5483343e-01
-1.3487583e-01
-2.2610524e-02
8.9461164e-02
2.0443291e-01
3.2177653e-01
4.3930022e-01
5.5399621e-01
6.6082085e-01
7.5074059e-01
8.1107079e-01
8.2983273e-01
8.0173552e-01
7.3105979e-01
6.2923548e-01
5.0928320e-01
3.8110675e-01
2.5018312e-01
1.1961396e-01
-6.5391081e-03
-1.2166890e-01
-2.1878724e-01
-2.9523948e-01
-3.5607272e-01
-4.1281721e-01
-4.7791532e-01
-5.5851109e-01
-6.5389264e-01
-7.5756356e-01
-8.6094876e-01
-9.5562875e-01
-1.0339618e+00
-1.0894323e+00
-1.1172485e+00
-1.1151501e+00
-1.0843538e+00
-1.0299864e+00
-9.6002660e-01
-8.8260671e-01
-8.0295622e-01
-7.2232412e-01
-6.4026380e-01
-5.5846566e-01
-4.8251409e-01
-4.1999863e-01
-3.7648719e-01
-3.5200886e-01
-3.4021511e-01
-3.3092248e-01
-3.1432598e-01
-2.8349818e-01
-2.3326561e-01
-1.5730551e-01
-4.7421577e-02
1.0272007e-01
2.9117874e-01
5.0366939e-01
7.1602753e-01
9.0250918e-01
1.0450361e+00
1.1387922e+00
1.1923946e+00
1.2232039e+00
1.2501796e+00
1.2877331e+00
1.3430165e+00
1.4165446e+00
1.5040190e+00
1.5973526e+00
1.6851708e+00
1.7547214e+00
1.7957067e+00
1.8037716e+00
1.7809564e+00
1.7326847e+00
1.6634507e+00
1.5746165e+00
1.4663857e+00
1.3424335e+00
1.2131677e+00
1.0944523e+00
1.0016990e+00
9.4248905e-01
9.1233111e-01
8.9624872e-01
8.7499697e-01
8.3218340e-01
7.5873600e-01
6.5318227e-01
5.1910449e-01
3.6282960e-01
1.9299205e-01
2.0937228e-02
-1.3986352e-01
-2.7608613e-01
-3.7769054e-01
-4.4020998e-01
-4.6496417e-01
-4.5732735e-01
-4.2413345e-01
-3.7172789e-01
-3.0598713e-01
-2.3398234e-01
-1.6491509e-01
-1.0814714e-01
-6.9061886e-02
-4.6215483e-02
-3.2588633e-02
-2.0292334e-02
-5.2965958e-03
1.1060452e-02
2.4381742e-02
3.1221792e-02
3.1785288e-02
2.9107433e-02
2.4830004e-02
1.4997341e-02
-9.9685151e-03
-6.0655407e-02
-1.4278841e-01
-2.5374378e-01
-3.8305750e-01
-5.1625343e-01
-6.3974031e-01
-7.4433782e-01
-8.2631381e-01
-8.8658847e-01
-9.2954051e-01
-9.6236156e-01
-9.9478528e-01
-1.0381955e+00
-1.1032803e+00
-1.1963646e+00
-1.3160665e+00
-1.4529136e+00
-1.5929755e+00
-1.7232318e+00
-1.8350815e+00
-1.9244618e+00
-1.9898595e+00
-2.0304805e+00
-2.0460771e+00
-2.0381247e+00
-2.0101360e+00
-1.9655572e+00
-1.9046946e+00
-1.8233897e+00
-1.7148151e+00
-1.5738407e+00
-1.4013114e+00
-1.2049033e+00
-9.9596934e-01
-7.8501760e-01
-5.7876616e-01
-3.8009960e-01
-1.9025377e-01
-1.0829414e-02
1.5645793e-01
3.1185711e-01
4.5902270e-01
6.0375159e-01
7.5022148e-01
8.9708016e-01
1.0359799e+00
1.1538316e+00
1.2383419e+00
1.2843618e+00
1.2971595e+00
1.2901629e+00
1.2787045e+00
1.2739838e+00
1.2802815e+00
1.2955186e+00
1.3137086e+00
1.3276371e+00
1.3304683e+00
1.3164721e+00
1.2822956e+00
1.2291207e+00
1.1641888e+00
1.0998341e+00
1.0494038e+00
1.0218257e+00
1.0182374e+00
1.0324660e+00
1.0541790e+00
1.0727776e+00
1.0805464e+00
1.0737806e+00
1.0519010e+00
1.0161695e+00
9.6927775e-01
9.1547352e-01
8.6005085e-01
8.0741821e-01
7.5836373e-01
7.0868804e-01
6.5098081e-01
5.7885871e-01
4.9133402e-01
3.9499232e-01
3.0214888e-01
2.2494743e-01
1.6870183e-01
1.2928405e-01
9.6367095e-02
5.9564248e-02
1.2764186e-02
-4.5651896e-02
-1.1499441e-01
-1.9325294e-01
-2.7569292e-01
-3.5343108e-01
-4.1463687e-01
-4.4872388e-01
-4.5172616e-01
-4.2953362e-01
-3.9611508e-01
-3.6727463e-01
-3.5372055e-01
-3.5741466e-01
-3.7313161e-01
-3.9395462e-01
-4.1659489e-01
-4.4293394e-01
-4.7779059e-01
-5.2548458e-01
-5.8738768e-01
-6.6119518e-01
-7.4174355e-01
-8.2265239e-01
-8.9771280e-01
-9.6137880e-01
-1.0088664e+00
-1.0368615e+00
-1.0448450e+00
-1.0357082e+00
-1.0146067e+00
-9.8688914e-01
-9.5691620e-01
-9.2823666e-01
-9.0406333e-01
-8.8721458e-01
-8.7939461e-01
-8.7981061e-01
-8.8383600e-01
-8.8353195e-01
-8.7111679e-01
-8.4376296e-01
-8.0614666e-01
-7.6838430e-01
-7.4050215e-01
-7.2696149e-01
-7.2424394e-01
-7.2249037e-01
-7.1016736e-01
-6.7911095e-01
-6.2698349e-01
-5.5614042e-01
-4.7082312e-01
-3.7555666e-01
-2.7580300e-01
-1.7933426e-01
-9.5770672e-02
-3.3120124e-02
7.1492852e-03
3.3152928e-02
6.0697526e-02
1.0603973e-01
1.7710223e-01
2.6922950e-01
3.6856703e-01
4.6031987e-01
5.3588433e-01
5.9434657e-01
6.3859960e-01
6.7048337e-01
6.8914921e-01
6.9314585e-01
6.8390190e-01
6.6796568e-01
6.5607496e-01
6.5875700e-01
6.8105917e-01
7.2048238e-01
7.6964552e-01
8.2112264e-01
8.7061370e-01
9.1668642e-01
9.5837991e-01
9.9358031e-01
1.0198575e+00
1.0366845e+00
1.0467071e+00
1.0547076e+00
1.0648024e+00
1.0781146e+00
1.0928775e+00
1.1064175e+00
1.1170305e+00
1.1247912e+00
1.1314209e+00
1.1394787e+00
1.1512358e+00
1.1676827e+00
1.1879735e+00
1.2093793e+00
1.2274315e+00
1.2357880e+00
1.2262852e+00
1.1905491e+00
1.1234838e+00
1.0269505e+00
9.1114044e-01
7.9172895e-01
6.8315100e-01
5.9177990e-01
5.1361496e-01
4.3757364e-01
3.5162044e-01
2.4800542e-01
1.2517101e-01
-1.3595185e-02
-1.6228501e-01
-3.1278824e-01
-4.5436001e-01
-5.7415312e-01
-6.6031654e-01
-7.0677651e-01
-7.1656680e-01
-7.0060677e-01
-6.7199670e-01
-6.3956471e-01
-6.0497585e-01
-5.6495857e-01
-5.1664713e-01
-4.6210144e-01
-4.0885775e-01
-3.6632874e-01
-3.4091900e-01
-3.3355232e-01
-3.4136898e-01
-3.6220034e-01
-3.9823898e-01
-4.5580264e-01
-5.4108616e-01
-6.5480454e-01
-7.8955814e-01
-9.3215310e-01
-1.0694155e+00
-1.1931059e+00
-1.3007015e+00
-1.3926385e+00
-1.4690354e+00
-1.5285651e+00
-1.5699767e+00
-1.5943329e+00
-1.6054076e+00
-1.6075880e+00
-1.6029266e+00
-1.5896324e+00
-1.5633256e+00
-1.5203048e+00
-1.4601777e+00
-1.3858078e+00
-1.3010839e+00
-1.2085933e+00
-1.1092425e+00
-1.0046275e+00
-9.0013630e-01
-8.0512691e-01
-7.2913019e-01
-6.7680777e-01
-6.4498000e-01
-6.2343413e-01
-5.9953815e-01
-5.6437633e-01
-5.1643679e-01
-4.6056351e-01
-4.0362209e-01
-3.5039866e-01
-3.0238912e-01
-2.5939130e-01
-2.2129072e-01
-1.8788155e-01
-1.5775572e-01
-1.2871661e-01
-1.0004767e-01
-7.4817959e-02
-6.0329563e-02
-6.5848335e-02
-9.8286202e-02
-1.5796047e-01
-2.3691308e-01
-3.2097269e-01
-3.9410310e-01
-4.4172518e-01
-4.5117766e-01
-4.1075136e-01
-3.0976777e-01
-1.4092170e-01
9.5380158e-02
3.8686135e-01
7.0894549e-01
1.0299046e+00
1.3196055e+00
1.5574496e+00
1.7357227e+00
1.8574109e+00
1.9306954e+00
1.9638690e+00
1.9634219e+00
1.9353002e+00
1.8868745e+00
1.8270565e+00
1.7641787e+00
1.7034389e+00
1.6461701e+00
1.5917622e+00
1.5408461e+00
1.4971741e+00
1.4665149e+00
1.4531394e+00
1.4565371e+00
1.4711200e+00
1.4892976e+00
1.5055272e+00
1.5182639e+00
1.5284211e+00
1.5359380e+00
1.5378885e+00
1.5298611e+00
1.5090310e+00
1.4761101e+00
1.4344197e+00
1.3864929e+00
1.3307856e+00
1.2612864e+00
1.1705954e+00
1.0545107e+00
9.1505969e-01
7.5977165e-01
5.9764660e-01
4.3495257e-01
2.7412729e-01
1.1624621e-01
-3.5786792e-02
-1.7681166e-01
-3.0248079e-01
-4.1305141e-01
-5.1440878e-01
-6.1551436e-01
-7.2422397e-01
-8.4377800e-01
-9.7171747e-01
-1.1021766e+00
-1.2300592e+00
-1.3535923e+00
-1.4735879e+00
-1.5912061e+00
-1.7067140e+00
-1.8199469e+00
-1.9314159e+00
-2.0424094e+00
-2.1532696e+00
-2.2606157e+00
-2.3553165e+00
-2.4229794e+00
-2.4475962e+00
-2.4168666e+00
-2.3260926e+00
-2.1783793e+00
-1.9815410e+00
-1.7442923e+00
-1.4747927e+00
-1.1827211e+00
-8.8231662e-01
-5.9206185e-01
-3.2992318e-01
-1.0768343e-01
7.1497877e-02
2.1109538e-01
3.1658460e-01
3.9153233e-01
4.3706609e-01
4.5430019e-01
4.4680391e-01
4.2066623e-01
3.8199869e-01
3.3394990e-01
2.7598883e-01
2.0625270e-01
1.2493929e-01
3.6080132e-02
-5.3374707e-02
-1.3618884e-01
-2.0698995e-01
-2.6219943e-01
-2.9785785e-01
-3.0712196e-01
-2.7980773e-01
-2.0560838e-01
-7.9945333e-02
9.1553895e-02
2.9364486e-01
5.0701564e-01
7.1507848e-01
9.0763146e-01
1.0796197e+00
1.2273287e+00
1.3462340e+00
1.4323950e+00
1.4854254e+00
1.5095594e+00
1.5110676e+00
1.4935411e+00
1.4548190e+00
1.3883625e+00
1.2880899e+00
1.1529514e+00
9.8854729e-01
8.0572104e-01
6.1751764e-01
4.3635746e-01
2.7281315e-01
1.3567765e-01
3.1725620e-02
-3.5769949e-02
-6.8978717e-02
-7.5890934e-02
-6.7516274e-02
-5.2635951e-02
-3.3262270e-02
-4.1538414e-03
4.2641515e-02
1.1083762e-01
1.9519839e-01
2.8219201e-01
3.5554066e-01
4.0310565e-01
4.2063046e-01
4.1013088e-01
3.7496074e-01
3.1605975e-01
2.3209375e-01
1.2202702e-01
-1.3381282e-02
-1.7266579e-01
-3.5546588e-01
-5.6227123e-01
-7.9159763e-01
-1.0368788e+00
-1.2857826e+00
-1.5227646e+00
-1.7337238e+00
-1.9107580e+00
-2.0545741e+00
-2.1724596e+00
-2.2721660e+00
-2.3553282e+00
-2.4149481e+00
-2.4388715e+00
-2.4168939e+00
-2.3463620e+00
-2.2323542e+00
-2.0829455e+00
-1.9039594e+00
-1.6976197e+00
-1.4657536e+00
-1.2140522e+00
-9.5309282e-01
-6.9497238e-01
-4.4817381e-01
-2.1437928e-01
1.0813719e-02
2.3393789e-01
4.5889356e-01
6.8410072e-01
9.0298514e-01
1.1069451e+00
1.2882624e+00
1.4407473e+00
1.5584522e+00
1.6352138e+00
1.6669979e+00
1.6558810e+00
1.6124763e+00
1.5540953e+00
1.4986402e+00
1.4577728e+00
1.4337895e+00
1.4215280e+00
1.4130137e+00
1.4014976e+00
1.3827301e+00
1.3534880e+00
1.3095357e+00
1.2457360e+00
1.1589385e+00
1.0513595e+00
9.3130540e-01
8.0996311e-01
6.9616540e-01
5.9307921e-01
4.9927654e-01
4.1266728e-01
3.3375848e-01
2.6610266e-01
2.1388871e-01
1.7823968e-01
1.5503407e-01
1.3644281e-01
1.1542195e-01
8.9657991e-02
6.1829696e-02
3.6488479e-02
1.6786368e-02
3.7185970e-03
-2.2971028e-03
2.7400681e-04
1.3949392e-02
4.0183886e-02
7.6981325e-02
1.1807586e-01
1.5455838e-01
1.7807347e-01
1.8369627e-01
1.7098543e-01
1.4269328e-01
1.0186490e-01
4.9297598e-02
-1.6858527e-02
-9.9334023e-02
-1.9944989e-01
-3.1622440e-01
-4.4727895e-01
-5.9008480e-01
-7.4214283e-01
-9.0008313e-01
-1.0584524e+00
-1.2091648e+00
-1.3426129e+00
-1.4503942e+00
-1.5277116e+00
-1.5730217e+00
-1.5847584e+00
-1.5579855e+00
-1.4844935e+00
-1.3571641e+00
-1.1755893e+00
-9.4865213e-01
-6.9247805e-01
-4.2574599e-01
-1.6541143e-01
7.5277676e-02
2.8643693e-01
4.6043042e-01
5.9173842e-01
6.7838082e-01
7.2401507e-01
7.3859653e-01
7.3575075e-01
7.2762495e-01
7.2035280e-01
7.1285501e-01
6.9937462e-01
6.7376278e-01
6.3260143e-01
5.7559612e-01
5.0421386e-01
4.2090976e-01
3.3004663e-01
2.3914518e-01
1.5832112e-01
9.7348877e-02
6.1853709e-02
5.1003506e-02
5.8299190e-02
7.5085984e-02
9.4530871e-02
1.1350454e-01
1.3142249e-01
1.4747769e-01
1.5889913e-01
1.6173585e-01
1.5333492e-01
1.3455644e-01
1.1034408e-01
8.8213204e-02
7.5231050e-02
7.5172786e-02
8.7567397e-02
1.0909889e-01
1.3631876e-01
1.6736774e-01
2.0076945e-01
2.3244398e-01
2.5472177e-01
2.5937733e-01
2.4238097e-01
2.0625110e-01
1.5825086e-01
1.0628471e-01
5.5530641e-02
7.3670563e-03
-3.9499803e-02
-8.6686622e-02
-1.3422962e-01
-1.8059632e-01
-2.2433926e-01
-2.6551337e-01
-3.0542459e-01
-3.4514502e-01
-3.8439273e-01
-4.2194289e-01
-4.5739395e-01
-4.9281871e-01
-5.3273558e-01
-5.8216343e-01
-6.4373809e-01
-7.1530435e-01
-7.8944436e-01
-8.5546532e-01
-9.0268746e-01
-9.2326344e-01
-9.1362446e-01
-8.7463440e-01
-8.1086865e-01
-7.2941074e-01
-6.3840504e-01
-5.4534283e-01
-4.5509104e-01
-3.6829309e-01
-2.8149189e-01
-1.8996369e-01
-9.2078178e-02
8.0713999e-03
1.0188204e-01
1.7996111e-01
2.3544250e-01
2.6536889e-01
2.7038203e-01
2.5370937e-01
2.2048278e-01
1.7775704e-01
1.3455106e-01
1.0084145e-01
8.5030261e-02
9.0756920e-02
1.1514810e-01
1.5003399e-01
1.8546056e-01
2.1348048e-01
2.3057678e-01
2.3780622e-01
2.3870770e-01
2.3654622e-01
2.3293164e-01
2.2835346e-01
2.2350223e-01
2.1986183e-01
2.1890276e-01
2.2073533e-01
2.2387468e-01
2.2686225e-01
2.3082840e-01
2.4099341e-01
2.6526894e-01
3.0996536e-01
3.7537803e-01
4.5477667e-01
5.3744166e-01
6.1317893e-01
6.7545874e-01
7.2173370e-01
7.5121672e-01
7.6238757e-01
7.5299524e-01
7.2314167e-01
6.7890013e-01
6.3250441e-01
5.9729268e-01
5.8018986e-01
5.7726791e-01
5.7593712e-01
5.6229186e-01
5.2840552e-01
4.7476927e-01
4.0696932e-01
3.3020380e-01
2.4666660e-01
1.5760226e-01
6.7226926e-02
-1.5751831e-02
-8.0880766e-02
-1.2106805e-01
-1.3610466e-01
-1.3208014e-01
-1.1746675e-01
-9.8574430e-02
-7.7029956e-02
-5.0855066e-02
-1.8320551e-02
1.8653994e-02
5.4241029e-02
8.1448310e-02
9.5695370e-02
9.6703829e-02
8.7422896e-02
7.1161308e-02
4.9613854e-02
2.3458955e-02
-5.4033361e-03
-3.2813606e-02
-5.4370143e-02
-6.9014067e-02
-8.0716679e-02
-9.6377232e-02
-1.2131464e-01
-1.5561857e-01
-1.9388714e-01
-2.2852803e-01
-2.5444813e-01
-2.7194023e-01
-2.8584937e-01
-3.0204374e-01
-3.2430332e-01
-3.5392892e-01
-3.9146043e-01
-4.3792619e-01
-4.9402615e-01
-5.5795744e-01
-6.2362174e-01
-6.8085078e-01
-7.1855719e-01
-7.2958625e-01
-7.1398822e-01
-6.7828076e-01
-6.3139488e-01
-5.8020509e-01
-5.2738124e-01
-4.7258875e-01
-4.1589078e-01
-3.6054960e-01
-3.1269577e-01
-2.7799018e-01
-2.5821748e-01
-2.5093739e-01
-2.5274786e-01
-2.6338708e-01
-2.8676399e-01
-3.2773912e-01
-3.8732739e-01
-4.6010571e-01
-5.3577942e-01
-6.0373879e-01
-6.5714924e-01
-6.9388430e-01
-7.1448425e-01
-7.1926580e-01
-7.0692949e-01
-6.7606610e-01
-6.2872986e-01
-5.7288387e-01
-5.2076429e-01
-4.8342516e-01
-4.6485471e-01
-4.5963752e-01
-4.5595091e-01
-4.4178303e-01
-4.0975339e-01
-3.5757041e-01
-2.8526627e-01
-1.9289223e-01
-8.1329100e-02
4.4675392e-02
1.7487513e-01
2.9597650e-01
3.9698421e-01
4.7364821e-01
5.2925723e-01
5.7168851e-01
6.0859248e-01
6.4358178e-01
6.7579761e-01
7.0274452e-01
7.2372345e-01
7.4101584e-01
7.5804384e-01
7.7637691e-01
7.9452454e-01
8.0960717e-01
8.2040122e-01
8.2939375e-01
8.4189240e-01
8.6196125e-01
8.8803590e-01
9.1215121e-01
9.2371751e-01
9.1514222e-01
8.8562264e-01
8.4068684e-01
7.8794480e-01
7.3272733e-01
6.7717374e-01
6.2258301e-01
5.7201699e-01
5.3049766e-01
5.0228716e-01
4.8746890e-01
4.8124684e-01
4.7687801e-01
4.6958972e-01
4.5837623e-01
4.4470272e-01
4.2938602e-01
4.1035077e-01
3.8352861e-01
3.4633318e-01
3.0040139e-01
2.5067379e-01
2.0117846e-01
1.5121394e-01
9.5707466e-02
2.9752775e-02
-4.6390438e-02
-1.2560911e-01
-1.9673724e-01
-2.5023554e-01
-2.8322990e-01
-3.0058886e-01
-3.1167190e-01
-3.2549652e-01
-3.4744868e-01
-3.7894691e-01
-4.1950588e-01
-4.6927615e-01
-5.3012239e-01
-6.0443016e-01
-6.9220353e-01
-7.8854063e-01
-8.8400807e-01
-9.6804972e-01
-1.0325948e+00
-1.0732613e+00
-1.0882773e+00
-1.0770571e+00
-1.0401547e+00
-9.8074827e-01
-9.0578948e-01
-8.2461135e-01
-7.4517015e-01
-6.7048714e-01
-5.9768403e-01
-5.2022257e-01
-4.3207228e-01
-3.3121041e-01
-2.2015648e-01
-1.0338351e-01
1.6121576e-02
1.3811026e-01
2.6297488e-01
3.8831875e-01
5.0749065e-01
6.1142503e-01
6.9227715e-01
7.4633325e-01
7.7456651e-01
7.8078751e-01
7.6901124e-01
7.4223748e-01
7.0324313e-01
6.5590419e-01
6.0525585e-01
5.5574595e-01
5.0874139e-01
4.6142241e-01
4.0858008e-01
3.4636642e-01
2.7509590e-01
1.9885428e-01
1.2205032e-01
4.5454671e-02
-3.4705703e-02
-1.2292148e-01
-2.1813014e-01
-3.0990052e-01
-3.8079904e-01
-4.1432083e-01
-4.0345954e-01
-3.5416433e-01
-2.8150724e-01
-2.0161829e-01
-1.2510887e-01
-5.6120870e-02
3.2679543e-03
4.8006528e-02
6.9694806e-02
6.1470637e-02
2.3834825e-02
-3.3239443e-02
