# Supplementary material for: Characterization of the disruption of neural control strategies for dynamic fingertip forces from attractor reconstruction
Source: PLoS One. 2017 Feb 13;12(2):e0172025. doi: 10.1371/journal.pone.0172025 (PMC5305200; doi:10.1371/journal.pone.0172025)
Supplement: S2 File — Zip file containing the code to reproduce the results of our study. (ZIP) [file pone.0172025.s002.zip › PLOS_One_Code/tis_PD/y3_3.dat]

5.3586809e-02
1.4597397e-01
2.5376435e-01
3.8511168e-01
5.3431392e-01
6.8457908e-01
8.1666455e-01
9.1770544e-01
9.8500417e-01
1.0237740e+00
1.0418312e+00
1.0451787e+00
1.0365569e+00
1.0163608e+00
9.8406756e-01
9.3886626e-01
8.7947795e-01
8.0417460e-01
7.1188491e-01
6.0391967e-01
4.8486003e-01
3.6174617e-01
2.4195397e-01
1.3104802e-01
3.2142334e-02
-5.2759675e-02
-1.2070343e-01
-1.6691137e-01
-1.8629371e-01
-1.7676922e-01
-1.4184374e-01
-9.0045504e-02
-3.1314296e-02
2.7536036e-02
8.5647933e-02
1.4698207e-01
2.1516975e-01
2.8809594e-01
3.5706326e-01
4.1140115e-01
4.4441966e-01
4.5595924e-01
4.5048703e-01
4.3326267e-01
4.0736370e-01
3.7283922e-01
3.2805298e-01
2.7210817e-01
2.0646258e-01
1.3455940e-01
6.0036504e-02
-1.4633292e-02
-8.7592247e-02
-1.5565576e-01
-2.1322807e-01
-2.5392391e-01
-2.7427886e-01
-2.7655266e-01
-2.6807850e-01
-2.5752616e-01
-2.5058129e-01
-2.4767379e-01
-2.4517616e-01
-2.3915343e-01
-2.2882108e-01
-2.1737129e-01
-2.1007353e-01
-2.1139940e-01
-2.2321596e-01
-2.4487920e-01
-2.7435677e-01
-3.0880670e-01
-3.4395171e-01
-3.7315701e-01
-3.8789443e-01
-3.8046304e-01
-3.4766016e-01
-2.9246546e-01
-2.2194279e-01
-1.4264948e-01
-5.6768666e-02
3.8312075e-02
1.4635403e-01
2.6669673e-01
3.9073689e-01
5.0329341e-01
5.8793605e-01
6.3251264e-01
6.3182857e-01
5.8726611e-01
5.0505947e-01
3.9475303e-01
2.6820401e-01
1.3877419e-01
1.9949661e-02
-7.7248164e-02
-1.4718790e-01
-1.9073761e-01
-2.1353534e-01
-2.2261391e-01
-2.2343091e-01
-2.1894945e-01
-2.1117603e-01
-2.0325754e-01
-1.9927067e-01
-2.0134019e-01
-2.0663288e-01
-2.0679641e-01
-1.9075270e-01
-1.5000716e-01
-8.3755097e-02
-4.6835211e-04
8.5046424e-02
1.5703513e-01
2.0360773e-01
2.1880798e-01
2.0151479e-01
1.5306949e-01
7.6333560e-02
-2.3144393e-02
-1.3571938e-01
-2.4848956e-01
-3.4940454e-01
-4.3269167e-01
-5.0152604e-01
-5.6561966e-01
-6.3545809e-01
-7.1686691e-01
-8.0862152e-01
-9.0383667e-01
-9.9377734e-01
-1.0712839e+00
-1.1316628e+00
-1.1713230e+00
-1.1863071e+00
-1.1726157e+00
-1.1282292e+00
-1.0548761e+00
-9.5766009e-01
-8.4245036e-01
-7.1299594e-01
-5.7041629e-01
-4.1586662e-01
-2.5398474e-01
-9.3637281e-02
5.5203938e-02
1.8644756e-01
3.0138217e-01
4.0816651e-01
5.1703316e-01
6.3386133e-01
7.5647392e-01
8.7604339e-01
9.8169445e-01
1.0644086e+00
1.1180612e+00
1.1383117e+00
1.1218792e+00
1.0680879e+00
9.8170080e-01
8.7400532e-01
7.6022755e-01
6.5443297e-01
5.6510861e-01
4.9387267e-01
4.3739932e-01
3.9106163e-01
3.5250589e-01
3.2342005e-01
3.0839275e-01
3.1174862e-01
3.3505442e-01
3.7727742e-01
4.3686225e-01
5.1307820e-01
6.0478903e-01
7.0761822e-01
8.1258025e-01
9.0838173e-01
9.8646454e-01
1.0452499e+00
1.0899778e+00
1.1274997e+00
1.1596549e+00
1.1803812e+00
1.1785850e+00
1.1442668e+00
1.0736611e+00
9.7069151e-01
8.4448783e-01
7.0475423e-01
5.5800579e-01
4.0678546e-01
2.5158924e-01
9.3656786e-02
-6.3597205e-02
-2.1575928e-01
-3.5988760e-01
-4.9548050e-01
-6.2302913e-01
-7.4206306e-01
-8.5087065e-01
-9.4804285e-01
-1.0340994e+00
-1.1113585e+00
-1.1819404e+00
-1.2454696e+00
-1.2980661e+00
-1.3334435e+00
-1.3460159e+00
-1.3342494e+00
-1.3016024e+00
-1.2542550e+00
-1.1975677e+00
-1.1339624e+00
-1.0636950e+00
-9.8771732e-01
-9.1002512e-01
-8.3756741e-01
-7.7789851e-01
-7.3587548e-01
-7.1118975e-01
-6.9872390e-01
-6.9196555e-01
-6.8682752e-01
-6.8289785e-01
-6.8168749e-01
-6.8370671e-01
-6.8686890e-01
-6.8790576e-01
-6.8589067e-01
-6.8443273e-01
-6.8998381e-01
-7.0747257e-01
-7.3674145e-01
-7.7223622e-01
-8.0600696e-01
-8.3196894e-01
-8.4855536e-01
-8.5800157e-01
-8.6279802e-01
-8.6194194e-01
-8.4984981e-01
-8.1842996e-01
-7.6013748e-01
-6.6958652e-01
-5.4304216e-01
-3.7706828e-01
-1.6872176e-01
8.1313236e-02
3.6450151e-01
6.6319711e-01
9.5449271e-01
1.2172709e+00
1.4384216e+00
1.6149541e+00
1.7511476e+00
1.8530145e+00
1.9243085e+00
1.9666457e+00
1.9824968e+00
1.9777965e+00
1.9617043e+00
1.9435335e+00
1.9293181e+00
1.9204994e+00
1.9151019e+00
1.9100782e+00
1.9029159e+00
1.8912543e+00
1.8714153e+00
1.8381363e+00
1.7863493e+00
1.7136123e+00
1.6212953e+00
1.5135781e+00
1.3947903e+00
1.2670606e+00
1.1303726e+00
9.8507598e-01
8.3447995e-01
6.8495862e-01
5.4292408e-01
4.1047584e-01
2.8316815e-01
1.5225915e-01
1.0185010e-02
-1.4461238e-01
-3.0685141e-01
-4.6818883e-01
-6.2277638e-01
-7.7006192e-01
-9.1265937e-01
-1.0516295e+00
-1.1836205e+00
-1.3022811e+00
-1.4024256e+00
-1.4830230e+00
-1.5463336e+00
-1.5944220e+00
-1.6269130e+00
-1.6423145e+00
-1.6413259e+00
-1.6287030e+00
-1.6120628e+00
-1.5987642e+00
-1.5926888e+00
-1.5919538e+00
-1.5886988e+00
-1.5722442e+00
-1.5346291e+00
-1.4747425e+00
-1.3978982e+00
-1.3113625e+00
-1.2195111e+00
-1.1223893e+00
-1.0183629e+00
-9.0787229e-01
-7.9454408e-01
-6.8281316e-01
-5.7462755e-01
-4.6821281e-01
-3.5963026e-01
-2.4571899e-01
-1.2634300e-01
-4.6602595e-03
1.1430919e-01
2.2547317e-01
3.2455911e-01
4.0789892e-01
4.7196502e-01
5.1340025e-01
5.2951399e-01
5.1905853e-01
4.8300364e-01
4.2457734e-01
3.4841755e-01
2.6008424e-01
1.6694434e-01
7.9478636e-02
1.1076594e-02
-2.4665369e-02
-1.8414326e-02
3.0967657e-02
1.1567244e-01
2.2208569e-01
3.3573700e-01
4.4507634e-01
5.4258921e-01
6.2371840e-01
6.8513782e-01
7.2412648e-01
7.3983252e-01
7.3522487e-01
7.1722756e-01
6.9372196e-01
6.6936784e-01
6.4417910e-01
6.1640656e-01
5.8679317e-01
5.6022773e-01
5.4381111e-01
5.4306444e-01
5.5873881e-01
5.8619531e-01
6.1761518e-01
6.4535811e-01
6.6423102e-01
6.7131582e-01
6.6379801e-01
6.3713564e-01
5.8600258e-01
5.0787816e-01
4.0637059e-01
2.9120805e-01
1.7421597e-01
6.3642213e-02
-3.9221386e-02
-1.3864159e-01
-2.3933451e-01
-3.4139693e-01
-4.3903467e-01
-5.2403933e-01
-5.9113673e-01
-6.4101753e-01
-6.7924376e-01
-7.1232084e-01
-7.4364006e-01
-7.7181071e-01
-7.9203755e-01
-7.9866492e-01
-7.8664533e-01
-7.5172677e-01
-6.9059945e-01
-6.0175153e-01
-4.8679002e-01
-3.5140284e-01
-2.0489399e-01
-5.7885556e-02
8.0815862e-02
2.0641779e-01
3.1785514e-01
4.1475985e-01
4.9396956e-01
5.4924307e-01
5.7537004e-01
5.7351899e-01
5.5302581e-01
5.2741044e-01
5.0693764e-01
4.9303281e-01
4.7892339e-01
4.5630711e-01
4.2305647e-01
3.8601021e-01
3.5669916e-01
3.4326709e-01
3.4464196e-01
3.5129203e-01
3.5202547e-01
3.4174366e-01
3.2438625e-01
3.0930637e-01
3.0454181e-01
3.1205585e-01
3.2716795e-01
3.4114714e-01
3.4512459e-01
3.3342028e-01
3.0438415e-01
2.5886144e-01
1.9871577e-01
1.2683668e-01
4.7565058e-02
-3.3729528e-02
-1.1199984e-01
-1.8429947e-01
-2.5097269e-01
-3.1498266e-01
-3.7937036e-01
-4.4460151e-01
-5.0774541e-01
-5.6401775e-01
-6.0955475e-01
-6.4342705e-01
-6.6736991e-01
-6.8337626e-01
-6.9115613e-01
-6.8779798e-01
-6.7005264e-01
-6.3727412e-01
-5.9258257e-01
-5.4151819e-01
-4.8945423e-01
-4.3967912e-01
-3.9338060e-01
-3.5136316e-01
-3.1588923e-01
-2.9085193e-01
-2.7989569e-01
-2.8380455e-01
-2.9942829e-01
-3.2165886e-01
-3.4702260e-01
-3.7545576e-01
-4.0888435e-01
-4.4830865e-01
-4.9151829e-01
-5.3270849e-01
-5.6447874e-01
-5.8111410e-01
-5.8069901e-01
-5.6451289e-01
-5.3454749e-01
-4.9146436e-01
-4.3477441e-01
-3.6499374e-01
-2.8557184e-01
-2.0239803e-01
-1.2089955e-01
-4.3017930e-02
3.3315117e-02
1.1137764e-01
1.9147265e-01
2.6876033e-01
3.3506061e-01
3.8346467e-01
4.1234565e-01
4.2569229e-01
4.2987488e-01
4.3021657e-01
4.3041659e-01
4.3478002e-01
4.5079422e-01
4.8908218e-01
5.5946803e-01
6.6536582e-01
8.0062086e-01
9.5094698e-01
1.0986918e+00
1.2280704e+00
1.3283867e+00
1.3942202e+00
1.4236104e+00
1.4165791e+00
1.3754085e+00
1.3058583e+00
1.2174418e+00
1.1216758e+00
1.0286577e+00
9.4366676e-01
8.6592011e-01
7.9013180e-01
7.0952094e-01
6.1851621e-01
5.1387521e-01
3.9358182e-01
2.5472627e-01
9.3193159e-02
-9.3316048e-02
-3.0060594e-01
-5.1529054e-01
-7.1677821e-01
-8.8332175e-01
-9.9855360e-01
-1.0551689e+00
-1.0550481e+00
-1.0068303e+00
-9.2232311e-01
-8.1364537e-01
-6.9232636e-01
-5.6925168e-01
-4.5359902e-01
-3.5073757e-01
-2.6093101e-01
-1.8075711e-01
-1.0701330e-01
-4.0075502e-02
1.6348436e-02
5.8751581e-02
8.7452398e-02
1.0743457e-01
1.2572411e-01
1.4714283e-01
1.7174062e-01
1.9582393e-01
2.1538953e-01
2.2894852e-01
2.3727272e-01
2.4022952e-01
2.3399078e-01
2.1203115e-01
1.6955088e-01
1.0763133e-01
3.3988550e-02
-4.0332876e-02
-1.0674279e-01
-1.6383064e-01
-2.1755687e-01
-2.7664500e-01
-3.4641483e-01
-4.2530968e-01
-5.0658693e-01
-5.8370464e-01
-6.5477299e-01
-7.2258096e-01
-7.9079136e-01
-8.5977746e-01
-9.2564159e-01
-9.8323433e-01
-1.0301315e+00
-1.0677289e+00
-1.0990186e+00
-1.1257715e+00
-1.1476902e+00
-1.1639602e+00
-1.1755054e+00
-1.1854098e+00
-1.1962822e+00
-1.2060648e+00
-1.2057497e+00
-1.1819380e+00
-1.1238211e+00
-1.0301407e+00
-9.1103269e-01
-7.8352261e-01
-6.6387864e-01
-5.6154684e-01
-4.7796515e-01
-4.1002782e-01
-3.5449580e-01
-3.0970093e-01
-2.7434686e-01
-2.4581139e-01
-2.1995058e-01
-1.9266951e-01
-1.6210277e-01
-1.2968158e-01
-9.9233815e-02
-7.4934137e-02
-5.9431250e-02
-5.2759333e-02
-5.2224494e-02
-5.3091595e-02
-4.9095162e-02
-3.2121383e-02
7.8912786e-03
8.1083891e-02
1.9352859e-01
3.4283622e-01
5.1685948e-01
6.9743898e-01
8.6770598e-01
1.0189070e+00
1.1528907e+00
1.2788152e+00
1.4059868e+00
1.5372770e+00
1.6671552e+00
1.7848977e+00
1.8801144e+00
1.9469806e+00
1.9851807e+00
1.9980179e+00
1.9898889e+00
1.9651509e+00
1.9285824e+00
1.8859560e+00
1.8429811e+00
1.8023344e+00
1.7610802e+00
1.7115589e+00
1.6458550e+00
1.5607210e+00
1.4599624e+00
1.3534445e+00
1.2534962e+00
1.1702849e+00
1.1081479e+00
1.0646472e+00
1.0327984e+00
1.0046986e+00
9.7365602e-01
9.3394052e-01
8.8019034e-01
8.0833066e-01
7.1726855e-01
6.0943748e-01
4.8925081e-01
3.6009666e-01
2.2198332e-01
7.2224858e-02
-9.0642375e-02
-2.6230315e-01
-4.3078687e-01
-5.7945905e-01
-6.9440065e-01
-7.7192074e-01
-8.2076243e-01
-8.5744315e-01
-8.9826001e-01
-9.5300900e-01
-1.0234421e+00
-1.1061859e+00
-1.1970491e+00
-1.2931772e+00
-1.3919814e+00
-1.4889804e+00
-1.5776529e+00
-1.6521582e+00
-1.7105921e+00
-1.7558558e+00
-1.7934843e+00
-1.8280116e+00
-1.8604508e+00
-1.8890520e+00
-1.9126003e+00
-1.9324316e+00
-1.9506904e+00
-1.9665936e+00
-1.9740628e+00
-1.9625805e+00
-1.9211569e+00
-1.8433707e+00
-1.7302891e+00
-1.5894182e+00
-1.4308439e+00
-1.2634517e+00
-1.0933983e+00
-9.2506604e-01
-7.6294010e-01
-6.1221220e-01
-4.7730973e-01
-3.5984060e-01
-2.5803610e-01
-1.6830961e-01
-8.7826626e-02
-1.6118038e-02
4.5693225e-02
9.7579653e-02
1.4313686e-01
1.8995281e-01
2.4728326e-01
3.2232442e-01
4.1728550e-01
5.2889406e-01
6.5036059e-01
7.7412432e-01
8.9344233e-01
1.0024889e+00
1.0961902e+00
1.1708361e+00
1.2251642e+00
1.2608079e+00
1.2813950e+00
1.2904616e+00
1.2891264e+00
1.2749145e+00
1.2429131e+00
1.1891744e+00
1.1141355e+00
1.0229988e+00
9.2244973e-01
8.1653160e-01
7.0514593e-01
5.8618046e-01
4.5955950e-01
3.3056727e-01
2.1021429e-01
1.1196396e-01
4.6694451e-02
1.9268002e-02
2.8731923e-02
7.1121359e-02
1.4186595e-01
2.3569809e-01
3.4479589e-01
4.5788192e-01
5.6220898e-01
6.4764422e-01
7.1017701e-01
7.5263335e-01
7.8225851e-01
8.0664920e-01
8.3036925e-01
8.5405106e-01
8.7604676e-01
8.9470811e-01
9.0874023e-01
9.1484953e-01
9.0495134e-01
8.6640893e-01
7.8647285e-01
6.5846404e-01
4.8555826e-01
2.7963686e-01
5.6609622e-02
-1.6785290e-01
-3.8009059e-01
-5.6895870e-01
-7.2662795e-01
-8.4954032e-01
-9.3864571e-01
-9.9837758e-01
-1.0346122e+00
-1.0528100e+00
-1.0573494e+00
-1.0517542e+00
-1.0391485e+00
-1.0228809e+00
-1.0069846e+00
-9.9554924e-01
-9.9081633e-01
-9.9114179e-01
-9.9043516e-01
-9.7987129e-01
-9.5096016e-01
-8.9801596e-01
-8.1898609e-01
-7.1530953e-01
-5.9186195e-01
-4.5706422e-01
-3.2227157e-01
-1.9955585e-01
-9.8098985e-02
-2.0745311e-02
3.7371692e-02
8.7054800e-02
1.4071591e-01
2.0755532e-01
2.9037199e-01
3.8513329e-01
4.8329274e-01
5.7550958e-01
6.5442010e-01
7.1484354e-01
7.5195347e-01
7.5945917e-01
7.2975649e-01
6.5679113e-01
5.4049200e-01
3.8993528e-01
2.2267716e-01
6.0351772e-02
-7.6944592e-02
-1.7501621e-01
-2.2764067e-01
-2.3638742e-01
-2.0895485e-01
-1.5710911e-01
-9.4589205e-02
-3.4645687e-02
1.2473710e-02
4.1046136e-02
4.9909441e-02
4.1312164e-02
1.9156162e-02
-1.2503082e-02
-4.9889301e-02
-8.8836267e-02
-1.2378044e-01
-1.4775790e-01
-1.5452645e-01
-1.4188316e-01
-1.1346268e-01
-7.7708174e-02
-4.5219868e-02
-2.6102276e-02
-2.8272548e-02
-5.7086178e-02
-1.1542947e-01
-2.0290875e-01
-3.1432609e-01
-4.3917143e-01
-5.6326768e-01
-6.7223215e-01
-7.5537503e-01
-8.0799751e-01
-8.3093745e-01
-8.2850859e-01
-8.0665091e-01
-7.7171857e-01
-7.2952217e-01
-6.8449759e-01
-6.3905784e-01
-5.9316483e-01
-5.4404120e-01
-4.8614037e-01
-4.1222731e-01
-3.1615334e-01
-1.9603258e-01
-5.5372971e-02
9.9072173e-02
2.6149656e-01
4.3036566e-01
6.0839203e-01
7.9899489e-01
1.0016350e+00
1.2092698e+00
1.4096269e+00
1.5893148e+00
1.7379508e+00
1.8496311e+00
1.9212964e+00
1.9502122e+00
1.9331982e+00
1.8683150e+00
1.7576762e+00
1.6088692e+00
1.4331090e+00
1.2413100e+00
1.0414251e+00
8.3878290e-01
6.3828206e-01
4.4614562e-01
2.6931421e-01
1.1235257e-01
-2.5544743e-02
-1.5021141e-01
-2.6857079e-01
-3.8432509e-01
-4.9673082e-01
-6.0289231e-01
-7.0090372e-01
-7.9096897e-01
-8.7402983e-01
-9.4968346e-01
-1.0154550e+00
-1.0681117e+00
-1.1059928e+00
-1.1306346e+00
-1.1465514e+00
-1.1591138e+00
-1.1717088e+00
-1.1841043e+00
-1.1930063e+00
-1.1941717e+00
-1.1848285e+00
-1.1652852e+00
-1.1388515e+00
-1.1099618e+00
-1.0818051e+00
-1.0554258e+00
-1.0307320e+00
-1.0076960e+00
-9.8607736e-01
-9.6385809e-01
-9.3611697e-01
-8.9631774e-01
-8.4030254e-01
-7.7021500e-01
-6.9460208e-01
-6.2408827e-01
-5.6582108e-01
-5.2024179e-01
-4.8144312e-01
-4.4025842e-01
-3.8803898e-01
-3.1903176e-01
-2.3067780e-01
-1.2263888e-01
4.3507696e-03
1.4901623e-01
3.0920241e-01
4.8137024e-01
6.6102145e-01
8.4421858e-01
1.0291180e+00
1.2159516e+00
1.4047590e+00
1.5922758e+00
1.7709323e+00
1.9318581e+00
2.0702902e+00
2.1889099e+00
2.2957128e+00
2.3973125e+00
2.4922737e+00
2.5692709e+00
2.6114198e+00
2.6038768e+00
2.5399025e+00
2.4219325e+00
2.2580595e+00
2.0579432e+00
1.8317425e+00
1.5914608e+00
1.3511326e+00
1.1237518e+00
9.1648579e-01
7.2760399e-01
5.4745660e-01
3.6320954e-01
1.6480584e-01
-5.1256023e-02
-2.8232918e-01
-5.2278560e-01
-7.6652618e-01
-1.0069838e+00
-1.2355247e+00
-1.4406560e+00
-1.6102906e+00
-1.7370872e+00
-1.8234574e+00
-1.8818244e+00
-1.9288490e+00
-1.9766063e+00
-2.0257544e+00
-2.0648358e+00
-2.0764489e+00
-2.0466397e+00
-1.9717048e+00
-1.8588462e+00
-1.7218470e+00
-1.5759056e+00
-1.4347297e+00
-1.3096784e+00
-1.2087935e+00
-1.1346722e+00
-1.0826444e+00
-1.0417000e+00
-9.9881714e-01
-9.4453245e-01
-8.7648724e-01
-7.9918510e-01
-7.2064886e-01
-6.4805005e-01
-5.8459518e-01
-5.2936975e-01
-4.7997810e-01
-4.3561598e-01
-3.9798011e-01
-3.6936995e-01
-3.4946554e-01
-3.3318777e-01
-3.1149333e-01
-2.7495444e-01
-2.1768720e-01
-1.3881770e-01
-4.0791080e-02
7.3549441e-02
2.0222748e-01
3.4241994e-01
4.8774339e-01
6.2822446e-01
7.5415899e-01
8.6109430e-01
9.5205297e-01
1.0351300e+00
1.1175877e+00
1.2000431e+00
1.2747392e+00
1.3294110e+00
1.3545642e+00
1.3493719e+00
1.3217605e+00
1.2824996e+00
1.2382235e+00
1.1889960e+00
1.1314271e+00
1.0635742e+00
9.8727626e-01
9.0651129e-01
8.2394490e-01
7.3933980e-01
6.5140707e-01
5.6125710e-01
4.7456504e-01
4.0068181e-01
3.4840542e-01
3.2040594e-01
3.1039312e-01
3.0585397e-01
2.9485990e-01
2.7211983e-01
2.3994830e-01
2.0385476e-01
1.6699358e-01
1.2832053e-01
8.5263424e-02
3.7690095e-02
-1.0560034e-02
-5.4001284e-02
-8.9632097e-02
-1.1884783e-01
-1.4506546e-01
-1.6897617e-01
-1.8544913e-01
-1.8501524e-01
-1.5952129e-01
-1.0805620e-01
-3.8659066e-02
3.5290671e-02
1.0095055e-01
1.4993996e-01
1.7826865e-01
1.8372095e-01
1.6401015e-01
1.1744243e-01
4.4893754e-02
-4.8966736e-02
-1.5622183e-01
-2.6813483e-01
-3.7853089e-01
-4.8580879e-01
-5.9179740e-01
-6.9831448e-01
-8.0417577e-01
-9.0498440e-01
-9.9576684e-01
-1.0740755e+00
-1.1406972e+00
-1.1971946e+00
-1.2425880e+00
-1.2726194e+00
-1.2826319e+00
-1.2714779e+00
-1.2428858e+00
-1.2031248e+00
-1.1570039e+00
-1.1050838e+00
-1.0434171e+00
-9.6573987e-01
-8.6718193e-01
-7.4715683e-01
-6.0908027e-01
-4.5731251e-01
-2.9406940e-01
-1.1890674e-01
6.8372141e-02
2.6349128e-01
4.5621007e-01
6.3347790e-01
7.8483275e-01
9.0579425e-01
9.9719506e-01
1.0620497e+00
1.1030207e+00
1.1222001e+00
1.1227640e+00
1.1104730e+00
1.0928231e+00
1.0756232e+00
1.0594117e+00
1.0385389e+00
1.0038456e+00
9.4766584e-01
8.6834140e-01
7.7139823e-01
6.6686187e-01
5.6514624e-01
4.7444603e-01
4.0035980e-01
3.4639470e-01
3.1384059e-01
3.0065307e-01
3.0041804e-01
3.0313513e-01
2.9849291e-01
2.8018171e-01
2.4868042e-01
2.1068568e-01
1.7506525e-01
1.4738358e-01
1.2655922e-01
1.0593062e-01
7.7577604e-02
3.6500694e-02
-1.8287885e-02
-8.6202504e-02
-1.6841755e-01
-2.6851727e-01
-3.8950340e-01
-5.2961573e-01
-6.8008738e-01
-8.2629381e-01
-9.5177171e-01
-1.0428901e+00
-1.0916997e+00
-1.0963387e+00
-1.0601135e+00
-9.9020934e-01
-8.9612568e-01
-7.8790972e-01
-6.7458213e-01
-5.6277704e-01
-4.5536324e-01
-3.5068682e-01
-2.4372785e-01
-1.2943355e-01
-6.7418171e-03
1.1900766e-01
2.3694307e-01
3.3469971e-01
4.0336847e-01
4.4010027e-01
4.4676806e-01
4.2646677e-01
3.8141481e-01
3.1419065e-01
2.3085154e-01
1.4240379e-01
6.2338468e-02
1.5658797e-03
-3.5593005e-02
-5.1714798e-02
-5.2974354e-02
-4.4693799e-02
-2.9009428e-02
-6.2376215e-03
2.1773552e-02
4.9750590e-02
7.0544147e-02
7.9210419e-02
7.6517040e-02
6.8757595e-02
6.3772262e-02
6.6539944e-02
7.7624594e-02
9.4647976e-02
1.1460766e-01
1.3490229e-01
1.5264395e-01
1.6376114e-01
1.6359716e-01
1.4907836e-01
1.2114169e-01
8.5755360e-02
5.2153127e-02
2.8414876e-02
1.6951172e-02
1.3308992e-02
9.4725975e-03
-6.4953982e-04
-1.7417946e-02
-3.5707982e-02
-4.8521806e-02
-5.1111477e-02
-4.2995143e-02
-2.7386441e-02
