# Supplementary material for: Characterization of the disruption of neural control strategies for dynamic fingertip forces from attractor reconstruction
Source: PLoS One. 2017 Feb 13;12(2):e0172025. doi: 10.1371/journal.pone.0172025 (PMC5305200; doi:10.1371/journal.pone.0172025)
Supplement: S2 File — Zip file containing the code to reproduce the results of our study. (ZIP) [file pone.0172025.s002.zip › PLOS_One_Code/tis_PD/y4_1.dat]

-1.5212912e-01
-2.5531099e-03
1.3685585e-01
2.6140368e-01
3.7012376e-01
4.6817636e-01
5.6749140e-01
6.8367154e-01
8.2987848e-01
1.0114154e+00
1.2242237e+00
1.4569931e+00
1.6945322e+00
1.9206391e+00
2.1197248e+00
2.2775904e+00
2.3829719e+00
2.4308167e+00
2.4258159e+00
2.3830315e+00
2.3233090e+00
2.2645618e+00
2.2136255e+00
2.1639290e+00
2.1006234e+00
2.0093481e+00
1.8823410e+00
1.7189268e+00
1.5227047e+00
1.2993941e+00
1.0570921e+00
8.0769994e-01
5.6653504e-01
3.4834673e-01
1.6176103e-01
6.3377917e-03
-1.2588441e-01
-2.4612667e-01
-3.6444465e-01
-4.8631067e-01
-6.1104105e-01
-7.3330236e-01
-8.4728134e-01
-9.5036326e-01
-1.0433487e+00
-1.1277878e+00
-1.2038399e+00
-1.2711026e+00
-1.3312586e+00
-1.3891393e+00
-1.4505390e+00
-1.5183849e+00
-1.5896964e+00
-1.6549374e+00
-1.7006805e+00
-1.7146739e+00
-1.6901843e+00
-1.6271126e+00
-1.5301485e+00
-1.4059188e+00
-1.2609512e+00
-1.1012099e+00
-9.3265780e-01
-7.6156212e-01
-5.9374140e-01
-4.3332859e-01
-2.8240626e-01
-1.4203397e-01
-1.3722266e-02
1.0015935e-01
1.9771297e-01
2.7956993e-01
3.4967824e-01
4.1368246e-01
4.7578523e-01
5.3634725e-01
5.9188035e-01
6.3719989e-01
6.6813143e-01
6.8309932e-01
6.8306581e-01
6.7066538e-01
6.4957734e-01
6.2449159e-01
6.0131278e-01
5.8663096e-01
5.8582059e-01
6.0052264e-01
6.2695353e-01
6.5596854e-01
6.7513252e-01
6.7233079e-01
6.3956385e-01
5.7516264e-01
4.8312999e-01
3.6979177e-01
2.3999045e-01
9.5684515e-02
-6.2217161e-02
-2.3075460e-01
-4.0343161e-01
-5.7172001e-01
-7.2820149e-01
-8.6839895e-01
-9.8983391e-01
-1.0898567e+00
-1.1648867e+00
-1.2121108e+00
-1.2322586e+00
-1.2307717e+00
-1.2155235e+00
-1.1919002e+00
-1.1587607e+00
-1.1087836e+00
-1.0332930e+00
-9.2802853e-01
-7.9591597e-01
-6.4556693e-01
-4.8720303e-01
-3.2885630e-01
-1.7496211e-01
-2.7715257e-02
1.1007683e-01
2.3267596e-01
3.3157245e-01
3.9885946e-01
4.3182929e-01
4.3459316e-01
4.1449891e-01
3.7643459e-01
3.2071902e-01
2.4686892e-01
1.5983705e-01
7.3064809e-02
5.3687303e-03
-2.6515841e-02
-1.4773181e-02
3.7616688e-02
1.2091056e-01
2.2545092e-01
3.4568410e-01
4.7772448e-01
6.1330036e-01
7.3713805e-01
8.3172410e-01
8.8643914e-01
9.0403267e-01
8.9946770e-01
8.9227545e-01
8.9808437e-01
9.2442634e-01
9.7192288e-01
1.0379347e+00
1.1186985e+00
1.2085447e+00
1.2981061e+00
1.3745421e+00
1.4249628e+00
1.4408889e+00
1.4200904e+00
1.3641733e+00
1.2737123e+00
1.1447837e+00
9.7014151e-01
7.4500516e-01
4.7361218e-01
1.7172734e-01
-1.3680736e-01
-4.2719663e-01
-6.8029013e-01
-8.8576681e-01
-1.0415852e+00
-1.1513937e+00
-1.2219584e+00
-1.2614176e+00
-1.2782204e+00
-1.2806474e+00
-1.2764561e+00
-1.2716109e+00
-1.2681772e+00
-1.2634647e+00
-1.2517774e+00
-1.2271529e+00
-1.1847890e+00
-1.1209263e+00
-1.0322948e+00
-9.1619081e-01
-7.7199120e-01
-6.0378934e-01
-4.2203142e-01
-2.4189198e-01
-7.8278788e-02
6.0082288e-02
1.7368189e-01
2.6978777e-01
3.5618459e-01
4.3645108e-01
5.1051209e-01
5.7874852e-01
6.4473411e-01
7.1338528e-01
7.8586582e-01
8.5595573e-01
9.1160361e-01
9.4090253e-01
9.3801470e-01
9.0489397e-01
8.4835726e-01
7.7553526e-01
6.9123440e-01
5.9847771e-01
5.0079633e-01
4.0386533e-01
3.1480869e-01
2.3894633e-01
1.7550738e-01
1.1511689e-01
4.1580104e-02
-6.1744287e-02
-2.0406712e-01
-3.8266567e-01
-5.8431507e-01
-7.9081142e-01
-9.8482764e-01
-1.1535706e+00
-1.2896808e+00
-1.3904259e+00
-1.4566779e+00
-1.4921067e+00
-1.5021986e+00
-1.4929698e+00
-1.4695448e+00
-1.4346231e+00
-1.3868549e+00
-1.3199061e+00
-1.2237769e+00
-1.0887775e+00
-9.1006221e-01
-6.9013366e-01
-4.3882108e-01
-1.7192371e-01
9.0645428e-02
3.2766255e-01
5.2115330e-01
6.6197722e-01
7.5347616e-01
8.1000821e-01
8.4995772e-01
8.8676662e-01
9.2345272e-01
9.5368381e-01
9.6771524e-01
9.5893932e-01
9.2753212e-01
8.7984348e-01
8.2490495e-01
7.7113249e-01
7.2510560e-01
6.9191234e-01
6.7540692e-01
6.7713918e-01
6.9450861e-01
7.2036255e-01
7.4544667e-01
7.6244976e-01
7.6881061e-01
7.6628166e-01
7.5749484e-01
7.4198929e-01
7.1488106e-01
6.6959201e-01
6.0295352e-01
5.1918475e-01
4.2987329e-01
3.4936118e-01
2.8792812e-01
2.4726296e-01
2.2129335e-01
2.0096613e-01
1.7860969e-01
1.4864944e-01
1.0499420e-01
3.8540331e-02
-6.1697404e-02
-2.0365883e-01
-3.8662105e-01
-5.9838602e-01
-8.1705751e-01
-1.0170445e+00
-1.1770103e+00
-1.2862109e+00
-1.3459311e+00
-1.3652596e+00
-1.3541183e+00
-1.3183841e+00
-1.2600475e+00
-1.1809297e+00
-1.0856136e+00
-9.8070270e-01
-8.7165985e-01
-7.6070027e-01
-6.4725230e-01
-5.2979308e-01
-4.0769033e-01
-2.8229758e-01
-1.5679988e-01
-3.5346420e-02
7.7209631e-02
1.7462611e-01
2.4899995e-01
2.9268233e-01
3.0237422e-01
2.8279862e-01
2.4667416e-01
2.1017725e-01
1.8675687e-01
1.8347979e-01
2.0173804e-01
2.4061469e-01
2.9957991e-01
3.7825612e-01
4.7355707e-01
5.7689852e-01
6.7455788e-01
7.5193367e-01
7.9936558e-01
8.1577483e-01
8.0766447e-01
7.8452940e-01
7.5455226e-01
7.2352496e-01
6.9659770e-01
6.8020311e-01
6.8148354e-01
7.0475898e-01
7.4784832e-01
8.0190982e-01
8.5553662e-01
9.0022474e-01
9.3312007e-01
9.5495501e-01
9.6499350e-01
9.5717137e-01
9.2048025e-01
8.4364570e-01
7.2141323e-01
5.5857784e-01
3.6911113e-01
1.7065581e-01
-2.2406273e-02
-2.0297224e-01
-3.7018930e-01
-5.2529031e-01
-6.6809414e-01
-7.9642266e-01
-9.0784787e-01
-1.0015702e+00
-1.0788704e+00
-1.1422398e+00
-1.1942114e+00
-1.2367900e+00
-1.2715417e+00
-1.2995857e+00
-1.3211069e+00
-1.3349153e+00
-1.3384955e+00
-1.3287060e+00
-1.3032815e+00
-1.2623048e+00
-1.2080068e+00
-1.1427492e+00
-1.0670168e+00
-9.7907648e-01
-8.7647510e-01
-7.5856839e-01
-6.2894110e-01
-4.9640806e-01
-3.7328861e-01
-2.7060535e-01
-1.9236525e-01
-1.3309687e-01
-8.0923490e-02
-2.3945208e-02
4.4361917e-02
1.2351281e-01
2.0808068e-01
2.9091988e-01
3.6501234e-01
4.2401959e-01
4.6336356e-01
4.8261439e-01
4.8772491e-01
4.9062596e-01
5.0516504e-01
5.4123126e-01
6.0039202e-01
6.7523068e-01
7.5258880e-01
8.1960688e-01
8.6981770e-01
9.0517373e-01
9.3216813e-01
9.5550452e-01
9.7508042e-01
9.8837092e-01
9.9492450e-01
9.9813109e-01
1.0023426e+00
1.0078438e+00
1.0084556e+00
9.9438274e-01
9.5825046e-01
8.9987053e-01
8.2661128e-01
7.4918021e-01
6.7556438e-01
6.0737646e-01
5.4112945e-01
4.7298885e-01
4.0276483e-01
3.3359088e-01
2.6754822e-01
2.0130401e-01
1.2583692e-01
3.0679829e-02
-9.0245341e-02
-2.3490821e-01
-3.9398561e-01
-5.5589858e-01
-7.1309685e-01
-8.6590176e-01
-1.0213406e+00
-1.1872216e+00
-1.3653879e+00
-1.5489322e+00
-1.7247064e+00
-1.8784586e+00
-1.9988587e+00
-2.0785194e+00
-2.1128602e+00
-2.0991418e+00
-2.0371047e+00
-1.9304475e+00
-1.7873206e+00
-1.6189374e+00
-1.4370493e+00
-1.2516743e+00
-1.0697095e+00
-8.9422441e-01
-7.2436706e-01
-5.5611348e-01
-3.8362764e-01
-2.0066630e-01
-2.2203527e-03
2.1297370e-01
4.3985806e-01
6.6686494e-01
8.7972861e-01
1.0678826e+00
1.2294051e+00
1.3708597e+00
1.5021128e+00
1.6298924e+00
1.7542491e+00
1.8697182e+00
1.9697461e+00
2.0506048e+00
2.1117709e+00
2.1533604e+00
2.1739266e+00
2.1709991e+00
2.1436705e+00
2.0946110e+00
2.0294444e+00
1.9534580e+00
1.8676922e+00
1.7672348e+00
1.6433647e+00
1.4886728e+00
1.3019498e+00
1.0893989e+00
8.6154040e-01
6.2858099e-01
3.9750905e-01
1.7183835e-01
-4.7299156e-02
-2.6032093e-01
-4.6932258e-01
-6.7877337e-01
-8.9516120e-01
-1.1238225e+00
-1.3637482e+00
-1.6042031e+00
-1.8267153e+00
-2.0123062e+00
-2.1496626e+00
-2.2386919e+00
-2.2873148e+00
-2.3046872e+00
-2.2961280e+00
-2.2625453e+00
-2.2033947e+00
-2.1203283e+00
-2.0188978e+00
-1.9070249e+00
-1.7911658e+00
-1.6732133e+00
-1.5510096e+00
-1.4221343e+00
-1.2873005e+00
-1.1502165e+00
-1.0145180e+00
-8.8063744e-01
-7.4475273e-01
-6.0041195e-01
-4.4189786e-01
-2.6722419e-01
-7.8957835e-02
1.1737870e-01
3.1576595e-01
5.1067150e-01
6.9601982e-01
8.6443196e-01
1.0089445e+00
1.1264752e+00
1.2204399e+00
1.3004640e+00
1.3784867e+00
1.4626276e+00
1.5525111e+00
1.6395184e+00
1.7121329e+00
1.7629312e+00
1.7922574e+00
1.8057911e+00
1.8082300e+00
1.7983439e+00
1.7688178e+00
1.7105185e+00
1.6182945e+00
1.4946529e+00
1.3488317e+00
1.1920674e+00
1.0331148e+00
8.7743456e-01
7.2916942e-01
5.9236744e-01
4.6944948e-01
3.5831242e-01
2.5139976e-01
1.3854093e-01
1.1808199e-02
-1.3101171e-01
-2.8633138e-01
-4.4771310e-01
-6.0966462e-01
-7.6971017e-01
-9.2788020e-01
-1.0846139e+00
-1.2385994e+00
-1.3862426e+00
-1.5235873e+00
-1.6489843e+00
-1.7636106e+00
-1.8689933e+00
-1.9634985e+00
-2.0405623e+00
-2.0903200e+00
-2.1040071e+00
-2.0779841e+00
-2.0140784e+00
-1.9162970e+00
-1.7872880e+00
-1.6276392e+00
-1.4383772e+00
-1.2244823e+00
-9.9607269e-01
-7.6528946e-01
-5.4062277e-01
-3.2317573e-01
-1.0826984e-01
1.0844643e-01
3.2509446e-01
5.3253600e-01
7.1890591e-01
8.7604278e-01
1.0030292e+00
1.1049572e+00
1.1891686e+00
1.2625299e+00
1.3310111e+00
1.4002994e+00
1.4758658e+00
1.5616846e+00
1.6576554e+00
1.7573179e+00
1.8483351e+00
1.9164411e+00
1.9507444e+00
1.9473413e+00
1.9094292e+00
1.8441950e+00
1.7586356e+00
1.6570325e+00
1.5414231e+00
1.4139767e+00
1.2785274e+00
1.1392115e+00
9.9715613e-01
8.4867296e-01
6.8713801e-01
5.0685649e-01
3.0563769e-01
8.4987886e-02
-1.5072341e-01
-3.9466645e-01
-6.3761154e-01
-8.6875487e-01
-1.0777273e+00
-1.2569057e+00
-1.4030022e+00
-1.5177579e+00
-1.6075128e+00
-1.6805896e+00
-1.7425931e+00
-1.7925591e+00
-1.8231312e+00
-1.8247982e+00
-1.7912017e+00
-1.7220614e+00
-1.6222480e+00
-1.4983463e+00
-1.3554886e+00
-1.1966701e+00
-1.0249159e+00
-8.4628383e-01
-6.7054826e-01
-5.0827704e-01
-3.6637836e-01
-2.4565189e-01
-1.4198853e-01
-4.9774640e-02
3.5171375e-02
1.1492330e-01
1.9118565e-01
2.6784585e-01
3.5185638e-01
4.5095783e-01
5.6912568e-01
7.0285331e-01
8.4149309e-01
9.7191480e-01
1.0841416e+00
1.1740554e+00
1.2421499e+00
1.2907353e+00
1.3227349e+00
1.3428145e+00
1.3588788e+00
1.3812922e+00
1.4185556e+00
1.4711257e+00
1.5276116e+00
1.5667074e+00
1.5645104e+00
1.5037023e+00
1.3800157e+00
1.2026214e+00
9.8860282e-01
7.5564178e-01
5.1773910e-01
2.8504790e-01
6.4885616e-02
-1.3856993e-01
-3.2523158e-01
-4.9875746e-01
-6.6409102e-01
-8.2385504e-01
-9.7574972e-01
-1.1128383e+00
-1.2273341e+00
-1.3163694e+00
-1.3857213e+00
-1.4480448e+00
-1.5166899e+00
-1.5996051e+00
-1.6970720e+00
-1.8040663e+00
-1.9149973e+00
-2.0270497e+00
-2.1399461e+00
-2.2531500e+00
-2.3630509e+00
-2.4620075e+00
-2.5396111e+00
-2.5849622e+00
-2.5883507e+00
-2.5418176e+00
-2.4390418e+00
-2.2754573e+00
-2.0498176e+00
-1.7672278e+00
-1.4413228e+00
-1.0931032e+00
-7.4637463e-01
-4.2172928e-01
-1.3153338e-01
1.2167026e-01
3.4254443e-01
5.3855722e-01
7.1743700e-01
8.8745002e-01
1.0582305e+00
1.2393448e+00
1.4361004e+00
1.6453927e+00
1.8552765e+00
2.0494214e+00
2.2142249e+00
2.3445460e+00
2.4446934e+00
2.5242789e+00
2.5919436e+00
2.6512314e+00
2.7009261e+00
2.7383520e+00
2.7618789e+00
2.7707343e+00
2.7638522e+00
2.7401123e+00
2.6999688e+00
2.6469369e+00
2.5876937e+00
2.5301864e+00
2.4799847e+00
2.4365177e+00
2.3916202e+00
2.3318006e+00
2.2433298e+00
2.1171014e+00
1.9500825e+00
1.7429692e+00
1.4969510e+00
1.2127833e+00
8.9274694e-01
5.4347618e-01
1.7702057e-01
-1.9127255e-01
-5.4730921e-01
-8.8252620e-01
-1.1950918e+00
-1.4876518e+00
-1.7640267e+00
-2.0276419e+00
-2.2822015e+00
-2.5325742e+00
-2.7836222e+00
-3.0367874e+00
-3.2866293e+00
-3.5202378e+00
-3.7204962e+00
-3.8713368e+00
-3.9623153e+00
-3.9906419e+00
-3.9598957e+00
-3.8761988e+00
-3.7441885e+00
-3.5655385e+00
-3.3410844e+00
-3.0745067e+00
-2.7743064e+00
-2.4527643e+00
-2.1229877e+00
-1.7961230e+00
-1.4803967e+00
-1.1817454e+00
-9.0393309e-01
-6.4698201e-01
-4.0552736e-01
-1.6950477e-01
7.2392642e-02
3.2824375e-01
5.9993241e-01
8.8339673e-01
1.1716418e+00
1.4579423e+00
1.7367848e+00
2.0024597e+00
2.2473755e+00
2.4622640e+00
2.6387532e+00
2.7728197e+00
2.8667503e+00
2.9281360e+00
2.9664605e+00
2.9892394e+00
2.9997626e+00
2.9976411e+00
2.9814618e+00
2.9510410e+00
2.9069807e+00
2.8474060e+00
2.7645529e+00
2.6451173e+00
2.4757024e+00
2.2499255e+00
1.9719944e+00
1.6548187e+00
1.3152254e+00
9.7005290e-01
6.3444545e-01
3.2109848e-01
3.9151015e-02
-2.0734759e-01
-4.2091728e-01
-6.1122669e-01
-7.9316654e-01
-9.8176278e-01
-1.1863352e+00
-1.4075255e+00
-1.6385304e+00
-1.8691072e+00
-2.0896855e+00
-2.2931614e+00
-2.4738834e+00
-2.6259218e+00
-2.7431810e+00
-2.8216854e+00
-2.8619360e+00
-2.8688216e+00
-2.8484413e+00
-2.8039019e+00
-2.7332344e+00
-2.6308881e+00
-2.4915998e+00
-2.3142511e+00
-2.1037652e+00
-1.8701584e+00
-1.6253374e+00
-1.3797242e+00
-1.1410287e+00
-9.1555639e-01
-7.0971184e-01
-5.2892024e-01
-3.7395076e-01
-2.3775425e-01
-1.0619063e-01
3.6875610e-02
2.0310481e-01
3.9578364e-01
6.1023877e-01
8.3739989e-01
1.0680047e+00
1.2950499e+00
1.5132282e+00
1.7163973e+00
1.8961688e+00
2.0437606e+00
2.1536442e+00
2.2255969e+00
2.2636759e+00
2.2733260e+00
2.2587514e+00
2.2221264e+00
2.1648447e+00
2.0896753e+00
2.0020752e+00
1.9091616e+00
1.8164532e+00
1.7246409e+00
1.6290073e+00
1.5220599e+00
1.3974568e+00
1.2526317e+00
1.0889344e+00
9.1004569e-01
7.2030523e-01
5.2417066e-01
3.2701408e-01
1.3604973e-01
-4.0655644e-02
-1.9746748e-01
-3.3413142e-01
-4.5517463e-01
-5.6536314e-01
-6.6439015e-01
-7.4522138e-01
-7.9800592e-01
-8.1679614e-01
-8.0375717e-01
-7.6771607e-01
-7.1867870e-01
-6.6290940e-01
-6.0221113e-01
-5.3752108e-01
-4.7336144e-01
-4.1867427e-01
-3.8270864e-01
-3.6927564e-01
-3.7409901e-01
-3.8734820e-01
-3.9967088e-01
-4.0773094e-01
-4.1552217e-01
-4.3073587e-01
-4.5926627e-01
-5.0194383e-01
-5.5515047e-01
-6.1408351e-01
-6.7592943e-01
-7.4020464e-01
-8.0560259e-01
-8.6618250e-01
-9.1121473e-01
-9.2998010e-01
-9.1807954e-01
-8.8028793e-01
-8.2768558e-01
-7.7112423e-01
-7.1595390e-01
-6.6191753e-01
-6.0755013e-01
-5.5457483e-01
-5.0844374e-01
-4.7498856e-01
-4.5616080e-01
-4.4824323e-01
-4.4418729e-01
-4.3868967e-01
-4.3192801e-01
-4.2847912e-01
-4.3211502e-01
-4.4077623e-01
-4.4581310e-01
-4.3611658e-01
-4.0383928e-01
-3.4758634e-01
-2.7180860e-01
-1.8404257e-01
-9.2199170e-02
-3.1728030e-03
7.7480363e-02
1.4609352e-01
2.0207668e-01
2.4854685e-01
2.9124705e-01
3.3580141e-01
3.8425014e-01
4.3258652e-01
4.7151083e-01
4.9114390e-01
4.8727348e-01
4.6507863e-01
4.3770787e-01
4.2001616e-01
4.2074624e-01
4.3800722e-01
4.6113460e-01
4.7755716e-01
4.7982695e-01
4.6852431e-01
4.5050245e-01
4.3496602e-01
4.2988891e-01
4.3980796e-01
4.6516549e-01
5.0316068e-01
5.4962333e-01
6.0082340e-01
6.5429457e-01
7.0864221e-01
7.6295038e-01
8.1635938e-01
8.6772287e-01
9.1465701e-01
9.5200700e-01
9.7136055e-01
9.6341643e-01
9.2266403e-01
8.5096191e-01
7.5684308e-01
6.5101831e-01
5.4133387e-01
4.3013171e-01
3.1542977e-01
1.9542028e-01
7.3272614e-02
-4.1776935e-02
-1.3827977e-01
-2.0816967e-01
-2.4985670e-01
-2.6752556e-01
-2.6800735e-01
-2.5724625e-01
-2.3825478e-01
-2.1143388e-01
-1.7637586e-01
-1.3350930e-01
-8.4650667e-02
-3.2737851e-02
1.8239256e-02
6.2819922e-02
9.4390960e-02
1.0727846e-01
9.9576312e-02
7.4698028e-02
4.0773164e-02
7.9838063e-03
-1.5548666e-02
-2.7174116e-02
-2.9660731e-02
-2.7515278e-02
-2.2856502e-02
-1.4539365e-02
-1.3083142e-03
1.4087870e-02
2.3716322e-02
1.7166682e-02
-1.3848840e-02
-7.1402748e-02
-1.4953887e-01
-2.3592215e-01
-3.1656996e-01
-3.8121014e-01
-4.2643066e-01
-4.5568020e-01
-4.7743847e-01
-5.0332226e-01
-5.4643029e-01
-6.1885389e-01
-7.2783544e-01
-8.7190187e-01
-1.0392624e+00
-1.2101125e+00
-1.3625065e+00
-1.4787595e+00
-1.5486061e+00
-1.5682820e+00
-1.5380395e+00
-1.4608607e+00
-1.3431903e+00
-1.1964040e+00
-1.0365348e+00
-8.8083033e-01
-7.4250823e-01
-6.2652106e-01
-5.2833008e-01
-4.3637506e-01
-3.3748683e-01
-2.2282619e-01
-9.1493470e-02
4.9612359e-02
1.8892508e-01
3.1408781e-01
4.1462548e-01
4.8344995e-01
5.1870752e-01
5.2633359e-01
5.2116072e-01
5.2374686e-01
5.5264044e-01
6.1565870e-01
7.0532052e-01
8.0132076e-01
8.7875224e-01
9.1768659e-01
9.0960007e-01
8.5844353e-01
7.7694077e-01
6.8068483e-01
5.8308338e-01
4.9300461e-01
4.1514347e-01
3.5162118e-01
3.0274402e-01
2.6626682e-01
2.3691857e-01
2.0807342e-01
1.7510656e-01
1.3807656e-01
1.0139421e-01
7.0265935e-02
4.6819447e-02
2.9481052e-02
1.6062335e-02
7.4258754e-03
7.9954146e-03
2.2248550e-02
5.0209674e-02
8.5887415e-02
1.1973948e-01
1.4320907e-01
1.5260218e-01
1.5020961e-01
1.4213155e-01
1.3460945e-01
1.3186805e-01
1.3690180e-01
1.5363891e-01
1.8746256e-01
2.4264648e-01
3.1838012e-01
4.0673250e-01
4.9461926e-01
5.6887227e-01
6.2129386e-01
6.5055813e-01
6.6000031e-01
6.5325633e-01
6.3111371e-01
5.9185723e-01
5.3484581e-01
4.6452222e-01
3.9118505e-01
3.2714841e-01
2.8109207e-01
2.5502916e-01
2.4541399e-01
2.4626188e-01
2.5151516e-01
2.5538362e-01
2.5116045e-01
2.3055069e-01
1.8551911e-01
1.1223051e-01
1.4137302e-02
-9.8673125e-02
-2.1409606e-01
-3.2347226e-01
-4.2395480e-01
-5.1683175e-01
-6.0394997e-01
-6.8449924e-01
-7.5366223e-01
-8.0433759e-01
-8.3137722e-01
-8.3535884e-01
-8.2307990e-01
-8.0469519e-01
-7.8995956e-01
-7.8613673e-01
-7.9771793e-01
-8.2598532e-01
-8.6724529e-01
-9.1086795e-01
-9.3925320e-01
-9.3111071e-01
-8.6791918e-01
-7.4139511e-01
-5.5807306e-01
-3.3768813e-01
-1.0583788e-01
1.1447011e-01
3.0759466e-01
4.6538352e-01
5.8518156e-01
6.6843941e-01
7.2055741e-01
7.5082414e-01
7.7090454e-01
7.9134852e-01
8.1737376e-01
8.4638330e-01
8.6945897e-01
8.7692605e-01
8.6480020e-01
8.3754931e-01
8.0492166e-01
7.7484913e-01
7.4739568e-01
7.1398244e-01
6.6217899e-01
5.8256917e-01
4.7329877e-01
3.4004351e-01
1.9264714e-01
4.1651949e-02
-1.0348797e-01
-2.3519877e-01
-3.4850078e-01
-4.4182834e-01
-5.1841535e-01
-5.8779223e-01
-6.6462384e-01
-7.6301346e-01
-8.8895269e-01
-1.0362494e+00
-1.1891121e+00
-1.3297139e+00
-1.4453272e+00
-1.5303556e+00
-1.5832404e+00
-1.6022160e+00
-1.5838435e+00
-1.5250309e+00
-1.4263301e+00
-1.2938443e+00
-1.1382522e+00
-9.7130324e-01
-8.0204464e-01
