# Supplementary material for: Characterization of the disruption of neural control strategies for dynamic fingertip forces from attractor reconstruction
Source: PLoS One. 2017 Feb 13;12(2):e0172025. doi: 10.1371/journal.pone.0172025 (PMC5305200; doi:10.1371/journal.pone.0172025)
Supplement: S2 File — Zip file containing the code to reproduce the results of our study. (ZIP) [file pone.0172025.s002.zip › PLOS_One_Code/tis_PD/y4_2.dat]

1.7350350e-01
1.1337792e-01
5.5499438e-02
4.3325126e-03
-3.5490953e-02
-6.0299936e-02
-6.8956433e-02
-6.3635884e-02
-4.9064925e-02
-3.0935311e-02
-1.4709609e-02
-5.2516876e-03
-6.9919156e-03
-2.4173570e-02
-6.0789029e-02
-1.1993735e-01
-2.0268494e-01
-3.0721929e-01
-4.2928319e-01
-5.6360682e-01
-7.0468161e-01
-8.4580250e-01
-9.7739762e-01
-1.0871378e+00
-1.1634289e+00
-1.2008004e+00
-1.2033227e+00
-1.1833098e+00
-1.1560876e+00
-1.1341706e+00
-1.1240598e+00
-1.1265916e+00
-1.1393229e+00
-1.1587320e+00
-1.1809810e+00
-1.2013867e+00
-1.2137452e+00
-1.2106245e+00
-1.1848675e+00
-1.1318060e+00
-1.0513885e+00
-9.4917750e-01
-8.3517588e-01
-7.2058468e-01
-6.1445782e-01
-5.2221674e-01
-4.4566784e-01
-3.8295827e-01
-3.2839112e-01
-2.7350760e-01
-2.1015115e-01
-1.3415307e-01
-4.6955161e-02
4.6260674e-02
1.4032689e-01
2.3273262e-01
3.2371525e-01
4.1454475e-01
5.0559390e-01
5.9531707e-01
6.8042080e-01
7.5710721e-01
8.2270648e-01
8.7614138e-01
9.1640261e-01
9.4053779e-01
9.4363048e-01
9.2172453e-01
8.7610987e-01
8.1565324e-01
7.5459228e-01
7.0658380e-01
6.7889594e-01
6.7041361e-01
6.7425547e-01
6.8283623e-01
6.9172208e-01
6.9974089e-01
7.0634279e-01
7.0969539e-01
7.0748020e-01
6.9932754e-01
6.8893909e-01
6.8439590e-01
6.9545931e-01
7.2830996e-01
7.8113217e-01
8.4450772e-01
9.0695710e-01
9.6172593e-01
1.0100835e+00
1.0589123e+00
1.1140639e+00
1.1739490e+00
1.2279080e+00
1.2604605e+00
1.2582583e+00
1.2150219e+00
1.1321527e+00
1.0164283e+00
8.7731020e-01
7.2519619e-01
5.7086497e-01
4.2528523e-01
2.9819624e-01
1.9531701e-01
1.1638744e-01
5.6067606e-02
7.1541279e-03
-3.6343258e-02
-7.8209500e-02
-1.2108364e-01
-1.6808746e-01
-2.2334056e-01
-2.9040920e-01
-3.6916823e-01
-4.5346759e-01
-5.3274956e-01
-5.9791158e-01
-6.4716095e-01
-6.8706172e-01
-7.2812384e-01
-7.7809923e-01
-8.3702899e-01
-8.9704110e-01
-9.4696529e-01
-9.7797767e-01
-9.8588331e-01
-9.6950816e-01
-9.2856721e-01
-8.6425281e-01
-7.8201410e-01
-6.9272715e-01
-6.0968848e-01
-5.4314975e-01
-4.9635260e-01
-4.6557422e-01
-4.4384970e-01
-4.2572813e-01
-4.0974937e-01
-3.9709296e-01
-3.8789299e-01
-3.7840203e-01
-3.6137952e-01
-3.2976155e-01
-2.8130857e-01
-2.2099688e-01
-1.5942294e-01
-1.0830821e-01
-7.5894408e-02
-6.4812158e-02
-7.3415072e-02
-9.8947923e-02
-1.3936101e-01
-1.9247455e-01
-2.5435057e-01
-3.1937024e-01
-3.8265018e-01
-4.4319545e-01
-5.0522576e-01
-5.7610216e-01
-6.6159358e-01
-7.6140432e-01
-8.6813041e-01
-9.7044699e-01
-1.0582889e+00
-1.1265027e+00
-1.1747178e+00
-1.2041775e+00
-1.2145453e+00
-1.2032933e+00
-1.1678857e+00
-1.1085806e+00
-1.0292585e+00
-9.3570328e-01
-8.3291476e-01
-7.2344472e-01
-6.0791573e-01
-4.8728218e-01
-3.6464034e-01
-2.4448527e-01
-1.2958082e-01
-1.7903685e-02
9.7387640e-02
2.2415642e-01
3.6648437e-01
5.2269895e-01
6.8705307e-01
8.5306698e-01
1.0164827e+00
1.1763495e+00
1.3331705e+00
1.4848864e+00
1.6240443e+00
1.7393843e+00
1.8211806e+00
1.8658885e+00
1.8763474e+00
1.8581825e+00
1.8160738e+00
1.7524675e+00
1.6687347e+00
1.5676155e+00
1.4552284e+00
1.3406034e+00
1.2325223e+00
1.1364149e+00
1.0539716e+00
9.8500126e-01
9.2917672e-01
8.8594843e-01
8.5257389e-01
8.2203353e-01
7.8339447e-01
7.2560399e-01
6.4270909e-01
5.3690070e-01
4.1706978e-01
2.9361818e-01
1.7299066e-01
5.5868817e-02
-5.9907169e-02
-1.7472556e-01
-2.8506472e-01
-3.8520175e-01
-4.7067704e-01
-5.4070606e-01
-5.9843549e-01
-6.4929027e-01
-6.9832749e-01
-7.4835026e-01
-8.0009905e-01
-8.5364203e-01
-9.0875825e-01
-9.6344596e-01
-1.0120228e+00
-1.0451150e+00
-1.0528013e+00
-1.0299244e+00
-9.8006652e-01
-9.1458235e-01
-8.4674824e-01
-7.8528476e-01
-7.3199431e-01
-6.8454442e-01
-6.4097631e-01
-6.0158504e-01
-5.6702839e-01
-5.3521984e-01
-5.0043435e-01
-4.5593463e-01
-3.9827896e-01
-3.2993152e-01
-2.5818650e-01
-1.9127586e-01
-1.3424602e-01
-8.7119612e-02
-4.6847720e-02
-1.2313540e-02
1.1332707e-02
1.3223709e-02
-1.6988990e-02
-8.0977762e-02
-1.6759047e-01
-2.5613229e-01
-3.2458289e-01
-3.5671026e-01
-3.4436048e-01
-2.8591477e-01
-1.8413853e-01
-4.5642566e-02
1.1803348e-01
2.8972023e-01
4.4920223e-01
5.7991702e-01
6.7607908e-01
7.4449495e-01
7.9905083e-01
8.5195808e-01
9.0802805e-01
9.6459615e-01
1.0150118e+00
1.0526067e+00
1.0733646e+00
1.0763003e+00
1.0616080e+00
1.0285979e+00
9.7585407e-01
9.0366132e-01
8.1623564e-01
7.2126686e-01
6.2624179e-01
5.3334525e-01
4.3628519e-01
3.2200105e-01
1.7722467e-01
-3.9835312e-03
-2.1660730e-01
-4.4685785e-01
-6.7799354e-01
-8.9563797e-01
-1.0898220e+00
-1.2542752e+00
-1.3854559e+00
-1.4828528e+00
-1.5497523e+00
-1.5924476e+00
-1.6171272e+00
-1.6263041e+00
-1.6178252e+00
-1.5877552e+00
-1.5352089e+00
-1.4654835e+00
-1.3890765e+00
-1.3170881e+00
-1.2557841e+00
-1.2036546e+00
-1.1528357e+00
-1.0937068e+00
-1.0192153e+00
-9.2629844e-01
-8.1452640e-01
-6.8373852e-01
-5.3232586e-01
-3.5734605e-01
-1.5674781e-01
6.7867360e-02
3.1038758e-01
5.6214349e-01
8.1509259e-01
1.0634138e+00
1.3021107e+00
1.5243482e+00
1.7206661e+00
1.8814437e+00
2.0010060e+00
2.0799768e+00
2.1235452e+00
2.1367795e+00
2.1207764e+00
2.0728323e+00
1.9906265e+00
1.8770568e+00
1.7417898e+00
1.5984658e+00
1.4597807e+00
1.3334413e+00
1.2205535e+00
1.1163411e+00
1.0123788e+00
8.9951844e-01
7.7077936e-01
6.2344346e-01
4.5963688e-01
2.8531325e-01
1.0864227e-01
-6.1365193e-02
-2.1702960e-01
-3.5598599e-01
-4.8450050e-01
-6.1609816e-01
-7.6532426e-01
-9.4065750e-01
-1.1406159e+00
-1.3546120e+00
-1.5675474e+00
-1.7650681e+00
-1.9360706e+00
-2.0716938e+00
-2.1633386e+00
-2.2025982e+00
-2.1838779e+00
-2.1081268e+00
-1.9845322e+00
-1.8280486e+00
-1.6541206e+00
-1.4741877e+00
-1.2944513e+00
-1.1174670e+00
-9.4421854e-01
-7.7501616e-01
-6.0925916e-01
-4.4478796e-01
-2.7771042e-01
-1.0359534e-01
8.0033525e-02
2.7144016e-01
4.6473214e-01
6.5291403e-01
8.3174783e-01
1.0007748e+00
1.1602611e+00
1.3069922e+00
1.4331829e+00
1.5297987e+00
1.5915807e+00
1.6199692e+00
1.6221022e+00
1.6068322e+00
1.5806487e+00
1.5462507e+00
1.5039547e+00
1.4536362e+00
1.3949383e+00
1.3255249e+00
1.2393587e+00
1.1276898e+00
9.8361193e-01
8.0783626e-01
6.1154075e-01
4.1346765e-01
2.3210146e-01
7.7347555e-02
-5.3098698e-02
-1.7051941e-01
-2.8745354e-01
-4.1058214e-01
-5.3848281e-01
-6.6468995e-01
-7.8261646e-01
-8.8829927e-01
-9.7970390e-01
-1.0543412e+00
-1.1077843e+00
-1.1346670e+00
-1.1320458e+00
-1.1031119e+00
-1.0583019e+00
-1.0121798e+00
-9.7729652e-01
-9.5836220e-01
-9.5003748e-01
-9.3940494e-01
-9.1117917e-01
-8.5234517e-01
-7.5437777e-01
-6.1395181e-01
-4.3416440e-01
-2.2650432e-01
-1.1186359e-02
1.8676812e-01
3.4545037e-01
4.5413704e-01
5.1662960e-01
5.4770878e-01
5.6485479e-01
5.8005416e-01
5.9615298e-01
6.0902231e-01
6.1272998e-01
6.0337489e-01
5.7949868e-01
5.4053186e-01
4.8624466e-01
4.1851373e-01
3.4355620e-01
2.7128908e-01
2.1065909e-01
1.6403030e-01
1.2539463e-01
8.4113184e-02
3.1529723e-02
-3.3797394e-02
-1.0519129e-01
-1.7165935e-01
-2.2389788e-01
-2.5839881e-01
-2.7718858e-01
-2.8438656e-01
-2.8286273e-01
-2.7341677e-01
-2.5645608e-01
-2.3389783e-01
-2.0876037e-01
-1.8231053e-01
-1.5155151e-01
-1.1028597e-01
-5.4125987e-02
1.4062061e-02
8.2728970e-02
1.3565935e-01
1.5913235e-01
1.4823889e-01
1.0885895e-01
5.4162852e-02
-2.0234434e-03
-5.0619229e-02
-8.8589939e-02
-1.1664749e-01
-1.3595699e-01
-1.4652406e-01
-1.4833214e-01
-1.4370246e-01
-1.3791883e-01
-1.3656040e-01
-1.4107313e-01
-1.4624842e-01
-1.4246908e-01
-1.2179401e-01
-8.3283802e-02
-3.3535878e-02
1.7284203e-02
6.0475544e-02
9.1733013e-02
1.1082135e-01
1.1926216e-01
1.1884777e-01
1.1267183e-01
1.0742913e-01
1.1398771e-01
1.4419042e-01
2.0486674e-01
2.9300104e-01
3.9575378e-01
4.9535204e-01
5.7598285e-01
6.2966354e-01
6.5827311e-01
6.6994181e-01
6.7212182e-01
6.6709166e-01
6.5296209e-01
6.2757751e-01
5.9098719e-01
5.4481861e-01
4.8985712e-01
4.2448108e-01
3.4597957e-01
2.5420134e-01
1.5459012e-01
5.7713020e-02
-2.5268768e-02
-8.8356357e-02
-1.3320189e-01
-1.6668197e-01
-1.9649632e-01
-2.2868548e-01
-2.6817355e-01
-3.2040194e-01
-3.9114284e-01
-4.8332241e-01
-5.9281324e-01
-7.0683949e-01
-8.0718028e-01
-8.7685067e-01
-9.0646305e-01
-8.9697148e-01
-8.5783257e-01
-8.0202081e-01
-7.4091018e-01
-6.8169740e-01
-6.2800113e-01
-5.8218219e-01
-5.4692521e-01
-5.2449924e-01
-5.1452385e-01
-5.1267515e-01
-5.1206827e-01
-5.0685182e-01
-4.9547253e-01
-4.8092307e-01
-4.6757660e-01
-4.5665209e-01
-4.4314369e-01
-4.1668100e-01
-3.6658997e-01
-2.8756168e-01
-1.8139941e-01
-5.4225850e-02
8.7654467e-02
2.4005763e-01
4.0050240e-01
5.6623050e-01
7.3260110e-01
8.9318125e-01
1.0412220e+00
1.1707131e+00
1.2754869e+00
1.3473672e+00
1.3764514e+00
1.3549659e+00
1.2825795e+00
1.1698879e+00
1.0376896e+00
9.1093086e-01
8.0906557e-01
7.3812342e-01
6.8960447e-01
6.4674090e-01
5.9369946e-01
5.2141664e-01
4.2664661e-01
3.0693877e-01
1.5780051e-01
-2.4452461e-02
-2.3656069e-01
-4.6477476e-01
-6.8797167e-01
-8.8619227e-01
-1.0490811e+00
-1.1786871e+00
-1.2852761e+00
-1.3798539e+00
-1.4685536e+00
-1.5515049e+00
-1.6255375e+00
-1.6878238e+00
-1.7371573e+00
-1.7719354e+00
-1.7870700e+00
-1.7730073e+00
-1.7184892e+00
-1.6156275e+00
-1.4637392e+00
-1.2696052e+00
-1.0445799e+00
-8.0055285e-01
-5.4723593e-01
-2.9219925e-01
-4.2385458e-02
1.9540294e-01
4.1557335e-01
6.1469146e-01
7.9096200e-01
9.4247873e-01
1.0655747e+00
1.1551863e+00
1.2081495e+00
1.2274490e+00
1.2238513e+00
1.2132540e+00
1.2113624e+00
1.2288730e+00
1.2694167e+00
1.3304109e+00
1.4054800e+00
1.4869875e+00
1.5677547e+00
1.6416842e+00
1.7039017e+00
1.7511790e+00
1.7823264e+00
1.7975983e+00
1.7968094e+00
1.7769870e+00
1.7311904e+00
1.6499157e+00
1.5252177e+00
1.3559519e+00
1.1512621e+00
9.2980608e-01
7.1440911e-01
5.2442712e-01
3.6953225e-01
2.4798025e-01
1.4985776e-01
6.2707801e-02
-2.4363426e-02
-1.1974543e-01
-2.2974369e-01
-3.5804683e-01
-5.0401767e-01
-6.6125133e-01
-8.1817776e-01
-9.6163279e-01
-1.0821252e+00
-1.1774055e+00
-1.2516265e+00
-1.3109241e+00
-1.3590976e+00
-1.3966342e+00
-1.4232764e+00
-1.4412114e+00
-1.4555362e+00
-1.4712020e+00
-1.4885030e+00
-1.5005874e+00
-1.4957687e+00
-1.4640563e+00
-1.4035705e+00
-1.3223074e+00
-1.2342459e+00
-1.1524843e+00
-1.0835285e+00
-1.0259242e+00
-9.7329435e-01
-9.1827713e-01
-8.5377722e-01
-7.7178764e-01
-6.6297372e-01
-5.1924702e-01
-3.3850774e-01
-1.2824914e-01
9.5195923e-02
3.1208897e-01
5.0671959e-01
6.7298118e-01
8.1472027e-01
9.4013466e-01
1.0538063e+00
1.1522610e+00
1.2260979e+00
1.2661752e+00
1.2688210e+00
1.2370306e+00
1.1778900e+00
1.0987391e+00
1.0049867e+00
9.0060869e-01
7.8979987e-01
6.7747523e-01
5.6773219e-01
4.6145716e-01
3.5518038e-01
2.4244129e-01
1.1728736e-01
-2.1976343e-02
-1.7137650e-01
-3.2338237e-01
-4.7072189e-01
-6.0873305e-01
-7.3475108e-01
-8.4573712e-01
-9.3685643e-01
-1.0029145e+00
-1.0419292e+00
-1.0579051e+00
-1.0602334e+00
-1.0598136e+00
-1.0643896e+00
-1.0759124e+00
-1.0913298e+00
-1.1059288e+00
-1.1166222e+00
-1.1229665e+00
-1.1256555e+00
-1.1240081e+00
-1.1145553e+00
-1.0919284e+00
-1.0511872e+00
-9.8949769e-01
-9.0594748e-01
-7.9977165e-01
-6.6848630e-01
-5.0842244e-01
-3.1851953e-01
-1.0416691e-01
1.2307428e-01
3.5022964e-01
5.6863463e-01
7.7625055e-01
9.7454062e-01
1.1624209e+00
1.3326314e+00
1.4735812e+00
1.5749241e+00
1.6327254e+00
1.6510520e+00
1.6395146e+00
1.6090910e+00
1.5695792e+00
1.5301671e+00
1.5013738e+00
1.4949990e+00
1.5203636e+00
1.5788919e+00
1.6614684e+00
1.7511575e+00
1.8295421e+00
1.8826748e+00
1.9035391e+00
1.8901442e+00
1.8412255e+00
1.7535913e+00
1.6237105e+00
1.4520618e+00
1.2461434e+00
1.0190445e+00
7.8397878e-01
5.4857319e-01
3.1321577e-01
7.4604577e-02
-1.6837653e-01
-4.1081064e-01
-6.4263936e-01
-8.5339862e-01
-1.0367677e+00
-1.1914631e+00
-1.3187371e+00
-1.4193751e+00
-1.4928817e+00
-1.5396945e+00
-1.5646416e+00
-1.5781025e+00
-1.5927228e+00
-1.6172601e+00
-1.6518111e+00
-1.6879820e+00
-1.7138092e+00
-1.7194826e+00
-1.6999111e+00
-1.6537019e+00
-1.5810563e+00
-1.4829716e+00
-1.3623393e+00
-1.2257187e+00
-1.0836128e+00
-9.4814329e-01
-8.2934169e-01
-7.3203548e-01
-6.5451723e-01
-5.8965791e-01
-5.2819151e-01
-4.6199194e-01
-3.8481870e-01
-2.9084378e-01
-1.7418191e-01
-3.1679369e-02
1.3263215e-01
3.0541785e-01
4.6703507e-01
5.9883384e-01
6.9091698e-01
7.4625388e-01
7.7921175e-01
8.0928539e-01
8.5305177e-01
9.1842622e-01
1.0037543e+00
1.1006434e+00
1.1972206e+00
1.2796830e+00
1.3327305e+00
1.3410757e+00
1.2933835e+00
1.1873221e+00
1.0325772e+00
8.4957334e-01
6.6417815e-01
5.0065027e-01
3.7559314e-01
2.9493283e-01
2.5446413e-01
2.4310739e-01
2.4706692e-01
2.5292774e-01
2.4923386e-01
2.2788876e-01
1.8605002e-01
1.2727389e-01
6.0348514e-02
-4.5831197e-03
-6.1008271e-02
-1.0882714e-01
-1.5279428e-01
-1.9803876e-01
-2.4630454e-01
-2.9566759e-01
-3.4348785e-01
-3.8937362e-01
-4.3476754e-01
-4.7906102e-01
-5.1576347e-01
-5.3288106e-01
-5.1860897e-01
-4.6882723e-01
-3.9098840e-01
-3.0180023e-01
-2.2039082e-01
-1.6084364e-01
-1.2800421e-01
-1.1866201e-01
-1.2660719e-01
-1.4721863e-01
-1.7833870e-01
-2.1801945e-01
-2.6218210e-01
-3.0468342e-01
-3.4004261e-01
-3.6679454e-01
-3.8858251e-01
-4.1169420e-01
-4.4064818e-01
-4.7503824e-01
-5.0981934e-01
-5.3840485e-01
-5.5566718e-01
-5.5846546e-01
-5.4391753e-01
-5.0762497e-01
-4.4449446e-01
-3.5305111e-01
-2.4024241e-01
-1.2198564e-01
-1.8234022e-02
5.4273588e-02
8.7656432e-02
8.4352540e-02
5.3840911e-02
7.1491733e-03
-4.6607585e-02
-9.9584872e-02
-1.4255727e-01
-1.6422866e-01
-1.5429894e-01
-1.0863061e-01
-3.3254636e-02
5.5714452e-02
1.3717991e-01
1.9291904e-01
2.1397987e-01
2.0237488e-01
1.6802566e-01
1.2398223e-01
8.3246925e-02
5.7989797e-02
5.9200979e-02
9.4534103e-02
1.6458925e-01
2.6049336e-01
3.6566632e-01
4.6205347e-01
5.3759933e-01
5.9020948e-01
6.2584318e-01
6.5262503e-01
6.7510319e-01
6.9192411e-01
6.9773842e-01
6.8756787e-01
6.6026933e-01
6.1858908e-01
5.6660823e-01
5.0768159e-01
4.4447524e-01
3.8007041e-01
3.1848966e-01
2.6363254e-01
2.1697344e-01
1.7624561e-01
1.3704055e-01
9.6317911e-02
5.4875659e-02
1.6993337e-02
-1.2234539e-02
-3.0328372e-02
-3.9970376e-02
-4.8920147e-02
-6.6474841e-02
-9.8095109e-02
-1.4181629e-01
-1.8931387e-01
-2.3096580e-01
-2.6104910e-01
-2.7943303e-01
-2.8925990e-01
-2.9346529e-01
-2.9381627e-01
-2.9304481e-01
-2.9679528e-01
-3.1225599e-01
-3.4383733e-01
-3.8880929e-01
-4.3593145e-01
-4.6859343e-01
-4.7126589e-01
-4.3590104e-01
-3.6510918e-01
-2.7047783e-01
-1.6681692e-01
-6.6179648e-02
2.4282876e-02
1.0051040e-01
1.5911909e-01
1.9711363e-01
2.1342043e-01
2.1004829e-01
1.9129534e-01
1.6135273e-01
1.2209238e-01
7.2800678e-02
1.2471295e-02
-5.6349451e-02
-1.2492383e-01
-1.8004481e-01
-2.1034976e-01
-2.1302719e-01
-1.9581933e-01
-1.7296439e-01
-1.5789198e-01
-1.5706328e-01
-1.6839780e-01
-1.8462411e-01
-1.9826573e-01
-2.0432719e-01
-1.9978119e-01
-1.8204134e-01
-1.4897765e-01
-1.0089008e-01
-4.2047749e-02
2.0587637e-02
8.0493298e-02
1.3370096e-01
1.7853654e-01
2.1360089e-01
2.3571789e-01
2.3998316e-01
2.2261012e-01
1.8464332e-01
1.3373846e-01
8.2611860e-02
4.4693804e-02
2.9211950e-02
3.8573710e-02
6.9365699e-02
1.1554773e-01
1.7107141e-01
2.3023947e-01
2.8643665e-01
3.3144517e-01
3.5693222e-01
3.5735223e-01
3.3206732e-01
2.8541690e-01
2.2498956e-01
1.5890491e-01
9.3340933e-02
3.1677532e-02
-2.4632691e-02
-7.4674568e-02
-1.1731680e-01
-1.5152292e-01
-1.7725009e-01
-1.9570816e-01
-2.0831757e-01
-2.1526603e-01
-2.1513787e-01
-2.0618044e-01
-1.8836601e-01
-1.6449029e-01
-1.3911611e-01
-1.1590474e-01
-9.5139469e-02
-7.3219320e-02
-4.4573824e-02
-4.6263091e-03
4.8260764e-02
1.1301346e-01
1.8755375e-01
2.6980255e-01
3.5659330e-01
4.4168586e-01
5.1529828e-01
5.6629789e-01
5.8602146e-01
5.7155294e-01
5.2683528e-01
4.6129478e-01
3.8678253e-01
3.1431000e-01
2.5182505e-01
2.0333375e-01
1.6901353e-01
1.4588905e-01
1.2878258e-01
1.1139382e-01
8.7457534e-02
5.1950764e-02
2.3164888e-03
-6.0506788e-02
-1.3202447e-01
-2.0600925e-01
-2.7777855e-01
-3.4677514e-01
-4.1619032e-01
-4.8936267e-01
-5.6563028e-01
-6.3928301e-01
-7.0263498e-01
-7.5079414e-01
-7.8469475e-01
-8.1033697e-01
-8.3462979e-01
-8.6084631e-01
-8.8742722e-01
-9.1091720e-01
-9.2990543e-01
-9.4633193e-01
-9.6326741e-01
-9.8119009e-01
-9.9572429e-01
-9.9827242e-01
-9.7862648e-01
-9.2777313e-01
-8.3981700e-01
-7.1304182e-01
-5.5076255e-01
-3.6215230e-01
-1.6206664e-01
3.1360362e-02
2.0132909e-01
3.3758485e-01
4.3985314e-01
5.1754936e-01
5.8530066e-01
6.5596075e-01
7.3468824e-01
8.1751801e-01
8.9484240e-01
9.5693157e-01
9.9797781e-01
1.0167532e+00
1.0144600e+00
9.9226703e-01
9.5058202e-01
8.9016565e-01
8.1377120e-01
7.2645171e-01
6.3362374e-01
5.3856016e-01
4.4228526e-01
3.4659485e-01
2.5758668e-01
1.8609195e-01
1.4339951e-01
1.3455140e-01
1.5417587e-01
1.8815388e-01
2.1978798e-01
2.3610847e-01
2.3077696e-01
2.0320366e-01
1.5614247e-01
9.4243777e-02
2.4115948e-02
-4.5252118e-02
-1.0300734e-01
-1.3861187e-01
-1.4540404e-01
-1.2364303e-01
-8.0416057e-02
-2.5820245e-02
3.1809514e-02
8.8088498e-02
1.4127203e-01
1.8940493e-01
2.2871070e-01
2.5462851e-01
2.6433886e-01
2.5817224e-01
2.3846023e-01
2.0668906e-01
1.6111741e-01
9.6839070e-02
8.7652747e-03
-1.0402020e-01
-2.3497873e-01
-3.6978799e-01
-4.8960489e-01
-5.7690854e-01
-6.2130047e-01
-6.2218637e-01
-5.8708878e-01
-5.2765710e-01
-4.5675142e-01
-3.8774338e-01
-3.3426674e-01
-3.0790668e-01
-3.1335775e-01
-3.4401065e-01
-3.8229181e-01
-4.0623914e-01
-3.9895899e-01
-3.5526369e-01
-2.8200938e-01
-1.9297373e-01
-1.0200639e-01
-1.8472303e-02
5.3196352e-02
1.1135734e-01
1.5547423e-01
1.8661088e-01
2.0920311e-01
2.3128097e-01
2.6119166e-01
3.0255848e-01
3.5180934e-01
4.0069369e-01
4.4170662e-01
4.7210038e-01
4.9363110e-01
5.0824564e-01
5.1292992e-01
4.9827862e-01
4.5290483e-01
3.7107809e-01
2.5848838e-01
1.3235563e-01
1.5490772e-02
-7.2470492e-02
