# Supplementary material for: Characterization of the disruption of neural control strategies for dynamic fingertip forces from attractor reconstruction
Source: PLoS One. 2017 Feb 13;12(2):e0172025. doi: 10.1371/journal.pone.0172025 (PMC5305200; doi:10.1371/journal.pone.0172025)
Supplement: S2 File — Zip file containing the code to reproduce the results of our study. (ZIP) [file pone.0172025.s002.zip › PLOS_One_Code/tis_PD/y4_3.dat]

-1.8095820e-01
-1.7879074e-01
-1.8589399e-01
-2.0381246e-01
-2.3085728e-01
-2.6336405e-01
-2.9689577e-01
-3.2654113e-01
-3.4682571e-01
-3.5257363e-01
-3.4132866e-01
-3.1616288e-01
-2.8687136e-01
-2.6820276e-01
-2.7513656e-01
-3.1700764e-01
-3.9369789e-01
-4.9635130e-01
-6.1178387e-01
-7.2700726e-01
-8.3123490e-01
-9.1583363e-01
-9.7413217e-01
-1.0021805e+00
-1.0000179e+00
-9.7192760e-01
-9.2465438e-01
-8.6451894e-01
-7.9551326e-01
-7.1952957e-01
-6.3817287e-01
-5.5464676e-01
-4.7413379e-01
-4.0187457e-01
-3.3977040e-01
-2.8382683e-01
-2.2465728e-01
-1.5121233e-01
-5.5467362e-02
6.4751745e-02
2.0581180e-01
3.6012684e-01
5.1852604e-01
6.7238331e-01
8.1457717e-01
9.3872654e-01
1.0377293e+00
1.1036278e+00
1.1299345e+00
1.1151040e+00
1.0641395e+00
9.8700293e-01
8.9579855e-01
8.0309657e-01
7.2132724e-01
6.6170276e-01
6.3178470e-01
6.3227157e-01
6.5477976e-01
6.8246964e-01
6.9400182e-01
6.6941379e-01
5.9541063e-01
4.6783415e-01
2.9075209e-01
7.3972490e-02
-1.6868298e-01
-4.2020874e-01
-6.6178315e-01
-8.7506130e-01
-1.0445580e+00
-1.1596865e+00
-1.2163981e+00
-1.2174137e+00
-1.1697579e+00
-1.0805876e+00
-9.5463881e-01
-7.9539999e-01
-6.0865239e-01
-4.0526110e-01
-2.0105288e-01
-1.3651977e-02
1.4220760e-01
2.5873957e-01
3.3686994e-01
3.8532936e-01
4.1787555e-01
4.4982840e-01
4.9492286e-01
5.6312668e-01
6.5939131e-01
7.8277345e-01
9.2606051e-01
1.0770803e+00
1.2221260e+00
1.3498434e+00
1.4530600e+00
1.5278002e+00
1.5714609e+00
1.5823015e+00
1.5602342e+00
1.5080115e+00
1.4321710e+00
1.3425683e+00
1.2494876e+00
1.1593089e+00
1.0716127e+00
9.8032360e-01
8.7853489e-01
7.6307803e-01
6.3486565e-01
4.9532349e-01
3.4281219e-01
1.7211634e-01
-2.2864048e-02
-2.4490666e-01
-4.8999269e-01
-7.4676328e-01
-9.9975710e-01
-1.2345758e+00
-1.4416088e+00
-1.6165448e+00
-1.7586442e+00
-1.8689229e+00
-1.9495358e+00
-2.0038080e+00
-2.0353635e+00
-2.0459369e+00
-2.0333769e+00
-1.9918120e+00
-1.9146910e+00
-1.7992065e+00
-1.6488053e+00
-1.4715229e+00
-1.2755014e+00
-1.0654173e+00
-8.4257311e-01
-6.0838657e-01
-3.6835046e-01
-1.3338747e-01
8.2275461e-02
2.6532928e-01
4.0745383e-01
5.0745584e-01
5.7096736e-01
6.0836841e-01
6.3194609e-01
6.5306126e-01
6.7979607e-01
7.1538345e-01
7.5766525e-01
7.9985747e-01
8.3280146e-01
8.4826510e-01
8.4201360e-01
8.1526891e-01
7.7399397e-01
7.2654701e-01
6.8103824e-01
6.4356913e-01
6.1763498e-01
6.0432114e-01
6.0283898e-01
6.1107188e-01
6.2594399e-01
6.4356134e-01
6.5918927e-01
6.6720832e-01
6.6122126e-01
6.3445629e-01
5.8051656e-01
4.9435648e-01
3.7327939e-01
2.1807655e-01
3.4699869e-02
-1.6417007e-01
-3.5994210e-01
-5.3289600e-01
-6.6907020e-01
-7.6507991e-01
-8.2808838e-01
-8.7154140e-01
-9.0979820e-01
-9.5474294e-01
-1.0149319e+00
-1.0954814e+00
-1.1969721e+00
-1.3132583e+00
-1.4297183e+00
-1.5243132e+00
-1.5726199e+00
-1.5553547e+00
-1.4651751e+00
-1.3093723e+00
-1.1064960e+00
-8.7856168e-01
-6.4398698e-01
-4.1567328e-01
-2.0357554e-01
-1.7082837e-02
1.3593075e-01
2.5210272e-01
3.3460751e-01
3.9278727e-01
4.3983890e-01
4.8961402e-01
5.5348396e-01
6.3809087e-01
7.4465174e-01
8.6979104e-01
1.0067803e+00
1.1461448e+00
1.2762602e+00
1.3852945e+00
1.4642086e+00
1.5086611e+00
1.5181328e+00
1.4931876e+00
1.4336421e+00
1.3393279e+00
1.2126008e+00
1.0605201e+00
8.9502054e-01
7.3050518e-01
5.7979629e-01
4.5068085e-01
3.4509234e-01
2.6099282e-01
1.9498444e-01
1.4377015e-01
1.0427114e-01
7.3067318e-02
4.5525300e-02
1.5116801e-02
-2.6000264e-02
-8.4677536e-02
-1.6393572e-01
-2.6137206e-01
-3.6947999e-01
-4.7728347e-01
-5.7254140e-01
-6.4420964e-01
-6.8516953e-01
-6.9511638e-01
-6.8213709e-01
-6.6038131e-01
-6.4351426e-01
-6.3761807e-01
-6.3788901e-01
-6.3070257e-01
-6.0004394e-01
-5.3564761e-01
-4.3861306e-01
-3.2103610e-01
-2.0045350e-01
-9.3324553e-02
-1.0903067e-02
4.1965007e-02
6.6092442e-02
6.6306072e-02
4.9654436e-02
2.3904245e-02
-3.5052559e-03
-2.6075413e-02
-3.8562820e-02
-3.7152984e-02
-1.9597321e-02
1.4697875e-02
6.4803096e-02
1.2881882e-01
2.0460759e-01
2.9001211e-01
3.8251437e-01
4.7921364e-01
5.7727204e-01
6.7360260e-01
7.6300538e-01
8.3598845e-01
8.7878413e-01
8.7677044e-01
8.1982287e-01
7.0697398e-01
5.4824309e-01
3.6235063e-01
1.7103985e-01
-6.8280831e-03
-1.5856699e-01
-2.7837888e-01
-3.6700874e-01
-4.3090795e-01
-4.8063422e-01
-5.2854193e-01
-5.8620851e-01
-6.6204544e-01
-7.5951011e-01
-8.7642228e-01
-1.0058999e+00
-1.1388142e+00
-1.2665352e+00
-1.3825429e+00
-1.4825393e+00
-1.5634998e+00
-1.6224746e+00
-1.6562293e+00
-1.6622067e+00
-1.6401698e+00
-1.5932740e+00
-1.5275459e+00
-1.4500840e+00
-1.3676319e+00
-1.2866002e+00
-1.2136754e+00
-1.1552888e+00
-1.1155707e+00
-1.0941740e+00
-1.0853464e+00
-1.0785063e+00
-1.0599330e+00
-1.0151412e+00
-9.3151332e-01
-8.0062672e-01
-6.1957852e-01
-3.9098481e-01
-1.2225561e-01
1.7500394e-01
4.8577468e-01
7.9378764e-01
1.0850806e+00
1.3509654e+00
1.5883971e+00
1.7978708e+00
1.9808459e+00
2.1385211e+00
2.2720817e+00
2.3833450e+00
2.4750653e+00
2.5506940e+00
2.6132951e+00
2.6638629e+00
2.7005094e+00
2.7197901e+00
2.7196361e+00
2.7018585e+00
2.6721007e+00
2.6368357e+00
2.5994088e+00
2.5576317e+00
2.5038540e+00
2.4270431e+00
2.3159604e+00
2.1623267e+00
1.9627318e+00
1.7186209e+00
1.4353214e+00
1.1220103e+00
7.9268600e-01
4.6562801e-01
1.5944899e-01
-1.1276588e-01
-3.4760989e-01
-5.5128513e-01
-7.3556592e-01
-9.1210958e-01
-1.0879019e+00
-1.2637262e+00
-1.4357677e+00
-1.5987790e+00
-1.7485828e+00
-1.8824790e+00
-1.9981198e+00
-2.0928538e+00
-2.1646756e+00
-2.2140861e+00
-2.2454381e+00
-2.2665568e+00
-2.2861424e+00
-2.3099178e+00
-2.3376798e+00
-2.3628965e+00
-2.3747064e+00
-2.3608604e+00
-2.3100196e+00
-2.2128774e+00
-2.0630467e+00
-1.8587045e+00
-1.6042908e+00
-1.3104706e+00
-9.9193204e-01
-6.6462944e-01
-3.4407614e-01
-4.4657105e-02
2.2133832e-01
4.4586533e-01
6.2748481e-01
7.7194615e-01
8.9019610e-01
9.9470189e-01
1.0955713e+00
1.1978274e+00
1.3008619e+00
1.4003568e+00
1.4919679e+00
1.5750918e+00
1.6540617e+00
1.7347316e+00
1.8182558e+00
1.8974194e+00
1.9590839e+00
1.9907582e+00
1.9861336e+00
1.9463607e+00
1.8777992e+00
1.7885637e+00
1.6852953e+00
1.5710821e+00
1.4453943e+00
1.3056100e+00
1.1484189e+00
9.7002775e-01
7.6584442e-01
5.3107703e-01
2.6263584e-01
-3.8850190e-02
-3.6840518e-01
-7.1784387e-01
-1.0777760e+00
-1.4391055e+00
-1.7929157e+00
-2.1287359e+00
-2.4331047e+00
-2.6910027e+00
-2.8903386e+00
-3.0268373e+00
-3.1064714e+00
-3.1440457e+00
-3.1582813e+00
-3.1656799e+00
-3.1762400e+00
-3.1925043e+00
-3.2110314e+00
-3.2245520e+00
-3.2237240e+00
-3.1981879e+00
-3.1373426e+00
-3.0317155e+00
-2.8750188e+00
-2.6657957e+00
-2.4078870e+00
-2.1100022e+00
-1.7847009e+00
-1.4466554e+00
-1.1099185e+00
-7.8427450e-01
-4.7209149e-01
-1.6791186e-01
1.3851917e-01
4.5726290e-01
7.9345448e-01
1.1448720e+00
1.5026090e+00
1.8535098e+00
2.1828323e+00
2.4772388e+00
2.7279048e+00
2.9319534e+00
3.0911465e+00
3.2090189e+00
3.2887008e+00
3.3331091e+00
3.3471817e+00
3.3393790e+00
3.3198878e+00
3.2964734e+00
3.2713697e+00
3.2410661e+00
3.1979477e+00
3.1318550e+00
3.0310005e+00
2.8834232e+00
2.6800962e+00
2.4188274e+00
2.1068591e+00
1.7609220e+00
1.4044796e+00
1.0622842e+00
7.5356154e-01
4.8658414e-01
2.5712354e-01
5.1416256e-02
-1.4778527e-01
-3.5476934e-01
-5.7647443e-01
-8.1104106e-01
-1.0486389e+00
-1.2734280e+00
-1.4661607e+00
-1.6077471e+00
-1.6839135e+00
-1.6898945e+00
-1.6330950e+00
-1.5318172e+00
-1.4098495e+00
-1.2891093e+00
-1.1836619e+00
-1.0973903e+00
-1.0253183e+00
-9.5663150e-01
-8.7729004e-01
-7.7187109e-01
-6.2574108e-01
-4.2837048e-01
-1.7718177e-01
1.2009056e-01
4.4677478e-01
7.8275533e-01
1.1113833e+00
1.4236434e+00
1.7173508e+00
1.9927214e+00
2.2478052e+00
2.4767409e+00
2.6715752e+00
2.8259985e+00
2.9377457e+00
3.0073423e+00
3.0344960e+00
3.0158540e+00
2.9465191e+00
2.8244368e+00
2.6541129e+00
2.4462478e+00
2.2132527e+00
1.9640004e+00
1.7013430e+00
1.4236377e+00
1.1288835e+00
8.1846580e-01
4.9819505e-01
1.7695731e-01
-1.3518341e-01
-4.2893812e-01
-6.9856100e-01
-9.4473190e-01
-1.1753003e+00
-1.4029673e+00
-1.6414621e+00
-1.9023589e+00
-2.1932665e+00
-2.5167071e+00
-2.8691994e+00
-3.2414824e+00
-3.6210935e+00
-3.9964661e+00
-4.3597510e+00
-4.7064140e+00
-5.0325033e+00
-5.3323860e+00
-5.5988261e+00
-5.8243285e+00
-6.0014709e+00
-6.1222532e+00
-6.1783730e+00
-6.1630053e+00
-6.0732099e+00
-5.9121844e+00
-5.6901453e+00
-5.4222061e+00
-5.1233845e+00
-4.8035300e+00
-4.4653002e+00
-4.1056810e+00
-3.7188755e+00
-3.2982376e+00
-2.8367418e+00
-2.3273665e+00
-1.7650837e+00
-1.1502707e+00
-4.9128111e-01
1.9588167e-01
8.9098565e-01
1.5746929e+00
2.2332354e+00
2.8606593e+00
3.4575602e+00
4.0266506e+00
4.5674860e+00
5.0738131e+00
5.5351669e+00
5.9408590e+00
6.2829376e+00
6.5563182e+00
6.7572286e+00
6.8822908e+00
6.9290606e+00
6.8972991e+00
6.7901646e+00
6.6144258e+00
6.3788510e+00
6.0914417e+00
5.7575957e+00
5.3805403e+00
4.9634351e+00
4.5113174e+00
4.0313518e+00
3.5314921e+00
3.0190364e+00
2.5002066e+00
1.9808009e+00
1.4672952e+00
9.6734444e-01
4.8895009e-01
3.8930572e-02
-3.7788084e-01
-7.5836134e-01
-1.1007135e+00
-1.4045297e+00
-1.6709154e+00
-1.9024869e+00
-2.1034529e+00
-2.2795866e+00
-2.4376574e+00
-2.5843406e+00
-2.7249828e+00
-2.8625432e+00
-2.9968942e+00
-3.1245768e+00
-3.2390523e+00
-3.3314318e+00
-3.3915643e+00
-3.4093533e+00
-3.3765369e+00
-3.2894256e+00
-3.1519569e+00
-2.9765828e+00
-2.7809023e+00
-2.5811450e+00
-2.3862708e+00
-2.1960092e+00
-2.0032933e+00
-1.7986306e+00
-1.5736634e+00
-1.3234184e+00
-1.0480884e+00
-7.5431208e-01
-4.5514196e-01
-1.6829399e-01
8.7197445e-02
2.9543325e-01
4.4788938e-01
5.4529475e-01
5.9598523e-01
6.1206906e-01
6.0571967e-01
5.8666721e-01
5.6101767e-01
5.3171709e-01
5.0063415e-01
4.7083017e-01
4.4686819e-01
4.3257714e-01
4.2841094e-01
4.3121753e-01
4.3655390e-01
4.4084753e-01
4.4141281e-01
4.3527592e-01
4.1902292e-01
3.9047946e-01
3.5076391e-01
3.0428401e-01
2.5574601e-01
2.0608039e-01
1.5056217e-01
8.0823230e-02
-1.0620649e-02
-1.2633216e-01
-2.6228752e-01
-4.0841267e-01
-5.5043548e-01
-6.7240390e-01
-7.5918174e-01
-7.9837453e-01
-7.8176737e-01
-7.0665440e-01
-5.7710206e-01
-4.0459780e-01
-2.0708883e-01
-5.6845254e-03
1.8048056e-01
3.3933388e-01
4.6841968e-01
5.7328158e-01
6.6266490e-01
7.4409788e-01
8.2259618e-01
9.0173600e-01
9.8440087e-01
1.0717364e+00
1.1614059e+00
1.2473249e+00
1.3213783e+00
1.3756341e+00
1.4039513e+00
1.4031377e+00
1.3736797e+00
1.3197547e+00
1.2488833e+00
1.1717177e+00
1.1014916e+00
1.0519292e+00
1.0331164e+00
1.0469860e+00
1.0857110e+00
1.1349475e+00
1.1802500e+00
1.2124545e+00
1.2285799e+00
1.2284892e+00
1.2111408e+00
1.1740537e+00
1.1159469e+00
1.0398063e+00
9.5404463e-01
8.7081809e-01
8.0182924e-01
7.5360190e-01
7.2485572e-01
7.0708843e-01
6.8754053e-01
6.5291034e-01
5.9227463e-01
4.9845544e-01
3.6838609e-01
2.0356024e-01
1.0602422e-02
-1.9909500e-01
-4.1130873e-01
-6.1195794e-01
-7.8993241e-01
-9.3865200e-01
-1.0559658e+00
-1.1432247e+00
-1.2048381e+00
-1.2484387e+00
-1.2842679e+00
-1.3227320e+00
-1.3710020e+00
-1.4304061e+00
-1.4955283e+00
-1.5553177e+00
-1.5964138e+00
-1.6079334e+00
-1.5855823e+00
-1.5329204e+00
-1.4594044e+00
-1.3768894e+00
-1.2966994e+00
-1.2282428e+00
-1.1786844e+00
-1.1524155e+00
-1.1498675e+00
-1.1668396e+00
-1.1955211e+00
-1.2265080e+00
-1.2500300e+00
-1.2560012e+00
-1.2344309e+00
-1.1771217e+00
-1.0792544e+00
-9.3926959e-01
-7.5789043e-01
-5.3855861e-01
-2.8990352e-01
-2.8113230e-02
2.2385172e-01
4.4131950e-01
6.0492856e-01
7.0557154e-01
7.4516953e-01
7.3440270e-01
6.8950774e-01
6.2911150e-01
5.7103817e-01
5.2915876e-01
5.1101256e-01
5.1695402e-01
5.4092290e-01
5.7253011e-01
6.0009280e-01
6.1382203e-01
6.0783365e-01
5.8028541e-01
5.3243280e-01
4.6785459e-01
3.9224631e-01
3.1333517e-01
2.4014680e-01
1.8091693e-01
1.3973152e-01
1.1350005e-01
9.1659815e-02
5.9585657e-02
3.9340623e-03
-8.3255086e-02
-2.0353574e-01
-3.5329711e-01
-5.2517243e-01
-7.0850661e-01
-8.8953121e-01
-1.0527617e+00
-1.1845714e+00
-1.2781982e+00
-1.3376099e+00
-1.3770332e+00
-1.4148923e+00
-1.4651237e+00
-1.5315325e+00
-1.6083476e+00
-1.6846622e+00
-1.7481392e+00
-1.7862108e+00
-1.7865613e+00
-1.7386816e+00
-1.6361854e+00
-1.4787898e+00
-1.2732895e+00
-1.0329425e+00
-7.7496290e-01
-5.1660925e-01
-2.7107623e-01
-4.4950741e-02
1.6169262e-01
3.5360250e-01
5.3868999e-01
7.2633117e-01
9.2491110e-01
1.1392597e+00
1.3696029e+00
1.6125917e+00
1.8629888e+00
2.1144016e+00
2.3591629e+00
2.5881452e+00
2.7906240e+00
2.9543699e+00
3.0665669e+00
3.1157923e+00
3.0947802e+00
3.0031998e+00
2.8489109e+00
2.6464512e+00
2.4135844e+00
2.1682634e+00
1.9272854e+00
1.7058860e+00
1.5168258e+00
1.3681899e+00
1.2606300e+00
1.1860899e+00
1.1294599e+00
1.0727154e+00
9.9993785e-01
9.0145452e-01
7.7548215e-01
6.2645009e-01
4.6117388e-01
2.8586406e-01
1.0603584e-01
-7.1770432e-02
-2.3916560e-01
-3.8729245e-01
-5.0959751e-01
-6.0410338e-01
-6.7323134e-01
-7.2056772e-01
-7.4662962e-01
-7.4704723e-01
-7.1465025e-01
-6.4386454e-01
-5.3469758e-01
-3.9453433e-01
-2.3733623e-01
-8.0878266e-02
5.6701279e-02
1.5993914e-01
2.1836347e-01
2.2821402e-01
1.9348026e-01
1.2568899e-01
4.1519187e-02
-4.2161825e-02
-1.1430759e-01
-1.7329745e-01
-2.2557068e-01
-2.8042481e-01
-3.4493299e-01
-4.2217136e-01
-5.1296430e-01
-6.1896556e-01
-7.4422937e-01
-8.9342187e-01
-1.0672689e+00
-1.2582945e+00
-1.4501283e+00
-1.6214368e+00
-1.7527072e+00
-1.8324256e+00
-1.8595899e+00
-1.8416511e+00
-1.7894720e+00
-1.7125306e+00
-1.6172024e+00
-1.5082487e+00
-1.3910361e+00
-1.2719000e+00
-1.1561346e+00
-1.0457235e+00
-9.3965443e-01
-8.3684465e-01
-7.3861907e-01
-6.4854169e-01
-5.7021658e-01
-5.0450757e-01
-4.4732338e-01
-3.8965004e-01
-3.2125765e-01
-2.3663148e-01
-1.3888254e-01
-3.8725990e-02
5.0170641e-02
1.1603797e-01
1.5196513e-01
1.5689622e-01
1.3534889e-01
9.6419027e-02
5.2338981e-02
1.6605567e-02
1.5410830e-03
1.5288978e-02
5.9007385e-02
1.2590957e-01
2.0331535e-01
2.7677548e-01
3.3362610e-01
3.6410824e-01
3.6096900e-01
3.1995568e-01
2.4184745e-01
1.3415639e-01
1.0396701e-02
-1.1340408e-01
-2.2325472e-01
-3.1044418e-01
-3.7244445e-01
-4.1197215e-01
-4.3482349e-01
-4.4729588e-01
-4.5469093e-01
-4.6133541e-01
-4.7078033e-01
-4.8511264e-01
-5.0361967e-01
-5.2172299e-01
-5.3129475e-01
-5.2265689e-01
-4.8703694e-01
-4.1813580e-01
-3.1273711e-01
-1.7080218e-01
4.7451549e-03
2.0813500e-01
4.3061594e-01
6.6090764e-01
8.8670023e-01
1.0962350e+00
1.2792657e+00
1.4279692e+00
1.5382051e+00
1.6105700e+00
1.6504242e+00
1.6663850e+00
1.6676194e+00
1.6610563e+00
1.6492276e+00
1.6287478e+00
1.5900778e+00
1.5200359e+00
1.4072013e+00
1.2476572e+00
1.0476613e+00
8.2180398e-01
5.8814171e-01
3.6327803e-01
1.5937229e-01
-1.6697746e-02
-1.6251484e-01
-2.7872532e-01
-3.6850210e-01
-4.3767881e-01
-4.9361029e-01
-5.4220948e-01
-5.8518743e-01
-6.1936641e-01
-6.3802510e-01
-6.3363062e-01
-6.0132625e-01
-5.4153692e-01
-4.5981191e-01
-3.6385701e-01
-2.5987543e-01
-1.5093069e-01
-3.8091941e-02
7.7596290e-02
1.9434097e-01
3.1026492e-01
4.2460266e-01
5.3772128e-01
6.4876928e-01
7.5251437e-01
8.3867171e-01
8.9530304e-01
9.1445602e-01
8.9618925e-01
8.4844868e-01
7.8364208e-01
7.1465647e-01
6.5223450e-01
6.0392866e-01
5.7395392e-01
5.6314411e-01
5.6851904e-01
5.8280261e-01
5.9507345e-01
5.9325145e-01
5.6760353e-01
5.1378126e-01
4.3439624e-01
3.3853972e-01
2.3885940e-01
1.4701836e-01
7.0141350e-02
1.0306659e-02
-3.3879447e-02
-6.5878492e-02
-9.0563762e-02
-1.1358456e-01
-1.4040170e-01
-1.7520959e-01
-2.2006060e-01
-2.7450432e-01
-3.3610556e-01
-4.0210128e-01
-4.7168960e-01
-5.4720662e-01
-6.3254992e-01
-7.2958798e-01
-8.3546636e-01
-9.4293073e-01
-1.0430717e+00
-1.1283432e+00
-1.1943717e+00
-1.2404401e+00
-1.2691532e+00
-1.2857273e+00
-1.2971026e+00
-1.3108667e+00
-1.3338154e+00
-1.3700620e+00
-1.4192637e+00
-1.4762591e+00
-1.5328497e+00
-1.5808957e+00
-1.6151217e+00
-1.6341825e+00
-1.6392890e+00
-1.6316577e+00
-1.6114690e+00
-1.5791471e+00
-1.5368000e+00
-1.4876755e+00
-1.4339835e+00
-1.3749619e+00
-1.3064462e+00
-1.2222601e+00
-1.1174465e+00
-9.9240733e-01
-8.5538546e-01
-7.2082789e-01
-6.0388473e-01
-5.1412258e-01
-4.5174401e-01
-4.0749746e-01
-3.6541817e-01
-3.0680290e-01
-2.1397528e-01
-7.3198512e-02
1.2282208e-01
3.7246165e-01
6.6364535e-01
9.7475347e-01
1.2787205e+00
1.5495645e+00
1.7684834e+00
1.9264082e+00
2.0228251e+00
2.0630452e+00
2.0555559e+00
2.0100350e+00
1.9364411e+00
1.8450253e+00
1.7461593e+00
1.6491515e+00
1.5605917e+00
1.4832804e+00
1.4161372e+00
1.3548921e+00
1.2932831e+00
1.2245578e+00
1.1431087e+00
1.0460356e+00
9.3433009e-01
8.1321823e-01
6.9117812e-01
5.7764463e-01
4.8012452e-01
4.0158060e-01
3.3883787e-01
2.8305397e-01
2.2309665e-01
1.5111334e-01
6.7487386e-02
-1.8288746e-02
-9.1922173e-02
-1.4077063e-01
-1.5780295e-01
-1.4144445e-01
-9.3685120e-02
-1.9290888e-02
7.3863151e-02
1.7527915e-01
2.7389426e-01
3.6054075e-01
4.2954054e-01
4.7890836e-01
5.0913164e-01
5.2126979e-01
5.1568023e-01
4.9207567e-01
4.5039871e-01
3.9148050e-01
3.1706127e-01
2.2948375e-01
1.3159658e-01
2.7481052e-02
-7.5910098e-02
-1.6767861e-01
-2.3491638e-01
-2.6805689e-01
-2.6616855e-01
-2.3786570e-01
-1.9713040e-01
-1.5723730e-01
-1.2669339e-01
-1.0885385e-01
-1.0389755e-01
-1.1090943e-01
-1.2925358e-01
-1.5939456e-01
-2.0280864e-01
-2.6092050e-01
-3.3429833e-01
-4.2288477e-01
-5.2613814e-01
-6.4197901e-01
-7.6521731e-01
-8.8677806e-01
-9.9452217e-01
-1.0758448e+00
-1.1211749e+00
-1.1266533e+00
-1.0947924e+00
-1.0330100e+00
-9.5048024e-01
-8.5431196e-01
-7.4700718e-01
-6.2687700e-01
-4.9076583e-01
-3.3679637e-01
-1.6595852e-01
1.7226250e-02
2.0496203e-01
3.8738940e-01
5.5408571e-01
6.9538089e-01
8.0359987e-01
8.7417201e-01
9.0629718e-01
9.0287072e-01
8.6962012e-01
8.1423892e-01
