# Supplementary material for: Characterization of the disruption of neural control strategies for dynamic fingertip forces from attractor reconstruction
Source: PLoS One. 2017 Feb 13;12(2):e0172025. doi: 10.1371/journal.pone.0172025 (PMC5305200; doi:10.1371/journal.pone.0172025)
Supplement: S2 File — Zip file containing the code to reproduce the results of our study. (ZIP) [file pone.0172025.s002.zip › PLOS_One_Code/tis_PD/y5_1.dat]

4.3832117e-01
5.2283495e-01
6.1095289e-01
7.0554587e-01
8.1041169e-01
9.2875097e-01
1.0617416e+00
1.2074027e+00
1.3599032e+00
1.5102196e+00
1.6483617e+00
1.7660186e+00
1.8585704e+00
1.9263337e+00
1.9748106e+00
2.0129391e+00
2.0488494e+00
2.0847702e+00
2.1144607e+00
2.1256364e+00
2.1062901e+00
2.0506765e+00
1.9612886e+00
1.8464373e+00
1.7156494e+00
1.5756416e+00
1.4286520e+00
1.2732297e+00
1.1064809e+00
9.2666409e-01
7.3490630e-01
5.3482940e-01
3.3029110e-01
1.2334203e-01
-8.5782002e-02
-2.9740475e-01
-5.1211725e-01
-7.3182480e-01
-9.6020303e-01
-1.2010126e+00
-1.4546943e+00
-1.7151844e+00
-1.9691588e+00
-2.1984357e+00
-2.3840941e+00
-2.5101366e+00
-2.5656386e+00
-2.5458467e+00
-2.4530113e+00
-2.2965894e+00
-2.0915731e+00
-1.8547389e+00
-1.6007195e+00
-1.3403309e+00
-1.0814485e+00
-8.3026776e-01
-5.9117787e-01
-3.6611056e-01
-1.5508959e-01
4.2189269e-02
2.2518067e-01
3.9221603e-01
5.4055201e-01
6.6648806e-01
7.6622844e-01
8.3778459e-01
8.8284326e-01
9.0738789e-01
9.2051482e-01
9.3109924e-01
9.4301327e-01
9.5151382e-01
9.4369139e-01
9.0334106e-01
8.1739323e-01
6.8020981e-01
4.9406600e-01
2.6697256e-01
1.0346402e-02
-2.6227599e-01
-5.3653938e-01
-7.9955963e-01
-1.0419711e+00
-1.2581115e+00
-1.4448796e+00
-1.6005881e+00
-1.7237668e+00
-1.8115620e+00
-1.8585437e+00
-1.8572400e+00
-1.8006964e+00
-1.6855701e+00
-1.5136478e+00
-1.2911852e+00
-1.0270883e+00
-7.3113659e-01
-4.1314818e-01
-8.3404650e-02
2.4661604e-01
5.6452535e-01
8.5864466e-01
1.1202805e+00
1.3453125e+00
1.5338277e+00
1.6880121e+00
1.8100144e+00
1.9012702e+00
1.9631354e+00
1.9975308e+00
2.0067230e+00
1.9924379e+00
1.9549692e+00
1.8928099e+00
1.8030602e+00
1.6825875e+00
1.5296251e+00
1.3451773e+00
1.1334131e+00
9.0065579e-01
6.5363513e-01
3.9815504e-01
1.3847403e-01
-1.2307238e-01
-3.8612778e-01
-6.5138183e-01
-9.1879455e-01
-1.1863220e+00
-1.4500954e+00
-1.7052558e+00
-1.9462222e+00
-2.1667019e+00
-2.3603614e+00
-2.5218718e+00
-2.6471225e+00
-2.7321524e+00
-2.7722940e+00
-2.7635968e+00
-2.7060349e+00
-2.6054274e+00
-2.4719416e+00
-2.3162069e+00
-2.1457714e+00
-1.9638205e+00
-1.7702568e+00
-1.5635263e+00
-1.3411773e+00
-1.0991904e+00
-8.3213400e-01
-5.3520869e-01
-2.0710017e-01
1.4790508e-01
5.1963937e-01
8.9408376e-01
1.2565504e+00
1.5939039e+00
1.8952912e+00
2.1522897e+00
2.3587811e+00
2.5104345e+00
2.6042427e+00
2.6385591e+00
2.6132289e+00
2.5291630e+00
2.3877193e+00
2.1909573e+00
1.9430982e+00
1.6524706e+00
1.3329949e+00
1.0044234e+00
6.9036518e-01
4.1359050e-01
1.9020578e-01
2.5848463e-02
-8.4149875e-02
-1.5113975e-01
-1.8817387e-01
-2.0612077e-01
-2.1218920e-01
-2.1025884e-01
-2.0156797e-01
-1.8495543e-01
-1.5702092e-01
-1.1328220e-01
-5.0687876e-02
2.9857244e-02
1.2292679e-01
2.2069321e-01
3.1656419e-01
4.0815113e-01
4.9772295e-01
5.8970885e-01
6.8684155e-01
7.8759971e-01
8.8646825e-01
9.7647205e-01
1.0520221e+00
1.1099168e+00
1.1479446e+00
1.1630053e+00
1.1512250e+00
1.1102288e+00
1.0412187e+00
9.4846388e-01
8.3612797e-01
7.0499421e-01
5.5211656e-01
3.7378518e-01
1.6893704e-01
-5.9842751e-02
-3.0744552e-01
-5.6762184e-01
-8.3396982e-01
-1.1004336e+00
-1.3607750e+00
-1.6070482e+00
-1.8282043e+00
-2.0105062e+00
-2.1406206e+00
-2.2099146e+00
-2.2172416e+00
-2.1691246e+00
-2.0779235e+00
-1.9586672e+00
-1.8255479e+00
-1.6893630e+00
-1.5560666e+00
-1.4257976e+00
-1.2924829e+00
-1.1447234e+00
-9.6847762e-01
-7.5133338e-01
-4.8670191e-01
-1.7579891e-01
1.7281035e-01
5.4464179e-01
9.2073857e-01
1.2790413e+00
1.5958334e+00
1.8477484e+00
2.0150568e+00
2.0862799e+00
2.0624917e+00
1.9585739e+00
1.8001514e+00
1.6176445e+00
1.4400170e+00
1.2899959e+00
1.1812894e+00
1.1175756e+00
1.0927044e+00
1.0916618e+00
1.0924499e+00
1.0692653e+00
9.9682114e-01
8.5502761e-01
6.3297594e-01
3.3141055e-01
-3.6453478e-02
-4.4583291e-01
-8.6369227e-01
-1.2547034e+00
-1.5882223e+00
-1.8436981e+00
-2.0128129e+00
-2.0981616e+00
-2.1095325e+00
-2.0595134e+00
-1.9599418e+00
-1.8199840e+00
-1.6458479e+00
-1.4414916e+00
-1.2093890e+00
-9.5090471e-01
-6.6661681e-01
-3.5694917e-01
-2.3426325e-02
3.2894135e-01
6.8898798e-01
1.0390459e+00
1.3582902e+00
1.6281302e+00
1.8367961e+00
1.9810511e+00
2.0645686e+00
2.0943637e+00
2.0775199e+00
2.0196085e+00
1.9246343e+00
1.7954718e+00
1.6340430e+00
1.4409825e+00
1.2147548e+00
9.5091412e-01
6.4308173e-01
2.8667719e-01
-1.1605052e-01
-5.5344863e-01
-1.0068158e+00
-1.4556850e+00
-1.8817835e+00
-2.2700020e+00
-2.6080243e+00
-2.8865396e+00
-3.1003058e+00
-3.2490871e+00
-3.3374037e+00
-3.3728419e+00
-3.3634631e+00
-3.3150447e+00
-3.2291545e+00
-3.1035535e+00
-2.9352681e+00
-2.7236680e+00
-2.4703898e+00
-2.1767964e+00
-1.8425664e+00
-1.4670599e+00
-1.0516788e+00
-6.0101185e-01
-1.2264363e-01
3.7346350e-01
8.7593062e-01
1.3732953e+00
1.8549601e+00
2.3111746e+00
2.7322043e+00
3.1072880e+00
3.4244714e+00
3.6721423e+00
3.8416189e+00
3.9291368e+00
3.9361693e+00
3.8682873e+00
3.7335431e+00
3.5412116e+00
3.3009959e+00
3.0221623e+00
2.7121675e+00
2.3753251e+00
2.0129831e+00
1.6261219e+00
1.2190743e+00
8.0136217e-01
3.8593090e-01
-1.4541458e-02
-3.8980272e-01
-7.3104228e-01
-1.0285865e+00
-1.2713632e+00
-1.4493987e+00
-1.5580396e+00
-1.6011344e+00
-1.5905820e+00
-1.5418378e+00
-1.4679845e+00
-1.3759163e+00
-1.2662732e+00
-1.1363716e+00
-9.8415564e-01
-8.1095010e-01
-6.2149055e-01
-4.2166026e-01
-2.1631850e-01
-9.3964272e-03
1.9390616e-01
3.8510578e-01
5.5289813e-01
6.8629325e-01
7.7824893e-01
8.2733580e-01
8.3677710e-01
8.1195468e-01
7.5793979e-01
6.7814898e-01
5.7418652e-01
4.4594577e-01
2.9133634e-01
1.0625104e-01
-1.1430288e-01
-3.7394297e-01
-6.7239989e-01
-1.0035861e+00
-1.3547384e+00
-1.7072260e+00
-2.0393093e+00
-2.3297593e+00
-2.5606307e+00
-2.7188188e+00
-2.7974315e+00
-2.7974842e+00
-2.7286445e+00
-2.6074706e+00
-2.4536727e+00
-2.2863682e+00
-2.1211036e+00
-1.9670741e+00
-1.8248616e+00
-1.6863911e+00
-1.5380979e+00
-1.3661914e+00
-1.1616618e+00
-9.2304526e-01
-6.5631558e-01
-3.7251904e-01
-8.4204418e-02
1.9828313e-01
4.6926917e-01
7.2764087e-01
9.7418097e-01
1.2079723e+00
1.4238149e+00
1.6119475e+00
1.7603620e+00
1.8587654e+00
1.9023588e+00
1.8937080e+00
1.8419484e+00
1.7596585e+00
1.6586879e+00
1.5470882e+00
1.4288811e+00
1.3060754e+00
1.1806000e+00
1.0546219e+00
9.2964465e-01
8.0594280e-01
6.8351040e-01
5.6393504e-01
4.5132760e-01
3.5121582e-01
2.6819209e-01
2.0407557e-01
1.5765593e-01
1.2581996e-01
1.0524233e-01
9.3816332e-02
9.1127367e-02
9.7523972e-02
1.1219418e-01
1.3196169e-01
1.5256848e-01
1.7206617e-01
1.9376623e-01
2.2633561e-01
2.8062604e-01
3.6502468e-01
4.8199243e-01
6.2725297e-01
7.9118886e-01
9.6136111e-01
1.1253225e+00
1.2728959e+00
1.3972739e+00
1.4949720e+00
1.5650735e+00
1.6080602e+00
1.6241775e+00
1.6112297e+00
1.5627341e+00
1.4688584e+00
1.3214977e+00
1.1207509e+00
8.7777554e-01
6.1185175e-01
3.4391053e-01
9.0157861e-02
-1.4167788e-01
-3.5229547e-01
-5.4758430e-01
-7.3468149e-01
-9.1945368e-01
-1.1050257e+00
-1.2899406e+00
-1.4665388e+00
-1.6215552e+00
-1.7393312e+00
-1.8060157e+00
-1.8128414e+00
-1.7573929e+00
-1.6429464e+00
-1.4768620e+00
-1.2690812e+00
-1.0312599e+00
-7.7645910e-01
-5.1882600e-01
-2.7249700e-01
-4.9389833e-02
1.4354254e-01
3.0628892e-01
4.4561732e-01
5.7235737e-01
6.9728343e-01
8.2761156e-01
9.6551992e-01
1.1086514e+00
1.2516501e+00
1.3880134e+00
1.5119199e+00
1.6193967e+00
1.7081480e+00
1.7765108e+00
1.8227639e+00
1.8450162e+00
1.8410589e+00
1.8081278e+00
1.7428945e+00
1.6418534e+00
1.5025623e+00
1.3258287e+00
1.1173083e+00
8.8658916e-01
6.4382457e-01
3.9577679e-01
1.4346347e-01
-1.1667854e-01
-3.8790614e-01
-6.6778170e-01
-9.4673580e-01
-1.2115375e+00
-1.4503119e+00
-1.6553576e+00
-1.8232817e+00
-1.9546937e+00
-2.0547800e+00
-2.1335478e+00
-2.2042215e+00
-2.2799241e+00
-2.3698991e+00
-2.4766876e+00
-2.5954891e+00
-2.7162005e+00
-2.8271400e+00
-2.9182446e+00
-2.9821383e+00
-3.0135162e+00
-3.0085742e+00
-2.9656658e+00
-2.8868261e+00
-2.7785679e+00
-2.6506736e+00
-2.5134595e+00
-2.3751807e+00
-2.2409422e+00
-2.1135030e+00
-1.9950210e+00
-1.8878450e+00
-1.7933019e+00
-1.7090480e+00
-1.6263953e+00
-1.5297096e+00
-1.3998653e+00
-1.2208653e+00
-9.8570576e-01
-6.9857613e-01
-3.7359893e-01
-3.1654264e-02
3.0309442e-01
6.0601094e-01
8.5503978e-01
1.0352413e+00
1.1435595e+00
1.1907826e+00
1.1986442e+00
1.1925682e+00
1.1931586e+00
1.2105120e+00
1.2437933e+00
1.2855016e+00
1.3275978e+00
1.3661879e+00
1.4028119e+00
1.4427646e+00
1.4924204e+00
1.5573717e+00
1.6419827e+00
1.7494971e+00
1.8813781e+00
2.0360024e+00
2.2083053e+00
2.3909483e+00
2.5756054e+00
2.7531407e+00
2.9129489e+00
3.0423642e+00
3.1271018e+00
3.1534213e+00
3.1114750e+00
2.9980805e+00
2.8174036e+00
2.5794583e+00
2.2976870e+00
1.9871582e+00
1.6640317e+00
1.3457488e+00
1.0505643e+00
7.9533771e-01
5.9211564e-01
4.4506057e-01
3.4890399e-01
2.8983043e-01
2.4932591e-01
2.0970654e-01
1.5840368e-01
8.9062803e-02
1.8095746e-04
-1.0655476e-01
-2.2689260e-01
-3.5390464e-01
-4.7827517e-01
-5.8965522e-01
-6.7840522e-01
-7.3639367e-01
-7.5681066e-01
-7.3461358e-01
-6.6841063e-01
-5.6211109e-01
-4.2434134e-01
-2.6596996e-01
-9.7548208e-02
7.2645702e-02
2.4031155e-01
4.0585446e-01
5.7269777e-01
7.4346597e-01
9.1618826e-01
1.0826847e+00
1.2300646e+00
1.3445194e+00
1.4152190e+00
1.4365063e+00
1.4082709e+00
1.3350228e+00
1.2236570e+00
1.0804452e+00
9.0914438e-01
7.1164699e-01
4.9033439e-01
2.5002413e-01
-1.9518211e-03
-2.5783112e-01
-5.1256225e-01
-7.6559215e-01
-1.0197197e+00
-1.2780937e+00
-1.5413519e+00
-1.8056374e+00
-2.0619797e+00
-2.2978820e+00
-2.5003619e+00
-2.6584953e+00
-2.7651799e+00
-2.8192296e+00
-2.8275230e+00
-2.8051489e+00
-2.7718810e+00
-2.7459109e+00
-2.7385089e+00
-2.7529203e+00
-2.7868528e+00
-2.8346704e+00
-2.8867797e+00
-2.9281108e+00
-2.9393147e+00
-2.9011716e+00
-2.7996452e+00
-2.6294873e+00
-2.3953631e+00
-2.1098344e+00
-1.7894069e+00
-1.4516767e+00
-1.1149488e+00
-7.9840151e-01
-5.2037856e-01
-2.9473257e-01
-1.2724833e-01
-1.4571808e-02
5.3437719e-02
8.9552734e-02
1.0582784e-01
1.1239157e-01
1.1808925e-01
1.3164963e-01
1.6177021e-01
2.1547188e-01
2.9561137e-01
3.9928042e-01
5.1846806e-01
6.4293633e-01
7.6348183e-01
8.7330018e-01
9.6712468e-01
1.0401335e+00
1.0883350e+00
1.1100574e+00
1.1071474e+00
1.0848262e+00
1.0497928e+00
1.0072951e+00
9.5924016e-01
9.0507890e-01
8.4502583e-01
7.8350139e-01
7.3060260e-01
7.0028645e-01
7.0599687e-01
7.5678704e-01
8.5646237e-01
1.0050472e+00
1.2001726e+00
1.4371565e+00
1.7081913e+00
2.0017211e+00
2.3028902e+00
2.5951847e+00
2.8625014e+00
3.0906294e+00
3.2677980e+00
3.3845828e+00
3.4336056e+00
3.4097483e+00
3.3114408e+00
3.1422643e+00
2.9112464e+00
2.6310839e+00
2.3150389e+00
1.9743447e+00
1.6177712e+00
1.2529391e+00
8.8723034e-01
5.2702037e-01
1.7617863e-01
-1.6434075e-01
-4.9526484e-01
-8.1710996e-01
-1.1285365e+00
-1.4252618e+00
-1.7001831e+00
-1.9452401e+00
-2.1539884e+00
-2.3230104e+00
-2.4515543e+00
-2.5404336e+00
-2.5915423e+00
-2.6083985e+00
-2.5968791e+00
-2.5648900e+00
-2.5202833e+00
-2.4674532e+00
-2.4043770e+00
-2.3223305e+00
-2.2089544e+00
-2.0529971e+00
-1.8481901e+00
-1.5947553e+00
-1.2987596e+00
-9.7057553e-01
-6.2334418e-01
-2.7141026e-01
7.1196430e-02
3.9158302e-01
6.7829473e-01
9.2239858e-01
1.1195906e+00
1.2714453e+00
1.3840710e+00
1.4648820e+00
1.5198652e+00
1.5530869e+00
1.5680535e+00
1.5686359e+00
1.5577768e+00
1.5349536e+00
1.4950597e+00
1.4300865e+00
1.3326157e+00
1.1991087e+00
1.0314573e+00
8.3628883e-01
6.2267606e-01
3.9946171e-01
1.7310241e-01
-5.3261803e-02
-2.7892892e-01
-5.0337645e-01
-7.2418279e-01
-9.3621610e-01
-1.1317325e+00
-1.3007970e+00
-1.4322412e+00
-1.5154568e+00
-1.5426738e+00
-1.5109297e+00
-1.4229956e+00
-1.2869703e+00
-1.1148137e+00
-9.2038026e-01
-7.1726209e-01
-5.1679738e-01
-3.2712410e-01
-1.5341445e-01
1.9897592e-03
1.3996252e-01
2.6389765e-01
3.7693602e-01
4.7876692e-01
5.6474504e-01
6.2848748e-01
6.6627320e-01
6.7979814e-01
6.7517365e-01
6.5940959e-01
6.3742325e-01
6.1131608e-01
5.8131301e-01
5.4688323e-01
5.0714106e-01
4.6037489e-01
4.0329838e-01
3.3119225e-01
2.3938443e-01
1.2496562e-01
-1.2533698e-02
-1.7156548e-01
-3.4959808e-01
-5.4437154e-01
-7.5444558e-01
-9.7786833e-01
-1.2094062e+00
-1.4388186e+00
-1.6521549e+00
-1.8352803e+00
-1.9772165e+00
-2.0716216e+00
-2.1162673e+00
-2.1116107e+00
-2.0599210e+00
-1.9654966e+00
-1.8349740e+00
-1.6761714e+00
-1.4954474e+00
-1.2954766e+00
-1.0749728e+00
-8.3015963e-01
-5.5703479e-01
-2.5367127e-01
7.7857521e-02
4.3034816e-01
7.9189417e-01
1.1481593e+00
1.4854533e+00
1.7930524e+00
2.0639454e+00
2.2942243e+00
2.4819450e+00
2.6260197e+00
2.7252272e+00
2.7776922e+00
2.7814494e+00
2.7361648e+00
2.6455240e+00
2.5193686e+00
2.3739494e+00
2.2286262e+00
2.0991604e+00
1.9905119e+00
1.8934373e+00
1.7875455e+00
1.6495108e+00
1.4618946e+00
1.2182236e+00
9.2308924e-01
5.8914119e-01
2.3351786e-01
-1.2508943e-01
-4.6861981e-01
-7.8120074e-01
-1.0503775e+00
-1.2681273e+00
-1.4314327e+00
-1.5424986e+00
-1.6087431e+00
-1.6416043e+00
-1.6529159e+00
-1.6498832e+00
-1.6319215e+00
-1.5912258e+00
-1.5159024e+00
-1.3941003e+00
-1.2186485e+00
-9.9109314e-01
-7.2318261e-01
-4.3485968e-01
-1.4947548e-01
1.1191914e-01
3.3481284e-01
5.1240878e-01
6.4411689e-01
7.3291691e-01
7.8281184e-01
7.9707012e-01
7.7760358e-01
7.2519957e-01
6.4004160e-01
5.2231608e-01
3.7292316e-01
1.9407213e-01
-1.0689263e-02
-2.3720661e-01
-4.8195849e-01
-7.4351950e-01
-1.0235927e+00
-1.3259656e+00
-1.6526316e+00
-1.9993801e+00
-2.3541832e+00
-2.6994252e+00
-3.0165294e+00
-3.2901771e+00
-3.5096593e+00
-3.6677417e+00
-3.7597485e+00
-3.7842988e+00
-3.7444936e+00
-3.6477387e+00
-3.5036642e+00
-3.3210740e+00
-3.1052915e+00
-2.8566744e+00
-2.5705515e+00
-2.2385373e+00
-1.8507587e+00
-1.3986954e+00
-8.7856805e-01
-2.9407130e-01
3.4333247e-01
1.0161159e+00
1.7019623e+00
2.3740070e+00
3.0023194e+00
3.5583780e+00
4.0212556e+00
4.3824448e+00
4.6468578e+00
4.8294702e+00
4.9492093e+00
5.0229003e+00
5.0617909e+00
5.0713563e+00
5.0525799e+00
5.0024045e+00
4.9136553e+00
4.7766560e+00
4.5831493e+00
4.3307450e+00
4.0257509e+00
3.6832055e+00
3.3239760e+00
2.9697565e+00
2.6378742e+00
2.3377607e+00
2.0693158e+00
1.8227937e+00
1.5809062e+00
1.3236360e+00
1.0343902e+00
7.0488140e-01
3.3672462e-01
-5.9940794e-02
-4.6872438e-01
-8.6941152e-01
-1.2416506e+00
-1.5695472e+00
-1.8446851e+00
-2.0659139e+00
-2.2364602e+00
-2.3605440e+00
-2.4419744e+00
-2.4851361e+00
-2.4961765e+00
-2.4825143e+00
-2.4511870e+00
-2.4075689e+00
-2.3551908e+00
-2.2965174e+00
-2.2342088e+00
-2.1722645e+00
-2.1163676e+00
-2.0728512e+00
-2.0464982e+00
-2.0386929e+00
-2.0475679e+00
-2.0697826e+00
-2.1017277e+00
-2.1389104e+00
-2.1748985e+00
-2.2020828e+00
-2.2145212e+00
-2.2109170e+00
-2.1956702e+00
-2.1771898e+00
-2.1640368e+00
-2.1609055e+00
-2.1670136e+00
-2.1779379e+00
-2.1891938e+00
-2.1985267e+00
-2.2053248e+00
-2.2083707e+00
-2.2045246e+00
-2.1894847e+00
-2.1590551e+00
-2.1086264e+00
-2.0310834e+00
-1.9159683e+00
-1.7518303e+00
-1.5305138e+00
-1.2503991e+00
-9.1643568e-01
-5.3715517e-01
-1.2119753e-01
3.2395490e-01
7.9079505e-01
1.2699701e+00
1.7492204e+00
2.2134652e+00
2.6463587e+00
3.0332685e+00
3.3643296e+00
3.6358569e+00
3.8499992e+00
4.0136936e+00
4.1369906e+00
4.2302282e+00
4.3010290e+00
4.3527519e+00
4.3844582e+00
4.3914239e+00
4.3658750e+00
4.2982600e+00
4.1792595e+00
4.0023008e+00
3.7658171e+00
3.4740981e+00
3.1360631e+00
2.7626878e+00
2.3644896e+00
1.9496865e+00
1.5231449e+00
1.0864482e+00
6.3909502e-01
1.8049001e-01
-2.8745487e-01
-7.5776665e-01
-1.2173412e+00
-1.6485795e+00
-2.0336852e+00
-2.3598264e+00
-2.6223654e+00
-2.8244061e+00
-2.9732582e+00
-3.0760930e+00
-3.1371626e+00
-3.1576948e+00
-3.1375964e+00
-3.0769484e+00
-2.9761712e+00
-2.8354260e+00
-2.6542591e+00
-2.4320074e+00
-2.1691483e+00
-1.8692863e+00
-1.5408360e+00
-1.1973210e+00
-8.5559301e-01
-5.3239039e-01
-2.4106999e-01
9.8202678e-03
2.1633811e-01
3.7859105e-01
5.0016402e-01
5.8688461e-01
6.4502846e-01
6.8000548e-01
6.9568587e-01
6.9355080e-01
6.7196052e-01
6.2698185e-01
5.5520098e-01
4.5729912e-01
3.4042787e-01
2.1760289e-01
1.0394572e-01
1.2084657e-02
-5.0386435e-02
-8.0891603e-02
-8.1079312e-02
-5.6392349e-02
-1.5186510e-02
3.3777193e-02
8.5029218e-02
1.3929936e-01
2.0394982e-01
2.9060881e-01
4.1073658e-01
5.7082459e-01
7.6968908e-01
9.9929164e-01
1.2478163e+00
1.5021190e+00
1.7477998e+00
1.9678917e+00
2.1429641e+00
2.2545350e+00
2.2910153e+00
2.2530106e+00
2.1541222e+00
2.0157334e+00
1.8586620e+00
1.6967252e+00
1.5349082e+00
1.3709477e+00
1.1976163e+00
1.0042271e+00
7.7789353e-01
5.0590241e-01
1.7953465e-01
-2.0198228e-01
-6.2921331e-01
-1.0829399e+00
-1.5372517e+00
-1.9647731e+00
-2.3427679e+00
-2.6577341e+00
-2.9064275e+00
-3.0936932e+00
-3.2291201e+00
-3.3237488e+00
-3.3870034e+00
-3.4240013e+00
-3.4336408e+00
-3.4082123e+00
-3.3355004e+00
-3.2032963e+00
-3.0043119e+00
-2.7390398e+00
-2.4156055e+00
-2.0472523e+00
-1.6488926e+00
-1.2343898e+00
-8.1564037e-01
-4.0332335e-01
-8.3237726e-03
3.5738352e-01
6.8137419e-01
9.5310550e-01
1.1669125e+00
1.3240167e+00
1.4325041e+00
1.5055683e+00
1.5588832e+00
1.6073583e+00
1.6613709e+00
1.7235006e+00
1.7874830e+00
1.8403966e+00
1.8670744e+00
1.8542813e+00
1.7933252e+00
1.6817087e+00
1.5240183e+00
1.3307803e+00
1.1150190e+00
8.8886200e-01
6.6243170e-01
4.4415798e-01
2.4026510e-01
5.3226293e-02
-1.1905889e-01
-2.8195936e-01
-4.4084699e-01
-5.9776176e-01
-7.5055509e-01
-8.9493482e-01
-1.0267992e+00
-1.1425115e+00
-1.2378280e+00
-1.3076186e+00
-1.3470580e+00
-1.3532845e+00
-1.3263901e+00
-1.2693638e+00
-1.1871946e+00
-1.0851240e+00
-9.6584324e-01
-8.2669148e-01
-6.5953328e-01
-4.5496973e-01
-2.0882774e-01
7.3469827e-02
3.7724010e-01
