# Supplementary material for: Characterization of the disruption of neural control strategies for dynamic fingertip forces from attractor reconstruction
Source: PLoS One. 2017 Feb 13;12(2):e0172025. doi: 10.1371/journal.pone.0172025 (PMC5305200; doi:10.1371/journal.pone.0172025)
Supplement: S2 File — Zip file containing the code to reproduce the results of our study. (ZIP) [file pone.0172025.s002.zip › PLOS_One_Code/tis_PD/y5_2.dat]

-2.9793806e-01
-6.8219270e-01
-1.0526626e+00
-1.3955216e+00
-1.6961449e+00
-1.9414917e+00
-2.1226272e+00
-2.2354931e+00
-2.2802410e+00
-2.2607508e+00
-2.1848426e+00
-2.0642816e+00
-1.9137379e+00
-1.7486565e+00
-1.5824446e+00
-1.4238341e+00
-1.2757388e+00
-1.1362578e+00
-1.0009561e+00
-8.6502544e-01
-7.2466791e-01
-5.7773988e-01
-4.2387621e-01
-2.6428994e-01
-1.0139730e-01
6.1635293e-02
2.2136743e-01
3.7454547e-01
5.1849194e-01
6.5131176e-01
7.7171262e-01
8.7826914e-01
9.6843649e-01
1.0382278e+00
1.0832775e+00
1.1010084e+00
1.0927347e+00
1.0642332e+00
1.0239527e+00
9.7978119e-01
9.3662809e-01
8.9627970e-01
8.5916433e-01
8.2637309e-01
7.9967191e-01
7.7855654e-01
7.5660376e-01
7.2065891e-01
6.5419570e-01
5.4344226e-01
3.8357001e-01
1.8204678e-01
-4.2644291e-02
-2.6623750e-01
-4.6525783e-01
-6.2257121e-01
-7.3079818e-01
-7.9315240e-01
-8.2160406e-01
-8.3270583e-01
-8.4188991e-01
-8.5792581e-01
-8.7993857e-01
-8.9836752e-01
-8.9905002e-01
-8.6833763e-01
-7.9735774e-01
-6.8425975e-01
-5.3389136e-01
-3.5532164e-01
-1.5887285e-01
4.5640459e-02
2.4935574e-01
4.4485979e-01
6.2760536e-01
7.9709790e-01
9.5601032e-01
1.1073146e+00
1.2516200e+00
1.3866675e+00
1.5089478e+00
1.6157265e+00
1.7056418e+00
1.7773235e+00
1.8268947e+00
1.8459827e+00
1.8221220e+00
1.7425217e+00
1.5995828e+00
1.3948158e+00
1.1392607e+00
8.5098112e-01
5.5112453e-01
2.6028541e-01
-3.2716123e-03
-2.2381029e-01
-3.8878770e-01
-4.9106043e-01
-5.3128293e-01
-5.1846465e-01
-4.6810540e-01
-3.9880448e-01
-3.2855214e-01
-2.7159544e-01
-2.3649108e-01
-2.2586966e-01
-2.3827247e-01
-2.7142619e-01
-3.2467251e-01
-3.9849522e-01
-4.9233772e-01
-6.0405148e-01
-7.3177755e-01
-8.7558013e-01
-1.0367988e+00
-1.2159053e+00
-1.4103406e+00
-1.6132443e+00
-1.8141508e+00
-2.0019016e+00
-2.1678586e+00
-2.3070976e+00
-2.4175721e+00
-2.4991228e+00
-2.5533676e+00
-2.5837074e+00
-2.5944683e+00
-2.5890996e+00
-2.5679679e+00
-2.5267826e+00
-2.4570496e+00
-2.3490408e+00
-2.1958547e+00
-1.9962658e+00
-1.7549983e+00
-1.4807276e+00
-1.1832824e+00
-8.7161279e-01
-5.5316649e-01
-2.3421281e-01
7.9702448e-02
3.8386703e-01
6.7544340e-01
9.5447934e-01
1.2228450e+00
1.4807525e+00
1.7232939e+00
1.9395293e+00
2.1145274e+00
2.2331360e+00
2.2837913e+00
2.2609986e+00
2.1660430e+00
2.0064455e+00
1.7951070e+00
1.5495838e+00
1.2905757e+00
1.0382780e+00
8.0723546e-01
6.0269051e-01
4.2098430e-01
2.5374489e-01
9.3476875e-02
-6.2211413e-02
-2.0966056e-01
-3.4122270e-01
-4.4824073e-01
-5.2352145e-01
-5.6309267e-01
-5.6673678e-01
-5.3690832e-01
-4.7714479e-01
-3.9146202e-01
-2.8456565e-01
-1.6156426e-01
-2.6514493e-02
1.1971108e-01
2.8055197e-01
4.6175529e-01
6.6644786e-01
8.9093029e-01
1.1244038e+00
1.3518441e+00
1.5572433e+00
1.7259240e+00
1.8462427e+00
1.9111735e+00
1.9199779e+00
1.8799412e+00
1.8072218e+00
1.7245976e+00
1.6549136e+00
1.6126059e+00
1.5980470e+00
1.5981072e+00
1.5924333e+00
1.5617036e+00
1.4937759e+00
1.3856233e+00
1.2415238e+00
1.0695906e+00
8.7874520e-01
6.7736638e-01
4.7375836e-01
2.7740131e-01
9.9322075e-02
-4.9495666e-02
-1.6125238e-01
-2.3446395e-01
-2.7534192e-01
-2.9620730e-01
-3.1135303e-01
-3.3279061e-01
-3.6810241e-01
-4.2034421e-01
-4.8872602e-01
-5.6938912e-01
-6.5637891e-01
-7.4322333e-01
-8.2535348e-01
-9.0244491e-01
-9.7852270e-01
-1.0588887e+00
-1.1460234e+00
-1.2377016e+00
-1.3285326e+00
-1.4133514e+00
-1.4893415e+00
-1.5547069e+00
-1.6050804e+00
-1.6317208e+00
-1.6244316e+00
-1.5778273e+00
-1.4964329e+00
-1.3949887e+00
-1.2937059e+00
-1.2108464e+00
-1.1558649e+00
-1.1261376e+00
-1.1088706e+00
-1.0870496e+00
-1.0461644e+00
-9.7870459e-01
-8.8538911e-01
-7.7408407e-01
-6.5802741e-01
-5.5393372e-01
-4.7912625e-01
-4.4697172e-01
-4.6192421e-01
-5.1720995e-01
-5.9704586e-01
-6.8213945e-01
-7.5541795e-01
-8.0565755e-01
-8.2832943e-01
-8.2429769e-01
-7.9772273e-01
-7.5422645e-01
-6.9943569e-01
-6.3774118e-01
-5.7151759e-01
-5.0105356e-01
-4.2518053e-01
-3.4251406e-01
-2.5253686e-01
-1.5507554e-01
-4.8072782e-02
7.4338064e-02
2.2156955e-01
4.0381222e-01
6.2745120e-01
8.9043928e-01
1.1804062e+00
1.4771417e+00
1.7584942e+00
2.0072561e+00
2.2160439e+00
2.3871925e+00
2.5273384e+00
2.6404827e+00
2.7241323e+00
2.7700193e+00
2.7676793e+00
2.7079777e+00
2.5846050e+00
2.3939312e+00
2.1352570e+00
1.8127218e+00
1.4380764e+00
1.0321021e+00
6.2251998e-01
2.3801342e-01
-9.9368447e-02
-3.7980698e-01
-6.0686861e-01
-7.9430750e-01
-9.6040456e-01
-1.1221318e+00
-1.2910090e+00
-1.4714900e+00
-1.6612359e+00
-1.8519015e+00
-2.0299373e+00
-2.1782306e+00
-2.2793807e+00
-2.3199620e+00
-2.2939952e+00
-2.2041112e+00
-2.0598221e+00
-1.8733275e+00
-1.6547909e+00
-1.4098071e+00
-1.1400155e+00
-8.4519221e-01
-5.2496768e-01
-1.8004199e-01
1.8624451e-01
5.6586365e-01
9.4496860e-01
1.3052877e+00
1.6277128e+00
1.8961222e+00
2.1000176e+00
2.2355220e+00
2.3044479e+00
2.3116419e+00
2.2620263e+00
2.1593551e+00
2.0074651e+00
1.8125279e+00
1.5838370e+00
1.3320989e+00
1.0666478e+00
7.9414485e-01
5.2006461e-01
2.5157279e-01
-1.2528110e-03
-2.2734253e-01
-4.1781144e-01
-5.6755519e-01
-6.7481301e-01
-7.4020299e-01
-7.6626099e-01
-7.5755040e-01
-7.2093718e-01
-6.6518159e-01
-5.9938073e-01
-5.3103310e-01
-4.6489311e-01
-4.0303098e-01
-3.4584255e-01
-2.9360713e-01
-2.4807850e-01
-2.1318976e-01
-1.9403974e-01
-1.9468647e-01
-2.1633563e-01
-2.5673361e-01
-3.1053748e-01
-3.7051813e-01
-4.2935572e-01
-4.8084721e-01
-5.1941738e-01
-5.3883833e-01
-5.3237513e-01
-4.9500906e-01
-4.2612826e-01
-3.3077054e-01
-2.1855768e-01
-1.0067263e-01
1.3505332e-02
1.1806848e-01
2.1000285e-01
2.8782779e-01
3.5098631e-01
3.9998693e-01
4.3652098e-01
4.6324016e-01
4.8334720e-01
5.0017322e-01
5.1680911e-01
5.3578865e-01
5.5878851e-01
5.8631323e-01
6.1736466e-01
6.4914425e-01
6.7688966e-01
6.9398479e-01
6.9248543e-01
6.6414842e-01
6.0192238e-01
5.0163984e-01
3.6334506e-01
1.9146943e-01
-6.5737388e-03
-2.2281960e-01
-4.5108963e-01
-6.8840822e-01
-9.3486839e-01
-1.1914640e+00
-1.4564778e+00
-1.7223916e+00
-1.9753870e+00
-2.1981364e+00
-2.3749515e+00
-2.4973678e+00
-2.5677377e+00
-2.5983914e+00
-2.6057027e+00
-2.6020590e+00
-2.5906090e+00
-2.5651159e+00
-2.5135643e+00
-2.4230548e+00
-2.2839426e+00
-2.0918019e+00
-1.8473804e+00
-1.5560116e+00
-1.2271755e+00
-8.7369168e-01
-5.0998514e-01
-1.4938010e-01
1.9881747e-01
5.3104524e-01
8.4893607e-01
1.1565783e+00
1.4570778e+00
1.7505232e+00
2.0343541e+00
2.3049816e+00
2.5583163e+00
2.7884577e+00
2.9865778e+00
3.1419244e+00
3.2443596e+00
3.2869792e+00
3.2680991e+00
3.1920566e+00
3.0685118e+00
2.9107736e+00
2.7337889e+00
2.5520263e+00
2.3777050e+00
2.2197331e+00
2.0828529e+00
1.9665202e+00
1.8641196e+00
1.7636321e+00
1.6504517e+00
1.5117592e+00
1.3402932e+00
1.1353614e+00
9.0083573e-01
6.4168884e-01
3.6118318e-01
6.0302395e-02
-2.6056654e-01
-5.9937827e-01
-9.5105302e-01
-1.3069460e+00
-1.6548798e+00
-1.9800828e+00
-2.2672511e+00
-2.5033496e+00
-2.6803224e+00
-2.7966155e+00
-2.8566421e+00
-2.8682279e+00
-2.8391026e+00
-2.7742431e+00
-2.6758974e+00
-2.5463309e+00
-2.3907068e+00
-2.2173018e+00
-2.0348951e+00
-1.8495248e+00
-1.6628767e+00
-1.4730255e+00
-1.2766218e+00
-1.0709497e+00
-8.5486887e-01
-6.2900535e-01
-3.9624615e-01
-1.6269208e-01
6.2148760e-02
2.6721502e-01
4.4366443e-01
5.8874720e-01
7.0725187e-01
8.0909600e-01
9.0431007e-01
9.9859703e-01
1.0918147e+00
1.1795529e+00
1.2568141e+00
1.3221362e+00
1.3796468e+00
1.4373790e+00
1.5030602e+00
1.5804178e+00
1.6679456e+00
1.7599410e+00
1.8487760e+00
1.9274735e+00
1.9915548e+00
2.0392566e+00
2.0700466e+00
2.0824613e+00
2.0728830e+00
2.0360422e+00
1.9663964e+00
1.8592627e+00
1.7116511e+00
1.5231432e+00
1.2967353e+00
1.0392764e+00
7.6082605e-01
4.7245936e-01
1.8342152e-01
-1.0044985e-01
-3.7601473e-01
-6.4071180e-01
-8.9094772e-01
-1.1224844e+00
-1.3327461e+00
-1.5228974e+00
-1.6971650e+00
-1.8596281e+00
-2.0112836e+00
-2.1493333e+00
-2.2683873e+00
-2.3624766e+00
-2.4270604e+00
-2.4606038e+00
-2.4652886e+00
-2.4460343e+00
-2.4075523e+00
-2.3509985e+00
-2.2727215e+00
-2.1659233e+00
-2.0232794e+00
-1.8382617e+00
-1.6058226e+00
-1.3248213e+00
-1.0019844e+00
-6.5411554e-01
-3.0614074e-01
1.4402916e-02
2.8436923e-01
4.9126974e-01
6.3630525e-01
7.3226097e-01
7.9686623e-01
8.4517343e-01
8.8537385e-01
9.1989282e-01
9.4930453e-01
9.7492306e-01
9.9869890e-01
1.0224691e+00
1.0485704e+00
1.0812809e+00
1.1269927e+00
1.1918699e+00
1.2779224e+00
1.3800176e+00
1.4859397e+00
1.5794519e+00
1.6444403e+00
1.6680930e+00
1.6423475e+00
1.5640854e+00
1.4348769e+00
1.2606895e+00
1.0513790e+00
8.1937057e-01
5.7720227e-01
3.3461166e-01
9.6506876e-02
-1.3712793e-01
-3.6915832e-01
-6.0204101e-01
-8.3524510e-01
-1.0643826e+00
-1.2816417e+00
-1.4770948e+00
-1.6408616e+00
-1.7653306e+00
-1.8459037e+00
-1.8799135e+00
-1.8655413e+00
-1.8028222e+00
-1.6962353e+00
-1.5559371e+00
-1.3957117e+00
-1.2291293e+00
-1.0667358e+00
-9.1495799e-01
-7.7573329e-01
-6.4668329e-01
-5.2221709e-01
-3.9527789e-01
-2.5922593e-01
-1.0971663e-01
5.3574839e-02
2.2608183e-01
3.9931021e-01
5.6380587e-01
7.1297063e-01
8.4579916e-01
9.6667422e-01
1.0817532e+00
1.1941224e+00
1.3011674e+00
1.3954656e+00
1.4675888e+00
1.5089337e+00
1.5139366e+00
1.4813866e+00
1.4144993e+00
1.3197729e+00
1.2049845e+00
1.0770580e+00
9.4081274e-01
7.9886259e-01
6.5196809e-01
4.9962349e-01
3.4133786e-01
1.7820385e-01
1.3652946e-02
-1.4699326e-01
-2.9801179e-01
-4.3552437e-01
-5.5939504e-01
-6.7294256e-01
-7.7961083e-01
-8.7830073e-01
-9.6100936e-01
-1.0150694e+00
-1.0283860e+00
-9.9397947e-01
-9.1169586e-01
-7.8748070e-01
-6.3166606e-01
-4.5736878e-01
-2.7919577e-01
-1.1182918e-01
3.1798993e-02
1.4244953e-01
2.1576176e-01
2.5200753e-01
2.5491085e-01
2.3052294e-01
1.8653981e-01
1.3219363e-01
7.8506155e-02
3.7663472e-02
2.0444808e-02
3.2650329e-02
7.2834849e-02
1.3262979e-01
1.9903024e-01
2.5734745e-01
2.9385599e-01
2.9766977e-01
2.6204124e-01
1.8532025e-01
7.1262871e-02
-7.1305639e-02
-2.2917392e-01
-3.8653507e-01
-5.2882636e-01
-6.4740528e-01
-7.4199193e-01
-8.1863323e-01
-8.8405536e-01
-9.4019640e-01
-9.8251050e-01
-1.0025050e+00
-9.9217714e-01
-9.4752588e-01
-8.6947378e-01
-7.6210669e-01
-6.2983123e-01
-4.7611029e-01
-3.0485398e-01
-1.2227787e-01
6.3654065e-02
2.4641712e-01
4.2423262e-01
6.0040251e-01
7.7961745e-01
9.6275311e-01
1.1441928e+00
1.3133204e+00
1.4584894e+00
1.5707549e+00
1.6457372e+00
1.6834190e+00
1.6867037e+00
1.6600682e+00
1.6091888e+00
1.5412000e+00
1.4643926e+00
1.3864823e+00
1.3119282e+00
1.2400465e+00
1.1655864e+00
1.0818492e+00
9.8438533e-01
8.7263308e-01
7.4864620e-01
6.1440347e-01
4.6963471e-01
3.1128279e-01
1.3492796e-01
-6.2596374e-02
-2.8096363e-01
-5.1547316e-01
-7.5733708e-01
-9.9456247e-01
-1.2133619e+00
-1.4002500e+00
-1.5442730e+00
-1.6384302e+00
-1.6800859e+00
-1.6707965e+00
-1.6157234e+00
-1.5224974e+00
-1.3999132e+00
-1.2572377e+00
-1.1038299e+00
-9.4777513e-01
-7.9357813e-01
-6.4086858e-01
-4.8585072e-01
-3.2514512e-01
-1.5959645e-01
4.5680412e-03
1.5766709e-01
2.8982254e-01
3.9374828e-01
4.6641635e-01
5.0952379e-01
5.2871294e-01
5.3178837e-01
5.2661965e-01
5.1930351e-01
5.1282770e-01
5.0654577e-01
4.9657611e-01
4.7659409e-01
4.3861746e-01
3.7441893e-01
2.7823422e-01
1.4982827e-01
-3.9190073e-03
-1.6950320e-01
-3.2853892e-01
-4.6039943e-01
-5.4636244e-01
-5.7460404e-01
-5.4332349e-01
-4.6038510e-01
-3.4089108e-01
-2.0453600e-01
-7.2997529e-02
3.2807385e-02
9.5747381e-02
1.0613140e-01
6.4916186e-02
-1.5981783e-02
-1.1691517e-01
-2.1540361e-01
-2.9106798e-01
-3.3024163e-01
-3.2960632e-01
-2.9739894e-01
-2.5114886e-01
-2.1208047e-01
-1.9757077e-01
-2.1447348e-01
-2.5678861e-01
-3.0944864e-01
-3.5614210e-01
-3.8632408e-01
-3.9793597e-01
-3.9608557e-01
-3.8980442e-01
-3.8848037e-01
-3.9878960e-01
-4.2273509e-01
-4.5726332e-01
-4.9539129e-01
-5.2810143e-01
-5.4633744e-01
-5.4305958e-01
-5.1522027e-01
-4.6486374e-01
-3.9878134e-01
-3.2682968e-01
-2.5892362e-01
-2.0116497e-01
-1.5306282e-01
-1.0764243e-01
-5.4072313e-02
1.8781951e-02
1.1900976e-01
2.4913068e-01
4.0492190e-01
5.7580709e-01
7.4655798e-01
9.0016327e-01
1.0218527e+00
1.1033142e+00
1.1448947e+00
1.1540721e+00
1.1409179e+00
1.1133485e+00
1.0750428e+00
1.0271937e+00
9.7241426e-01
9.1710375e-01
8.6973948e-01
8.3597956e-01
8.1417392e-01
7.9481631e-01
7.6474078e-01
7.1364384e-01
6.3895516e-01
5.4624849e-01
4.4550038e-01
3.4595030e-01
2.5244303e-01
1.6463075e-01
7.8845053e-02
-8.4413837e-03
-9.7367315e-02
-1.8388082e-01
-2.6217911e-01
-3.2833860e-01
-3.8224797e-01
-4.2706650e-01
-4.6750809e-01
-5.0859246e-01
-5.5545754e-01
-6.1319494e-01
-6.8550674e-01
-7.7275233e-01
-8.7097804e-01
-9.7254439e-01
-1.0677026e+00
-1.1462756e+00
-1.1989370e+00
-1.2179695e+00
-1.1979638e+00
-1.1369062e+00
-1.0372027e+00
-9.0556635e-01
-7.5102039e-01
-5.8172807e-01
-4.0286078e-01
-2.1709296e-01
-2.7048708e-02
1.6237884e-01
3.4353139e-01
5.0747177e-01
6.4618079e-01
7.5411788e-01
8.2888851e-01
8.7141934e-01
8.8567607e-01
8.7773480e-01
8.5444879e-01
8.2226742e-01
7.8659226e-01
7.5157382e-01
7.1984326e-01
6.9192705e-01
6.6584258e-01
6.3770158e-01
6.0364871e-01
5.6224439e-01
5.1537563e-01
4.6666561e-01
4.1862984e-01
3.7071332e-01
3.1938481e-01
2.6028781e-01
1.9126529e-01
1.1409946e-01
3.3669764e-02
-4.4518621e-02
-1.1661930e-01
-1.8168857e-01
-2.4194971e-01
-3.0231754e-01
-3.6935990e-01
-4.4983330e-01
-5.4894193e-01
-6.6854817e-01
-8.0571049e-01
-9.5211962e-01
-1.0952109e+00
-1.2215836e+00
-1.3220210e+00
-1.3953088e+00
-1.4478841e+00
-1.4892416e+00
-1.5262222e+00
-1.5598566e+00
-1.5862320e+00
-1.5997702e+00
-1.5958071e+00
-1.5706789e+00
-1.5201919e+00
-1.4387250e+00
-1.3203119e+00
-1.1613291e+00
-9.6325742e-01
-7.3363636e-01
-4.8421269e-01
-2.2759332e-01
2.4825820e-02
2.6275165e-01
4.7678292e-01
6.6018162e-01
8.1193023e-01
9.3822485e-01
1.0503417e+00
1.1596299e+00
1.2722928e+00
1.3865763e+00
1.4940839e+00
1.5851643e+00
1.6554524e+00
1.7091492e+00
1.7568167e+00
1.8094732e+00
1.8729463e+00
1.9455716e+00
2.0196740e+00
2.0849763e+00
2.1318243e+00
2.1532115e+00
2.1455531e+00
2.1088286e+00
2.0465513e+00
1.9649265e+00
1.8704276e+00
1.7662991e+00
1.6496276e+00
1.5110169e+00
1.3380667e+00
1.1214415e+00
8.6046643e-01
5.6558728e-01
2.5629836e-01
-4.5119436e-02
-3.2093404e-01
-5.6205025e-01
-7.6702638e-01
-9.3803278e-01
-1.0775705e+00
-1.1882437e+00
-1.2745087e+00
-1.3435640e+00
-1.4038068e+00
-1.4616781e+00
-1.5191019e+00
-1.5731225e+00
-1.6177045e+00
-1.6467519e+00
-1.6570446e+00
-1.6493792e+00
-1.6271350e+00
-1.5936259e+00
-1.5503419e+00
-1.4970754e+00
-1.4336207e+00
-1.3615918e+00
-1.2844963e+00
-1.2058159e+00
-1.1270968e+00
-1.0479782e+00
-9.6785378e-01
-8.8713055e-01
-8.0660069e-01
-7.2566637e-01
-6.4158161e-01
-5.5108179e-01
-4.5369663e-01
-3.5442370e-01
-2.6339264e-01
-1.9185868e-01
-1.4656986e-01
-1.2623104e-01
-1.2241320e-01
-1.2391717e-01
-1.2167982e-01
-1.1197555e-01
-9.7162257e-02
-8.4164260e-02
-8.1634997e-02
-9.7354145e-02
-1.3684375e-01
-2.0276860e-01
-2.9428327e-01
-4.0639151e-01
-5.3015601e-01
-6.5425376e-01
-7.6718146e-01
-8.5876358e-01
-9.2042846e-01
-9.4503781e-01
-9.2738702e-01
-8.6538770e-01
-7.6059648e-01
-6.1722010e-01
-4.4057116e-01
-2.3640567e-01
-1.1358333e-02
2.2599590e-01
4.6383844e-01
6.8662235e-01
8.7717064e-01
1.0216454e+00
1.1151027e+00
1.1644921e+00
1.1870159e+00
1.2040385e+00
1.2335644e+00
1.2852507e+00
1.3597500e+00
1.4513932e+00
1.5522858e+00
1.6560987e+00
1.7600046e+00
1.8640891e+00
1.9691546e+00
2.0744543e+00
2.1762507e+00
2.2674435e+00
2.3383057e+00
2.3782706e+00
2.3785319e+00
2.3349424e+00
2.2503069e+00
2.1348584e+00
2.0039958e+00
1.8735620e+00
1.7545442e+00
1.6499478e+00
1.5553483e+00
1.4617884e+00
1.3586186e+00
1.2357465e+00
1.0860783e+00
9.0755790e-01
7.0303357e-01
4.7784845e-01
2.3709287e-01
-1.5989016e-02
-2.8029016e-01
-5.5588860e-01
-8.4178738e-01
-1.1329167e+00
-1.4178724e+00
-1.6789268e+00
-1.8949042e+00
-2.0461324e+00
-2.1195743e+00
-2.1123204e+00
-2.0326034e+00
-1.8982001e+00
-1.7327511e+00
-1.5614226e+00
-1.4073216e+00
-1.2890695e+00
-1.2192095e+00
-1.2031145e+00
-1.2384296e+00
-1.3154225e+00
-1.4185535e+00
-1.5291586e+00
-1.6288022e+00
-1.7025090e+00
-1.7408627e+00
-1.7402953e+00
-1.7018197e+00
-1.6294285e+00
-1.5292140e+00
-1.4088619e+00
-1.2762885e+00
-1.1367922e+00
-9.8984637e-01
-8.2847325e-01
-6.4333468e-01
-4.2973543e-01
-1.9283500e-01
5.2351294e-02
2.8578915e-01
4.8882686e-01
6.4883961e-01
7.6090116e-01
8.2717394e-01
8.5521948e-01
8.5609812e-01
8.4264998e-01
8.2794944e-01
8.2364403e-01
8.3790606e-01
8.7335314e-01
9.2604690e-01
9.8626909e-01
1.0404554e+00
1.0732389e+00
1.0692672e+00
1.0150236e+00
9.0080544e-01
7.2261373e-01
4.8331234e-01
1.9254014e-01
-1.3443331e-01
-4.7844041e-01
-8.1864958e-01
-1.1349453e+00
-1.4094713e+00
-1.6270790e+00
-1.7757039e+00
-1.8475805e+00
-1.8408755e+00
-1.7603171e+00
-1.6160596e+00
-1.4216296e+00
-1.1920248e+00
-9.4209780e-01
-6.8518169e-01
-4.3218075e-01
-1.9109013e-01
3.3198409e-02
2.3880274e-01
4.2654611e-01
5.9937079e-01
7.6121009e-01
9.1564693e-01
1.0651329e+00
1.2107671e+00
1.3519070e+00
1.4854563e+00
1.6054248e+00
1.7032962e+00
1.7696180e+00
1.7970185e+00
1.7836371e+00
1.7345141e+00
1.6590273e+00
1.5654829e+00
1.4565615e+00
1.3285143e+00
1.1743449e+00
9.8937414e-01
7.7608737e-01
5.4473702e-01
3.0917887e-01
8.1372843e-02
-1.3178208e-01
-3.2870987e-01
-5.1226307e-01
-6.8879021e-01
-8.6668984e-01
-1.0540076e+00
-1.2556853e+00
-1.4712633e+00
-1.6933173e+00
-1.9070485e+00
-2.0921866e+00
-2.2280704e+00
-2.3005847e+00
-2.3072640e+00
-2.2573039e+00
-2.1668066e+00
-2.0526642e+00
-1.9280051e+00
-1.7997667e+00
-1.6678661e+00
-1.5257349e+00
-1.3620619e+00
-1.1633432e+00
-9.1701136e-01
-6.1513300e-01
-2.5827844e-01
1.4181084e-01
5.6271534e-01
9.7577259e-01
1.3528257e+00
1.6722777e+00
1.9221296e+00
2.0994732e+00
