# Supplementary material for: Characterization of the disruption of neural control strategies for dynamic fingertip forces from attractor reconstruction
Source: PLoS One. 2017 Feb 13;12(2):e0172025. doi: 10.1371/journal.pone.0172025 (PMC5305200; doi:10.1371/journal.pone.0172025)
Supplement: S2 File — Zip file containing the code to reproduce the results of our study. (ZIP) [file pone.0172025.s002.zip › PLOS_One_Code/tis_PD/y5_3.dat]

-4.6677959e-01
-3.5033826e-01
-2.6385557e-01
-2.3264430e-01
-2.6941285e-01
-3.7527126e-01
-5.4384450e-01
-7.6542485e-01
-1.0294907e+00
-1.3258302e+00
-1.6449913e+00
-1.9782754e+00
-2.3174889e+00
-2.6545357e+00
-2.9802326e+00
-3.2824995e+00
-3.5458443e+00
-3.7534217e+00
-3.8906368e+00
-3.9487465e+00
-3.9276539e+00
-3.8369267e+00
-3.6938115e+00
-3.5183240e+00
-3.3275328e+00
-3.1316429e+00
-2.9331185e+00
-2.7285764e+00
-2.5121089e+00
-2.2779215e+00
-2.0207828e+00
-1.7352297e+00
-1.4160711e+00
-1.0608268e+00
-6.7168069e-01
-2.5473210e-01
1.8265143e-01
6.3374248e-01
1.0919352e+00
1.5483838e+00
1.9900878e+00
2.4007496e+00
2.7649152e+00
3.0731495e+00
3.3246597e+00
3.5255777e+00
3.6842212e+00
3.8061661e+00
3.8916303e+00
3.9363071e+00
3.9348471e+00
3.8848756e+00
3.7896560e+00
3.6584712e+00
3.5047538e+00
3.3429970e+00
3.1859523e+00
3.0431640e+00
2.9211104e+00
2.8244255e+00
2.7568222e+00
2.7201957e+00
2.7118905e+00
2.7224311e+00
2.7363046e+00
2.7356502e+00
2.7041812e+00
2.6292576e+00
2.5024526e+00
2.3201206e+00
2.0844662e+00
1.8043702e+00
1.4952078e+00
1.1772042e+00
8.7212747e-01
5.9915899e-01
3.7158908e-01
1.9514524e-01
6.7656800e-02
-2.0415529e-02
-8.4847286e-02
-1.4566764e-01
-2.2367883e-01
-3.3554698e-01
-4.8892598e-01
-6.7988897e-01
-8.9442356e-01
-1.1135757e+00
-1.3193195e+00
-1.4981063e+00
-1.6415516e+00
-1.7456861e+00
-1.8098164e+00
-1.8350784e+00
-1.8229509e+00
-1.7743170e+00
-1.6891937e+00
-1.5669358e+00
-1.4070237e+00
-1.2105476e+00
-9.8171196e-01
-7.2821624e-01
-4.6032231e-01
-1.8957984e-01
7.2124871e-02
3.1333486e-01
5.2378026e-01
6.9521941e-01
8.2242302e-01
9.0391393e-01
9.4183615e-01
9.4079777e-01
9.0629385e-01
8.4362832e-01
7.5737039e-01
6.5025369e-01
5.2107362e-01
3.6290960e-01
1.6338156e-01
-9.2699281e-02
-4.1920633e-01
-8.2435196e-01
-1.3073806e+00
-1.8575253e+00
-2.4560046e+00
-3.0805929e+00
-3.7106417e+00
-4.3299932e+00
-4.9265895e+00
-5.4894978e+00
-6.0054879e+00
-6.4572752e+00
-6.8241250e+00
-7.0843919e+00
-7.2191887e+00
-7.2155865e+00
-7.0674889e+00
-6.7743716e+00
-6.3403034e+00
-5.7746846e+00
-5.0934100e+00
-4.3185295e+00
-3.4763397e+00
-2.5954250e+00
-1.7054999e+00
-8.3641629e-01
-1.6811375e-02
7.2750741e-01
1.3759116e+00
1.9164970e+00
2.3494234e+00
2.6873660e+00
2.9518166e+00
3.1667975e+00
3.3528995e+00
3.5235998e+00
3.6844901e+00
3.8355039e+00
3.9752286e+00
4.1048219e+00
4.2290722e+00
4.3542270e+00
4.4843291e+00
4.6185410e+00
4.7511471e+00
4.8739003e+00
4.9788342e+00
5.0602703e+00
5.1160408e+00
5.1477235e+00
5.1590904e+00
5.1529565e+00
5.1279285e+00
5.0764638e+00
4.9852241e+00
4.8385513e+00
4.6243985e+00
4.3396620e+00
3.9915511e+00
3.5943515e+00
3.1640919e+00
2.7143052e+00
2.2543747e+00
1.7901034e+00
1.3255477e+00
8.6517087e-01
4.1533612e-01
-1.5192633e-02
-4.1522105e-01
-7.7153769e-01
-1.0704269e+00
-1.3003840e+00
-1.4555093e+00
-1.5383671e+00
-1.5599742e+00
-1.5357655e+00
-1.4801032e+00
-1.4033683e+00
-1.3128835e+00
-1.2154859e+00
-1.1190249e+00
-1.0319101e+00
-9.6129863e-01
-9.1081083e-01
-8.7921334e-01
-8.6164722e-01
-8.5293466e-01
-8.5046116e-01
-8.5506715e-01
-8.7037955e-01
-9.0123606e-01
-9.5143533e-01
-1.0217541e+00
-1.1097769e+00
-1.2116990e+00
-1.3239516e+00
-1.4425190e+00
-1.5607518e+00
-1.6687381e+00
-1.7561963e+00
-1.8176471e+00
-1.8562546e+00
-1.8837365e+00
-1.9172208e+00
-1.9757248e+00
-2.0775291e+00
-2.2378607e+00
-2.4662450e+00
-2.7639913e+00
-3.1229156e+00
-3.5261752e+00
-3.9514057e+00
-4.3752567e+00
-4.7774550e+00
-5.1427321e+00
-5.4603462e+00
-5.7222503e+00
-5.9213142e+00
-6.0505770e+00
-6.1038113e+00
-6.0768959e+00
-5.9687810e+00
-5.7808568e+00
-5.5147628e+00
-5.1702060e+00
-4.7447668e+00
-4.2367024e+00
-3.6496933e+00
-2.9965649e+00
-2.2991507e+00
-1.5837147e+00
-8.7407066e-01
-1.8593980e-01
4.7491649e-01
1.1105680e+00
1.7264097e+00
2.3267034e+00
2.9121188e+00
3.4795233e+00
4.0227509e+00
4.5332938e+00
5.0012863e+00
5.4178693e+00
5.7789159e+00
6.0878078e+00
6.3541536e+00
6.5879503e+00
6.7924123e+00
6.9600576e+00
7.0746072e+00
7.1171929e+00
7.0727960e+00
6.9340474e+00
6.7021294e+00
6.3855495e+00
5.9975605e+00
5.5533146e+00
5.0679468e+00
4.5559490e+00
4.0312134e+00
3.5068995e+00
2.9947005e+00
2.5038290e+00
2.0406213e+00
1.6090490e+00
1.2111670e+00
8.4677729e-01
5.1312369e-01
2.0571999e-01
-7.9711676e-02
-3.4487714e-01
-5.8718003e-01
-8.0009856e-01
-9.7570130e-01
-1.1069235e+00
-1.1878698e+00
-1.2134738e+00
-1.1806453e+00
-1.0907970e+00
-9.5165516e-01
-7.7659408e-01
-5.8181167e-01
-3.8336736e-01
-1.9544510e-01
-2.9465501e-02
1.0617157e-01
2.0484270e-01
2.5921285e-01
2.6002167e-01
1.9830395e-01
7.0240323e-02
-1.1857760e-01
-3.5263997e-01
-6.1025178e-01
-8.6877780e-01
-1.1085966e+00
-1.3157826e+00
-1.4848428e+00
-1.6209491e+00
-1.7393858e+00
-1.8611527e+00
-2.0061839e+00
-2.1869100e+00
-2.4044643e+00
-2.6485154e+00
-2.9003376e+00
-3.1376774e+00
-3.3394214e+00
-3.4887408e+00
-3.5747760e+00
-3.5933130e+00
-3.5464928e+00
-3.4416772e+00
-3.2895948e+00
-3.1014130e+00
-2.8850899e+00
-2.6429755e+00
-2.3723139e+00
-2.0683237e+00
-1.7285114e+00
-1.3564745e+00
-9.6305775e-01
-5.6407339e-01
-1.7627844e-01
1.8615861e-01
5.1382277e-01
8.0268535e-01
1.0529647e+00
1.2665563e+00
1.4443606e+00
1.5850274e+00
1.6857406e+00
1.7444603e+00
1.7624460e+00
1.7457416e+00
1.7044681e+00
1.6498925e+00
1.5905960e+00
1.5294339e+00
1.4628521e+00
1.3834208e+00
1.2846529e+00
1.1656616e+00
1.0332541e+00
9.0017770e-01
7.7999436e-01
6.8102375e-01
6.0259840e-01
5.3558166e-01
4.6678183e-01
3.8507099e-01
2.8623555e-01
1.7441537e-01
6.0125587e-02
-4.3682828e-02
-1.2600114e-01
-1.8106095e-01
-2.0906014e-01
-2.1413185e-01
-2.0123462e-01
-1.7409122e-01
-1.3522348e-01
-8.7627608e-02
-3.6487744e-02
1.0688421e-02
4.5847913e-02
6.3076239e-02
6.0845307e-02
4.2696649e-02
1.5700256e-02
-1.2581678e-02
-3.6632865e-02
-5.3882071e-02
-6.4693011e-02
-7.2275430e-02
-8.2021129e-02
-9.9699108e-02
-1.2930781e-01
-1.7199613e-01
-2.2671438e-01
-2.9209792e-01
-3.6828162e-01
-4.5747517e-01
-5.6302833e-01
-6.8746237e-01
-8.3024475e-01
-9.8625415e-01
-1.1459107e+00
-1.2973342e+00
-1.4295968e+00
-1.5353668e+00
-1.6119045e+00
-1.6605500e+00
-1.6853187e+00
-1.6910362e+00
-1.6812658e+00
-1.6566071e+00
-1.6143067e+00
-1.5494296e+00
-1.4566841e+00
-1.3319047e+00
-1.1726841e+00
-9.7792953e-01
-7.4683802e-01
-4.7863693e-01
-1.7401345e-01
1.6256228e-01
5.2151596e-01
8.8874903e-01
1.2472928e+00
1.5791076e+00
1.8669769e+00
2.0963689e+00
2.2568304e+00
2.3430547e+00
2.3561661e+00
2.3051031e+00
2.2067921e+00
2.0835891e+00
1.9581216e+00
1.8474905e+00
1.7591063e+00
1.6897009e+00
1.6277322e+00
1.5578541e+00
1.4656542e+00
1.3415279e+00
1.1830803e+00
9.9551189e-01
7.8988405e-01
5.8018860e-01
3.8061079e-01
2.0354527e-01
5.8100586e-02
-5.1064825e-02
-1.2451036e-01
-1.6816979e-01
-1.9230822e-01
-2.0907596e-01
-2.2951702e-01
-2.6082011e-01
-3.0390095e-01
-3.5207888e-01
-3.9233486e-01
-4.0931651e-01
-3.9070611e-01
-3.3244741e-01
-2.4206835e-01
-1.3799315e-01
-4.4255946e-02
1.7453482e-02
3.5049936e-02
9.3097736e-03
-4.8323414e-02
-1.2153847e-01
-1.9482880e-01
-2.5659012e-01
-2.9988607e-01
-3.2271433e-01
-3.2887648e-01
-3.2834401e-01
-3.3520700e-01
-3.6319494e-01
-4.2090349e-01
-5.0893773e-01
-6.1998730e-01
-7.4158771e-01
-8.6007098e-01
-9.6366779e-01
-1.0436171e+00
-1.0936703e+00
-1.1094573e+00
-1.0890600e+00
-1.0345285e+00
-9.5275672e-01
-8.5468589e-01
-7.5283397e-01
-6.5761054e-01
-5.7360663e-01
-4.9759644e-01
-4.1923521e-01
-3.2410187e-01
-1.9798722e-01
-3.1101903e-02
1.7917798e-01
4.2798227e-01
7.0487876e-01
9.9681573e-01
1.2906089e+00
1.5742863e+00
1.8375766e+00
2.0720414e+00
2.2711220e+00
2.4303238e+00
2.5474247e+00
2.6221667e+00
2.6553709e+00
2.6482009e+00
2.6019783e+00
2.5179986e+00
2.3969432e+00
2.2385771e+00
2.0425947e+00
1.8104118e+00
1.5466419e+00
1.2587282e+00
9.5437491e-01
6.3875065e-01
3.1411121e-01
-1.7900888e-02
-3.5336244e-01
-6.8459897e-01
-1.0009357e+00
-1.2910406e+00
-1.5452111e+00
-1.7565463e+00
-1.9211830e+00
-2.0379594e+00
-2.1076533e+00
-2.1321490e+00
-2.1139116e+00
-2.0558691e+00
-1.9618474e+00
-1.8377858e+00
-1.6929860e+00
-1.5395817e+00
-1.3896220e+00
-1.2517273e+00
-1.1297876e+00
-1.0241196e+00
-9.3354056e-01
-8.5678737e-01
-7.9313188e-01
-7.4300655e-01
-7.0884738e-01
-6.9525271e-01
-7.0769470e-01
-7.5044699e-01
-8.2541022e-01
-9.3287946e-01
-1.0734603e+00
-1.2488466e+00
-1.4600430e+00
-1.7046733e+00
-1.9761998e+00
-2.2652957e+00
-2.5613333e+00
-2.8528890e+00
-3.1280916e+00
-3.3758669e+00
-3.5878128e+00
-3.7594617e+00
-3.8901816e+00
-3.9820056e+00
-4.0380263e+00
-4.0606971e+00
-4.0500950e+00
-4.0024159e+00
-3.9093694e+00
-3.7588845e+00
-3.5369281e+00
-3.2300013e+00
-2.8278365e+00
-2.3257837e+00
-1.7264998e+00
-1.0408784e+00
-2.8844002e-01
5.0325026e-01
1.3015362e+00
2.0741085e+00
2.7945366e+00
3.4454617e+00
4.0189523e+00
4.5149947e+00
4.9395662e+00
5.3029427e+00
5.6177533e+00
5.8964849e+00
6.1487471e+00
6.3787131e+00
6.5835294e+00
6.7536253e+00
6.8747817e+00
6.9307309e+00
6.9053131e+00
6.7840979e+00
6.5560305e+00
6.2159618e+00
5.7679768e+00
5.2274678e+00
4.6194704e+00
3.9728313e+00
3.3124662e+00
2.6535077e+00
2.0002969e+00
1.3502044e+00
6.9979853e-01
5.0406941e-02
-5.8922887e-01
-1.2041525e+00
-1.7773442e+00
-2.2945921e+00
-2.7476111e+00
-3.1339562e+00
-3.4542640e+00
-3.7089235e+00
-3.8963521e+00
-4.0136890e+00
-4.0587175e+00
-4.0310959e+00
-3.9325579e+00
-3.7676094e+00
-3.5454409e+00
-3.2808008e+00
-2.9908726e+00
-2.6890090e+00
-2.3799751e+00
-2.0602975e+00
-1.7230731e+00
-1.3636581e+00
-9.8301099e-01
-5.8799477e-01
-1.8966163e-01
1.9960752e-01
5.6917060e-01
9.1183123e-01
1.2234402e+00
1.5014439e+00
1.7440177e+00
1.9508456e+00
2.1255398e+00
2.2778655e+00
2.4229044e+00
2.5762794e+00
2.7479187e+00
2.9379977e+00
3.1368448e+00
3.3278967e+00
3.4918332e+00
3.6108762e+00
3.6725985e+00
3.6719521e+00
3.6105018e+00
3.4934143e+00
3.3258016e+00
3.1099792e+00
2.8448659e+00
2.5279719e+00
2.1590317e+00
1.7432635e+00
1.2922895e+00
8.2195211e-01
3.4801989e-01
-1.1806266e-01
-5.7151821e-01
-1.0138823e+00
-1.4500912e+00
-1.8843131e+00
-2.3169815e+00
-2.7447977e+00
-3.1627325e+00
-3.5653538e+00
-3.9462306e+00
-4.2966386e+00
-4.6052730e+00
-4.8591783e+00
-5.0449984e+00
-5.1503145e+00
-5.1656566e+00
-5.0870124e+00
-4.9175991e+00
-4.6677620e+00
-4.3527057e+00
-3.9889745e+00
-3.5914441e+00
-3.1721628e+00
-2.7411694e+00
-2.3082383e+00
-1.8839478e+00
-1.4791463e+00
-1.1031632e+00
-7.6189845e-01
-4.5706793e-01
-1.8732547e-01
4.9303539e-02
2.5336001e-01
4.2362971e-01
5.5835875e-01
6.5670724e-01
7.1962695e-01
7.5030035e-01
7.5412707e-01
7.3763012e-01
7.0648500e-01
6.6422719e-01
6.1240776e-01
5.5128741e-01
4.8040648e-01
3.9928503e-01
3.0803259e-01
2.0717137e-01
9.7051585e-02
-2.1868477e-02
-1.4759427e-01
-2.7501268e-01
-3.9514341e-01
-4.9570118e-01
-5.6317957e-01
-5.8629949e-01
-5.5971434e-01
-4.8595333e-01
-3.7443699e-01
-2.3874655e-01
-9.4127775e-02
4.4530343e-02
1.6541742e-01
2.6330831e-01
3.4191916e-01
4.1307357e-01
4.9268655e-01
5.9550661e-01
7.3070989e-01
8.9932805e-01
1.0938388e+00
1.3003896e+00
1.5033330e+00
1.6899593e+00
1.8531024e+00
1.9910964e+00
2.1058922e+00
2.2003084e+00
2.2753894e+00
2.3286186e+00
2.3533547e+00
2.3397507e+00
2.2771126e+00
2.1571214e+00
1.9770534e+00
1.7415940e+00
1.4615246e+00
1.1492468e+00
8.1391842e-01
4.5937417e-01
8.5375213e-02
-3.0946426e-01
-7.2450721e-01
-1.1542515e+00
-1.5867898e+00
-2.0047747e+00
-2.3881856e+00
-2.7167739e+00
-2.9718983e+00
-3.1391052e+00
-3.2110619e+00
-3.1889743e+00
-3.0819788e+00
-2.9051398e+00
-2.6764325e+00
-2.4133733e+00
-2.1303905e+00
-1.8373994e+00
-1.5393383e+00
-1.2366563e+00
-9.2724781e-01
-6.0962651e-01
-2.8565879e-01
3.8890561e-02
3.5622480e-01
6.5958666e-01
9.4561392e-01
1.2144025e+00
1.4672646e+00
1.7035374e+00
1.9181857e+00
2.1018236e+00
2.2436804e+00
2.3360973e+00
2.3780945e+00
2.3759767e+00
2.3405474e+00
2.2828779e+00
2.2115927e+00
2.1327459e+00
2.0509586e+00
1.9702426e+00
1.8940459e+00
1.8247468e+00
1.7629371e+00
1.7068200e+00
1.6520652e+00
1.5924766e+00
1.5216676e+00
1.4352625e+00
1.3324053e+00
1.2158059e+00
1.0908962e+00
9.6506473e-01
8.4712367e-01
7.4640350e-01
6.7082374e-01
6.2413223e-01
6.0392147e-01
6.0225511e-01
6.0877436e-01
6.1416800e-01
6.1205177e-01
5.9879454e-01
5.7222335e-01
5.3082378e-01
4.7425717e-01
4.0423933e-01
3.2414417e-01
2.3691944e-01
1.4277848e-01
3.8765977e-02
-7.9268472e-02
-2.1395321e-01
-3.6491254e-01
-5.2910003e-01
-7.0231766e-01
-8.8072286e-01
-1.0611526e+00
-1.2401590e+00
-1.4129793e+00
-1.5736960e+00
-1.7165701e+00
-1.8374938e+00
-1.9345192e+00
-2.0070065e+00
-2.0539702e+00
-2.0730220e+00
-2.0608608e+00
-2.0151612e+00
-1.9368999e+00
-1.8316311e+00
-1.7086323e+00
-1.5781995e+00
-1.4484712e+00
-1.3235514e+00
-1.2040942e+00
-1.0897591e+00
-9.8156733e-01
-8.8242489e-01
-7.9542669e-01
-7.2120404e-01
-6.5644472e-01
-5.9486763e-01
-5.2999859e-01
-4.5775896e-01
-3.7738138e-01
-2.9071819e-01
-2.0072119e-01
-1.0976820e-01
-1.8574669e-02
7.3789231e-02
1.6907285e-01
2.6900234e-01
3.7476752e-01
4.8643426e-01
6.0194476e-01
7.1626035e-01
8.2176253e-01
9.1041661e-01
9.7674329e-01
1.0197699e+00
1.0427640e+00
1.0509016e+00
1.0481865e+00
1.0355039e+00
1.0108892e+00
9.7139385e-01
9.1517708e-01
8.4293294e-01
7.5822282e-01
6.6642462e-01
5.7262921e-01
4.7994549e-01
3.8960972e-01
3.0223501e-01
2.1813048e-01
1.3606349e-01
5.1913770e-02
-4.1323742e-02
-1.5198879e-01
-2.8725237e-01
-4.5048500e-01
-6.3951708e-01
-8.4678350e-01
-1.0613922e+00
-1.2718538e+00
-1.4682444e+00
-1.6435999e+00
-1.7946224e+00
-1.9214643e+00
-2.0265960e+00
-2.1131265e+00
-2.1825194e+00
-2.2318523e+00
-2.2527191e+00
-2.2341081e+00
-2.1678574e+00
-2.0524095e+00
-1.8928076e+00
-1.6985899e+00
-1.4816348e+00
-1.2544060e+00
-1.0286388e+00
-8.1471664e-01
-6.2126008e-01
-4.5387284e-01
-3.1292583e-01
-1.9172714e-01
-7.6688500e-02
5.0034456e-02
2.0630738e-01
4.0578469e-01
6.5523968e-01
9.5390937e-01
1.2937179e+00
1.6594613e+00
2.0299582e+00
2.3814069e+00
2.6922043e+00
2.9472526e+00
3.1401802e+00
3.2728483e+00
3.3525896e+00
3.3884796e+00
3.3880064e+00
3.3550029e+00
3.2891238e+00
3.1866412e+00
3.0420275e+00
2.8499619e+00
2.6076964e+00
2.3173273e+00
1.9869274e+00
1.6298282e+00
1.2621842e+00
8.9941975e-01
5.5260591e-01
2.2640980e-01
-7.9930235e-02
-3.6876189e-01
-6.3977667e-01
-8.8855349e-01
-1.1086613e+00
-1.2948990e+00
-1.4446924e+00
-1.5568616e+00
-1.6295748e+00
-1.6598231e+00
-1.6448931e+00
-1.5845905e+00
-1.4829270e+00
-1.3484166e+00
-1.1924072e+00
-1.0260105e+00
-8.5740991e-01
-6.9091934e-01
-5.2775771e-01
-3.6766247e-01
-2.1031803e-01
-5.5764643e-02
9.6225278e-02
2.4653034e-01
3.9551224e-01
5.4097691e-01
6.7731305e-01
7.9656054e-01
8.9051958e-01
9.5288113e-01
9.8032332e-01
9.7187313e-01
9.2782630e-01
8.5036227e-01
7.4553543e-01
6.2403917e-01
4.9918543e-01
3.8308236e-01
2.8323616e-01
2.0128370e-01
1.3406319e-01
7.5825372e-02
1.9959418e-02
-4.0581308e-02
-1.1342244e-01
-2.0591278e-01
-3.2269212e-01
-4.6313414e-01
-6.2095718e-01
-7.8664879e-01
-9.5104613e-01
-1.1079245e+00
-1.2542837e+00
-1.3882527e+00
-1.5061809e+00
-1.6011229e+00
-1.6637844e+00
-1.6854867e+00
-1.6616125e+00
-1.5935841e+00
-1.4884877e+00
-1.3570891e+00
-1.2114005e+00
-1.0624962e+00
-9.1908963e-01
-7.8701042e-01
-6.6900517e-01
-5.6430601e-01
-4.6827635e-01
-3.7317208e-01
-2.7082140e-01
-1.5633988e-01
-3.0256222e-02
1.0271004e-01
2.3712106e-01
3.6971252e-01
4.9948793e-01
6.2508543e-01
7.4169318e-01
8.3990258e-01
9.0726067e-01
9.3178115e-01
9.0570593e-01
8.2748332e-01
7.0118638e-01
5.3470421e-01
3.3841427e-01
1.2443443e-01
-9.4183810e-02
-3.0433083e-01
-4.9396948e-01
-6.5389406e-01
-7.7927820e-01
-8.6961093e-01
-9.2684057e-01
-9.5302439e-01
-9.4929780e-01
-9.1691657e-01
-8.5913202e-01
-7.8179723e-01
-6.9167270e-01
-5.9330403e-01
-4.8666437e-01
-3.6738981e-01
-2.2938614e-01
-6.7861378e-02
1.1872788e-01
3.2800334e-01
5.5409051e-01
7.8891688e-01
1.0236240e+00
1.2490794e+00
1.4552311e+00
1.6304669e+00
1.7626471e+00
1.8418269e+00
1.8624150e+00
1.8227943e+00
1.7232774e+00
1.5649521e+00
1.3506062e+00
1.0867587e+00
7.8465931e-01
4.5828270e-01
1.1978013e-01
-2.2398866e-01
-5.7056454e-01
-9.1718794e-01
-1.2557674e+00
-1.5710233e+00
-1.8432287e+00
-2.0538366e+00
-2.1904011e+00
-2.2484212e+00
-2.2305067e+00
-2.1446420e+00
-2.0024318e+00
-1.8171758e+00
-1.6022527e+00
-1.3705929e+00
-1.1345786e+00
-9.0502686e-01
-6.8926074e-01
-4.8979393e-01
-3.0492464e-01
-1.3066732e-01
3.7454510e-02
2.0311190e-01
3.6811361e-01
5.3186079e-01
6.9136711e-01
8.4137724e-01
9.7467213e-01
1.0831697e+00
1.1596429e+00
1.1990106e+00
1.1986059e+00
1.1578167e+00
1.0778065e+00
9.6167140e-01
8.1487892e-01
6.4548932e-01
4.6382500e-01
2.8164037e-01
1.1070520e-01
-3.9463056e-02
-1.6409587e-01
-2.6410992e-01
-3.4429791e-01
-4.1000785e-01
-4.6487278e-01
-5.1055642e-01
-5.4730883e-01
-5.7401789e-01
-5.8760157e-01
-5.8228202e-01
-5.4933728e-01
-4.7778235e-01
-3.5621555e-01
-1.7574917e-01
6.6490848e-02
3.6436064e-01
7.0172690e-01
1.0547686e+00
1.3971579e+00
1.7059015e+00
1.9655900e+00
2.1702299e+00
2.3228806e+00
2.4335568e+00
2.5156948e+00
2.5814989e+00
2.6375196e+00
2.6828285e+00
2.7109433e+00
2.7139583e+00
2.6861975e+00
2.6258599e+00
2.5345233e+00
2.4152653e+00
2.2708665e+00
2.1031698e+00
1.9133592e+00
1.7022973e+00
1.4704031e+00
1.2175087e+00
9.4377201e-01
6.5167576e-01
3.4749648e-01
4.0701540e-02
-2.5859766e-01
-5.4256923e-01
-8.0725037e-01
-1.0519362e+00
-1.2767343e+00
-1.4800072e+00
-1.6578208e+00
-1.8058489e+00
-1.9218417e+00
-2.0064186e+00
-2.0617734e+00
-2.0896896e+00
-2.0906638e+00
-2.0649105e+00
-2.0142307e+00
-1.9427421e+00
-1.8555664e+00
-1.7564678e+00
-1.6460904e+00
-1.5220188e+00
-1.3810304e+00
-1.2222786e+00
-1.0491545e+00
-8.6894730e-01
-6.9125704e-01
-5.2608926e-01
-3.8195518e-01
-2.6474592e-01
