# Supplementary material for: Characterization of the disruption of neural control strategies for dynamic fingertip forces from attractor reconstruction
Source: PLoS One. 2017 Feb 13;12(2):e0172025. doi: 10.1371/journal.pone.0172025 (PMC5305200; doi:10.1371/journal.pone.0172025)
Supplement: S2 File — Zip file containing the code to reproduce the results of our study. (ZIP) [file pone.0172025.s002.zip › PLOS_One_Code/tis_PD/y6_1.dat]

1.1699234e+00
1.3778966e+00
1.5506261e+00
1.6621924e+00
1.7017073e+00
1.6732764e+00
1.5920691e+00
1.4787048e+00
1.3536057e+00
1.2320661e+00
1.1207162e+00
1.0166840e+00
9.0992336e-01
7.8696129e-01
6.3387971e-01
4.3840208e-01
1.9269925e-01
-1.0247410e-01
-4.3474767e-01
-7.8179291e-01
-1.1180149e+00
-1.4224506e+00
-1.6835222e+00
-1.8990752e+00
-2.0733595e+00
-2.2140904e+00
-2.3313932e+00
-2.4378281e+00
-2.5476490e+00
-2.6744614e+00
-2.8279151e+00
-3.0107087e+00
-3.2168346e+00
-3.4314499e+00
-3.6328812e+00
-3.7972965e+00
-3.9049565e+00
-3.9448063e+00
-3.9147009e+00
-3.8182804e+00
-3.6622913e+00
-3.4563770e+00
-3.2136405e+00
-2.9495337e+00
-2.6784155e+00
-2.4087639e+00
-2.1395403e+00
-1.8607353e+00
-1.5586342e+00
-1.2226821e+00
-8.5001523e-01
-4.4621558e-01
-2.3556452e-02
4.0141764e-01
8.1011349e-01
1.1839007e+00
1.5062372e+00
1.7655102e+00
1.9586095e+00
2.0930439e+00
2.1847032e+00
2.2520110e+00
2.3106080e+00
2.3712315e+00
2.4403851e+00
2.5219408e+00
2.6173082e+00
2.7230056e+00
2.8276515e+00
2.9122715e+00
2.9557517e+00
2.9428119e+00
2.8693339e+00
2.7418236e+00
2.5723300e+00
2.3731958e+00
2.1550777e+00
1.9280839e+00
1.7033560e+00
1.4927742e+00
1.3064306e+00
1.1493248e+00
1.0195507e+00
9.0966421e-01
8.1091788e-01
7.1786004e-01
6.3034607e-01
5.5176030e-01
4.8507798e-01
4.3008573e-01
3.8371910e-01
3.4251406e-01
3.0481111e-01
2.7106419e-01
2.4210133e-01
2.1683148e-01
1.9157148e-01
1.6173438e-01
1.2435053e-01
7.9214127e-02
2.7848996e-02
-2.8495151e-02
-8.9738409e-02
-1.5574352e-01
-2.2412761e-01
-2.8964626e-01
-3.4646253e-01
-3.9157621e-01
-4.2637435e-01
-4.5528702e-01
-4.8317046e-01
-5.1327318e-01
-5.4614204e-01
-5.7916880e-01
-6.0696679e-01
-6.2276878e-01
-6.2036517e-01
-5.9586805e-01
-5.4877443e-01
-4.8209139e-01
-4.0186223e-01
-3.1651387e-01
-2.3590609e-01
-1.6998038e-01
-1.2701634e-01
-1.1139498e-01
-1.2174370e-01
-1.5123215e-01
-1.9043599e-01
-2.3116571e-01
-2.6920957e-01
-3.0471154e-01
-3.4041476e-01
-3.7962878e-01
-4.2561154e-01
-4.8196075e-01
-5.5218393e-01
-6.3747167e-01
-7.3387611e-01
-8.3151932e-01
-9.1731705e-01
-9.7971713e-01
-1.0124559e+00
-1.0156290e+00
-9.9421879e-01
-9.5502999e-01
-9.0346253e-01
-8.4189897e-01
-7.7058409e-01
-6.9004703e-01
-6.0330469e-01
-5.1659998e-01
-4.3813096e-01
-3.7513482e-01
-3.3099071e-01
-3.0423669e-01
-2.8988776e-01
-2.8196723e-01
-2.7584840e-01
-2.6948293e-01
-2.6348902e-01
-2.6040859e-01
-2.6310251e-01
-2.7257565e-01
-2.8619407e-01
-2.9712720e-01
-2.9539075e-01
-2.7053542e-01
-2.1529561e-01
-1.2851937e-01
-1.5589399e-02
1.1400234e-01
2.5001457e-01
3.8317488e-01
5.0500125e-01
6.0783042e-01
6.8616914e-01
7.3796362e-01
7.6404964e-01
7.6589611e-01
7.4321926e-01
6.9319897e-01
6.1224006e-01
4.9932762e-01
3.5843435e-01
1.9855006e-01
3.2299912e-02
-1.2569908e-01
-2.6076231e-01
-3.6008747e-01
-4.1386684e-01
-4.1553432e-01
-3.6229355e-01
-2.5685922e-01
-1.0946862e-01
6.2198698e-02
2.3636983e-01
3.9253512e-01
5.1635342e-01
6.0215987e-01
6.5258433e-01
6.7610134e-01
6.8376019e-01
6.8613044e-01
6.9119772e-01
7.0358933e-01
7.2477478e-01
7.5324168e-01
7.8436506e-01
8.1124129e-01
8.2766036e-01
8.3212682e-01
8.2985189e-01
8.3038153e-01
8.4184944e-01
8.6537740e-01
8.9250317e-01
9.0681371e-01
8.8958805e-01
8.2696491e-01
7.1498762e-01
5.6096713e-01
3.8159345e-01
1.9838333e-01
3.1893138e-02
-1.0287750e-01
-1.9849765e-01
-2.5491381e-01
-2.7807622e-01
-2.7814879e-01
-2.6764244e-01
-2.5944308e-01
-2.6460725e-01
-2.9032559e-01
-3.3912028e-01
-4.0982137e-01
-4.9944842e-01
-6.0472272e-01
-7.2284211e-01
-8.5203264e-01
-9.9242963e-01
-1.1467172e+00
-1.3188172e+00
-1.5102091e+00
-1.7162240e+00
-1.9251744e+00
-2.1211132e+00
-2.2885734e+00
-2.4163590e+00
-2.4984322e+00
-2.5325301e+00
-2.5188054e+00
-2.4599505e+00
-2.3621083e+00
-2.2348451e+00
-2.0893868e+00
-1.9359667e+00
-1.7817566e+00
-1.6300007e+00
-1.4800745e+00
-1.3281778e+00
-1.1683881e+00
-9.9364677e-01
-7.9655197e-01
-5.7037791e-01
-3.1104262e-01
-2.0007484e-02
2.9365960e-01
6.1415672e-01
9.2273813e-01
1.2024902e+00
1.4421786e+00
1.6382277e+00
1.7946959e+00
1.9214581e+00
2.0311122e+00
2.1356389e+00
2.2439650e+00
2.3608599e+00
2.4866718e+00
2.6173721e+00
2.7450382e+00
2.8589392e+00
2.9469151e+00
2.9971418e+00
3.0007949e+00
2.9546518e+00
2.8614010e+00
2.7272998e+00
2.5593003e+00
2.3636641e+00
2.1465751e+00
1.9158292e+00
1.6816618e+00
1.4552891e+00
1.2458361e+00
1.0577412e+00
8.8998915e-01
7.3671616e-01
5.8792789e-01
4.3003785e-01
2.4733926e-01
2.5539380e-02
-2.4310475e-01
-5.5527284e-01
-8.9519086e-01
-1.2372550e+00
-1.5515857e+00
-1.8107370e+00
-1.9957936e+00
-2.0997780e+00
-2.1268421e+00
-2.0880048e+00
-1.9962142e+00
-1.8629523e+00
-1.6965036e+00
-1.5013434e+00
-1.2788606e+00
-1.0293687e+00
-7.5435732e-01
-4.5825513e-01
-1.4961481e-01
1.5885525e-01
4.5208607e-01
7.1610813e-01
9.4233961e-01
1.1308714e+00
1.2901275e+00
1.4321735e+00
1.5664557e+00
1.6957401e+00
1.8158759e+00
1.9186238e+00
1.9955586e+00
2.0405989e+00
2.0498212e+00
2.0200114e+00
1.9486659e+00
1.8361242e+00
1.6881485e+00
1.5168291e+00
1.3385823e+00
1.1695993e+00
1.0209910e+00
8.9645801e-01
7.9332476e-01
7.0492967e-01
6.2201165e-01
5.3296118e-01
4.2447453e-01
2.8358912e-01
1.0056757e-01
-1.2874273e-01
-4.0213024e-01
-7.1185300e-01
-1.0466162e+00
-1.3944899e+00
-1.7460970e+00
-2.0963547e+00
-2.4438351e+00
-2.7889309e+00
-3.1321250e+00
-3.4721365e+00
-3.8039719e+00
-4.1186068e+00
-4.4057407e+00
-4.6583009e+00
-4.8754834e+00
-5.0623790e+00
-5.2267191e+00
-5.3744641e+00
-5.5058805e+00
-5.6134273e+00
-5.6823229e+00
-5.6937359e+00
-5.6293341e+00
-5.4753510e+00
-5.2247069e+00
-4.8769058e+00
-4.4369637e+00
-3.9150897e+00
-3.3275039e+00
-2.6968498e+00
-2.0503485e+00
-1.4159931e+00
-8.1900506e-01
-2.7975808e-01
1.8743214e-01
5.7515571e-01
8.8324152e-01
1.1185756e+00
1.2943060e+00
1.4280637e+00
1.5392688e+00
1.6461566e+00
1.7634451e+00
1.9014286e+00
2.0663672e+00
2.2612925e+00
2.4865252e+00
2.7394698e+00
3.0135452e+00
3.2972154e+00
3.5748342e+00
3.8297377e+00
4.0479504e+00
4.2205470e+00
4.3440099e+00
4.4190700e+00
4.4492663e+00
4.4403445e+00
4.4001725e+00
4.3380603e+00
4.2631319e+00
4.1820953e+00
4.0973752e+00
4.0071111e+00
3.9073792e+00
3.7949153e+00
3.6682992e+00
3.5271347e+00
3.3704742e+00
3.1963134e+00
3.0027649e+00
2.7899652e+00
2.5618048e+00
2.3269171e+00
2.0979085e+00
1.8882384e+00
1.7079786e+00
1.5609886e+00
1.4448819e+00
1.3524979e+00
1.2730762e+00
1.1935458e+00
1.1011786e+00
9.8681304e-01
8.4648892e-01
6.8061757e-01
4.9164371e-01
2.8178653e-01
5.2116985e-02
-1.9672167e-01
-4.6296967e-01
-7.4251600e-01
-1.0285663e+00
-1.3122250e+00
-1.5835370e+00
-1.8324565e+00
-2.0498294e+00
-2.2286539e+00
-2.3653115e+00
-2.4604417e+00
-2.5193573e+00
-2.5514470e+00
-2.5678914e+00
-2.5780524e+00
-2.5860186e+00
-2.5887373e+00
-2.5764201e+00
-2.5355021e+00
-2.4536611e+00
-2.3247192e+00
-2.1508955e+00
-1.9418200e+00
-1.7114342e+00
-1.4742158e+00
-1.2421003e+00
-1.0230466e+00
-8.2125022e-01
-6.3835579e-01
-4.7495668e-01
-3.3182368e-01
-2.1049392e-01
-1.1305363e-01
-4.1164688e-02
5.3838118e-03
3.0070550e-02
4.0198315e-02
4.5735136e-02
5.6160368e-02
7.6377711e-02
1.0373721e-01
1.2798198e-01
1.3460079e-01
1.1003623e-01
4.6021025e-02
-5.8730083e-02
-1.9942184e-01
-3.6751148e-01
-5.5320473e-01
-7.4737373e-01
-9.4245196e-01
-1.1320411e+00
-1.3098250e+00
-1.4689754e+00
-1.6024451e+00
-1.7036812e+00
-1.7676669e+00
-1.7925002e+00
-1.7808189e+00
-1.7399020e+00
-1.6803822e+00
-1.6144798e+00
-1.5542755e+00
-1.5099414e+00
-1.4880632e+00
-1.4903923e+00
-1.5128365e+00
-1.5444758e+00
-1.5675207e+00
-1.5595958e+00
-1.4984729e+00
-1.3677512e+00
-1.1614006e+00
-8.8540111e-01
-5.5551057e-01
-1.9190346e-01
1.8647341e-01
5.6482633e-01
9.3227126e-01
1.2803260e+00
1.6016285e+00
1.8889867e+00
2.1351339e+00
2.3340819e+00
2.4836305e+00
2.5869969e+00
2.6519712e+00
2.6880719e+00
2.7036157e+00
2.7041568e+00
2.6925651e+00
2.6702760e+00
2.6387607e+00
2.6002969e+00
2.5578021e+00
2.5140405e+00
2.4706038e+00
2.4270272e+00
2.3803814e+00
2.3256805e+00
2.2572677e+00
2.1706502e+00
2.0635201e+00
1.9351787e+00
1.7849827e+00
1.6109950e+00
1.4097647e+00
1.1778831e+00
9.1486364e-01
6.2511628e-01
3.1676055e-01
-2.4275869e-03
-3.2903183e-01
-6.6513083e-01
-1.0161385e+00
-1.3871856e+00
-1.7802037e+00
-2.1927869e+00
-2.6190061e+00
-3.0517830e+00
-3.4851770e+00
-3.9142937e+00
-4.3323961e+00
-4.7275727e+00
-5.0819001e+00
-5.3739325e+00
-5.5827743e+00
-5.6915030e+00
-5.6892341e+00
-5.5724139e+00
-5.3457386e+00
-5.0221483e+00
-4.6210010e+00
-4.1645433e+00
-3.6741180e+00
-3.1674727e+00
-2.6573845e+00
-2.1513916e+00
-1.6527081e+00
-1.1618761e+00
-6.7794950e-01
-1.9889095e-01
2.7771689e-01
7.5305444e-01
1.2252922e+00
1.6884963e+00
2.1328116e+00
2.5465602e+00
2.9197243e+00
3.2466753e+00
3.5265602e+00
3.7619887e+00
3.9577184e+00
4.1199644e+00
4.2557450e+00
4.3719397e+00
4.4745365e+00
4.5683007e+00
4.6562997e+00
4.7391577e+00
4.8151941e+00
4.8822864e+00
4.9400528e+00
4.9896651e+00
5.0305408e+00
5.0565655e+00
5.0553075e+00
5.0110623e+00
4.9096685e+00
4.7424328e+00
4.5078478e+00
4.2111838e+00
3.8625562e+00
3.4744087e+00
3.0593915e+00
2.6289343e+00
2.1924552e+00
1.7572522e+00
1.3285487e+00
9.0887459e-01
4.9739219e-01
9.0612618e-02
-3.1562974e-01
-7.2433197e-01
-1.1363180e+00
-1.5501368e+00
-1.9627966e+00
-2.3705065e+00
-2.7681393e+00
-3.1475702e+00
-3.4969189e+00
-3.8020819e+00
-4.0495962e+00
-4.2293317e+00
-4.3365683e+00
-4.3729782e+00
-4.3455762e+00
-4.2638139e+00
-4.1367452e+00
-3.9723773e+00
-3.7793356e+00
-3.5687531e+00
-3.3541533e+00
-3.1488614e+00
-2.9625393e+00
-2.7991782e+00
-2.6574680e+00
-2.5323291e+00
-2.4159465e+00
-2.2981448e+00
-2.1673933e+00
-2.0132902e+00
-1.8296800e+00
-1.6167173e+00
-1.3807190e+00
-1.1317703e+00
-8.8048870e-01
-6.3635795e-01
-4.0885706e-01
-2.0927635e-01
-4.9543295e-02
6.2526699e-02
1.2811494e-01
1.5889418e-01
1.7453182e-01
1.9806061e-01
2.5114929e-01
3.4976888e-01
5.0010437e-01
6.9571698e-01
9.1775386e-01
1.1390855e+00
1.3315023e+00
1.4736628e+00
1.5568886e+00
1.5864495e+00
1.5779196e+00
1.5506648e+00
1.5215945e+00
1.5012818e+00
1.4929073e+00
1.4936486e+00
1.4979018e+00
1.5010552e+00
1.5015413e+00
1.4996211e+00
1.4942811e+00
1.4812469e+00
1.4535092e+00
1.4036505e+00
1.3263785e+00
1.2195297e+00
1.0830393e+00
9.1751545e-01
7.2438822e-01
5.0766105e-01
2.7535993e-01
3.8805765e-02
-1.9013074e-01
-4.0198501e-01
-5.9138607e-01
-7.5700574e-01
-9.0005854e-01
-1.0223463e+00
-1.1250367e+00
-1.2085890e+00
-1.2731548e+00
-1.3185070e+00
-1.3432478e+00
-1.3440639e+00
-1.3163221e+00
-1.2563553e+00
-1.1640091e+00
-1.0436671e+00
-9.0322033e-01
-7.5151525e-01
-5.9543638e-01
-4.3832103e-01
-2.8093981e-01
-1.2427049e-01
2.8372982e-02
1.7154061e-01
2.9962331e-01
4.0872469e-01
4.9692154e-01
5.6284722e-01
6.0392644e-01
6.1598520e-01
5.9503081e-01
5.4022037e-01
4.5587468e-01
3.5100151e-01
2.3654607e-01
1.2189851e-01
1.2280850e-02
-9.1819862e-02
-1.9269507e-01
-2.9206895e-01
-3.8892474e-01
-4.8004684e-01
-5.6217747e-01
-6.3366611e-01
-6.9489560e-01
-7.4814946e-01
-7.9748220e-01
-8.4856768e-01
-9.0826860e-01
-9.8365036e-01
-1.0802089e+00
-1.1993679e+00
-1.3361469e+00
-1.4787982e+00
-1.6114757e+00
-1.7184165e+00
-1.7867218e+00
-1.8066679e+00
-1.7707915e+00
-1.6732122e+00
-1.5102891e+00
-1.2830816e+00
-9.9991325e-01
-6.7610772e-01
-3.3034227e-01
1.9788841e-02
3.6017530e-01
6.7990057e-01
9.6992136e-01
1.2230769e+00
1.4360745e+00
1.6116099e+00
1.7583081e+00
1.8879452e+00
2.0112316e+00
2.1340410e+00
2.2557143e+00
2.3701036e+00
2.4684789e+00
2.5425128e+00
2.5862036e+00
2.5967986e+00
2.5752562e+00
2.5265585e+00
2.4597694e+00
2.3873297e+00
2.3229031e+00
2.2776455e+00
2.2561111e+00
2.2538378e+00
2.2579899e+00
2.2510101e+00
2.2159124e+00
2.1410495e+00
2.0226554e+00
1.8648903e+00
1.6781161e+00
1.4764572e+00
1.2754138e+00
1.0892743e+00
9.2784316e-01
7.9341937e-01
6.7990500e-01
5.7502075e-01
4.6489535e-01
3.3884391e-01
1.9203972e-01
2.5491592e-02
-1.5548421e-01
-3.4298772e-01
-5.2815254e-01
-7.0316174e-01
-8.6410176e-01
-1.0139718e+00
-1.1639635e+00
-1.3313420e+00
-1.5338170e+00
-1.7822770e+00
-2.0751031e+00
-2.3966840e+00
-2.7206315e+00
-3.0158536e+00
-3.2522712e+00
-3.4042511e+00
-3.4527345e+00
-3.3878056e+00
-3.2117981e+00
-2.9415085e+00
-2.6076122e+00
-2.2502338e+00
-1.9113065e+00
-1.6254030e+00
-1.4117402e+00
-1.2710331e+00
-1.1887962e+00
-1.1422034e+00
-1.1062408e+00
-1.0579153e+00
-9.7978640e-01
-8.6311075e-01
-7.0933059e-01
-5.2912638e-01
-3.3929288e-01
-1.5810587e-01
-5.2849263e-04
1.2486235e-01
2.1608824e-01
2.7536977e-01
3.0549965e-01
3.0700221e-01
2.7775992e-01
2.1546739e-01
1.2160190e-01
4.4019982e-03
-1.2121049e-01
-2.3669672e-01
-3.2397424e-01
-3.6841129e-01
-3.6014573e-01
-2.9490553e-01
-1.7564987e-01
-1.4102311e-02
1.7039225e-01
3.5542300e-01
5.2158794e-01
6.5780827e-01
7.6397805e-01
8.4937972e-01
9.2729014e-01
1.0088368e+00
1.0991277e+00
1.1963264e+00
1.2928941e+00
1.3780995e+00
1.4409306e+00
1.4730035e+00
1.4712677e+00
1.4394258e+00
1.3871339e+00
1.3276324e+00
1.2746168e+00
1.2384709e+00
1.2228936e+00
1.2239920e+00
1.2325982e+00
1.2379979e+00
1.2306044e+00
1.2031250e+00
1.1513532e+00
1.0749530e+00
9.7775636e-01
8.6749265e-01
7.5459253e-01
6.4899889e-01
5.5539474e-01
4.6997339e-01
3.8175951e-01
2.7802348e-01
1.5031872e-01
-2.3777338e-03
-1.7485319e-01
-3.5979443e-01
-5.5148630e-01
-7.4653816e-01
-9.4215586e-01
-1.1342066e+00
-1.3165750e+00
-1.4819965e+00
-1.6236482e+00
-1.7364720e+00
-1.8178103e+00
-1.8674706e+00
-1.8871682e+00
-1.8795786e+00
-1.8478396e+00
-1.7958233e+00
-1.7285100e+00
-1.6516749e+00
-1.5705079e+00
-1.4875842e+00
-1.4017877e+00
-1.3097118e+00
-1.2087306e+00
-1.0989199e+00
-9.8224263e-01
-8.6026704e-01
-7.3257147e-01
-5.9692764e-01
-4.5113543e-01
-2.9532330e-01
-1.3311024e-01
2.9424969e-02
1.8682122e-01
3.3733265e-01
4.8353613e-01
6.3048121e-01
7.8346457e-01
9.4651035e-01
1.1210311e+00
1.3040337e+00
1.4864446e+00
1.6531768e+00
1.7857876e+00
1.8668934e+00
1.8847935e+00
1.8368332e+00
1.7302515e+00
1.5798237e+00
1.4029540e+00
1.2146370e+00
1.0250102e+00
8.4026147e-01
6.6535620e-01
5.0617034e-01
3.6928483e-01
2.5941182e-01
1.7621884e-01
1.1306301e-01
5.8979799e-02
2.6090090e-03
-6.4694095e-02
-1.4775364e-01
-2.4756460e-01
-3.6142405e-01
-4.8307147e-01
-6.0305624e-01
-7.1019764e-01
-7.9510121e-01
-8.5441912e-01
-8.9230942e-01
-9.1711632e-01
-9.3525355e-01
-9.4646371e-01
-9.4356775e-01
-9.1649454e-01
-8.5705023e-01
-7.6084247e-01
-6.2633482e-01
-4.5370508e-01
-2.4514211e-01
-6.0290497e-03
2.5404052e-01
5.2106502e-01
7.7776199e-01
1.0062656e+00
1.1920664e+00
1.3279268e+00
1.4155137e+00
1.4631216e+00
1.4807179e+00
1.4756204e+00
1.4508556e+00
1.4057414e+00
1.3374038e+00
1.2426015e+00
1.1199256e+00
9.7217859e-01
8.0782178e-01
6.4023558e-01
4.8463817e-01
3.5369489e-01
2.5353377e-01
1.8216722e-01
1.3122880e-01
8.9615754e-02
4.6875515e-02
-4.5779937e-03
-6.8422620e-02
-1.4421386e-01
-2.2752059e-01
-3.1041302e-01
-3.8240517e-01
-4.3186822e-01
-4.4872360e-01
-4.2890676e-01
-3.7853769e-01
-3.1422792e-01
-2.5800444e-01
-2.2924505e-01
-2.3830856e-01
-2.8515031e-01
-3.6258438e-01
-4.6113912e-01
-5.7200472e-01
-6.8650261e-01
-7.9414728e-01
-8.8312816e-01
-9.4413985e-01
-9.7465319e-01
-9.8065256e-01
-9.7514310e-01
-9.7418590e-01
-9.9193057e-01
-1.0366284e+00
-1.1089725e+00
-1.2026343e+00
-1.3062900e+00
-1.4065215e+00
-1.4905144e+00
-1.5475552e+00
-1.5697342e+00
-1.5528728e+00
-1.4975476e+00
-1.4091763e+00
-1.2964883e+00
-1.1687151e+00
-1.0330699e+00
-8.9442195e-01
-7.5721794e-01
-6.2694946e-01
-5.0838865e-01
-4.0137531e-01
-2.9807817e-01
-1.8477340e-01
-4.7695425e-02
1.2040197e-01
3.1680021e-01
5.3016301e-01
7.4545091e-01
9.4936066e-01
1.1332623e+00
1.2927540e+00
1.4254579e+00
1.5291370e+00
1.6013154e+00
1.6406227e+00
1.6487751e+00
1.6312452e+00
1.5957628e+00
1.5497207e+00
1.4980857e+00
1.4425508e+00
1.3818699e+00
1.3130664e+00
1.2331425e+00
1.1408448e+00
1.0379497e+00
9.2941718e-01
8.2180146e-01
7.2000833e-01
6.2387862e-01
5.2687774e-01
4.1824460e-01
2.8789713e-01
1.3176277e-01
-4.5077250e-02
-2.2914189e-01
-4.0308623e-01
-5.5166733e-01
-6.6601323e-01
-7.4456253e-01
-7.9105113e-01
-8.1119211e-01
-8.1012023e-01
-7.9182152e-01
-7.6031641e-01
-7.2144537e-01
-6.8338754e-01
-6.5436031e-01
-6.3846722e-01
-6.3279169e-01
-6.2794699e-01
-6.1179823e-01
-5.7435434e-01
-5.1165412e-01
-4.2733203e-01
-3.3164785e-01
-2.3866197e-01
-1.6267422e-01
-1.1492639e-01
-1.0111587e-01
-1.2013120e-01
-1.6472358e-01
-2.2423050e-01
-2.8774230e-01
-3.4575093e-01
-3.9042630e-01
-4.1617324e-01
-4.2079665e-01
-4.0602773e-01
-3.7677086e-01
-3.3965588e-01
-3.0175982e-01
-2.6989031e-01
-2.4994137e-01
-2.4567074e-01
-2.5728400e-01
-2.8082896e-01
-3.0893616e-01
-3.3281243e-01
-3.4472386e-01
-3.3962109e-01
-3.1516987e-01
-2.7093979e-01
-2.0797378e-01
-1.2911604e-01
-3.9623318e-02
5.2772708e-02
1.3917902e-01
2.1233609e-01
2.6954119e-01
3.1361972e-01
3.5119148e-01
3.8959731e-01
4.3444458e-01
4.8851582e-01
5.5131413e-01
6.1853597e-01
6.8224971e-01
7.3308472e-01
7.6421506e-01
7.7509240e-01
7.7234479e-01
7.6682683e-01
7.6881629e-01
7.8473916e-01
8.1675214e-01
8.6351023e-01
9.2032338e-01
9.7927283e-01
1.0305776e+00
1.0650346e+00
1.0768398e+00
1.0659737e+00
1.0382492e+00
1.0021134e+00
9.6457529e-01
9.2939543e-01
8.9796473e-01
8.7091041e-01
8.4874524e-01
8.3154619e-01
8.1832781e-01
8.0631760e-01
7.9037499e-01
7.6345942e-01
7.1886367e-01
6.5340188e-01
5.6932991e-01
4.7324451e-01
3.7241108e-01
2.7085262e-01
1.6753164e-01
5.7416046e-02
-6.5436158e-02
-2.0449462e-01
-3.5888998e-01
-5.2420877e-01
-6.9564259e-01
-8.7171364e-01
-1.0562714e+00
-1.2572105e+00
-1.4820839e+00
-1.7325323e+00
-2.0002824e+00
-2.2668849e+00
-2.5073189e+00
-2.6954495e+00
-2.8091033e+00
-2.8337990e+00
