# Supplementary material for: Characterization of the disruption of neural control strategies for dynamic fingertip forces from attractor reconstruction
Source: PLoS One. 2017 Feb 13;12(2):e0172025. doi: 10.1371/journal.pone.0172025 (PMC5305200; doi:10.1371/journal.pone.0172025)
Supplement: S2 File — Zip file containing the code to reproduce the results of our study. (ZIP) [file pone.0172025.s002.zip › PLOS_One_Code/tis_PD/y6_2.dat]

3.4509508e+00
3.9227694e+00
4.3977453e+00
4.8635865e+00
5.3026724e+00
5.6915333e+00
6.0036044e+00
6.2155928e+00
6.3143473e+00
6.2995048e+00
6.1801889e+00
5.9691693e+00
5.6795692e+00
5.3255936e+00
4.9243199e+00
4.4949411e+00
4.0542485e+00
3.6105159e+00
3.1606666e+00
2.6941125e+00
2.2009064e+00
1.6780822e+00
1.1300470e+00
5.6418856e-01
-1.3104213e-02
-5.9594174e-01
-1.1748410e+00
-1.7325076e+00
-2.2424931e+00
-2.6737687e+00
-3.0018109e+00
-3.2201668e+00
-3.3440897e+00
-3.4035363e+00
-3.4294229e+00
-3.4403537e+00
-3.4372102e+00
-3.4083897e+00
-3.3411080e+00
-3.2305713e+00
-3.0818490e+00
-2.9054983e+00
-2.7120403e+00
-2.5100558e+00
-2.3090337e+00
-2.1233121e+00
-1.9715464e+00
-1.8698598e+00
-1.8231331e+00
-1.8218085e+00
-1.8474985e+00
-1.8830605e+00
-1.9196093e+00
-1.9561160e+00
-1.9925476e+00
-2.0227185e+00
-2.0352505e+00
-2.0242648e+00
-1.9996686e+00
-1.9859682e+00
-2.0099772e+00
-2.0856010e+00
-2.2037749e+00
-2.3342896e+00
-2.4407709e+00
-2.4994458e+00
-2.5084212e+00
-2.4825228e+00
-2.4399368e+00
-2.3910502e+00
-2.3356796e+00
-2.2681967e+00
-2.1857452e+00
-2.0929088e+00
-1.9987355e+00
-1.9092927e+00
-1.8233280e+00
-1.7349430e+00
-1.6401179e+00
-1.5407210e+00
-1.4427498e+00
-1.3509892e+00
-1.2646652e+00
-1.1775308e+00
-1.0825364e+00
-9.7710235e-01
-8.6409393e-01
-7.4770096e-01
-6.2815612e-01
-5.0039896e-01
-3.5842255e-01
-2.0138882e-01
-3.5513032e-02
1.3004604e-01
2.8952591e-01
4.4418812e-01
6.0092930e-01
7.6712139e-01
9.4584044e-01
1.1352218e+00
1.3312604e+00
1.5302553e+00
1.7281478e+00
1.9164705e+00
2.0780596e+00
2.1885882e+00
2.2260769e+00
2.1820059e+00
2.0657123e+00
1.8997856e+00
1.7096519e+00
1.5123224e+00
1.3096148e+00
1.0901124e+00
8.3996092e-01
5.5636205e-01
2.5472367e-01
-3.4854515e-02
-2.7790574e-01
-4.4540370e-01
-5.1865514e-01
-4.8929656e-01
-3.5709311e-01
-1.2923250e-01
1.7727869e-01
5.3373580e-01
9.0435886e-01
1.2580460e+00
1.5796041e+00
1.8716484e+00
2.1464950e+00
2.4153258e+00
2.6822106e+00
2.9457054e+00
3.2054650e+00
3.4679076e+00
3.7453758e+00
4.0484054e+00
4.3772206e+00
4.7194681e+00
5.0550209e+00
5.3632878e+00
5.6288032e+00
5.8424824e+00
5.9973565e+00
6.0823085e+00
6.0805726e+00
5.9748571e+00
5.7537470e+00
5.4135435e+00
4.9550662e+00
4.3798680e+00
3.6901312e+00
2.8922588e+00
2.0012497e+00
1.0428284e+00
5.0437668e-02
-9.4365788e-01
-1.9180370e+00
-2.8647914e+00
-3.7829505e+00
-4.6673376e+00
-5.5000708e+00
-6.2509760e+00
-6.8876649e+00
-7.3874698e+00
-7.7411187e+00
-7.9461942e+00
-7.9988294e+00
-7.8938552e+00
-7.6343897e+00
-7.2413871e+00
-6.7534953e+00
-6.2160387e+00
-5.6650435e+00
-5.1152594e+00
-4.5605192e+00
-3.9872631e+00
-3.3916431e+00
-2.7879395e+00
-2.2029992e+00
-1.6612122e+00
-1.1707542e+00
-7.2113397e-01
-2.9422603e-01
1.1989194e-01
5.1552837e-01
8.7812294e-01
1.1983816e+00
1.4811968e+00
1.7420781e+00
1.9954659e+00
2.2457285e+00
2.4868601e+00
2.7086132e+00
2.9029295e+00
3.0653728e+00
3.1916289e+00
3.2744179e+00
3.3040203e+00
3.2712644e+00
3.1722487e+00
3.0132753e+00
2.8111778e+00
2.5868088e+00
2.3563370e+00
2.1268342e+00
1.8982093e+00
1.6684527e+00
1.4370640e+00
1.2037425e+00
9.6462014e-01
7.1140670e-01
4.3660032e-01
1.4271191e-01
-1.5118682e-01
-4.1254286e-01
-6.0805473e-01
-7.1751105e-01
-7.3991052e-01
-6.9039624e-01
-5.9238652e-01
-4.7040973e-01
-3.4750298e-01
-2.4683936e-01
-1.9264100e-01
-2.0549415e-01
-2.9290794e-01
-4.4195120e-01
-6.2047790e-01
-7.8698506e-01
-9.0380868e-01
-9.4806884e-01
-9.1656175e-01
-8.2255754e-01
-6.8590265e-01
-5.2263767e-01
-3.4118832e-01
-1.4638209e-01
5.3759858e-02
2.4399969e-01
4.0280800e-01
5.0723834e-01
5.3852458e-01
4.8531171e-01
3.4475018e-01
1.2399706e-01
-1.5722279e-01
-4.6572189e-01
-7.5932419e-01
-9.9705923e-01
-1.1502614e+00
-1.2090644e+00
-1.1823839e+00
-1.0917834e+00
-9.6179532e-01
-8.1284533e-01
-6.6114472e-01
-5.2199380e-01
-4.0947060e-01
-3.3090200e-01
-2.8098455e-01
-2.4116644e-01
-1.8625815e-01
-9.5849310e-02
3.5148478e-02
1.9288680e-01
3.5057714e-01
4.8098683e-01
5.6703803e-01
6.0263670e-01
5.8412875e-01
5.0082883e-01
3.3297196e-01
5.9208112e-02
-3.3109153e-01
-8.2890792e-01
-1.4053471e+00
-2.0183962e+00
-2.6207201e+00
-3.1645186e+00
-3.6042335e+00
-3.9006775e+00
-4.0287975e+00
-3.9864749e+00
-3.7976507e+00
-3.5050512e+00
-3.1551406e+00
-2.7835988e+00
-2.4093904e+00
-2.0398516e+00
-1.6806804e+00
-1.3408216e+00
-1.0289271e+00
-7.4748652e-01
-4.9128823e-01
-2.5084282e-01
-1.7831069e-02
2.1055509e-01
4.3128311e-01
6.4012556e-01
8.3805694e-01
1.0337384e+00
1.2391538e+00
1.4616726e+00
1.6990747e+00
1.9407705e+00
2.1735204e+00
2.3877249e+00
2.5793043e+00
2.7444264e+00
2.8715376e+00
2.9389133e+00
2.9211600e+00
2.8015772e+00
2.5836728e+00
2.2940448e+00
1.9732139e+00
1.6600102e+00
1.3798452e+00
1.1431937e+00
9.5272674e-01
8.1193654e-01
7.2810192e-01
7.0810102e-01
7.5200661e-01
8.5052283e-01
9.8825026e-01
1.1498459e+00
1.3239070e+00
1.5019238e+00
1.6746191e+00
1.8300410e+00
1.9557826e+00
2.0444316e+00
2.0986210e+00
2.1313173e+00
2.1601281e+00
2.1993786e+00
2.2548887e+00
2.3229936e+00
2.3927376e+00
2.4498731e+00
2.4803171e+00
2.4709451e+00
2.4094365e+00
2.2865987e+00
2.1007776e+00
1.8603417e+00
1.5809325e+00
1.2778111e+00
9.5784647e-01
6.1712374e-01
2.4636706e-01
-1.5949657e-01
-5.9382214e-01
-1.0369916e+00
-1.4615017e+00
-1.8405037e+00
-2.1567830e+00
-2.4087587e+00
-2.6082914e+00
-2.7687094e+00
-2.8914345e+00
-2.9627781e+00
-2.9623487e+00
-2.8741894e+00
-2.6928896e+00
-2.4240347e+00
-2.0825709e+00
-1.6924445e+00
-1.2876452e+00
-9.1091247e-01
-6.0570090e-01
-4.0159658e-01
-3.0087242e-01
-2.7707245e-01
-2.8939151e-01
-3.0429846e-01
-3.1050414e-01
-3.1926605e-01
-3.5262776e-01
-4.2889980e-01
-5.5367102e-01
-7.1840486e-01
-9.0366543e-01
-1.0839365e+00
-1.2325387e+00
-1.3257337e+00
-1.3468449e+00
-1.2922762e+00
-1.1778445e+00
-1.0394189e+00
-9.2301605e-01
-8.6680363e-01
-8.8468695e-01
-9.6114320e-01
-1.0591585e+00
-1.1346327e+00
-1.1486778e+00
-1.0734702e+00
-8.9231074e-01
-5.9812371e-01
-1.9605225e-01
2.8864743e-01
8.0498929e-01
1.2834179e+00
1.6577790e+00
1.8910348e+00
1.9881547e+00
1.9885933e+00
1.9460930e+00
1.9087580e+00
1.9061021e+00
1.9447147e+00
2.0123101e+00
2.0859333e+00
2.1387103e+00
2.1447843e+00
2.0859827e+00
1.9602559e+00
1.7866969e+00
1.6015176e+00
1.4435429e+00
1.3349829e+00
1.2690750e+00
1.2128848e+00
1.1228268e+00
9.6335966e-01
7.1982987e-01
4.0070815e-01
3.0008231e-02
-3.6428305e-01
-7.5843581e-01
-1.1337683e+00
-1.4721419e+00
-1.7535267e+00
-1.9613344e+00
-2.0919298e+00
-2.1583176e+00
-2.1829770e+00
-2.1844975e+00
-2.1672713e+00
-2.1216165e+00
-2.0347570e+00
-1.9048050e+00
-1.7474984e+00
-1.5911361e+00
-1.4636279e+00
-1.3806606e+00
-1.3420250e+00
-1.3358965e+00
-1.3456623e+00
-1.3545366e+00
-1.3462463e+00
-1.3036850e+00
-1.2110125e+00
-1.0624530e+00
-8.7242969e-01
-6.7704172e-01
-5.2221875e-01
-4.4379334e-01
-4.5141908e-01
-5.2688695e-01
-6.3734705e-01
-7.5251682e-01
-8.5365620e-01
-9.3190565e-01
-9.8312154e-01
-1.0065906e+00
-1.0073206e+00
-9.9595079e-01
-9.8377234e-01
-9.7629301e-01
-9.6946859e-01
-9.5088588e-01
-9.0670467e-01
-8.3218093e-01
-7.3970194e-01
-6.5788838e-01
-6.2082323e-01
-6.5372812e-01
-7.6388870e-01
-9.4161893e-01
-1.1690354e+00
-1.4295706e+00
-1.7122519e+00
-2.0099657e+00
-2.3150103e+00
-2.6164551e+00
-2.9016435e+00
-3.1594027e+00
-3.3808917e+00
-3.5576273e+00
-3.6795588e+00
-3.7354128e+00
-3.7151753e+00
-3.6131853e+00
-3.4294600e+00
-3.1672973e+00
-2.8283660e+00
-2.4092307e+00
-1.9026353e+00
-1.3041042e+00
-6.2049839e-01
1.2584326e-01
9.0194999e-01
1.6763707e+00
2.4313829e+00
3.1673036e+00
3.8961503e+00
4.6298874e+00
5.3718494e+00
6.1155400e+00
6.8487299e+00
7.5580512e+00
8.2302541e+00
8.8496136e+00
9.3949586e+00
9.8413062e+00
1.0167658e+01
1.0366565e+01
1.0448245e+01
1.0435203e+01
1.0350310e+01
1.0206212e+01
1.0002168e+01
9.7286207e+00
9.3750782e+00
8.9357347e+00
8.4103422e+00
7.8024276e+00
7.1179739e+00
6.3647160e+00
5.5508636e+00
4.6838523e+00
3.7699867e+00
2.8142531e+00
1.8203559e+00
7.9286520e-01
-2.5827780e-01
-1.3143265e+00
-2.3491546e+00
-3.3350196e+00
-4.2479164e+00
-5.0687393e+00
-5.7810342e+00
-6.3686077e+00
-6.8152637e+00
-7.1074747e+00
-7.2399497e+00
-7.2218849e+00
-7.0793830e+00
-6.8512736e+00
-6.5805058e+00
-6.3058953e+00
-6.0573197e+00
-5.8541286e+00
-5.7044533e+00
-5.6040921e+00
-5.5364706e+00
-5.4756973e+00
-5.3927973e+00
-5.2640285e+00
-5.0790385e+00
-4.8443930e+00
-4.5787818e+00
-4.3022006e+00
-4.0266594e+00
-3.7541170e+00
-3.4808071e+00
-3.2030922e+00
-2.9209957e+00
-2.6383641e+00
-2.3604339e+00
-2.0909067e+00
-1.8311695e+00
-1.5821439e+00
-1.3462180e+00
-1.1269430e+00
-9.2682962e-01
-7.4477269e-01
-5.7455947e-01
-4.0598753e-01
-2.2872020e-01
-3.6443047e-02
1.7134141e-01
3.8997797e-01
6.1071419e-01
8.2112839e-01
1.0068045e+00
1.1556779e+00
1.2625414e+00
1.3302454e+00
1.3677427e+00
1.3875097e+00
1.4030780e+00
1.4255719e+00
1.4596791e+00
1.5014215e+00
1.5394031e+00
1.5591419e+00
1.5481325e+00
1.4986141e+00
1.4075933e+00
1.2771282e+00
1.1167430e+00
9.4544249e-01
7.8964349e-01
6.7634232e-01
6.2422698e-01
6.3718275e-01
7.0341167e-01
7.9974137e-01
8.9854491e-01
9.7499341e-01
1.0124136e+00
1.0034769e+00
9.4726462e-01
8.4598699e-01
7.0531727e-01
5.3709505e-01
3.5913127e-01
1.9004192e-01
4.2793171e-02
-7.8281488e-02
-1.7535297e-01
-2.5169622e-01
-3.0679834e-01
-3.3558006e-01
-3.3275351e-01
-2.9896609e-01
-2.4322245e-01
-1.7954235e-01
-1.2094158e-01
-7.5357009e-02
-4.6077669e-02
-3.5028060e-02
-4.4273168e-02
-7.4041061e-02
-1.2077534e-01
-1.7826613e-01
-2.4069129e-01
-3.0507584e-01
-3.7144248e-01
-4.3981999e-01
-5.0605272e-01
-5.6011171e-01
-5.8766678e-01
-5.7320508e-01
-5.0443315e-01
-3.7765712e-01
-2.0118920e-01
6.1581008e-03
2.2131847e-01
4.2471396e-01
6.0493243e-01
7.5800687e-01
8.8347051e-01
9.8082706e-01
1.0478515e+00
1.0807940e+00
1.0763373e+00
1.0338040e+00
9.5569015e-01
8.4639571e-01
7.1084014e-01
5.5504716e-01
3.8861909e-01
2.2560323e-01
8.1000083e-02
-3.4895539e-02
-1.1997344e-01
-1.7984104e-01
-2.2430654e-01
-2.6258498e-01
-2.9957182e-01
-3.3515986e-01
-3.6617628e-01
-3.8836621e-01
-3.9665233e-01
-3.8462961e-01
-3.4562414e-01
-2.7600812e-01
-1.7846243e-01
-6.1966505e-02
6.2063993e-02
1.8463228e-01
3.0156440e-01
4.1238334e-01
5.1730694e-01
6.1489528e-01
7.0161617e-01
7.7320759e-01
8.2714908e-01
8.6461540e-01
8.8991980e-01
9.0731070e-01
9.1733986e-01
9.1564527e-01
8.9555915e-01
8.5323380e-01
7.9185863e-01
7.2194340e-01
6.5729627e-01
6.0887905e-01
5.7974858e-01
5.6364166e-01
5.4727081e-01
5.1444603e-01
4.5104279e-01
3.5044550e-01
2.1728746e-01
6.6822727e-02
-8.0218900e-02
-2.0488269e-01
-2.9615349e-01
-3.5363404e-01
-3.8639188e-01
-4.0957001e-01
-4.4021722e-01
-4.9247177e-01
-5.7280347e-01
-6.7802150e-01
-7.9800647e-01
-9.2105279e-01
-1.0372010e+00
-1.1371969e+00
-1.2092975e+00
-1.2388192e+00
-1.2134830e+00
-1.1315946e+00
-1.0055562e+00
-8.5684687e-01
-7.0681732e-01
-5.6980819e-01
-4.5064261e-01
-3.4571515e-01
-2.4710885e-01
-1.4814009e-01
-4.7089453e-02
5.3018441e-02
1.4741595e-01
2.3241324e-01
3.0653102e-01
3.7067486e-01
4.2849555e-01
4.8683330e-01
5.5456550e-01
6.3842356e-01
7.3775094e-01
8.4303750e-01
9.4032155e-01
1.0178549e+00
1.0699861e+00
1.0966732e+00
1.1003986e+00
1.0831375e+00
1.0452754e+00
9.8697124e-01
9.1093010e-01
8.2433892e-01
7.3781394e-01
6.6127807e-01
5.9934141e-01
5.4910331e-01
5.0112820e-01
4.4286413e-01
3.6356506e-01
2.5850156e-01
1.2947987e-01
-1.8446861e-02
-1.8071111e-01
-3.5428198e-01
-5.3538910e-01
-7.1571200e-01
-8.8104450e-01
-1.0156616e+00
-1.1101757e+00
-1.1663871e+00
-1.1952083e+00
-1.2099760e+00
-1.2206115e+00
-1.2319872e+00
-1.2454583e+00
-1.2604747e+00
-1.2747458e+00
-1.2835006e+00
-1.2793109e+00
-1.2543889e+00
-1.2057473e+00
-1.1398961e+00
-1.0725147e+00
-1.0219790e+00
-1.0001629e+00
-1.0062122e+00
-1.0273764e+00
-1.0460465e+00
-1.0481377e+00
-1.0278898e+00
-9.8703081e-01
-9.2998194e-01
-8.5899836e-01
-7.7243360e-01
-6.6714945e-01
-5.4375508e-01
-4.1086158e-01
-2.8431192e-01
-1.8121396e-01
-1.1276096e-01
-8.0092392e-02
-7.4754499e-02
-8.2551768e-02
-8.8159824e-02
-7.8185361e-02
-4.2309058e-02
2.5442940e-02
1.2328754e-01
2.3815314e-01
3.4761293e-01
4.2973584e-01
4.7518869e-01
4.9214684e-01
5.0031903e-01
5.1945004e-01
5.6063982e-01
6.2452258e-01
7.0460378e-01
7.9163870e-01
8.7626161e-01
9.4981746e-01
1.0052028e+00
1.0391729e+00
1.0551724e+00
1.0639179e+00
1.0798684e+00
1.1143076e+00
1.1682784e+00
1.2299417e+00
1.2792757e+00
1.2979925e+00
1.2780488e+00
1.2231073e+00
1.1432887e+00
1.0484643e+00
9.4462711e-01
8.3387728e-01
7.1625825e-01
5.9182935e-01
4.6201100e-01
3.2992206e-01
2.0014027e-01
7.8409077e-02
-2.8520663e-02
-1.1315140e-01
-1.6853535e-01
-1.9137855e-01
-1.8571327e-01
-1.6397925e-01
-1.4332472e-01
-1.3838441e-01
-1.5438126e-01
-1.8455997e-01
-2.1399013e-01
-2.2758151e-01
-2.1686251e-01
-1.8183502e-01
-1.2845278e-01
-6.4335598e-02
4.5520607e-03
7.4517692e-02
1.4271942e-01
2.0610004e-01
2.6231347e-01
3.1246360e-01
3.6343234e-01
4.2619140e-01
5.0922029e-01
6.1154617e-01
7.2069753e-01
8.1667220e-01
8.7993097e-01
8.9983735e-01
8.7851678e-01
8.2769519e-01
7.6196123e-01
6.9342479e-01
6.2919146e-01
5.7077129e-01
5.1477543e-01
4.5425658e-01
3.8010084e-01
2.8287756e-01
1.5597376e-01
-3.0529225e-04
-1.7601361e-01
-3.5348858e-01
-5.1453068e-01
-6.4873750e-01
-7.5725096e-01
-8.4956801e-01
-9.3647961e-01
-1.0247068e+00
-1.1161905e+00
-1.2105089e+00
-1.3067291e+00
-1.4022663e+00
-1.4900519e+00
-1.5580487e+00
-1.5931450e+00
-1.5869232e+00
-1.5395414e+00
-1.4601648e+00
-1.3643463e+00
-1.2695809e+00
-1.1903597e+00
-1.1340096e+00
-1.0989061e+00
-1.0757963e+00
-1.0508720e+00
-1.0087080e+00
-9.3468211e-01
-8.1771001e-01
-6.5391098e-01
-4.5014754e-01
-2.2445000e-01
-9.4710334e-04
1.9915545e-01
3.6537415e-01
4.9968823e-01
6.1174777e-01
7.1214440e-01
8.0886691e-01
9.0715387e-01
1.0092608e+00
1.1123800e+00
1.2065092e+00
1.2755551e+00
1.3036820e+00
1.2851002e+00
1.2311569e+00
1.1686619e+00
1.1294252e+00
1.1370026e+00
1.1970974e+00
1.2947868e+00
1.3988335e+00
1.4712415e+00
1.4781202e+00
1.3974586e+00
1.2219787e+00
9.5844778e-01
6.2557042e-01
2.5128341e-01
-1.3068468e-01
-4.8525567e-01
-7.8183743e-01
-1.0013534e+00
-1.1423215e+00
-1.2223920e+00
-1.2725636e+00
-1.3248512e+00
-1.3993463e+00
-1.4981522e+00
-1.6085687e+00
-1.7116869e+00
-1.7909389e+00
-1.8369986e+00
-1.8481172e+00
-1.8276591e+00
-1.7818847e+00
-1.7193200e+00
-1.6503821e+00
-1.5856039e+00
-1.5322177e+00
-1.4902659e+00
-1.4509318e+00
-1.3996908e+00
-1.3229998e+00
-1.2131901e+00
-1.0679239e+00
-8.8663101e-01
-6.6917580e-01
-4.1856469e-01
-1.4447815e-01
1.3675001e-01
4.0665531e-01
6.5081210e-01
8.6320287e-01
1.0465752e+00
1.2085594e+00
1.3563151e+00
1.4931458e+00
1.6178421e+00
1.7258471e+00
1.8113088e+00
1.8685278e+00
1.8920237e+00
1.8767444e+00
1.8204122e+00
1.7278204e+00
1.6141842e+00
1.5035266e+00
1.4203989e+00
1.3784825e+00
1.3730222e+00
1.3816765e+00
1.3728750e+00
1.3171584e+00
1.1965596e+00
1.0086499e+00
7.6462190e-01
4.8398034e-01
1.8976540e-01
-9.4179873e-02
-3.4573037e-01
-5.4802961e-01
-6.9204742e-01
-7.7596792e-01
-8.0273128e-01
-7.7867424e-01
-7.1378799e-01
-6.2203990e-01
-5.2096166e-01
-4.3026877e-01
-3.6885040e-01
-3.5033915e-01
-3.7855915e-01
-4.4433709e-01
-5.2615081e-01
-5.9680368e-01
-6.3384499e-01
-6.2741277e-01
-5.8089335e-01
-5.0520643e-01
-4.1169196e-01
-3.0852529e-01
-2.0154977e-01
-9.6455656e-02
9.0742527e-04
8.6565519e-02
1.6077008e-01
2.2801178e-01
2.9386187e-01
3.6076080e-01
4.2572150e-01
4.8102101e-01
5.1708621e-01
5.2620928e-01
5.0557963e-01
4.5820152e-01
3.9141618e-01
3.1467154e-01
2.3849794e-01
1.7445358e-01
1.3404418e-01
1.2556248e-01
1.4998804e-01
1.9859692e-01
2.5474872e-01
3.0005014e-01
3.2225264e-01
3.2083677e-01
3.0690220e-01
2.9697038e-01
3.0445243e-01
3.3404541e-01
3.8143912e-01
4.3696704e-01
4.9039108e-01
5.3399451e-01
5.6218653e-01
5.6883245e-01
5.4611907e-01
4.8710924e-01
3.8967105e-01
2.5780251e-01
9.9473905e-02
-7.6134605e-02
-2.5916872e-01
-4.3777932e-01
-5.9764328e-01
-7.2416477e-01
-8.0622890e-01
-8.3885442e-01
-8.2380908e-01
-7.6886821e-01
-6.8605334e-01
-5.8935551e-01
-4.9283625e-01
-4.0919351e-01
-3.4853280e-01
-3.1754718e-01
-3.1928714e-01
-3.5347048e-01
-4.1730123e-01
-5.0653207e-01
-6.1611710e-01
-7.4015332e-01
-8.7172972e-01
-1.0033543e+00
-1.1276389e+00
-1.2376604e+00
-1.3272377e+00
-1.3913090e+00
-1.4256488e+00
-1.4254194e+00
-1.3837032e+00
-1.2922289e+00
-1.1454072e+00
-9.4601980e-01
-7.0890440e-01
-4.5935576e-01
-2.2548526e-01
-2.7409795e-02
1.3093392e-01
2.6188082e-01
3.8538822e-01
5.1743995e-01
6.6333658e-01
8.1908961e-01
9.7752285e-01
1.1328458e+00
1.2801394e+00
1.4115917e+00
1.5143597e+00
1.5732993e+00
1.5778199e+00
1.5287116e+00
1.4398484e+00
1.3328062e+00
1.2280257e+00
1.1386445e+00
1.0701492e+00
1.0242717e+00
1.0027901e+00
1.0073041e+00
1.0352263e+00
1.0766992e+00
1.1164352e+00
1.1398382e+00
1.1391925e+00
1.1152398e+00
1.0728961e+00
1.0148021e+00
9.3773353e-01
8.3406447e-01
6.9670796e-01
5.2362342e-01
3.1830251e-01
8.5813579e-02
-1.7187494e-01
-4.5631256e-01
-7.6731418e-01
-1.0957958e+00
-1.4203752e+00
-1.7107481e+00
-1.9362771e+00
-2.0752068e+00
-2.1201405e+00
-2.0783716e+00
-1.9685634e+00
-1.8155193e+00
-1.6441748e+00
-1.4749771e+00
-1.3225887e+00
-1.1964324e+00
-1.1002122e+00
-1.0307746e+00
-9.7909978e-01
-9.3415807e-01
-8.8708510e-01
-8.3295127e-01
-7.6971283e-01
-6.9553729e-01
-6.0658588e-01
-4.9816302e-01
-3.6985911e-01
-2.3011431e-01
-9.4808981e-02
1.9690742e-02
1.0368749e-01
1.5677500e-01
1.8474330e-01
1.9368768e-01
1.8652137e-01
1.6451317e-01
1.3167570e-01
9.8172984e-02
8.0219654e-02
9.5802899e-02
1.5770818e-01
2.6717084e-01
4.1186622e-01
5.7000456e-01
7.1838455e-01
8.3967991e-01
9.2535244e-01
9.7393137e-01
9.8740734e-01
