# Supplementary material for: Characterization of the disruption of neural control strategies for dynamic fingertip forces from attractor reconstruction
Source: PLoS One. 2017 Feb 13;12(2):e0172025. doi: 10.1371/journal.pone.0172025 (PMC5305200; doi:10.1371/journal.pone.0172025)
Supplement: S2 File — Zip file containing the code to reproduce the results of our study. (ZIP) [file pone.0172025.s002.zip › PLOS_One_Code/tis_PD/y6_3.dat]

6.1636596e-01
2.3775639e-01
-9.3136331e-02
-3.4974509e-01
-5.2214935e-01
-6.1572425e-01
-6.4755966e-01
-6.4274087e-01
-6.3010913e-01
-6.3596506e-01
-6.7636541e-01
-7.5227369e-01
-8.5115472e-01
-9.5371982e-01
-1.0417826e+00
-1.1042201e+00
-1.1398568e+00
-1.1575734e+00
-1.1742076e+00
-1.2096199e+00
-1.2787823e+00
-1.3841144e+00
-1.5131451e+00
-1.6433388e+00
-1.7510108e+00
-1.8199237e+00
-1.8463595e+00
-1.8381915e+00
-1.8076025e+00
-1.7616656e+00
-1.6973416e+00
-1.6041344e+00
-1.4718840e+00
-1.2981265e+00
-1.0910049e+00
-8.6754768e-01
-6.4935891e-01
-4.5744054e-01
-3.0717181e-01
-2.0461402e-01
-1.4513984e-01
-1.1439362e-01
-9.1232374e-02
-5.2616963e-02
2.0122232e-02
1.3534962e-01
2.8800589e-01
4.6150369e-01
6.3422042e-01
7.8700322e-01
9.0807907e-01
9.9421206e-01
1.0485668e+00
1.0762499e+00
1.0797690e+00
1.0579169e+00
1.0094883e+00
9.3840402e-01
8.5507186e-01
7.7249537e-01
7.0027447e-01
6.4052198e-01
5.8756601e-01
5.3146433e-01
4.6393282e-01
3.8357065e-01
2.9731793e-01
2.1758974e-01
1.5745745e-01
1.2714794e-01
1.3266005e-01
1.7453304e-01
2.4595079e-01
3.3230014e-01
4.1424276e-01
4.7361837e-01
4.9947937e-01
4.9118717e-01
4.5638950e-01
4.0491584e-01
3.4352905e-01
2.7577561e-01
2.0585300e-01
1.4173165e-01
9.3895370e-02
7.0164526e-02
7.0858029e-02
8.8428237e-02
1.1171306e-01
1.3150700e-01
1.4385301e-01
1.4966352e-01
1.5206885e-01
1.5384522e-01
1.5627030e-01
1.5952333e-01
1.6351389e-01
1.6719439e-01
1.6604564e-01
1.5054685e-01
1.0853681e-01
3.0740811e-02
-8.4032914e-02
-2.2667016e-01
-3.7922242e-01
-5.2017892e-01
-6.3228707e-01
-7.0897922e-01
-7.5538651e-01
-7.8365532e-01
-8.0612373e-01
-8.3081169e-01
-8.6104715e-01
-8.9706987e-01
-9.3644765e-01
-9.7272715e-01
-9.9419030e-01
-9.8499836e-01
-9.2980513e-01
-8.2061423e-01
-6.6248000e-01
-4.7433274e-01
-2.8368467e-01
-1.1808045e-01
1.5718613e-03
6.2632386e-02
5.8584208e-02
-1.2825062e-02
-1.4798809e-01
-3.3302643e-01
-5.4126494e-01
-7.3773385e-01
-8.9085106e-01
-9.8494892e-01
-1.0257250e+00
-1.0354460e+00
-1.0412954e+00
-1.0638072e+00
-1.1109028e+00
-1.1784368e+00
-1.2546783e+00
-1.3254127e+00
-1.3773292e+00
-1.3994139e+00
-1.3835776e+00
-1.3253815e+00
-1.2245893e+00
-1.0846246e+00
-9.1052258e-01
-7.0639015e-01
-4.7409613e-01
-2.1450459e-01
6.8639356e-02
3.6454051e-01
6.5503421e-01
9.2008096e-01
1.1457084e+00
1.3279777e+00
1.4705812e+00
1.5803541e+00
1.6651738e+00
1.7339942e+00
1.7970564e+00
1.8651031e+00
1.9463629e+00
2.0417657e+00
2.1422392e+00
2.2313435e+00
2.2920450e+00
2.3141732e+00
2.2995677e+00
2.2622139e+00
2.2223631e+00
2.1976376e+00
2.1961254e+00
2.2142395e+00
2.2389157e+00
2.2519716e+00
2.2341606e+00
2.1680970e+00
2.0412644e+00
1.8497189e+00
1.6007507e+00
1.3120942e+00
1.0071534e+00
7.0844143e-01
4.3270184e-01
1.8963928e-01
-1.6524961e-02
-1.8500118e-01
-3.1821146e-01
-4.2389292e-01
-5.1710942e-01
-6.1874298e-01
-7.4934923e-01
-9.2096612e-01
-1.1312137e+00
-1.3626369e+00
-1.5876575e+00
-1.7768872e+00
-1.9066537e+00
-1.9625546e+00
-1.9390992e+00
-1.8379214e+00
-1.6674378e+00
-1.4449700e+00
-1.1987521e+00
-9.6545107e-01
-7.8198672e-01
-6.7529208e-01
-6.5469827e-01
-7.0974877e-01
-8.1446112e-01
-9.3637184e-01
-1.0455919e+00
-1.1192298e+00
-1.1405713e+00
-1.0971133e+00
-9.8243416e-01
-8.0178530e-01
-5.7534350e-01
-3.3393259e-01
-1.0890318e-01
7.7193618e-02
2.1403952e-01
3.0125015e-01
3.4397509e-01
3.4919523e-01
3.2339403e-01
2.7211115e-01
2.0125623e-01
1.1795758e-01
2.9377083e-02
-5.9138724e-02
-1.4468982e-01
-2.2604408e-01
-3.0271384e-01
-3.7550175e-01
-4.4830484e-01
-5.2836945e-01
-6.2298967e-01
-7.3467857e-01
-8.5852582e-01
-9.8286593e-01
-1.0922814e+00
-1.1723715e+00
-1.2148875e+00
-1.2197333e+00
-1.1916185e+00
-1.1335553e+00
-1.0423348e+00
-9.1037221e-01
-7.3336160e-01
-5.1725372e-01
-2.7844179e-01
-3.7538027e-02
1.8828279e-01
3.8934325e-01
5.6136941e-01
6.9971436e-01
7.9647432e-01
8.4398538e-01
8.4097406e-01
7.9534626e-01
7.2139942e-01
6.3401708e-01
5.4435820e-01
4.5961177e-01
3.8597688e-01
3.3203111e-01
3.0936702e-01
3.2912710e-01
3.9639260e-01
5.0621290e-01
6.4390636e-01
7.8985126e-01
9.2669808e-01
1.0451467e+00
1.1446977e+00
1.2292692e+00
1.3014474e+00
1.3594316e+00
1.3979671e+00
1.4119517e+00
1.4002241e+00
1.3671059e+00
1.3209334e+00
1.2711318e+00
1.2258062e+00
1.1902181e+00
1.1653271e+00
1.1460970e+00
1.1208096e+00
1.0733454e+00
9.8875901e-01
8.5960442e-01
6.8941735e-01
4.9165136e-01
2.8496872e-01
8.6959324e-02
-9.1604727e-02
-2.4995014e-01
-3.9596712e-01
-5.3970985e-01
-6.8497481e-01
-8.2547614e-01
-9.4867579e-01
-1.0428337e+00
-1.1014230e+00
-1.1243093e+00
-1.1181592e+00
-1.0964022e+00
-1.0764438e+00
-1.0729588e+00
-1.0905709e+00
-1.1214447e+00
-1.1494154e+00
-1.1574472e+00
-1.1348094e+00
-1.0814326e+00
-1.0073398e+00
-9.2716727e-01
-8.5271607e-01
-7.8738594e-01
-7.2527110e-01
-6.5545087e-01
-5.6898307e-01
-4.6430456e-01
-3.4790679e-01
-2.3036647e-01
-1.2087337e-01
-2.4087541e-02
5.9292136e-02
1.3019014e-01
1.8984394e-01
2.4010204e-01
2.8369626e-01
3.2337614e-01
3.6061921e-01
3.9488229e-01
4.2351274e-01
4.4240502e-01
4.4744669e-01
4.3592951e-01
4.0715441e-01
3.6259473e-01
3.0597192e-01
2.4279350e-01
1.7940644e-01
1.2229930e-01
7.7481045e-02
4.9089960e-02
3.7431906e-02
3.7948754e-02
4.2661183e-02
4.3865194e-02
3.7560332e-02
2.4162760e-02
6.3238681e-03
-1.4775812e-02
-4.2554674e-02
-8.4870457e-02
-1.4952303e-01
-2.3836019e-01
-3.4490078e-01
-4.5772418e-01
-5.6693640e-01
-6.6827239e-01
-7.6155142e-01
-8.4534922e-01
-9.1291113e-01
-9.5325560e-01
-9.5755248e-01
-9.2627628e-01
-8.7086727e-01
-8.0793933e-01
-7.5098506e-01
-7.0622502e-01
-6.7398992e-01
-6.5172756e-01
-6.3530477e-01
-6.1892413e-01
-5.9534521e-01
-5.5719040e-01
-4.9916088e-01
-4.2012048e-01
-3.2338914e-01
-2.1469060e-01
-9.9389628e-02
1.8922823e-02
1.3803422e-01
2.5579637e-01
3.6914604e-01
4.7442036e-01
5.6893416e-01
6.5305013e-01
7.3185796e-01
8.1466120e-01
9.1053033e-01
1.0218329e+00
1.1407560e+00
1.2516996e+00
1.3376964e+00
1.3866190e+00
1.3942467e+00
1.3643488e+00
1.3074582e+00
1.2389222e+00
1.1759247e+00
1.1341670e+00
1.1254048e+00
1.1557927e+00
1.2243624e+00
1.3220967e+00
1.4329687e+00
1.5377671e+00
1.6197401e+00
1.6691107e+00
1.6839067e+00
1.6674997e+00
1.6251421e+00
1.5614223e+00
1.4797156e+00
1.3834258e+00
1.2770894e+00
1.1653548e+00
1.0500882e+00
9.2832526e-01
7.9386907e-01
6.4231093e-01
4.7588343e-01
3.0409346e-01
1.3885124e-01
-1.2795119e-02
-1.5251413e-01
-2.8818046e-01
-4.2838053e-01
-5.7945635e-01
-7.4637871e-01
-9.3445617e-01
-1.1488556e+00
-1.3911822e+00
-1.6548695e+00
-1.9230397e+00
-2.1716347e+00
-2.3765848e+00
-2.5206968e+00
-2.5971502e+00
-2.6095496e+00
-2.5695947e+00
-2.4931711e+00
-2.3962226e+00
-2.2920824e+00
-2.1905114e+00
-2.0973016e+00
-2.0138557e+00
-1.9374282e+00
-1.8629187e+00
-1.7861971e+00
-1.7076877e+00
-1.6339849e+00
-1.5755892e+00
-1.5411467e+00
-1.5314085e+00
-1.5366276e+00
-1.5387307e+00
-1.5168733e+00
-1.4536171e+00
-1.3392331e+00
-1.1731495e+00
-9.6290928e-01
-7.2175773e-01
-4.6639194e-01
-2.1525103e-01
1.4251296e-02
2.1084793e-01
3.7525856e-01
5.2231807e-01
6.7544988e-01
8.5473885e-01
1.0660219e+00
1.2984873e+00
1.5312179e+00
1.7425704e+00
1.9164342e+00
2.0440868e+00
2.1240031e+00
2.1619017e+00
2.1708844e+00
2.1700309e+00
2.1803036e+00
2.2178912e+00
2.2870974e+00
2.3769323e+00
2.4650042e+00
2.5280420e+00
2.5528473e+00
2.5398104e+00
2.4963672e+00
2.4258000e+00
2.3202487e+00
2.1626932e+00
1.9351363e+00
1.6272721e+00
1.2426464e+00
8.0110186e-01
3.3607943e-01
-1.1272245e-01
-5.0804644e-01
-8.2193045e-01
-1.0395875e+00
-1.1606937e+00
-1.1987162e+00
-1.1781963e+00
-1.1295007e+00
-1.0815977e+00
-1.0550278e+00
-1.0580147e+00
-1.0874867e+00
-1.1337152e+00
-1.1852919e+00
-1.2322247e+00
-1.2670379e+00
-1.2848043e+00
-1.2830186e+00
-1.2614701e+00
-1.2214495e+00
-1.1640476e+00
-1.0886740e+00
-9.9333619e-01
-8.7703612e-01
-7.4264831e-01
-5.9762304e-01
-4.5156128e-01
-3.1223276e-01
-1.8195529e-01
-5.5755716e-02
7.7207283e-02
2.2871678e-01
4.0557892e-01
6.0646516e-01
8.2290735e-01
1.0423907e+00
1.2510660e+00
1.4351736e+00
1.5812434e+00
1.6764746e+00
1.7110929e+00
1.6819506e+00
1.5949393e+00
1.4649228e+00
1.3129920e+00
1.1613327e+00
1.0269724e+00
9.1703207e-01
8.2871827e-01
7.5451543e-01
6.8793107e-01
6.2442961e-01
5.5790903e-01
4.7806828e-01
3.7227002e-01
2.3042599e-01
4.9490074e-02
-1.6467715e-01
-3.9906975e-01
-6.3806295e-01
-8.6774928e-01
-1.0779589e+00
-1.2622856e+00
-1.4169739e+00
-1.5394697e+00
-1.6281083e+00
-1.6835578e+00
-1.7102676e+00
-1.7152451e+00
-1.7035010e+00
-1.6733473e+00
-1.6165403e+00
-1.5246169e+00
-1.3970162e+00
-1.2450860e+00
-1.0893681e+00
-9.5219458e-01
-8.5063161e-01
-7.9345445e-01
-7.8146655e-01
-8.0854955e-01
-8.6257474e-01
-9.2691000e-01
-9.8318489e-01
-1.0154455e+00
-1.0149530e+00
-9.8349450e-01
-9.3267473e-01
-8.7827132e-01
-8.3162613e-01
-7.9304304e-01
-7.5226170e-01
-6.9578629e-01
-6.1504573e-01
-5.0991359e-01
-3.8692848e-01
-2.5471199e-01
-1.2015714e-01
1.1694294e-02
1.3500261e-01
2.4193031e-01
3.2517879e-01
3.8240371e-01
4.1897532e-01
4.4639997e-01
4.7619807e-01
5.1254803e-01
5.4884588e-01
5.7057240e-01
5.6167517e-01
5.0995054e-01
4.0958573e-01
2.6157201e-01
7.3205524e-02
-1.4230835e-01
-3.6582253e-01
-5.7275094e-01
-7.3573006e-01
-8.2985958e-01
-8.3863137e-01
-7.5783257e-01
-5.9589960e-01
-3.7071206e-01
-1.0459112e-01
1.7954431e-01
4.5959006e-01
7.1465247e-01
9.2648996e-01
1.0833548e+00
1.1855256e+00
1.2480975e+00
1.2961411e+00
1.3535293e+00
1.4329133e+00
1.5331592e+00
1.6442640e+00
1.7547273e+00
1.8559996e+00
1.9424083e+00
2.0089865e+00
2.0508221e+00
2.0659069e+00
2.0596366e+00
2.0458980e+00
2.0417783e+00
2.0591196e+00
2.0989420e+00
2.1516269e+00
2.2019056e+00
2.2360593e+00
2.2473082e+00
2.2354371e+00
2.2012132e+00
2.1410932e+00
2.0471219e+00
1.9117521e+00
1.7328945e+00
1.5148811e+00
1.2654051e+00
9.9174320e-01
6.9910879e-01
3.9195752e-01
7.7252568e-02
-2.3289020e-01
-5.2225640e-01
-7.7581063e-01
-9.8556899e-01
-1.1527027e+00
-1.2848433e+00
-1.3908170e+00
-1.4763757e+00
-1.5439597e+00
-1.5963028e+00
-1.6398293e+00
-1.6841565e+00
-1.7381701e+00
-1.8056519e+00
-1.8831645e+00
-1.9617023e+00
-2.0307797e+00
-2.0810776e+00
-2.1036526e+00
-2.0879515e+00
-2.0224301e+00
-1.8994639e+00
-1.7222129e+00
-1.5085753e+00
-1.2888137e+00
-1.0972077e+00
-9.6141440e-01
-8.9443344e-01
-8.9239495e-01
-9.3805719e-01
-1.0070321e+00
-1.0732875e+00
-1.1130662e+00
-1.1088665e+00
-1.0541456e+00
-9.5669438e-01
-8.3797444e-01
-7.2741132e-01
-6.5279095e-01
-6.2994896e-01
-6.5660634e-01
-7.1422821e-01
-7.7710295e-01
-8.2296717e-01
-8.3895941e-01
-8.2075413e-01
-7.6820961e-01
-6.8346546e-01
-5.7366694e-01
-4.5364394e-01
-3.4284246e-01
-2.5711650e-01
-2.0148534e-01
-1.6936880e-01
-1.4903266e-01
-1.3277030e-01
-1.2230674e-01
-1.2694842e-01
-1.5643396e-01
-2.1364374e-01
-2.9171054e-01
-3.7677442e-01
-4.5384197e-01
-5.1175679e-01
-5.4476327e-01
-5.5045221e-01
-5.2591604e-01
-4.6529168e-01
-3.6094065e-01
-2.0758700e-01
-6.4895047e-03
2.3335332e-01
4.9811437e-01
7.7443162e-01
1.0531841e+00
1.3287961e+00
1.5954898e+00
1.8448873e+00
2.0667612e+00
2.2508868e+00
2.3884748e+00
2.4738563e+00
2.5066449e+00
2.4931413e+00
2.4459908e+00
2.3824449e+00
2.3218564e+00
2.2818120e+00
2.2723802e+00
2.2905492e+00
2.3186452e+00
2.3293805e+00
2.2969576e+00
2.2089323e+00
2.0712035e+00
1.9029061e+00
1.7255390e+00
1.5538849e+00
1.3933671e+00
1.2431614e+00
1.1008110e+00
9.6381727e-01
8.2665374e-01
6.7655768e-01
4.9343346e-01
2.5512372e-01
-5.5748199e-02
-4.4744655e-01
-9.1818692e-01
-1.4569230e+00
-2.0441052e+00
-2.6521725e+00
-3.2468677e+00
-3.7906024e+00
-4.2477973e+00
-4.5900857e+00
-4.7986358e+00
-4.8631262e+00
-4.7800199e+00
-4.5529519e+00
-4.1954244e+00
-3.7336445e+00
-3.2064002e+00
-2.6600244e+00
-2.1396567e+00
-1.6799368e+00
-1.2977942e+00
-9.8968573e-01
-7.3534393e-01
-5.0755703e-01
-2.8374192e-01
-5.3420337e-02
1.8214732e-01
4.1659756e-01
6.4491427e-01
8.6435496e-01
1.0712766e+00
1.2594378e+00
1.4225137e+00
1.5585651e+00
1.6723708e+00
1.7734721e+00
1.8716329e+00
1.9735938e+00
2.0827968e+00
2.2003460e+00
2.3257795e+00
2.4581735e+00
2.5970260e+00
2.7410213e+00
2.8853033e+00
3.0205161e+00
3.1351133e+00
3.2186854e+00
3.2631258e+00
3.2614416e+00
3.2070580e+00
3.0956825e+00
2.9286308e+00
2.7145701e+00
2.4672720e+00
2.1997387e+00
1.9180935e+00
1.6191982e+00
1.2934064e+00
9.3052128e-01
5.2544519e-01
8.0809765e-02
-3.9385719e-01
-8.8457574e-01
-1.3740957e+00
-1.8405428e+00
-2.2559367e+00
-2.5889540e+00
-2.8136728e+00
-2.9204713e+00
-2.9220681e+00
-2.8505662e+00
-2.7470322e+00
-2.6482278e+00
-2.5759100e+00
-2.5338376e+00
-2.5132755e+00
-2.5015266e+00
-2.4877038e+00
-2.4644082e+00
-2.4265412e+00
-2.3695122e+00
-2.2895067e+00
-2.1863841e+00
-2.0666118e+00
-1.9424539e+00
-1.8262052e+00
-1.7230983e+00
-1.6282320e+00
-1.5294361e+00
-1.4136174e+00
-1.2722863e+00
-1.1028335e+00
-9.0579117e-01
-6.8238638e-01
-4.3573474e-01
-1.7378709e-01
9.0105495e-02
3.4043010e-01
5.6491570e-01
7.5936123e-01
9.2870371e-01
1.0823403e+00
1.2262393e+00
1.3581291e+00
1.4695969e+00
1.5524885e+00
1.6037369e+00
1.6253929e+00
1.6213284e+00
1.5941860e+00
1.5447077e+00
1.4731594e+00
1.3817805e+00
1.2770608e+00
1.1697417e+00
1.0710463e+00
9.8692406e-01
9.1450195e-01
8.4370252e-01
7.6335805e-01
6.6798467e-01
5.6091289e-01
4.5215903e-01
3.5319196e-01
2.7227773e-01
2.1261785e-01
1.7331602e-01
1.5175180e-01
1.4533206e-01
1.5145867e-01
1.6640495e-01
1.8465518e-01
1.9959614e-01
2.0521916e-01
1.9752849e-01
1.7448214e-01
1.3483134e-01
7.7856886e-02
5.3096057e-03
-7.6262771e-02
-1.5610017e-01
-2.2327674e-01
-2.7132317e-01
-3.0039253e-01
-3.1607980e-01
-3.2590129e-01
-3.3536810e-01
-3.4544500e-01
-3.5230518e-01
-3.4945731e-01
-3.3133608e-01
-2.9611293e-01
-2.4553886e-01
-1.8236138e-01
-1.0840591e-01
-2.4959583e-02
6.6415783e-02
1.6479189e-01
2.7170895e-01
3.9133218e-01
5.2725516e-01
6.7696563e-01
8.2767555e-01
9.5716992e-01
1.0403347e+00
1.0588948e+00
1.0100080e+00
9.0900927e-01
7.8415574e-01
6.6604846e-01
5.7746180e-01
5.2792073e-01
5.1364596e-01
5.2113834e-01
5.3223438e-01
5.2864434e-01
4.9500496e-01
4.2113648e-01
3.0452250e-01
1.5223950e-01
-2.0262818e-02
-1.9449441e-01
-3.5502101e-01
-4.9236118e-01
-6.0276654e-01
-6.8707817e-01
-7.4980313e-01
-7.9906268e-01
-8.4743666e-01
-9.1215073e-01
-1.0129038e+00
-1.1665924e+00
-1.3795121e+00
-1.6407574e+00
-1.9223938e+00
-2.1880434e+00
-2.4052933e+00
-2.5548780e+00
-2.6321845e+00
-2.6424175e+00
-2.5952675e+00
-2.5034251e+00
-2.3833230e+00
-2.2530178e+00
-2.1251987e+00
-1.9995391e+00
-1.8610873e+00
-1.6873041e+00
-1.4598179e+00
-1.1740970e+00
-8.4234658e-01
-4.8893613e-01
-1.4113033e-01
1.7980622e-01
4.6251327e-01
7.0383188e-01
9.0475966e-01
1.0674258e+00
1.1943453e+00
1.2897293e+00
1.3616679e+00
1.4227522e+00
1.4869677e+00
1.5641292e+00
1.6560923e+00
1.7572109e+00
1.8575324e+00
1.9458456e+00
2.0115355e+00
2.0464442e+00
2.0477923e+00
2.0209966e+00
1.9800462e+00
1.9441799e+00
1.9312573e+00
1.9501918e+00
1.9969637e+00
2.0574722e+00
2.1152341e+00
2.1586143e+00
2.1838730e+00
2.1935415e+00
2.1917562e+00
2.1794433e+00
2.1525422e+00
2.1043490e+00
2.0294858e+00
1.9258248e+00
1.7931753e+00
1.6306250e+00
1.4349640e+00
1.2014509e+00
9.2747483e-01
6.1812406e-01
2.8965278e-01
-3.3671871e-02
-3.2929455e-01
-5.8659824e-01
-8.1022481e-01
-1.0141476e+00
-1.2111475e+00
-1.4053293e+00
-1.5919242e+00
-1.7623289e+00
-1.9091465e+00
-2.0279477e+00
-2.1164617e+00
-2.1739612e+00
-2.2024709e+00
-2.2084854e+00
-2.2020593e+00
-2.1920500e+00
-2.1805421e+00
-2.1612281e+00
-2.1234940e+00
-2.0590113e+00
-1.9657199e+00
-1.8469238e+00
-1.7074224e+00
-1.5505081e+00
-1.3787161e+00
-1.1978999e+00
-1.0204314e+00
-8.6296871e-01
-7.3841174e-01
-6.4699948e-01
-5.7377175e-01
-4.9572675e-01
-3.9424393e-01
-2.6460366e-01
-1.1758637e-01
2.6917150e-02
1.5105761e-01
2.4898626e-01
3.2886127e-01
4.0531247e-01
4.8848298e-01
5.7724982e-01
6.5952048e-01
7.1784994e-01
7.3611775e-01
7.0354360e-01
6.1634675e-01
4.7969795e-01
3.0983983e-01
1.3375045e-01
-1.5015318e-02
-1.0423252e-01
-1.1332331e-01
-4.1493247e-02
9.2149079e-02
2.5737294e-01
4.2473929e-01
5.7363388e-01
6.9368339e-01
7.8141394e-01
8.3564217e-01
8.5477724e-01
8.3802763e-01
7.8920622e-01
7.1869860e-01
6.4097153e-01
5.6950353e-01
5.1261442e-01
4.7233812e-01
4.4675756e-01
4.3415503e-01
4.3492606e-01
4.4806140e-01
4.6484288e-01
4.6667833e-01
4.3056261e-01
3.3860734e-01
1.8518461e-01
-2.2301104e-02
-2.6857300e-01
-5.3724798e-01
-8.1401495e-01
-1.0847975e+00
-1.3324408e+00
-1.5364570e+00
-1.6773658e+00
-1.7437952e+00
-1.7383537e+00
-1.6778922e+00
-1.5866933e+00
-1.4862539e+00
-1.3882707e+00
-1.2951255e+00
-1.2057149e+00
-1.1199146e+00
-1.0374707e+00
-9.5344109e-01
-8.5575401e-01
-7.2848119e-01
-5.5912867e-01
-3.4497893e-01
-9.5186089e-02
1.7147604e-01
4.3163678e-01
6.6265193e-01
8.4597225e-01
9.6839627e-01
1.0229859e+00
1.0111103e+00
9.4506533e-01
8.4896574e-01
7.5534566e-01
6.9665007e-01
6.9456966e-01
7.5322141e-01
8.6056044e-01
9.9668611e-01
1.1428308e+00
1.2851295e+00
1.4125739e+00
1.5136361e+00
1.5760949e+00
1.5908138e+00
1.5567628e+00
1.4832876e+00
1.3869352e+00
1.2842704e+00
1.1856987e+00
1.0938120e+00
1.0057549e+00
9.1760090e-01
8.2807069e-01
7.3838542e-01
6.4851734e-01
5.5474840e-01
4.5194921e-01
3.3818968e-01
2.1675769e-01
9.3039934e-02
-3.1950324e-02
-1.6592141e-01
-3.2230593e-01
-5.1045459e-01
-7.2595058e-01
-9.4849901e-01
-1.1494555e+00
-1.3048654e+00
-1.4067033e+00
-1.4659897e+00
-1.5061896e+00
-1.5510112e+00
-1.6138918e+00
-1.6948685e+00
-1.7845922e+00
-1.8703686e+00
-1.9402038e+00
-1.9846361e+00
-1.9971767e+00
-1.9735703e+00
-1.9106310e+00
-1.8056866e+00
-1.6566074e+00
-1.4621321e+00
-1.2230250e+00
-9.4408344e-01
-6.3520679e-01
-3.0958370e-01
