# Supplementary material for: Characterization of the disruption of neural control strategies for dynamic fingertip forces from attractor reconstruction
Source: PLoS One. 2017 Feb 13;12(2):e0172025. doi: 10.1371/journal.pone.0172025 (PMC5305200; doi:10.1371/journal.pone.0172025)
Supplement: S2 File — Zip file containing the code to reproduce the results of our study. (ZIP) [file pone.0172025.s002.zip › PLOS_One_Code/tis_PD/y7_1.dat]

3.2864486e-01
2.2569795e-01
1.3792627e-01
7.6130080e-02
4.3426969e-02
3.6245403e-02
4.8196644e-02
7.4044614e-02
1.1120544e-01
1.5796840e-01
2.1018517e-01
2.5962588e-01
2.9575788e-01
3.0968552e-01
2.9744135e-01
2.6060772e-01
2.0408514e-01
1.3259656e-01
4.8598545e-02
-4.6672595e-02
-1.5032161e-01
-2.5619712e-01
-3.5620906e-01
-4.4363127e-01
-5.1603814e-01
-5.7560650e-01
-6.2620760e-01
-6.6906109e-01
-6.9989894e-01
-7.0975979e-01
-6.8902529e-01
-6.3198926e-01
-5.3941195e-01
-4.1824052e-01
-2.7881560e-01
-1.3108943e-01
1.7462438e-02
1.6084791e-01
2.9206871e-01
4.0206557e-01
4.8179144e-01
5.2627132e-01
5.3718599e-01
5.2147182e-01
4.8728832e-01
4.4113365e-01
3.8809297e-01
3.3368681e-01
2.8448220e-01
2.4617885e-01
2.2046365e-01
2.0334031e-01
1.8654647e-01
1.6126748e-01
1.2189777e-01
6.7595051e-02
7.7496177e-04
-7.5790682e-02
-1.6048507e-01
-2.5215395e-01
-3.4889597e-01
-4.4799204e-01
-5.4696629e-01
-6.4495617e-01
-7.4361326e-01
-8.4670560e-01
-9.5810537e-01
-1.0789815e+00
-1.2053832e+00
-1.3271165e+00
-1.4287153e+00
-1.4926328e+00
-1.5034888e+00
-1.4518781e+00
-1.3368644e+00
-1.1667059e+00
-9.5754100e-01
-7.3025780e-01
-5.0633797e-01
-3.0356435e-01
-1.3242585e-01
5.6766818e-03
1.1734390e-01
2.1326467e-01
3.0334979e-01
3.9368316e-01
4.8672226e-01
5.8342064e-01
6.8447183e-01
7.8928406e-01
8.9396429e-01
9.9059484e-01
1.0686496e+00
1.1175258e+00
1.1287809e+00
1.0973079e+00
1.0212449e+00
9.0121610e-01
7.4041986e-01
5.4636411e-01
3.3270585e-01
1.1855257e-01
-7.5578515e-02
-2.3297822e-01
-3.4394987e-01
-4.0570247e-01
-4.2019587e-01
-3.9194280e-01
-3.2693062e-01
-2.3287496e-01
-1.2032031e-01
-3.2514333e-03
1.0268408e-01
1.8495991e-01
2.3943080e-01
2.7174689e-01
2.9304215e-01
3.1291436e-01
3.3511476e-01
3.5865273e-01
3.8206629e-01
4.0656067e-01
4.3575421e-01
4.7275365e-01
5.1691204e-01
5.6260627e-01
6.0088686e-01
6.2296854e-01
6.2345964e-01
6.0133681e-01
5.5819501e-01
4.9580327e-01
4.1585771e-01
3.2212140e-01
2.2203371e-01
1.2540754e-01
4.0799816e-02
-2.7855028e-02
-8.2008730e-02
-1.2639670e-01
-1.6589587e-01
-2.0348757e-01
-2.4031437e-01
-2.7717735e-01
-3.1548041e-01
-3.5616814e-01
-3.9752325e-01
-4.3401984e-01
-4.5768640e-01
-4.6180295e-01
-4.4498307e-01
-4.1284400e-01
-3.7585083e-01
-3.4468808e-01
-3.2616721e-01
-3.2197005e-01
-3.3031149e-01
-3.4849251e-01
-3.7381760e-01
-4.0216534e-01
-4.2618529e-01
-4.3581465e-01
-4.2183968e-01
-3.8076610e-01
-3.1801704e-01
-2.4684548e-01
-1.8275963e-01
-1.3661327e-01
-1.1077217e-01
-1.0048454e-01
-9.8737191e-02
-1.0059386e-01
-1.0402930e-01
-1.0779285e-01
-1.0944160e-01
-1.0584008e-01
-9.5672968e-02
-8.1668418e-02
-7.0347383e-02
-6.9006506e-02
-8.1817194e-02
-1.0748452e-01
-1.3985861e-01
-1.7117923e-01
-1.9580240e-01
-2.1175187e-01
-2.1927416e-01
-2.1802070e-01
-2.0542866e-01
-1.7802779e-01
-1.3508339e-01
-8.1473750e-02
-2.6957354e-02
1.7454521e-02
4.2839950e-02
4.3759863e-02
1.8425103e-02
-3.1375258e-02
-1.0016415e-01
-1.7836622e-01
-2.5221029e-01
-3.0509950e-01
-3.2097500e-01
-2.8886858e-01
-2.0643985e-01
-8.0028984e-02
7.8967616e-02
2.5834622e-01
4.4642621e-01
6.3027364e-01
7.9429854e-01
9.2250690e-01
1.0040619e+00
1.0385805e+00
1.0372840e+00
1.0188252e+00
1.0021857e+00
1.0003758e+00
1.0173995e+00
1.0491797e+00
1.0876330e+00
1.1255001e+00
1.1589660e+00
1.1867789e+00
1.2072796e+00
1.2160923e+00
1.2064061e+00
1.1719181e+00
1.1105438e+00
1.0259757e+00
9.2584996e-01
8.1852949e-01
7.1132108e-01
6.1073830e-01
5.2343827e-01
4.5624900e-01
4.1451674e-01
3.9927268e-01
4.0488155e-01
4.1907976e-01
4.2624400e-01
4.1243390e-01
3.6895475e-01
2.9254094e-01
1.8351447e-01
4.4153355e-02
-1.2209168e-01
-3.1068167e-01
-5.1545796e-01
-7.2840379e-01
-9.4091093e-01
-1.1459228e+00
-1.3388302e+00
-1.5163346e+00
-1.6749210e+00
-1.8112918e+00
-1.9253601e+00
-2.0233925e+00
-2.1175993e+00
-2.2208830e+00
-2.3397497e+00
-2.4703887e+00
-2.6005655e+00
-2.7156386e+00
-2.8044341e+00
-2.8613694e+00
-2.8842824e+00
-2.8706196e+00
-2.8156129e+00
-2.7141886e+00
-2.5650346e+00
-2.3731974e+00
-2.1487742e+00
-1.9026813e+00
-1.6427904e+00
-1.3729710e+00
-1.0951010e+00
-8.1209625e-01
-5.2949139e-01
-2.5431292e-01
7.8310270e-03
2.5497211e-01
4.8804194e-01
7.0723065e-01
9.0857738e-01
1.0841113e+00
1.2254150e+00
1.3276077e+00
1.3911200e+00
1.4206658e+00
1.4226242e+00
1.4029551e+00
1.3671054e+00
1.3213327e+00
1.2735063e+00
1.2321280e+00
1.2037849e+00
1.1903270e+00
1.1876449e+00
1.1872256e+00
1.1796478e+00
1.1578514e+00
1.1186987e+00
1.0630411e+00
9.9549778e-01
9.2460382e-01
8.6265160e-01
8.2414544e-01
8.2254915e-01
8.6587937e-01
9.5272733e-01
1.0712742e+00
1.2029102e+00
1.3289987e+00
1.4369491e+00
1.5222324e+00
1.5858256e+00
1.6296968e+00
1.6538945e+00
1.6568320e+00
1.6375985e+00
1.5979085e+00
1.5416687e+00
1.4719665e+00
1.3881945e+00
1.2866688e+00
1.1647216e+00
1.0249621e+00
8.7655820e-01
7.3252356e-01
6.0438190e-01
4.9741576e-01
4.0952391e-01
3.3406394e-01
2.6394710e-01
1.9376659e-01
1.1946669e-01
3.7599110e-02
-5.4292806e-02
-1.5652769e-01
-2.6616168e-01
-3.7624771e-01
-4.7634935e-01
-5.5505581e-01
-6.0331526e-01
-6.1640273e-01
-5.9369112e-01
-5.3714686e-01
-4.5036624e-01
-3.3949377e-01
-2.1509834e-01
-9.2216100e-02
1.2856409e-02
8.7363449e-02
1.2567566e-01
1.2981374e-01
1.0677043e-01
6.4386726e-02
8.1334807e-03
-6.0154643e-02
-1.4184674e-01
-2.3983832e-01
-3.5611795e-01
-4.8952850e-01
-6.3470708e-01
-7.8231923e-01
-9.2008882e-01
-1.0344048e+00
-1.1125471e+00
-1.1452952e+00
-1.1292286e+00
-1.0677086e+00
-9.6976631e-01
-8.4712452e-01
-7.1083826e-01
-5.6963229e-01
-4.3097891e-01
-3.0333959e-01
-1.9650611e-01
-1.1902862e-01
-7.4867059e-02
-6.1960651e-02
-7.3769089e-02
-1.0286915e-01
-1.4423002e-01
-1.9615612e-01
-2.5909183e-01
-3.3404560e-01
-4.2205237e-01
-5.2485739e-01
-6.4573795e-01
-7.8880054e-01
-9.5622430e-01
-1.1449884e+00
-1.3452535e+00
-1.5416608e+00
-1.7175668e+00
-1.8601640e+00
-1.9628944e+00
-2.0236385e+00
-2.0410276e+00
-2.0123468e+00
-1.9346445e+00
-1.8080952e+00
-1.6386434e+00
-1.4372074e+00
-1.2157571e+00
-9.8322318e-01
-7.4382336e-01
-4.9847627e-01
-2.4829940e-01
2.2233407e-03
2.4503093e-01
4.7171452e-01
6.7776122e-01
8.6441656e-01
1.0366487e+00
1.1989702e+00
1.3523965e+00
1.4941482e+00
1.6192214e+00
1.7221340e+00
1.7978010e+00
1.8416621e+00
1.8502411e+00
1.8231655e+00
1.7656934e+00
1.6890699e+00
1.6072609e+00
1.5316832e+00
1.4670996e+00
1.4108220e+00
1.3552192e+00
1.2919898e+00
1.2162243e+00
1.1283796e+00
1.0330610e+00
9.3546823e-01
8.3827443e-01
7.4128886e-01
6.4340838e-01
5.4419352e-01
4.4351604e-01
3.4042670e-01
2.3314282e-01
1.2029040e-01
1.8401779e-03
-1.2144816e-01
-2.4972765e-01
-3.8562845e-01
-5.3439129e-01
-7.0194047e-01
-8.9137478e-01
-1.0995176e+00
-1.3157323e+00
-1.5243599e+00
-1.7101200e+00
-1.8638839e+00
-1.9855738e+00
-2.0824205e+00
-2.1636837e+00
-2.2350931e+00
-2.2962059e+00
-2.3413800e+00
-2.3622491e+00
-2.3495801e+00
-2.2944356e+00
-2.1894668e+00
-2.0306536e+00
-1.8192912e+00
-1.5635055e+00
-1.2780483e+00
-9.8154295e-01
-6.9183918e-01
-4.2141519e-01
-1.7503057e-01
4.9002828e-02
2.5473871e-01
4.4469845e-01
6.1874136e-01
7.7549064e-01
9.1407916e-01
1.0344066e+00
1.1360125e+00
1.2172054e+00
1.2755989e+00
1.3094539e+00
1.3187146e+00
1.3051270e+00
1.2710773e+00
1.2176740e+00
1.1440190e+00
1.0492190e+00
9.3621246e-01
8.1457304e-01
6.9988864e-01
6.0939627e-01
5.5603072e-01
5.4450376e-01
5.7168288e-01
6.3024465e-01
7.1265098e-01
8.1308180e-01
9.2690369e-01
1.0492795e+00
1.1749507e+00
1.2996041e+00
1.4214634e+00
1.5413350e+00
1.6603856e+00
1.7769521e+00
1.8848426e+00
1.9742662e+00
2.0342361e+00
2.0546591e+00
2.0273533e+00
1.9462170e+00
1.8073148e+00
1.6099220e+00
1.3588851e+00
1.0671015e+00
7.5597192e-01
4.5214499e-01
1.8083942e-01
-4.0927316e-02
-2.0669997e-01
-3.1750308e-01
-3.7712972e-01
-3.9013120e-01
-3.6319686e-01
-3.0721107e-01
-2.3683169e-01
-1.6692366e-01
-1.0817640e-01
-6.4707190e-02
-3.4555563e-02
-1.2282933e-02
7.8358945e-03
2.9746518e-02
5.5490798e-02
8.6361220e-02
1.2418734e-01
1.7168549e-01
2.3091994e-01
3.0047480e-01
3.7395560e-01
4.4153344e-01
4.9308521e-01
5.2006693e-01
5.1480230e-01
4.6879717e-01
3.7343675e-01
2.2437212e-01
2.6683479e-02
-2.0325876e-01
-4.4064936e-01
-6.5848011e-01
-8.3453512e-01
-9.5652140e-01
-1.0239903e+00
-1.0470882e+00
-1.0428309e+00
-1.0301952e+00
-1.0255886e+00
-1.0397236e+00
-1.0762195e+00
-1.1317430e+00
-1.1973284e+00
-1.2609690e+00
-1.3117549e+00
-1.3444682e+00
-1.3618268e+00
-1.3723552e+00
-1.3850984e+00
-1.4045999e+00
-1.4290413e+00
-1.4524274e+00
-1.4692110e+00
-1.4778778e+00
-1.4809476e+00
-1.4823786e+00
-1.4857101e+00
-1.4949624e+00
-1.5168575e+00
-1.5608143e+00
-1.6349650e+00
-1.7405090e+00
-1.8683079e+00
-1.9996572e+00
-2.1107383e+00
-2.1786638e+00
-2.1863274e+00
-2.1244660e+00
-1.9914416e+00
-1.7921776e+00
-1.5375535e+00
-1.2447028e+00
-9.3671111e-01
-6.3934844e-01
-3.7471527e-01
-1.5465987e-01
2.2455800e-02
1.6957411e-01
3.0409840e-01
4.4017862e-01
5.8452570e-01
7.3689571e-01
8.9269905e-01
1.0451489e+00
1.1864051e+00
1.3079065e+00
1.4001219e+00
1.4526678e+00
1.4558285e+00
1.4032806e+00
1.2947057e+00
1.1367923e+00
9.4201647e-01
7.2628699e-01
5.0719286e-01
3.0318077e-01
1.3242537e-01
1.0199165e-02
-5.4932378e-02
-6.3842201e-02
-2.5908844e-02
4.5702603e-02
1.3964427e-01
2.4944616e-01
3.7258159e-01
5.0697127e-01
6.4822693e-01
7.8991567e-01
9.2623077e-01
1.0547985e+00
1.1777638e+00
1.3003547e+00
1.4274366e+00
1.5601944e+00
1.6952603e+00
1.8264359e+00
1.9470724e+00
2.0513329e+00
2.1340741e+00
2.1903361e+00
2.2157429e+00
2.2082677e+00
2.1703017e+00
2.1091080e+00
2.0345104e+00
1.9548905e+00
1.8744634e+00
1.7938628e+00
1.7127317e+00
1.6312052e+00
1.5488021e+00
1.4621915e+00
1.3645644e+00
1.2476584e+00
1.1049408e+00
9.3399557e-01
7.3717977e-01
5.2014861e-01
2.8872217e-01
4.6266132e-02
-2.0609516e-01
-4.6649868e-01
-7.2916015e-01
-9.8371224e-01
-1.2178130e+00
-1.4215207e+00
-1.5905809e+00
-1.7263448e+00
-1.8328840e+00
-1.9140609e+00
-1.9723349e+00
-2.0090237e+00
-2.0250429e+00
-2.0214590e+00
-1.9996914e+00
-1.9615350e+00
-1.9092299e+00
-1.8458191e+00
-1.7757277e+00
-1.7045953e+00
-1.6374056e+00
-1.5757928e+00
-1.5167431e+00
-1.4539619e+00
-1.3813010e+00
-1.2962563e+00
-1.2011959e+00
-1.1015124e+00
-1.0025017e+00
-9.0776187e-01
-8.2010571e-01
-7.4337950e-01
-6.8288955e-01
-6.4347117e-01
-6.2595775e-01
-6.2403791e-01
-6.2400297e-01
-6.0896158e-01
-5.6616505e-01
-4.9299883e-01
-3.9748525e-01
-2.9316498e-01
-1.9216470e-01
-1.0104787e-01
-2.1748065e-02
4.4006800e-02
9.1046086e-02
1.1089442e-01
9.5141964e-02
3.9529892e-02
-5.3611846e-02
-1.7580015e-01
-3.1488939e-01
-4.5737847e-01
-5.8919725e-01
-6.9540612e-01
-7.6024384e-01
-7.6924106e-01
-7.1370189e-01
-5.9477755e-01
-4.2354299e-01
-2.1677953e-01
8.5282414e-03
2.3883950e-01
4.6462862e-01
6.7902332e-01
8.7678157e-01
1.0545909e+00
1.2120048e+00
1.3522471e+00
1.4822367e+00
1.6107754e+00
1.7446964e+00
1.8850780e+00
2.0265503e+00
2.1605512e+00
2.2801969e+00
2.3831566e+00
2.4705563e+00
2.5433685e+00
2.5998232e+00
2.6357638e+00
2.6466328e+00
2.6287019e+00
2.5787323e+00
2.4930936e+00
2.3679266e+00
2.2010702e+00
1.9948954e+00
1.7584236e+00
1.5075179e+00
1.2625638e+00
1.0441230e+00
8.6849945e-01
7.4516820e-01
6.7655931e-01
6.5958984e-01
6.8754086e-01
7.5063499e-01
8.3554540e-01
9.2606504e-01
1.0058457e+00
1.0614547e+00
1.0838278e+00
1.0679247e+00
1.0116381e+00
9.1508783e-01
7.8077202e-01
6.1415932e-01
4.2360764e-01
2.1849475e-01
5.7656901e-03
-2.1312401e-01
-4.4262538e-01
-6.9019975e-01
-9.6146253e-01
-1.2559353e+00
-1.5657258e+00
-1.8777215e+00
-2.1774654e+00
-2.4518258e+00
-2.6894895e+00
-2.8809608e+00
-3.0195891e+00
-3.1029457e+00
-3.1331474e+00
-3.1158555e+00
-3.0585361e+00
-2.9687113e+00
-2.8530097e+00
-2.7175074e+00
-2.5689586e+00
-2.4155495e+00
-2.2655828e+00
-2.1240033e+00
-1.9891189e+00
-1.8525601e+00
-1.7032842e+00
-1.5333129e+00
-1.3417339e+00
-1.1350100e+00
-9.2416257e-01
-7.2087546e-01
-5.3442048e-01
-3.7038703e-01
-2.3120959e-01
-1.1751442e-01
-2.8987163e-02
3.5550947e-02
7.7951232e-02
9.9768174e-02
1.0117191e-01
8.1061117e-02
3.9071495e-02
-2.1301921e-02
-9.0583111e-02
-1.5406694e-01
-1.9545060e-01
-2.0161544e-01
-1.6639722e-01
-9.1802859e-02
1.3639146e-02
1.3838378e-01
2.7145148e-01
4.0434266e-01
5.3077706e-01
6.4603173e-01
7.4834880e-01
8.4203988e-01
9.3861111e-01
1.0528323e+00
1.1948928e+00
1.3634894e+00
1.5444019e+00
1.7152943e+00
1.8535636e+00
1.9426751e+00
1.9740495e+00
1.9449825e+00
1.8555791e+00
1.7073049e+00
1.5035974e+00
1.2514875e+00
9.6292326e-01
6.5455188e-01
3.4532175e-01
5.2945799e-02
-2.0873651e-01
-4.3078150e-01
-6.0949882e-01
-7.4700122e-01
-8.5167281e-01
-9.3733656e-01
-1.0201653e+00
-1.1141651e+00
-1.2274326e+00
-1.3608733e+00
-1.5096151e+00
-1.6660306e+00
-1.8225451e+00
-1.9728120e+00
-2.1112586e+00
-2.2322120e+00
-2.3298907e+00
-2.3997362e+00
-2.4403154e+00
-2.4540255e+00
-2.4454713e+00
-2.4186944e+00
-2.3755458e+00
-2.3160270e+00
-2.2396975e+00
-2.1467568e+00
-2.0378358e+00
-1.9127092e+00
-1.7689482e+00
-1.6012092e+00
-1.4018578e+00
-1.1638461e+00
-8.8495740e-01
-5.7016428e-01
-2.2987581e-01
1.2452631e-01
4.8442942e-01
8.4455992e-01
1.2007340e+00
1.5477067e+00
1.8796765e+00
2.1927351e+00
2.4864143e+00
2.7626342e+00
3.0225586e+00
3.2633755e+00
3.4775217e+00
3.6553932e+00
3.7896807e+00
3.8780817e+00
3.9226156e+00
3.9264881e+00
3.8912028e+00
3.8162377e+00
3.7016686e+00
3.5520685e+00
3.3787502e+00
3.1979022e+00
3.0251287e+00
2.8699909e+00
2.7337419e+00
2.6103487e+00
2.4890027e+00
2.3567152e+00
2.2005008e+00
2.0091449e+00
1.7747119e+00
1.4935999e+00
1.1665319e+00
7.9754184e-01
3.9303971e-01
-3.8480821e-02
-4.8650119e-01
-9.3845159e-01
-1.3794977e+00
-1.7926363e+00
-2.1600047e+00
-2.4659340e+00
-2.7008177e+00
-2.8631426e+00
-2.9576692e+00
-2.9909666e+00
-2.9677687e+00
-2.8906625e+00
-2.7626197e+00
-2.5894067e+00
-2.3793402e+00
-2.1408851e+00
-1.8807633e+00
-1.6044235e+00
-1.3185971e+00
-1.0342567e+00
-7.6778164e-01
-5.3877455e-01
-3.6507595e-01
-2.5748299e-01
-2.1664223e-01
-2.3315566e-01
-2.9051272e-01
-3.6930445e-01
-4.5067559e-01
-5.1781478e-01
-5.5592681e-01
-5.5252859e-01
-4.9988049e-01
-3.9867061e-01
-2.5913311e-01
-9.7252164e-02
7.1751921e-02
2.3844331e-01
4.0004634e-01
5.5734267e-01
7.1035858e-01
8.5606684e-01
9.8915590e-01
1.1045887e+00
1.1997301e+00
1.2744563e+00
1.3296935e+00
1.3662423e+00
1.3848998e+00
1.3872727e+00
1.3760014e+00
1.3535955e+00
1.3203840e+00
1.2732148e+00
1.2063599e+00
1.1146988e+00
9.9760152e-01
8.6115102e-01
7.1704673e-01
5.7844178e-01
4.5510016e-01
3.5080019e-01
2.6393083e-01
1.8978381e-01
1.2251826e-01
5.5932587e-02
-1.6469184e-02
-1.0115312e-01
-2.0375325e-01
-3.2846776e-01
-4.7791123e-01
-6.5284475e-01
-8.5170044e-01
-1.0705098e+00
-1.3031677e+00
-1.5413723e+00
-1.7744071e+00
-1.9898014e+00
-2.1754725e+00
-2.3227648e+00
-2.4288935e+00
-2.4973303e+00
-2.5358370e+00
-2.5532199e+00
-2.5562675e+00
-2.5479645e+00
-2.5275042e+00
-2.4916140e+00
-2.4358668e+00
-2.3551949e+00
-2.2442300e+00
-2.0987453e+00
-1.9184957e+00
-1.7097585e+00
-1.4850722e+00
-1.2597132e+00
-1.0473972e+00
-8.5798641e-01
-6.9763493e-01
-5.6970648e-01
-4.7471994e-01
-4.0896631e-01
-3.6287743e-01
-3.2079785e-01
-2.6341845e-01
-1.7283005e-01
-3.8377157e-02
1.3970014e-01
3.5133328e-01
5.8221355e-01
8.2043437e-01
1.0599540e+00
1.2994173e+00
1.5385457e+00
1.7753398e+00
2.0053554e+00
2.2223572e+00
2.4195124e+00
2.5905603e+00
2.7304543e+00
2.8356015e+00
2.9041688e+00
2.9362396e+00
2.9332041e+00
2.8962943e+00
2.8248471e+00
2.7154551e+00
2.5633921e+00
2.3665734e+00
2.1297645e+00
1.8656309e+00
1.5916518e+00
1.3250929e+00
1.0789944e+00
8.6095444e-01
6.7470176e-01
5.2274813e-01
4.0773185e-01
3.3118498e-01
2.9089358e-01
2.7965348e-01
2.8713299e-01
3.0385091e-01
3.2474739e-01
3.5019274e-01
3.8378279e-01
4.2840193e-01
4.8345166e-01
5.4521003e-01
6.0951400e-01
6.7379013e-01
7.3604549e-01
7.9159579e-01
8.3093402e-01
8.4135927e-01
8.1192582e-01
7.3884205e-01
6.2783615e-01
4.9157948e-01
3.4357918e-01
1.9242116e-01
3.9608640e-02
-1.1846346e-01
-2.8607013e-01
-4.6382625e-01
-6.4696847e-01
-8.2713364e-01
-9.9578993e-01
-1.1466552e+00
-1.2764216e+00
-1.3846419e+00
-1.4732870e+00
-1.5461351e+00
-1.6080579e+00
-1.6637218e+00
-1.7155182e+00
-1.7617458e+00
-1.7963958e+00
-1.8111372e+00
-1.7988618e+00
-1.7567917e+00
-1.6871433e+00
-1.5952361e+00
-1.4865907e+00
-1.3646868e+00
-1.2304792e+00
-1.0837900e+00
-9.2549824e-01
-7.5906922e-01
-5.9056747e-01
-4.2730676e-01
-2.7646727e-01
-1.4507665e-01
-4.0796256e-02
2.8416258e-02
5.6268100e-02
4.0352225e-02
-1.6789008e-02
-1.0835843e-01
-2.2536136e-01
-3.5864679e-01
-4.9994625e-01
-6.4246435e-01
-7.8182638e-01
-9.1704615e-01
-1.0506917e+00
-1.1877586e+00
-1.3333166e+00
-1.4898324e+00
-1.6554246e+00
-1.8237845e+00
-1.9859391e+00
-2.1334026e+00
-2.2611088e+00
-2.3680778e+00
-2.4553787e+00
-2.5231053e+00
-2.5685509e+00
-2.5867307e+00
-2.5727373e+00
-2.5238776e+00
-2.4398554e+00
-2.3213542e+00
-2.1686535e+00
-1.9814535e+00
-1.7599977e+00
-1.5067047e+00
-1.2271951e+00
-9.2974760e-01
-6.2297825e-01
-3.1297030e-01
-2.0191064e-03
3.0968808e-01
6.2045021e-01
9.2436835e-01
1.2116914e+00
1.4714922e+00
1.6945530e+00
1.8753108e+00
2.0130528e+00
2.1127641e+00
2.1853477e+00
2.2465150e+00
2.3141945e+00
2.4050415e+00
2.5307616e+00
2.6951224e+00
2.8930007e+00
3.1122672e+00
3.3375616e+00
3.5540479e+00
3.7498215e+00
3.9164232e+00
4.0476539e+00
4.1380794e+00
4.1829545e+00
4.1798421e+00
4.1304376e+00
4.0406135e+00
3.9180384e+00
3.7692429e+00
3.5988529e+00
3.4112647e+00
3.2125282e+00
3.0106076e+00
2.8139374e+00
2.6292782e+00
2.4602224e+00
2.3073203e+00
2.1696839e+00
2.0465510e+00
1.9366297e+00
1.8346146e+00
1.7277762e+00
1.5970796e+00
1.4238996e+00
