# Supplementary material for: Characterization of the disruption of neural control strategies for dynamic fingertip forces from attractor reconstruction
Source: PLoS One. 2017 Feb 13;12(2):e0172025. doi: 10.1371/journal.pone.0172025 (PMC5305200; doi:10.1371/journal.pone.0172025)
Supplement: S2 File — Zip file containing the code to reproduce the results of our study. (ZIP) [file pone.0172025.s002.zip › PLOS_One_Code/tis_PD/y7_2.dat]

-1.5606603e+00
-1.5442517e+00
-1.5275332e+00
-1.4989435e+00
-1.4428792e+00
-1.3435094e+00
-1.1902090e+00
-9.8141089e-01
-7.2457857e-01
-4.3225340e-01
-1.1690258e-01
2.1174782e-01
5.4571759e-01
8.7659329e-01
1.1953945e+00
1.4951277e+00
1.7738528e+00
2.0354318e+00
2.2868392e+00
2.5335882e+00
2.7759833e+00
3.0078072e+00
3.2176695e+00
3.3925717e+00
3.5222377e+00
3.6020346e+00
3.6334486e+00
3.6229344e+00
3.5803861e+00
3.5176101e+00
3.4464213e+00
3.3761260e+00
3.3109192e+00
3.2483273e+00
3.1798030e+00
3.0937360e+00
2.9795488e+00
2.8305136e+00
2.6438392e+00
2.4188843e+00
2.1558006e+00
1.8558064e+00
1.5221316e+00
1.1602469e+00
7.7686904e-01
3.7795080e-01
-3.3043397e-02
-4.5457988e-01
-8.8394611e-01
-1.3139495e+00
-1.7321255e+00
-2.1231463e+00
-2.4728748e+00
-2.7715429e+00
-3.0144480e+00
-3.2004825e+00
-3.3299890e+00
-3.4036474e+00
-3.4234028e+00
-3.3941485e+00
-3.3233245e+00
-3.2177152e+00
-3.0798546e+00
-2.9066651e+00
-2.6913866e+00
-2.4282685e+00
-2.1174208e+00
-1.7665183e+00
-1.3887157e+00
-9.9903113e-01
-6.1148240e-01
-2.3795426e-01
1.1118012e-01
4.2577330e-01
6.9575062e-01
9.1294090e-01
1.0739462e+00
1.1819017e+00
1.2452291e+00
1.2737263e+00
1.2749471e+00
1.2538375e+00
1.2157304e+00
1.1697657e+00
1.1292335e+00
1.1078029e+00
1.1141306e+00
1.1487663e+00
1.2053076e+00
1.2743532e+00
1.3470259e+00
1.4159431e+00
1.4741325e+00
1.5140461e+00
1.5282434e+00
1.5114953e+00
1.4628675e+00
1.3862689e+00
1.2889001e+00
1.1788499e+00
1.0639500e+00
9.5239650e-01
8.5353024e-01
7.7698163e-01
7.2960203e-01
7.1126089e-01
7.1235449e-01
7.1553972e-01
7.0100017e-01
6.5221493e-01
5.5987215e-01
4.2295753e-01
2.4709135e-01
4.1624843e-02
-1.8258669e-01
-4.1445926e-01
-6.4408550e-01
-8.6482353e-01
-1.0753545e+00
-1.2802067e+00
-1.4876987e+00
-1.7058813e+00
-1.9381811e+00
-2.1802903e+00
-2.4196150e+00
-2.6382696e+00
-2.8186537e+00
-2.9482007e+00
-3.0204925e+00
-3.0334800e+00
-2.9876552e+00
-2.8857446e+00
-2.7332337e+00
-2.5381379e+00
-2.3093816e+00
-2.0549522e+00
-1.7814371e+00
-1.4949787e+00
-1.2022228e+00
-9.1001343e-01
-6.2382093e-01
-3.4612312e-01
-7.6053308e-02
1.8963549e-01
4.5499035e-01
7.2283964e-01
9.9263365e-01
1.2595509e+00
1.5159585e+00
1.7542624e+00
1.9690246e+00
2.1568496e+00
2.3141226e+00
2.4347193e+00
2.5102229e+00
2.5328135e+00
2.4985840e+00
2.4088399e+00
2.2686071e+00
2.0839761e+00
1.8610105e+00
1.6072488e+00
1.3340226e+00
1.0569179e+00
7.9327214e-01
5.5785990e-01
3.5918238e-01
1.9822811e-01
6.9694749e-02
-3.5477094e-02
-1.2704870e-01
-2.1256148e-01
-2.9576281e-01
-3.7710295e-01
-4.5527410e-01
-5.2796468e-01
-5.9130491e-01
-6.3925685e-01
-6.6440903e-01
-6.6025928e-01
-6.2374715e-01
-5.5662567e-01
-4.6505838e-01
-3.5808219e-01
-2.4643060e-01
-1.4259035e-01
-6.1015056e-02
-1.6247802e-02
-1.8478137e-02
-6.9280582e-02
-1.6105120e-01
-2.8118031e-01
-4.1858732e-01
-5.6832232e-01
-7.3118788e-01
-9.0903098e-01
-1.0993750e+00
-1.2931624e+00
-1.4768542e+00
-1.6370196e+00
-1.7640791e+00
-1.8528407e+00
-1.9000532e+00
-1.9017231e+00
-1.8533125e+00
-1.7531856e+00
-1.6063065e+00
-1.4248648e+00
-1.2252069e+00
-1.0228620e+00
-8.2775239e-01
-6.4133537e-01
-4.5732258e-01
-2.6588418e-01
-5.8407721e-02
1.7011040e-01
4.2092079e-01
6.9174014e-01
9.7651458e-01
1.2654360e+00
1.5461452e+00
1.8060888e+00
2.0350743e+00
2.2270275e+00
2.3799637e+00
2.4935053e+00
2.5652650e+00
2.5891124e+00
2.5569446e+00
2.4627578e+00
2.3065025e+00
2.0954572e+00
1.8421655e+00
1.5602449e+00
1.2608990e+00
9.5223267e-01
6.4122066e-01
3.3592483e-01
4.5309097e-02
-2.2317723e-01
-4.6532479e-01
-6.7932334e-01
-8.6370921e-01
-1.0166412e+00
-1.1371440e+00
-1.2265161e+00
-1.2879243e+00
-1.3243850e+00
-1.3371695e+00
-1.3260931e+00
-1.2914749e+00
-1.2368091e+00
-1.1707453e+00
-1.1062806e+00
-1.0560792e+00
-1.0258611e+00
-1.0099033e+00
-9.9178048e-01
-9.5038723e-01
-8.6818637e-01
-7.3750563e-01
-5.6245004e-01
-3.5704847e-01
-1.4171251e-01
6.0502617e-02
2.2742430e-01
3.4140675e-01
3.9304194e-01
3.8360355e-01
3.2485081e-01
2.3613592e-01
1.3949442e-01
5.3876420e-02
-9.2901421e-03
-4.7162584e-02
-6.3165560e-02
-6.3091540e-02
-5.1764558e-02
-3.1660431e-02
-3.4481745e-03
3.2718413e-02
7.6318373e-02
1.2636647e-01
1.8163524e-01
2.4043111e-01
2.9974931e-01
3.5454379e-01
3.9818539e-01
4.2455963e-01
4.3104593e-01
4.2082755e-01
4.0302948e-01
3.8997961e-01
3.9259865e-01
4.1652949e-01
4.6133238e-01
5.2276208e-01
5.9558003e-01
6.7425839e-01
7.5191027e-01
8.2016010e-01
8.7145943e-01
9.0248501e-01
9.1585815e-01
9.1825378e-01
9.1541607e-01
9.0728046e-01
8.8693378e-01
8.4443427e-01
7.7273573e-01
6.7149075e-01
5.4648868e-01
4.0593224e-01
2.5660505e-01
1.0198035e-01
-5.7856122e-02
-2.2559368e-01
-4.0604190e-01
-6.0521425e-01
-8.2839086e-01
-1.0766953e+00
-1.3431508e+00
-1.6107474e+00
-1.8548111e+00
-2.0494703e+00
-2.1754443e+00
-2.2258726e+00
-2.2079423e+00
-2.1395210e+00
-2.0418481e+00
-1.9312303e+00
-1.8136692e+00
-1.6851216e+00
-1.5363899e+00
-1.3586972e+00
-1.1469922e+00
-9.0088354e-01
-6.2434603e-01
-3.2494300e-01
-1.2520411e-02
3.0287677e-01
6.1328348e-01
9.1408531e-01
1.2037947e+00
1.4827725e+00
1.7514727e+00
2.0087903e+00
2.2511238e+00
2.4724499e+00
2.6654015e+00
2.8230051e+00
2.9400966e+00
3.0134824e+00
3.0411189e+00
3.0215122e+00
2.9539400e+00
2.8387976e+00
2.6771467e+00
2.4696159e+00
2.2157534e+00
1.9147917e+00
1.5679195e+00
1.1811144e+00
7.6685372e-01
3.4327728e-01
-6.9057560e-02
-4.5093136e-01
-7.8675269e-01
-1.0649818e+00
-1.2776793e+00
-1.4203116e+00
-1.4923245e+00
-1.4983507e+00
-1.4492210e+00
-1.3614450e+00
-1.2545378e+00
-1.1472609e+00
-1.0548460e+00
-9.8843568e-01
-9.5578272e-01
-9.6108823e-01
-1.0034863e+00
-1.0757730e+00
-1.1647460e+00
-1.2534288e+00
-1.3252604e+00
-1.3692783e+00
-1.3832369e+00
-1.3721264e+00
-1.3432672e+00
-1.3018146e+00
-1.2496433e+00
-1.1877152e+00
-1.1193281e+00
-1.0509291e+00
-9.8940479e-01
-9.3788087e-01
-8.9311164e-01
-8.4626586e-01
-7.8664013e-01
-7.0583827e-01
-5.9983771e-01
-4.6830505e-01
-3.1248059e-01
-1.3355702e-01
6.6931291e-02
2.8469863e-01
5.1053866e-01
7.3100623e-01
9.3186343e-01
1.1017706e+00
1.2341359e+00
1.3269838e+00
1.3820919e+00
1.4044664e+00
1.4017456e+00
1.3823574e+00
1.3524940e+00
1.3135827e+00
1.2620377e+00
1.1915533e+00
1.0963179e+00
9.7327768e-01
8.2312651e-01
6.5044272e-01
4.6259459e-01
2.6734116e-01
7.0794997e-02
-1.2248858e-01
-3.0771822e-01
-4.7846661e-01
-6.2735347e-01
-7.4881310e-01
-8.4222658e-01
-9.1311021e-01
-9.7129254e-01
-1.0271284e+00
-1.0878638e+00
-1.1557570e+00
-1.2282869e+00
-1.2995065e+00
-1.3612425e+00
-1.4037106e+00
-1.4162994e+00
-1.3897487e+00
-1.3198523e+00
-1.2105055e+00
-1.0733156e+00
-9.2360858e-01
-7.7539532e-01
-6.3797692e-01
-5.1541415e-01
-4.0839992e-01
-3.1658600e-01
-2.3946170e-01
-1.7582834e-01
-1.2356989e-01
-8.0843506e-02
-4.7900851e-02
-2.7832232e-02
-2.5382709e-02
-4.4380979e-02
-8.4925175e-02
-1.4134178e-01
-2.0194951e-01
-2.5148560e-01
-2.7550921e-01
-2.6438382e-01
-2.1491016e-01
-1.2961221e-01
-1.4814771e-02
1.2142519e-01
2.7108366e-01
4.2758490e-01
5.8663251e-01
7.4628866e-01
9.0665599e-01
1.0691737e+00
1.2349352e+00
1.4023187e+00
1.5653988e+00
1.7141958e+00
1.8366966e+00
1.9219281e+00
1.9628770e+00
1.9580320e+00
1.9113212e+00
1.8308815e+00
1.7268087e+00
1.6082503e+00
1.4809423e+00
1.3461232e+00
1.2009530e+00
1.0403386e+00
8.5996832e-01
6.5948456e-01
4.4400997e-01
2.2295641e-01
6.6962239e-03
-1.9692767e-01
-3.8410547e-01
-5.5386529e-01
-7.0536929e-01
-8.3583410e-01
-9.4094947e-01
-1.0180245e+00
-1.0693899e+00
-1.1025697e+00
-1.1265008e+00
-1.1467305e+00
-1.1628693e+00
-1.1694342e+00
-1.1594792e+00
-1.1290418e+00
-1.0797670e+00
-1.0186312e+00
-9.5581649e-01
-9.0215946e-01
-8.6698735e-01
-8.5664458e-01
-8.7363929e-01
-9.1629217e-01
-9.7896785e-01
-1.0531357e+00
-1.1295277e+00
-1.2008810e+00
-1.2634424e+00
-1.3158945e+00
-1.3567678e+00
-1.3824974e+00
-1.3872908e+00
-1.3648696e+00
-1.3111517e+00
-1.2259919e+00
-1.1125069e+00
-9.7420916e-01
-8.1188528e-01
-6.2290872e-01
-4.0416297e-01
-1.5643138e-01
1.1334967e-01
3.9368546e-01
6.7308000e-01
9.4501241e-01
1.2102396e+00
1.4750192e+00
1.7469886e+00
2.0317626e+00
2.3316904e+00
2.6458075e+00
2.9691831e+00
3.2909159e+00
3.5919605e+00
3.8456668e+00
4.0233090e+00
4.1030394e+00
4.0772852e+00
3.9544643e+00
3.7546007e+00
3.5016160e+00
3.2163020e+00
2.9128489e+00
2.5990901e+00
2.2786105e+00
1.9527789e+00
1.6218659e+00
1.2856263e+00
9.4413000e-01
5.9895499e-01
2.5418248e-01
-8.3535988e-02
-4.0641948e-01
-7.0809449e-01
-9.8533686e-01
-1.2371775e+00
-1.4619584e+00
-1.6553555e+00
-1.8114904e+00
-1.9259246e+00
-1.9980583e+00
-2.0319370e+00
-2.0354785e+00
-2.0183642e+00
-1.9896068e+00
-1.9559151e+00
-1.9211148e+00
-1.8864901e+00
-1.8517136e+00
-1.8156113e+00
-1.7763214e+00
-1.7312622e+00
-1.6776539e+00
-1.6138929e+00
-1.5411888e+00
-1.4643812e+00
-1.3914365e+00
-1.3319646e+00
-1.2954403e+00
-1.2899121e+00
-1.3214306e+00
-1.3932561e+00
-1.5039277e+00
-1.6449966e+00
-1.8003600e+00
-1.9482414e+00
-2.0651393e+00
-2.1301599e+00
-2.1285499e+00
-2.0539559e+00
-1.9090812e+00
-1.7046300e+00
-1.4570391e+00
-1.1855559e+00
-9.0880535e-01
-6.4114668e-01
-3.8977420e-01
-1.5378804e-01
7.3973883e-02
3.0264416e-01
5.3826190e-01
7.8029728e-01
1.0213339e+00
1.2497373e+00
1.4536866e+00
1.6245890e+00
1.7585195e+00
1.8554422e+00
1.9171033e+00
1.9451084e+00
1.9403712e+00
1.9038732e+00
1.8374320e+00
1.7435026e+00
1.6247375e+00
1.4846850e+00
1.3295247e+00
1.1691076e+00
1.0157417e+00
8.8074021e-01
7.7024970e-01
6.8259202e-01
6.0889175e-01
5.3696695e-01
4.5643557e-01
3.6232251e-01
2.5557583e-01
1.4094677e-01
2.4000909e-02
-9.1182547e-02
-2.0297019e-01
-3.1205066e-01
-4.2099024e-01
-5.3350981e-01
-6.5245967e-01
-7.7648591e-01
-8.9766192e-01
-1.0022583e+00
-1.0745944e+00
-1.1026110e+00
-1.0832790e+00
-1.0253818e+00
-9.4778023e-01
-8.7317564e-01
-8.1968470e-01
-7.9433037e-01
-7.9202615e-01
-8.0023750e-01
-8.0600369e-01
-8.0122385e-01
-7.8392647e-01
-7.5603850e-01
-7.2023682e-01
-6.7811800e-01
-6.2960636e-01
-5.7231384e-01
-5.0072471e-01
-4.0634625e-01
-2.7970415e-01
-1.1382973e-01
9.2398829e-02
3.3308750e-01
5.9710438e-01
8.7160511e-01
1.1453168e+00
1.4101682e+00
1.6607752e+00
1.8925435e+00
2.1002915e+00
2.2788087e+00
2.4248619e+00
2.5386160e+00
2.6223433e+00
2.6762250e+00
2.6940854e+00
2.6628942e+00
2.5673186e+00
2.3968715e+00
2.1513749e+00
1.8415700e+00
1.4849036e+00
1.0997431e+00
7.0170962e-01
3.0289526e-01
-8.7786351e-02
-4.6436652e-01
-8.2360876e-01
-1.1644301e+00
-1.4866787e+00
-1.7892388e+00
-2.0681608e+00
-2.3161442e+00
-2.5243065e+00
-2.6857252e+00
-2.7987872e+00
-2.8680248e+00
-2.9014352e+00
-2.9059240e+00
-2.8844166e+00
-2.8369787e+00
-2.7647397e+00
-2.6730087e+00
-2.5708599e+00
-2.4676083e+00
-2.3690260e+00
-2.2757656e+00
-2.1842263e+00
-2.0883313e+00
-1.9806325e+00
-1.8525161e+00
-1.6945432e+00
-1.4979652e+00
-1.2575788e+00
-9.7491143e-01
-6.5974110e-01
-3.2815169e-01
2.7038330e-03
3.2043319e-01
6.2039249e-01
9.0429562e-01
1.1758535e+00
1.4366949e+00
1.6851385e+00
1.9178586e+00
2.1325351e+00
2.3291080e+00
2.5082481e+00
2.6684441e+00
2.8052432e+00
2.9141765e+00
2.9948417e+00
3.0526283e+00
3.0971781e+00
3.1391091e+00
3.1867790e+00
3.2440401e+00
3.3093426e+00
3.3761667e+00
3.4343881e+00
3.4720050e+00
3.4767783e+00
3.4378298e+00
3.3477654e+00
3.2053595e+00
3.0172206e+00
2.7962699e+00
2.5568663e+00
2.3091924e+00
2.0562793e+00
1.7953632e+00
1.5225063e+00
1.2372396e+00
9.4399855e-01
6.4973367e-01
3.6042147e-01
7.9906506e-02
-1.8853564e-01
-4.4067900e-01
-6.7214568e-01
-8.8085195e-01
-1.0685526e+00
-1.2396194e+00
-1.3976643e+00
-1.5425251e+00
-1.6696383e+00
-1.7721569e+00
-1.8450186e+00
-1.8891519e+00
-1.9133137e+00
-1.9320286e+00
-1.9603687e+00
-2.0083678e+00
-2.0785338e+00
-2.1679632e+00
-2.2729121e+00
-2.3920123e+00
-2.5259775e+00
-2.6742184e+00
-2.8305482e+00
-2.9809457e+00
-3.1053307e+00
-3.1825594e+00
-3.1959323e+00
-3.1368860e+00
-3.0060400e+00
-2.8123109e+00
-2.5714155e+00
-2.3039103e+00
-2.0318240e+00
-1.7742562e+00
-1.5440636e+00
-1.3471769e+00
-1.1842576e+00
-1.0533526e+00
-9.5211770e-01
-8.7876911e-01
-8.3182473e-01
-8.0936076e-01
-8.0857608e-01
-8.2581582e-01
-8.5660129e-01
-8.9569418e-01
-9.3778762e-01
-9.7861952e-01
-1.0153176e+00
-1.0452821e+00
-1.0642363e+00
-1.0646653e+00
-1.0355322e+00
-9.6361651e-01
-8.3614989e-01
-6.4388085e-01
-3.8399207e-01
-6.2678293e-02
3.0354348e-01
6.8959271e-01
1.0674844e+00
1.4139359e+00
1.7159173e+00
1.9712799e+00
2.1851347e+00
2.3652374e+00
2.5191311e+00
2.6532790e+00
2.7727086e+00
2.8801410e+00
2.9748994e+00
3.0525284e+00
3.1056556e+00
3.1257601e+00
3.1051962e+00
3.0389191e+00
2.9250470e+00
2.7637632e+00
2.5559143e+00
2.3034713e+00
2.0119823e+00
1.6928250e+00
1.3631477e+00
1.0430162e+00
7.5076219e-01
4.9849300e-01
2.8983659e-01
1.2094192e-01
-1.6027611e-02
-1.2917612e-01
-2.2515392e-01
-3.0960670e-01
-3.8774896e-01
-4.6319811e-01
-5.3564196e-01
-5.9974303e-01
-6.4705778e-01
-6.7039938e-01
-6.6789794e-01
-6.4401730e-01
-6.0725258e-01
-5.6658653e-01
-5.2894730e-01
-4.9886157e-01
-4.8031949e-01
-4.7916070e-01
-5.0330365e-01
-5.6000267e-01
-6.5232655e-01
-7.7762105e-01
-9.2866839e-01
-1.0959970e+00
-1.2691541e+00
-1.4361590e+00
-1.5825137e+00
-1.6918133e+00
-1.7487070e+00
-1.7432762e+00
-1.6747394e+00
-1.5521193e+00
-1.3907969e+00
-1.2063119e+00
-1.0088848e+00
-8.0229969e-01
-5.8781845e-01
-3.6961833e-01
-1.5719347e-01
3.6886706e-02
2.0189195e-01
3.3304104e-01
4.3233141e-01
5.0634493e-01
5.6336564e-01
6.1174864e-01
6.5973339e-01
7.1553063e-01
7.8618653e-01
8.7487507e-01
9.7831997e-01
1.0868140e+00
1.1873990e+00
1.2680573e+00
1.3202112e+00
1.3385047e+00
1.3189091e+00
1.2575117e+00
1.1517238e+00
1.0031515e+00
8.1963894e-01
6.1459125e-01
4.0353050e-01
1.9983627e-01
1.2349530e-02
-1.5429873e-01
-2.9814543e-01
-4.1877516e-01
-5.1710543e-01
-5.9582861e-01
-6.5953340e-01
-7.1343039e-01
-7.6105861e-01
-8.0259007e-01
-8.3476312e-01
-8.5212576e-01
-8.4886116e-01
-8.2089012e-01
-7.6775054e-01
-6.9305809e-01
-6.0289806e-01
-5.0338335e-01
-3.9960806e-01
-2.9672709e-01
-2.0139678e-01
-1.2121262e-01
-6.1742577e-02
-2.3244330e-02
1.7997948e-04
1.7963885e-02
3.8576817e-02
6.6127664e-02
1.0020198e-01
1.3857913e-01
1.8022670e-01
2.2585967e-01
2.7579698e-01
3.2784172e-01
3.7801738e-01
4.2368273e-01
4.6600368e-01
5.0975457e-01
5.6076244e-01
6.2268560e-01
6.9520294e-01
7.7477847e-01
8.5698535e-01
9.3824206e-01
1.0160698e+00
1.0884432e+00
1.1530294e+00
1.2071691e+00
1.2490478e+00
1.2789279e+00
1.2986115e+00
1.3088114e+00
1.3061038e+00
1.2819175e+00
1.2248444e+00
1.1249845e+00
9.7752302e-01
7.8363421e-01
5.4880597e-01
2.8029498e-01
-1.4506621e-02
-3.2852229e-01
-6.5494261e-01
-9.8696298e-01
-1.3175981e+00
-1.6403338e+00
-1.9505666e+00
-2.2463565e+00
-2.5272287e+00
-2.7914220e+00
-3.0332007e+00
-3.2418408e+00
-3.4029780e+00
-3.5017140e+00
-3.5259825e+00
-3.4687832e+00
-3.3289179e+00
-3.1109900e+00
-2.8256028e+00
-2.4894765e+00
-2.1237760e+00
-1.7493441e+00
-1.3801963e+00
-1.0190919e+00
-6.5834334e-01
-2.8545770e-01
1.1004607e-01
5.3248913e-01
9.7975475e-01
1.4452112e+00
1.9193246e+00
2.3896933e+00
2.8402641e+00
3.2518183e+00
3.6050092e+00
3.8848286e+00
4.0841463e+00
4.2048143e+00
4.2559760e+00
4.2501058e+00
4.1985945e+00
4.1093170e+00
3.9871927e+00
3.8364613e+00
3.6623806e+00
3.4710937e+00
3.2684126e+00
3.0591687e+00
2.8476932e+00
2.6382960e+00
2.4343753e+00
2.2362426e+00
2.0391108e+00
1.8329179e+00
1.6049289e+00
1.3443324e+00
1.0463943e+00
7.1389151e-01
3.5543628e-01
-1.7637118e-02
-3.9360969e-01
-7.6110614e-01
-1.1089619e+00
-1.4264401e+00
-1.7048355e+00
-1.9406114e+00
-2.1383400e+00
-2.3107557e+00
-2.4748780e+00
-2.6459389e+00
-2.8323943e+00
-3.0347246e+00
-3.2481783e+00
-3.4667090e+00
-3.6848767e+00
-3.8969563e+00
-4.0951684e+00
-4.2694594e+00
-4.4098407e+00
-4.5101095e+00
-4.5702812e+00
-4.5959601e+00
-4.5952552e+00
-4.5749637e+00
-4.5374674e+00
-4.4795004e+00
-4.3934207e+00
-4.2703707e+00
-4.1033987e+00
-3.8886774e+00
-3.6250908e+00
-3.3143845e+00
-2.9628226e+00
-2.5823275e+00
-2.1886960e+00
-1.7973105e+00
-1.4191369e+00
-1.0594681e+00
-7.1964276e-01
-3.9973871e-01
-1.0000174e-01
1.7946874e-01
4.3976504e-01
6.8359344e-01
9.1387596e-01
1.1304861e+00
1.3274093e+00
1.4936435e+00
1.6186379e+00
1.6990819e+00
1.7423549e+00
1.7641592e+00
1.7819661e+00
1.8087777e+00
1.8510296e+00
1.9108591e+00
1.9897357e+00
2.0904061e+00
2.2163622e+00
2.3697177e+00
2.5486321e+00
2.7453958e+00
2.9463797e+00
3.1343380e+00
3.2920301e+00
3.4054484e+00
3.4658178e+00
3.4707199e+00
3.4248262e+00
3.3398912e+00
3.2329959e+00
3.1224724e+00
3.0225242e+00
2.9390179e+00
2.8686633e+00
2.8018976e+00
2.7276768e+00
2.6373749e+00
2.5259415e+00
2.3910178e+00
2.2324887e+00
2.0538807e+00
1.8642500e+00
1.6778384e+00
1.5101826e+00
1.3721138e+00
1.2649797e+00
1.1801800e+00
1.1033898e+00
1.0206148e+00
9.2245272e-01
8.0453964e-01
6.6458316e-01
4.9913126e-01
3.0400222e-01
7.8811731e-02
-1.6864031e-01
-4.2288524e-01
-6.6690403e-01
-8.9005620e-01
-1.0926988e+00
-1.2846375e+00
-1.4784853e+00
-1.6819062e+00
-1.8927572e+00
-2.0990364e+00
-2.2832070e+00
-2.4284352e+00
-2.5233738e+00
-2.5637516e+00
-2.5517241e+00
-2.4947424e+00
-2.4045479e+00
-2.2956660e+00
-2.1827014e+00
-2.0769405e+00
-1.9837709e+00
-1.9020711e+00
-1.8259118e+00
-1.7480448e+00
-1.6634807e+00
-1.5714165e+00
-1.4751422e+00
-1.3804556e+00
-1.2934867e+00
-1.2191499e+00
-1.1606454e+00
-1.1191990e+00
-1.0932389e+00
-1.0772418e+00
-1.0616062e+00
-1.0349027e+00
-9.8801174e-01
-9.1770792e-01
-8.2718248e-01
-7.2297736e-01
-6.1032478e-01
-4.8982374e-01
-3.5717310e-01
-2.0552272e-01
-2.8399451e-02
1.7865821e-01
4.1801221e-01
6.9034116e-01
9.9442081e-01
1.3259389e+00
1.6761361e+00
2.0316177e+00
2.3761666e+00
2.6942913e+00
2.9750077e+00
3.2136405e+00
3.4105118e+00
