# Supplementary material for: Characterization of the disruption of neural control strategies for dynamic fingertip forces from attractor reconstruction
Source: PLoS One. 2017 Feb 13;12(2):e0172025. doi: 10.1371/journal.pone.0172025 (PMC5305200; doi:10.1371/journal.pone.0172025)
Supplement: S2 File — Zip file containing the code to reproduce the results of our study. (ZIP) [file pone.0172025.s002.zip › PLOS_One_Code/tis_PD/y7_3.dat]

1.3260874e-01
5.1796946e-01
8.7078843e-01
1.1656812e+00
1.3898837e+00
1.5441084e+00
1.6392189e+00
1.6904020e+00
1.7117452e+00
1.7133529e+00
1.7009527e+00
1.6766569e+00
1.6398681e+00
1.5884530e+00
1.5207269e+00
1.4378421e+00
1.3453203e+00
1.2529338e+00
1.1729300e+00
1.1167414e+00
1.0908073e+00
1.0933348e+00
1.1139697e+00
1.1367981e+00
1.1451900e+00
1.1260431e+00
1.0719104e+00
9.8145641e-01
8.5928646e-01
7.1522525e-01
5.6241773e-01
4.1404125e-01
2.7954899e-01
1.6226973e-01
5.9772380e-02
-3.3395139e-02
-1.2239062e-01
-2.0970687e-01
-2.9454226e-01
-3.7418002e-01
-4.4628756e-01
-5.1001899e-01
-5.6518367e-01
-6.1093835e-01
-6.4544391e-01
-6.6639771e-01
-6.7182340e-01
-6.6072132e-01
-6.3314749e-01
-5.8964387e-01
-5.3064669e-01
-4.5672886e-01
-3.7005945e-01
-2.7609682e-01
-1.8334203e-01
-1.0028382e-01
-3.1708888e-02
2.2607739e-02
6.6225480e-02
1.0320496e-01
1.3612996e-01
1.6574657e-01
1.9173847e-01
2.1365579e-01
2.3134248e-01
2.4464871e-01
2.5259037e-01
2.5293172e-01
2.4326886e-01
2.2291794e-01
1.9352302e-01
1.5758639e-01
1.1633053e-01
6.8750623e-02
1.2466487e-02
-5.4352022e-02
-1.3121452e-01
-2.1464119e-01
-2.9893885e-01
-3.7814877e-01
-4.4820195e-01
-5.0799410e-01
-5.5883260e-01
-6.0284808e-01
-6.4135440e-01
-6.7404289e-01
-6.9951573e-01
-7.1641822e-01
-7.2374735e-01
-7.2027079e-01
-7.0420162e-01
-6.7386928e-01
-6.2944158e-01
-5.7464918e-01
-5.1624893e-01
-4.6044783e-01
-4.0890052e-01
-3.5760554e-01
-2.9951312e-01
-2.2921115e-01
-1.4689051e-01
-5.8903598e-02
2.5618201e-02
9.9720825e-02
1.6183003e-01
2.1523526e-01
2.6444840e-01
3.1137445e-01
3.5419753e-01
3.8914708e-01
4.1281933e-01
4.2291317e-01
4.1733322e-01
3.9327227e-01
3.4773272e-01
2.7955492e-01
1.9165312e-01
9.1557104e-02
-1.0867601e-02
-1.0751848e-01
-1.9516715e-01
-2.7532309e-01
-3.5124649e-01
-4.2450720e-01
-4.9310371e-01
-5.5173734e-01
-5.9380944e-01
-6.1397063e-01
-6.0977153e-01
-5.8158598e-01
-5.3115396e-01
-4.6010147e-01
-3.6989799e-01
-2.6338583e-01
-1.4622414e-01
-2.6509530e-02
8.7392858e-02
1.8943333e-01
2.7745406e-01
3.5271846e-01
4.1730172e-01
4.7090938e-01
5.0956240e-01
5.2727487e-01
5.1914378e-01
4.8300133e-01
4.1869171e-01
3.2684828e-01
2.0922569e-01
7.0277615e-02
-8.2040873e-02
-2.3750572e-01
-3.8624419e-01
-5.2111176e-01
-6.3861862e-01
-7.3825350e-01
-8.2083399e-01
-8.8666272e-01
-9.3439824e-01
-9.6165771e-01
-9.6720574e-01
-9.5281731e-01
-9.2288160e-01
-8.8185549e-01
-8.3183330e-01
-7.7248125e-01
-7.0303863e-01
-6.2374100e-01
-5.3474692e-01
-4.3372404e-01
-3.1506561e-01
-1.7233192e-01
-2.5957331e-03
1.9059452e-01
3.9839836e-01
6.1160541e-01
8.2552267e-01
1.0408370e+00
1.2596041e+00
1.4791358e+00
1.6880071e+00
1.8670151e+00
1.9948744e+00
2.0557627e+00
2.0448377e+00
1.9689623e+00
1.8428338e+00
1.6835329e+00
1.5066501e+00
1.3248964e+00
1.1482469e+00
9.8437434e-01
8.3844463e-01
7.1212360e-01
6.0312870e-01
5.0705321e-01
4.2097829e-01
3.4595692e-01
2.8614089e-01
2.4528035e-01
2.2336845e-01
2.1601206e-01
2.1704403e-01
2.2223789e-01
2.3090398e-01
2.4380141e-01
2.5907588e-01
2.7006671e-01
2.6726622e-01
2.4278110e-01
1.9393668e-01
1.2426609e-01
4.1967723e-02
-4.3302988e-02
-1.2382425e-01
-1.9546864e-01
-2.5652149e-01
-3.0487652e-01
-3.3674493e-01
-3.4873380e-01
-3.4138369e-01
-3.2051472e-01
-2.9513820e-01
-2.7381284e-01
-2.6178196e-01
-2.6006285e-01
-2.6654615e-01
-2.7797988e-01
-2.9128022e-01
-3.0382248e-01
-3.1351947e-01
-3.1921064e-01
-3.2123579e-01
-3.2163376e-01
-3.2304467e-01
-3.2628560e-01
-3.2862308e-01
-3.2505787e-01
-3.1240548e-01
-2.9329050e-01
-2.7690024e-01
-2.7558827e-01
-2.9935595e-01
-3.5145669e-01
-4.2728303e-01
-5.1670955e-01
-6.0829259e-01
-6.9284938e-01
-7.6481091e-01
-8.2160078e-01
-8.6217150e-01
-8.8589312e-01
-8.9297635e-01
-8.8632249e-01
-8.7273938e-01
-8.6171853e-01
-8.6208108e-01
-8.7813403e-01
-9.0747720e-01
-9.4242383e-01
-9.7441623e-01
-9.9761947e-01
-1.0088087e+00
-1.0049439e+00
-9.8190946e-01
-9.3589851e-01
-8.6590204e-01
-7.7481156e-01
-6.6804355e-01
-5.5075354e-01
-4.2574357e-01
-2.9349608e-01
-1.5429728e-01
-1.0934203e-02
1.3018181e-01
2.6044520e-01
3.7208777e-01
4.6100618e-01
5.2788935e-01
5.7712896e-01
6.1441425e-01
6.4473969e-01
6.7183776e-01
6.9851273e-01
7.2661117e-01
7.5602032e-01
7.8338340e-01
8.0199854e-01
8.0376863e-01
7.8234824e-01
7.3546298e-01
6.6509502e-01
5.7606719e-01
4.7455711e-01
3.6729052e-01
2.6100574e-01
1.6193389e-01
7.5323039e-02
4.4079085e-03
-5.1241680e-02
-9.6209461e-02
-1.3699204e-01
-1.7818326e-01
-2.1992288e-01
-2.5836184e-01
-2.8855818e-01
-3.0758262e-01
-3.1560798e-01
-3.1446242e-01
-3.0534676e-01
-2.8778563e-01
-2.6018790e-01
-2.2121252e-01
-1.7127488e-01
-1.1363881e-01
-5.4390211e-02
-8.3597872e-04
4.1142473e-02
6.9090982e-02
8.3975606e-02
8.8769907e-02
8.7461125e-02
8.5458261e-02
9.0671079e-02
1.1339116e-01
1.6343908e-01
2.4527388e-01
3.5441010e-01
4.7820478e-01
6.0037078e-01
7.0592073e-01
7.8423359e-01
8.2974851e-01
8.4075224e-01
8.1801809e-01
7.6528699e-01
6.9105384e-01
6.0882705e-01
5.3384192e-01
4.7702924e-01
4.3987191e-01
4.1407773e-01
3.8629776e-01
3.4414141e-01
2.7984405e-01
1.9090687e-01
7.9169049e-02
-5.0144035e-02
-1.8885945e-01
-3.2602967e-01
-4.4823370e-01
-5.4071562e-01
-5.9036868e-01
-5.9016426e-01
-5.4233623e-01
-4.5780473e-01
-3.5216489e-01
-2.4074640e-01
-1.3532069e-01
-4.3823757e-02
2.7982711e-02
7.5983439e-02
9.9649998e-02
1.0420183e-01
1.0021587e-01
1.0017010e-01
1.1351015e-01
1.4306208e-01
1.8515499e-01
2.3312621e-01
2.8138385e-01
3.2725760e-01
3.7005753e-01
4.0913225e-01
4.4295570e-01
4.6928363e-01
4.8528914e-01
4.8754891e-01
4.7232761e-01
4.3599461e-01
3.7568253e-01
2.9103884e-01
1.8670453e-01
7.3283333e-02
-3.4954387e-02
-1.2497323e-01
-1.8982133e-01
-2.3074510e-01
-2.5567825e-01
-2.7509388e-01
-2.9728422e-01
-3.2562658e-01
-3.5943184e-01
-3.9705291e-01
-4.3781130e-01
-4.8085611e-01
-5.2255734e-01
-5.5553114e-01
-5.7074383e-01
-5.6129293e-01
-5.2515610e-01
-4.6536991e-01
-3.8797322e-01
-2.9892941e-01
-2.0165966e-01
-9.7040520e-02
1.3682659e-02
1.2532302e-01
2.2784107e-01
3.0940380e-01
3.6140731e-01
3.8158305e-01
3.7286555e-01
3.3999237e-01
2.8798728e-01
2.2346598e-01
1.5571986e-01
9.5190333e-02
4.9977566e-02
2.2464346e-02
8.2481715e-03
-1.3914158e-03
-1.4917032e-02
-3.7057872e-02
-6.8198766e-02
-1.0613356e-01
-1.4883348e-01
-1.9636099e-01
-2.5020473e-01
-3.1044400e-01
-3.7324145e-01
-4.3086474e-01
-4.7455557e-01
-4.9850903e-01
-5.0207683e-01
-4.8853757e-01
-4.6179866e-01
-4.2400682e-01
-3.7568641e-01
-3.1773551e-01
-2.5345395e-01
-1.8877379e-01
-1.2998136e-01
-8.0331436e-02
-3.8409687e-02
-5.7495250e-05
3.7501880e-02
7.2886772e-02
1.0147384e-01
1.1918638e-01
1.2613316e-01
1.2714798e-01
1.2840289e-01
1.3232387e-01
1.3473378e-01
1.2656687e-01
9.9130771e-02
4.9789945e-02
-1.5272294e-02
-8.3175544e-02
-1.4016167e-01
-1.7708943e-01
-1.9123045e-01
-1.8452407e-01
-1.6099520e-01
-1.2548543e-01
-8.3557052e-02
-4.1077172e-02
-2.7348731e-03
2.9681639e-02
5.7834539e-02
8.5669710e-02
1.1720439e-01
1.5442131e-01
1.9634878e-01
2.3976878e-01
2.8089347e-01
3.1695740e-01
3.4688761e-01
3.7027475e-01
3.8497961e-01
3.8572051e-01
3.6568248e-01
3.2023325e-01
2.4993225e-01
1.6072880e-01
6.1232729e-02
-4.0956270e-02
-1.4124921e-01
-2.3749294e-01
-3.2805118e-01
-4.1064881e-01
-4.8351457e-01
-5.4803936e-01
-6.0966829e-01
-6.7466385e-01
-7.4464327e-01
-8.1342892e-01
-8.6898575e-01
-8.9943569e-01
-8.9924631e-01
-8.7138919e-01
-8.2418505e-01
-7.6541715e-01
-6.9798270e-01
-6.2000800e-01
-5.2882727e-01
-4.2498196e-01
-3.1268524e-01
-1.9694407e-01
-8.0503591e-02
3.6710710e-02
1.5537076e-01
2.7363956e-01
3.8585703e-01
4.8447858e-01
5.6444461e-01
6.2725681e-01
6.8168646e-01
7.4022922e-01
8.1364881e-01
9.0684023e-01
1.0174899e+00
1.1372182e+00
1.2540049e+00
1.3543040e+00
1.4240245e+00
1.4493741e+00
1.4193274e+00
1.3298156e+00
1.1871383e+00
1.0075210e+00
8.1227457e-01
6.2130291e-01
4.4867349e-01
3.0204011e-01
1.8480469e-01
9.8424044e-02
4.2906548e-02
1.5404149e-02
8.7216504e-03
1.1982157e-02
1.3871283e-02
6.5921554e-03
-1.1998176e-02
-3.9376166e-02
-7.1541572e-02
-1.0598207e-01
-1.4273767e-01
-1.8363327e-01
-2.3039980e-01
-2.8276665e-01
-3.3823207e-01
-3.9414061e-01
-4.5012019e-01
-5.0821772e-01
-5.7029093e-01
-6.3465012e-01
-6.9444067e-01
-7.3901423e-01
-7.5744739e-01
-7.4187665e-01
-6.8876110e-01
-5.9796071e-01
-4.7114309e-01
-3.1154170e-01
-1.2554913e-01
7.6168175e-02
2.8060042e-01
4.7635631e-01
6.5597218e-01
8.1464827e-01
9.4698534e-01
1.0448662e+00
1.0986275e+00
1.1010198e+00
1.0511478e+00
9.5576870e-01
8.2737573e-01
6.8015148e-01
5.2583020e-01
3.7179445e-01
2.2233093e-01
8.1523372e-02
-4.4983041e-02
-1.5106480e-01
-2.3333798e-01
-2.9406487e-01
-3.4147959e-01
-3.8685553e-01
-4.3978355e-01
-5.0459256e-01
-5.8012496e-01
-6.6242970e-01
-7.4772366e-01
-8.3336369e-01
-9.1703447e-01
-9.9613191e-01
-1.0686099e+00
-1.1342630e+00
-1.1943532e+00
-1.2492814e+00
-1.2963317e+00
-1.3292807e+00
-1.3397762e+00
-1.3197866e+00
-1.2649126e+00
-1.1775360e+00
-1.0674431e+00
-9.4872732e-01
-8.3444641e-01
-7.3179448e-01
-6.4034372e-01
-5.5434641e-01
-4.6732647e-01
-3.7582858e-01
-2.8044960e-01
-1.8418517e-01
-8.9747623e-02
1.5150005e-03
8.8025637e-02
1.6580022e-01
2.2841396e-01
2.6948247e-01
2.8589960e-01
2.7961697e-01
2.5683244e-01
2.2555118e-01
1.9340611e-01
1.6645377e-01
1.4866834e-01
1.4198087e-01
1.4668765e-01
1.6192390e-01
1.8612506e-01
2.1753245e-01
2.5476863e-01
2.9729820e-01
3.4535265e-01
3.9938504e-01
4.5987264e-01
5.2792300e-01
6.0598346e-01
6.9761563e-01
8.0608974e-01
9.3220599e-01
1.0719482e+00
1.2152418e+00
1.3474724e+00
1.4540118e+00
1.5256001e+00
1.5612172e+00
1.5664902e+00
1.5490800e+00
1.5146097e+00
1.4654076e+00
1.4016141e+00
1.3228220e+00
1.2287818e+00
1.1190085e+00
9.9250984e-01
8.4895527e-01
6.9105661e-01
5.2647278e-01
3.6757106e-01
2.2844373e-01
1.2017937e-01
4.6803784e-02
4.0882880e-03
-1.8394135e-02
-3.3279960e-02
-5.1551353e-02
-8.0748180e-02
-1.2575315e-01
-1.9031914e-01
-2.7693503e-01
-3.8486808e-01
-5.0862169e-01
-6.3893504e-01
-7.6602160e-01
-8.8240149e-01
-9.8308416e-01
-1.0636561e+00
-1.1186581e+00
-1.1420882e+00
-1.1302369e+00
-1.0850229e+00
-1.0148815e+00
-9.3215851e-01
-8.4908678e-01
-7.7490638e-01
-7.1498798e-01
-6.7161935e-01
-6.4546400e-01
-6.3621378e-01
-6.4175303e-01
-6.5680179e-01
-6.7257509e-01
-6.7822893e-01
-6.6385454e-01
-6.2407190e-01
-5.6088244e-01
-4.8418816e-01
-4.0869551e-01
-3.4804249e-01
-3.0972108e-01
-2.9383157e-01
-2.9485977e-01
-3.0364836e-01
-3.0874409e-01
-2.9842036e-01
-2.6394258e-01
-2.0283446e-01
-1.2025511e-01
-2.7319883e-02
6.3245804e-02
1.4211425e-01
2.0636166e-01
2.5874533e-01
3.0386070e-01
3.4414650e-01
3.7869669e-01
4.0497554e-01
4.2112606e-01
4.2702189e-01
4.2358189e-01
4.1064293e-01
3.8512064e-01
3.4208742e-01
2.7897952e-01
1.9960867e-01
1.1448874e-01
3.7108424e-02
-2.1175814e-02
-5.4297814e-02
-6.1307229e-02
-4.4152033e-02
-5.6813690e-03
5.0652072e-02
1.1925999e-01
1.9075627e-01
2.5284322e-01
2.9439947e-01
3.1011143e-01
3.0224135e-01
2.7845184e-01
2.4748902e-01
2.1572142e-01
1.8637988e-01
1.6105809e-01
1.4169725e-01
1.3135075e-01
1.3282578e-01
1.4600601e-01
1.6636726e-01
1.8641840e-01
1.9906026e-01
2.0050145e-01
1.9109071e-01
1.7374258e-01
1.5128230e-01
1.2510892e-01
9.6231128e-02
6.7131402e-02
4.2211949e-02
2.6152378e-02
2.1419526e-02
2.7061796e-02
3.9962075e-02
5.7285116e-02
7.7637256e-02
9.9881807e-02
1.2065692e-01
1.3273228e-01
1.2606600e-01
9.1632228e-02
2.6159215e-02
-6.4608973e-02
-1.6614057e-01
-2.5965269e-01
-3.2893659e-01
-3.6509521e-01
-3.6644977e-01
-3.3509528e-01
-2.7378445e-01
-1.8576438e-01
-7.7308944e-02
4.0158426e-02
1.5136624e-01
2.4164812e-01
3.0163975e-01
3.2946103e-01
3.2942262e-01
3.0850437e-01
2.7309579e-01
2.2765501e-01
1.7511892e-01
1.1787071e-01
5.8192906e-02
-2.0842767e-03
-6.2062131e-02
-1.2137114e-01
-1.7896319e-01
-2.3245791e-01
-2.7887100e-01
-3.1616814e-01
-3.4486474e-01
-3.6913141e-01
-3.9655296e-01
-4.3580105e-01
-4.9273204e-01
-5.6691032e-01
-6.5078802e-01
-7.3220801e-01
-7.9880840e-01
-8.4194200e-01
-8.5831715e-01
-8.4910437e-01
-8.1768804e-01
-7.6766554e-01
-7.0183851e-01
-6.2178123e-01
-5.2752212e-01
-4.1770731e-01
-2.9098415e-01
-1.4860729e-01
3.1415462e-03
1.5284198e-01
2.8711592e-01
3.9579477e-01
4.7623533e-01
5.3420354e-01
5.8060539e-01
6.2591420e-01
6.7556233e-01
7.2856675e-01
7.7936887e-01
8.2113593e-01
8.4838872e-01
8.5786367e-01
8.4828499e-01
8.2042685e-01
7.7763743e-01
7.2581169e-01
6.7220956e-01
6.2325173e-01
5.8186693e-01
5.4597336e-01
5.0991305e-01
4.6850558e-01
4.2095607e-01
3.7169092e-01
3.2721199e-01
2.9125711e-01
2.6248368e-01
2.3662860e-01
2.1061873e-01
1.8470947e-01
1.6123465e-01
1.4135364e-01
1.2248820e-01
9.8958230e-02
6.5898620e-02
2.3393742e-02
-2.2411708e-02
-6.1801030e-02
-8.5979698e-02
-9.1258464e-02
-8.0735991e-02
-6.2808367e-02
-4.8011256e-02
-4.6360113e-02
-6.6213360e-02
-1.1401103e-01
-1.9330821e-01
-3.0250989e-01
-4.3293837e-01
-5.6957502e-01
-6.9496279e-01
-7.9438513e-01
-8.5966738e-01
-8.9002460e-01
-8.9014480e-01
-8.6679082e-01
-8.2565056e-01
-7.7019272e-01
-7.0286910e-01
-6.2687916e-01
-5.4658547e-01
-4.6636979e-01
-3.8885723e-01
-3.1377156e-01
-2.3855775e-01
-1.6046071e-01
-7.8163374e-02
8.1679072e-03
9.7536928e-02
1.8818306e-01
2.7687078e-01
3.5805236e-01
4.2400808e-01
4.6675213e-01
4.8108337e-01
4.6731210e-01
4.3227200e-01
3.8743232e-01
3.4442611e-01
3.1081050e-01
2.8901952e-01
2.7845323e-01
2.7798029e-01
2.8640812e-01
3.0083178e-01
3.1515825e-01
3.2129697e-01
3.1290982e-01
2.8909969e-01
2.5534185e-01
2.2061483e-01
1.9207279e-01
1.7065474e-01
1.5081556e-01
1.2468283e-01
8.7624122e-02
4.1289521e-02
-7.6614632e-03
-5.1845128e-02
-8.7379352e-02
-1.1520873e-01
-1.3858588e-01
-1.5845605e-01
-1.7048618e-01
-1.6665088e-01
-1.4039230e-01
-9.1313480e-02
-2.6320953e-02
4.2815587e-02
1.0344334e-01
1.4518024e-01
1.6101371e-01
1.4706810e-01
1.0296775e-01
3.3554141e-02
-4.9932055e-02
-1.3180011e-01
-1.9701159e-01
-2.3651826e-01
-2.4961599e-01
-2.4228288e-01
-2.2300808e-01
-1.9861295e-01
-1.7210547e-01
-1.4351409e-01
-1.1265694e-01
-8.1078029e-02
-5.1352521e-02
-2.4606655e-02
1.5063183e-03
3.2284321e-02
7.2325708e-02
1.2109351e-01
1.7146774e-01
2.1256363e-01
2.3443461e-01
2.3128238e-01
2.0175040e-01
1.4757085e-01
7.2689075e-02
-1.6518445e-02
-1.1076787e-01
-1.9816003e-01
-2.6640997e-01
-3.0747982e-01
-3.2239796e-01
-3.2232688e-01
-3.2412298e-01
-3.4275208e-01
-3.8496880e-01
-4.4739186e-01
-5.1925523e-01
-5.8770015e-01
-6.4253895e-01
-6.7822131e-01
-6.9293936e-01
-6.8704213e-01
-6.6285998e-01
-6.2551847e-01
-5.8257813e-01
-5.4139283e-01
-5.0538516e-01
-4.7185302e-01
-4.3345640e-01
-3.8297487e-01
-3.1798241e-01
-2.4199777e-01
-1.6174495e-01
-8.2783978e-02
-5.9321785e-03
7.3819558e-02
1.6483479e-01
2.7339363e-01
3.9833828e-01
5.2963273e-01
6.5208996e-01
7.5150901e-01
8.1899010e-01
8.5151821e-01
8.5025598e-01
8.1910217e-01
7.6450822e-01
6.9558537e-01
6.2297368e-01
5.5579758e-01
4.9808822e-01
4.4770490e-01
3.9929305e-01
3.4919037e-01
2.9862203e-01
2.5314247e-01
2.1881189e-01
1.9746543e-01
1.8419920e-01
1.6913831e-01
1.4264616e-01
1.0044485e-01
4.5191973e-02
-1.5980794e-02
-7.5284075e-02
-1.2645442e-01
-1.6481440e-01
-1.8668539e-01
-1.8947584e-01
-1.7272453e-01
-1.3916608e-01
-9.4299198e-02
-4.4240087e-02
6.4177182e-03
5.4958006e-02
9.8940200e-02
1.3399968e-01
1.5313957e-01
1.4886931e-01
1.1709924e-01
5.9851018e-02
-1.4966347e-02
-9.5976841e-02
-1.7158562e-01
-2.3321218e-01
-2.7738204e-01
-3.0534884e-01
-3.2020077e-01
-3.2333223e-01
-3.1277710e-01
-2.8439038e-01
-2.3465072e-01
-1.6308415e-01
-7.3188797e-02
2.8174007e-02
1.3227462e-01
2.3000317e-01
3.1313408e-01
3.7593469e-01
4.1703246e-01
4.4017556e-01
4.5264980e-01
4.6172788e-01
4.7105238e-01
4.7910339e-01
4.8072113e-01
4.7075292e-01
4.4747242e-01
4.1345865e-01
3.7336757e-01
3.3046533e-01
2.8483547e-01
2.3457761e-01
1.7855165e-01
1.1824032e-01
5.7592175e-02
1.2433420e-03
-4.7437114e-02
-8.6677577e-02
-1.1462404e-01
-1.2737118e-01
-1.1881668e-01
-8.3199328e-02
-1.9427083e-02
6.5380436e-02
1.5594917e-01
2.3328098e-01
2.8129698e-01
2.9170569e-01
2.6409796e-01
2.0223069e-01
1.1064208e-01
-5.5919470e-03
-1.3888004e-01
-2.7761574e-01
-4.0711776e-01
-5.1315404e-01
-5.8620307e-01
-6.2383979e-01
-6.2975690e-01
-6.1002848e-01
-5.6936732e-01
-5.1065605e-01
-4.3821237e-01
-3.6122718e-01
-2.9329496e-01
-2.4764971e-01
-2.3139584e-01
-2.4249301e-01
-2.7112655e-01
-3.0421819e-01
-3.3004220e-01
-3.4064149e-01
-3.3200333e-01
-3.0330686e-01
-2.5644286e-01
-1.9620145e-01
-1.3037824e-01
-6.8571208e-02
-1.9521598e-02
1.1715879e-02
2.5101277e-02
2.4438090e-02
1.4353562e-02
-2.3058056e-03
-2.4876802e-02
-5.3492348e-02
-8.7645031e-02
-1.2592878e-01
-1.6681225e-01
-2.0919318e-01
-2.5156652e-01
-2.9011087e-01
-3.1748817e-01
-3.2395586e-01
-3.0080218e-01
-2.4470910e-01
-1.6088629e-01
-6.2878780e-02
3.1460659e-02
1.0598926e-01
1.5121595e-01
1.6574130e-01
1.5388487e-01
1.2171331e-01
7.4599199e-02
1.7650146e-02
-4.2306578e-02
-9.5604814e-02
-1.3128849e-01
-1.4121733e-01
-1.2404860e-01
-8.5888686e-02
-3.7242680e-02
1.1232508e-02
5.1559043e-02
7.8900863e-02
9.0602247e-02
8.5621790e-02
6.5108313e-02
3.3296893e-02
-2.4729455e-03
-3.3504804e-02
-5.3219162e-02
-6.0341240e-02
-5.9061364e-02
-5.5882997e-02
-5.5665658e-02
-5.9377999e-02
-6.4380214e-02
-6.6460010e-02
-6.1942216e-02
-4.8664136e-02
-2.5952796e-02
5.6395596e-03
4.4348258e-02
8.6905699e-02
1.2840687e-01
1.6296543e-01
1.8530689e-01
1.9282098e-01
1.8691814e-01
1.7230208e-01
1.5435410e-01
1.3676402e-01
1.2103357e-01
1.0773354e-01
9.8641240e-02
9.8349534e-02
1.1360867e-01
1.5030274e-01
2.1033592e-01
2.9060753e-01
3.8416975e-01
4.8227273e-01
5.7580103e-01
6.5542240e-01
