# Supplementary material for: Characterization of the disruption of neural control strategies for dynamic fingertip forces from attractor reconstruction
Source: PLoS One. 2017 Feb 13;12(2):e0172025. doi: 10.1371/journal.pone.0172025 (PMC5305200; doi:10.1371/journal.pone.0172025)
Supplement: S2 File — Zip file containing the code to reproduce the results of our study. (ZIP) [file pone.0172025.s002.zip › PLOS_One_Code/tis_PD/y8_1.dat]

2.1825423e+00
2.3182212e+00
2.4670931e+00
2.6362190e+00
2.8285007e+00
3.0406880e+00
3.2623690e+00
3.4767092e+00
3.6634767e+00
3.8033958e+00
3.8811934e+00
3.8858781e+00
3.8100445e+00
3.6507789e+00
3.4123318e+00
3.1082356e+00
2.7597586e+00
2.3895472e+00
2.0137135e+00
1.6379427e+00
1.2600077e+00
8.7613687e-01
4.8727804e-01
1.0259824e-01
-2.6171537e-01
-5.8874924e-01
-8.6871712e-01
-1.1030488e+00
-1.3028031e+00
-1.4839658e+00
-1.6636117e+00
-1.8589904e+00
-2.0879204e+00
-2.3669330e+00
-2.7056886e+00
-3.0999914e+00
-3.5277844e+00
-3.9515532e+00
-4.3272487e+00
-4.6162657e+00
-4.7953456e+00
-4.8602241e+00
-4.8220755e+00
-4.6999292e+00
-4.5143693e+00
-4.2854509e+00
-4.0328958e+00
-3.7746631e+00
-3.5228480e+00
-3.2800950e+00
-3.0403056e+00
-2.7935559e+00
-2.5316897e+00
-2.2513930e+00
-1.9541089e+00
-1.6442524e+00
-1.3273319e+00
-1.0089764e+00
-6.9567644e-01
-3.9639076e-01
-1.2220643e-01
1.1681538e-01
3.1489325e-01
4.7129314e-01
5.8872890e-01
6.7100805e-01
7.2147853e-01
7.4340746e-01
7.4264999e-01
7.3109062e-01
7.2752392e-01
7.5397934e-01
8.2927485e-01
9.6326960e-01
1.1541304e+00
1.3895706e+00
1.6513797e+00
1.9201402e+00
2.1771695e+00
2.4044980e+00
2.5857222e+00
2.7085480e+00
2.7679915e+00
2.7687016e+00
2.7242393e+00
2.6523886e+00
2.5687689e+00
2.4820495e+00
2.3922036e+00
2.2915270e+00
2.1676681e+00
2.0078288e+00
1.8031351e+00
1.5519067e+00
1.2605384e+00
9.4176089e-01
6.1147061e-01
2.8527126e-01
-2.4806464e-02
-3.1269457e-01
-5.7904519e-01
-8.2984205e-01
-1.0721295e+00
-1.3078063e+00
-1.5296792e+00
-1.7234403e+00
-1.8741012e+00
-1.9717514e+00
-2.0130606e+00
-1.9994239e+00
-1.9354849e+00
-1.8299827e+00
-1.6967831e+00
-1.5533777e+00
-1.4171058e+00
-1.3009569e+00
-1.2106811e+00
-1.1449928e+00
-1.0989247e+00
-1.0672155e+00
-1.0448841e+00
-1.0258188e+00
-1.0019205e+00
-9.6392028e-01
-9.0349211e-01
-8.1584293e-01
-7.0180382e-01
-5.6821189e-01
-4.2547785e-01
-2.8288043e-01
-1.4498581e-01
-1.2481115e-02
1.1427966e-01
2.3411951e-01
3.4786365e-01
4.6168508e-01
5.8743138e-01
7.3940509e-01
9.2901310e-01
1.1592311e+00
1.4211089e+00
1.6945334e+00
1.9539352e+00
2.1764665e+00
2.3483455e+00
2.4668081e+00
2.5381527e+00
2.5737308e+00
2.5855272e+00
2.5824226e+00
2.5677869e+00
2.5387173e+00
2.4869896e+00
2.4015816e+00
2.2723888e+00
2.0944400e+00
1.8714981e+00
1.6174324e+00
1.3535904e+00
1.1018323e+00
8.7599487e-01
6.7633533e-01
4.8966301e-01
2.9462319e-01
6.9885140e-02
-1.9731291e-01
-5.0491808e-01
-8.3468717e-01
-1.1567412e+00
-1.4380337e+00
-1.6509827e+00
-1.7799242e+00
-1.8245053e+00
-1.7987822e+00
-1.7258026e+00
-1.6303603e+00
-1.5333583e+00
-1.4491197e+00
-1.3851548e+00
-1.3434272e+00
-1.3222571e+00
-1.3181925e+00
-1.3274102e+00
-1.3464382e+00
-1.3721859e+00
-1.4014255e+00
-1.4299805e+00
-1.4519501e+00
-1.4593180e+00
-1.4422647e+00
-1.3903895e+00
-1.2948442e+00
-1.1510653e+00
-9.6137008e-01
-7.3616857e-01
-4.9238678e-01
-2.4909579e-01
-2.3007155e-02
1.7334567e-01
3.3138442e-01
4.4661469e-01
5.1927449e-01
5.5410749e-01
5.5892582e-01
5.4268832e-01
5.1377969e-01
4.7883398e-01
4.4219739e-01
4.0597037e-01
3.7048866e-01
3.3507734e-01
2.9891469e-01
2.6185708e-01
2.2508882e-01
1.9147116e-01
1.6547871e-01
1.5264241e-01
1.5848366e-01
1.8703894e-01
2.3924705e-01
3.1169838e-01
3.9650837e-01
4.8295957e-01
5.6024975e-01
6.1929377e-01
6.5270180e-01
6.5426089e-01
6.1904798e-01
5.4462838e-01
4.3381009e-01
2.9709774e-01
1.5103711e-01
1.2088296e-02
-1.0962711e-01
-2.1246734e-01
-3.0045708e-01
-3.7796520e-01
-4.4603873e-01
-5.0284692e-01
-5.4670996e-01
-5.7851514e-01
-6.0170906e-01
-6.1981996e-01
-6.3324119e-01
-6.3842536e-01
-6.3101959e-01
-6.1056082e-01
-5.8271295e-01
-5.5681225e-01
-5.3981219e-01
-5.3109269e-01
-5.2260182e-01
-5.0387871e-01
-4.6772710e-01
-4.1382097e-01
-3.4933604e-01
-2.8554504e-01
-2.3145247e-01
-1.8888962e-01
-1.5271952e-01
-1.1528207e-01
-7.0859359e-02
-1.7148288e-02
4.5448620e-02
1.1442758e-01
1.8500815e-01
2.5011381e-01
3.0187665e-01
3.3564670e-01
3.5549747e-01
3.7702166e-01
4.2305509e-01
5.1322903e-01
6.5366663e-01
8.3301746e-01
1.0264746e+00
1.2045284e+00
1.3412687e+00
1.4190784e+00
1.4298209e+00
1.3740903e+00
1.2598193e+00
1.1007842e+00
9.1478624e-01
7.2099129e-01
5.3691341e-01
3.7672219e-01
2.5128701e-01
1.6815386e-01
1.3028141e-01
1.3426994e-01
1.6889513e-01
2.1447651e-01
2.4480320e-01
2.3362854e-01
1.6437448e-01
3.7668079e-02
-1.2834181e-01
-3.0555463e-01
-4.6726509e-01
-5.9729660e-01
-6.9300213e-01
-7.6194387e-01
-8.1524024e-01
-8.6216022e-01
-9.0873735e-01
-9.5916731e-01
-1.0171362e+00
-1.0857489e+00
-1.1663092e+00
-1.2566850e+00
-1.3501178e+00
-1.4354651e+00
-1.4995789e+00
-1.5310072e+00
-1.5225773e+00
-1.4717132e+00
-1.3804316e+00
-1.2565209e+00
-1.1138945e+00
-9.6967276e-01
-8.3865454e-01
-7.2755798e-01
-6.3138000e-01
-5.3433196e-01
-4.1605556e-01
-2.6010929e-01
-6.0151541e-02
1.7905850e-01
4.4564836e-01
7.2602730e-01
1.0069855e+00
1.2735349e+00
1.5066512e+00
1.6854367e+00
1.7939950e+00
1.8290586e+00
1.8030154e+00
1.7400398e+00
1.6683680e+00
1.6133912e+00
1.5935276e+00
1.6184012e+00
1.6884242e+00
1.7952221e+00
1.9228035e+00
2.0498420e+00
2.1538199e+00
2.2174121e+00
2.2351837e+00
2.2161398e+00
2.1795687e+00
2.1469060e+00
2.1342802e+00
2.1479121e+00
2.1822573e+00
2.2203714e+00
2.2362046e+00
2.1986892e+00
2.0774617e+00
1.8497544e+00
1.5073552e+00
1.0615951e+00
5.4353749e-01
-2.3798398e-03
-5.2911762e-01
-9.9701946e-01
-1.3796326e+00
-1.6656152e+00
-1.8578810e+00
-1.9709580e+00
-2.0279911e+00
-2.0577446e+00
-2.0899008e+00
-2.1478114e+00
-2.2413214e+00
-2.3637576e+00
-2.4954317e+00
-2.6128378e+00
-2.6991124e+00
-2.7498487e+00
-2.7716371e+00
-2.7757402e+00
-2.7712241e+00
-2.7611381e+00
-2.7435390e+00
-2.7155336e+00
-2.6760711e+00
-2.6253779e+00
-2.5622095e+00
-2.4814573e+00
-2.3748449e+00
-2.2353200e+00
-2.0620360e+00
-1.8624812e+00
-1.6513667e+00
-1.4474173e+00
-1.2689223e+00
-1.1291388e+00
-1.0327023e+00
-9.7404796e-01
-9.3922200e-01
-9.1096849e-01
-8.7390139e-01
-8.1681069e-01
-7.3265880e-01
-6.1825573e-01
-4.7384329e-01
-3.0135522e-01
-1.0128887e-01
1.2918975e-01
3.9427324e-01
6.9485309e-01
1.0246570e+00
1.3691620e+00
1.7079279e+00
2.0199543e+00
2.2887460e+00
2.5035110e+00
2.6577814e+00
2.7491394e+00
2.7802394e+00
2.7588979e+00
2.6965880e+00
2.6062710e+00
2.5004570e+00
2.3898935e+00
2.2829260e+00
2.1853665e+00
2.1006144e+00
2.0297879e+00
1.9717058e+00
1.9226850e+00
1.8762531e+00
1.8229992e+00
1.7508549e+00
1.6460897e+00
1.4951833e+00
1.2874775e+00
1.0180971e+00
6.9007383e-01
3.1451983e-01
-9.0715293e-02
-5.0184111e-01
-8.8957199e-01
-1.2226117e+00
-1.4747466e+00
-1.6306780e+00
-1.6862626e+00
-1.6448289e+00
-1.5153307e+00
-1.3152424e+00
-1.0742577e+00
-8.3215304e-01
-6.2859331e-01
-4.8970371e-01
-4.1967111e-01
-4.0257622e-01
-4.1283649e-01
-4.2760304e-01
-4.3446562e-01
-4.3162983e-01
-4.2247183e-01
-4.0982436e-01
-3.9472124e-01
-3.7911343e-01
-3.6745014e-01
-3.6373407e-01
-3.6641981e-01
-3.6587675e-01
-3.4691438e-01
-2.9603493e-01
-2.1014910e-01
-1.0100784e-01
8.3898694e-03
9.3329721e-02
1.3712559e-01
1.3607959e-01
9.8233387e-02
3.8466056e-02
-2.6443698e-02
-8.1107462e-02
-1.1327883e-01
-1.1464726e-01
-8.1171414e-02
-1.3224440e-02
8.4499934e-02
2.0374341e-01
3.3451149e-01
4.6717542e-01
5.9275373e-01
7.0093544e-01
7.7885863e-01
8.1354754e-01
7.9722935e-01
7.3246246e-01
6.3389607e-01
5.2446042e-01
4.2710404e-01
3.5665831e-01
3.1588455e-01
2.9677314e-01
2.8609203e-01
2.7253554e-01
2.5150825e-01
2.2521526e-01
1.9956211e-01
1.8085352e-01
1.7371322e-01
1.8012654e-01
1.9919162e-01
2.2727976e-01
2.5844121e-01
2.8501985e-01
2.9852646e-01
2.9084010e-01
2.5574176e-01
1.9062695e-01
9.8000333e-02
-1.3948025e-02
-1.3270870e-01
-2.4550066e-01
-3.4464869e-01
-4.3072725e-01
-5.1159479e-01
-5.9878085e-01
-7.0258599e-01
-8.2664526e-01
-9.6391417e-01
-1.0956048e+00
-1.1941784e+00
-1.2321335e+00
-1.1947474e+00
-1.0893646e+00
-9.4433484e-01
-7.9740994e-01
-6.8076345e-01
-6.1225571e-01
-5.9676225e-01
-6.3189156e-01
-7.1002436e-01
-8.1605666e-01
-9.2651943e-01
-1.0133348e+00
-1.0505758e+00
-1.0208888e+00
-9.1910578e-01
-7.5289950e-01
-5.4076014e-01
-3.0621863e-01
-6.9978139e-02
1.5432525e-01
3.5817810e-01
5.3446684e-01
6.7685863e-01
7.8178214e-01
8.4989170e-01
8.8580723e-01
8.9679770e-01
8.9123798e-01
8.7730364e-01
8.6207904e-01
8.5105554e-01
8.4788983e-01
8.5426803e-01
8.6976035e-01
8.9163458e-01
9.1469850e-01
9.3133645e-01
9.3196600e-01
9.0613813e-01
8.4441320e-01
7.4094705e-01
5.9641207e-01
4.2047612e-01
2.3261349e-01
5.9601538e-02
-7.1668170e-02
-1.4465395e-01
-1.6072526e-01
-1.3721629e-01
-9.6820384e-02
-5.6628253e-02
-2.4098777e-02
-1.2283260e-04
1.5894715e-02
2.2828339e-02
1.6870083e-02
-6.9220469e-03
-5.0426519e-02
-1.0907203e-01
-1.7405837e-01
-2.4000999e-01
-3.1116110e-01
-3.9869955e-01
-5.1000174e-01
-6.3862484e-01
-7.6351303e-01
-8.5860024e-01
-9.0606122e-01
-9.0350791e-01
-8.6085601e-01
-7.9186693e-01
-7.0829577e-01
-6.1896056e-01
-5.3055354e-01
-4.4738327e-01
-3.7058214e-01
-2.9844548e-01
-2.2730941e-01
-1.5185164e-01
-6.6601585e-02
3.0129352e-02
1.3332629e-01
2.3287647e-01
3.1815046e-01
3.8175468e-01
4.2089516e-01
4.3693739e-01
4.3409469e-01
4.1791478e-01
3.9397831e-01
3.6700508e-01
3.4040209e-01
3.1618653e-01
2.9516841e-01
2.7727040e-01
2.6188109e-01
2.4816865e-01
2.3531546e-01
2.2266192e-01
2.0976825e-01
1.9641382e-01
1.8255759e-01
1.6828105e-01
1.5373045e-01
1.3906864e-01
1.2444153e-01
1.0995952e-01
9.5691493e-02
8.1667719e-02
6.7887839e-02
5.4330789e-02
4.0964611e-02
2.7755101e-02
1.4673072e-02
1.7004439e-03
-1.1164621e-02
-2.3903637e-02
-3.6475456e-02
-4.8816964e-02
-6.0848502e-02
-7.2485671e-02
-8.3658480e-02
-9.4337216e-02
-1.0456212e-01
-1.1447089e-01
-1.2431523e-01
-1.3445502e-01
-1.4531879e-01
-1.5732127e-01
-1.7073584e-01
-1.8553079e-01
-2.0119337e-01
-2.1658274e-01
-2.2986829e-01
-2.3861725e-01
-2.4008900e-01
-2.3176542e-01
-2.1209117e-01
-1.8131441e-01
-1.4220954e-01
-1.0034424e-01
-6.3441566e-02
-3.9312245e-02
-3.2200442e-02
-3.8976189e-02
-4.8263468e-02
-4.4213998e-02
-1.2921420e-02
5.2060097e-02
1.4724425e-01
2.6029717e-01
3.7360253e-01
4.6799400e-01
5.2565659e-01
5.3347685e-01
4.8751788e-01
3.9697676e-01
2.8468635e-01
1.8182159e-01
1.1785650e-01
1.1043805e-01
1.5955780e-01
2.4771897e-01
3.4604467e-01
4.2452255e-01
4.6190348e-01
4.5050073e-01
3.9478277e-01
3.0608091e-01
1.9676494e-01
7.7139544e-02
-4.3988285e-02
-1.5782596e-01
-2.5609124e-01
-3.3296597e-01
-3.8637681e-01
-4.1783323e-01
-4.3135221e-01
-4.3212597e-01
-4.2534323e-01
-4.1536675e-01
-4.0531523e-01
-3.9699904e-01
-3.9111013e-01
-3.8755451e-01
-3.8582762e-01
-3.8535574e-01
-3.8575161e-01
-3.8695446e-01
-3.8924129e-01
-3.9310997e-01
-3.9904740e-01
-4.0721083e-01
-4.1706978e-01
-4.2707791e-01
-4.3446521e-01
-4.3525234e-01
-4.2457988e-01
-3.9740264e-01
-3.4951037e-01
-2.7869511e-01
-1.8569019e-01
-7.4269976e-02
4.9974580e-02
1.8138776e-01
3.1441256e-01
4.4173301e-01
5.5348807e-01
6.4027411e-01
6.9798101e-01
7.3041333e-01
7.4844519e-01
7.6646040e-01
7.9657925e-01
8.4293679e-01
9.0016909e-01
9.5767336e-01
1.0063641e+00
1.0420624e+00
1.0623452e+00
1.0608653e+00
1.0264519e+00
9.4873320e-01
8.2522952e-01
6.6447651e-01
4.8385959e-01
3.0419554e-01
1.4348221e-01
1.1644189e-02
-9.1523688e-02
-1.7360870e-01
-2.4358735e-01
-3.0690962e-01
-3.6458803e-01
-4.1521979e-01
-4.5722012e-01
-4.8997842e-01
-5.1408235e-01
-5.3103243e-01
-5.4276110e-01
-5.5116535e-01
-5.5777294e-01
-5.6359130e-01
-5.6913825e-01
-5.7462069e-01
-5.8020659e-01
-5.8632304e-01
-5.9390470e-01
-6.0451370e-01
-6.2025571e-01
-6.4343278e-01
-6.7590811e-01
-7.1821441e-01
-7.6851699e-01
-8.2163675e-01
-8.6843000e-01
-8.9588299e-01
-8.8827165e-01
-8.2961945e-01
-7.0742044e-01
-5.1715862e-01
-2.6655639e-01
2.2227759e-02
3.1458242e-01
5.7044819e-01
7.5411523e-01
8.4267842e-01
8.3052147e-01
7.2987147e-01
5.6836590e-01
3.8388369e-01
2.1632945e-01
9.7316677e-02
4.1490758e-02
4.3752960e-02
8.3279395e-02
1.3201685e-01
1.6438842e-01
1.6457244e-01
1.2861518e-01
6.1957147e-02
-2.4282573e-02
-1.1604324e-01
-1.9847468e-01
-2.5811050e-01
-2.8534585e-01
-2.7778530e-01
-2.4287318e-01
-1.9635831e-01
-1.5624137e-01
-1.3540918e-01
-1.3603765e-01
-1.4850047e-01
-1.5652479e-01
-1.4591901e-01
-1.1123460e-01
-5.6981727e-02
5.9325432e-03
6.5408243e-02
1.1204392e-01
1.4075929e-01
1.5069456e-01
1.4418675e-01
1.2543466e-01
9.9256205e-02
7.0151072e-02
4.1731351e-02
1.6482392e-02
-4.2343445e-03
-2.0033741e-02
-3.1291030e-02
-3.8894959e-02
-4.3962673e-02
-4.7466338e-02
-4.9687372e-02
-4.9390234e-02
-4.2590636e-02
-2.1154008e-02
2.7057726e-02
1.1373082e-01
2.4183085e-01
3.9967372e-01
5.6349409e-01
7.0778756e-01
8.1646428e-01
8.8751884e-01
9.2909591e-01
9.5137652e-01
9.6061646e-01
9.5787926e-01
9.4091192e-01
9.0625349e-01
8.4962789e-01
7.6591385e-01
6.5166175e-01
5.0940586e-01
3.4963993e-01
1.8904905e-01
4.6744354e-02
-6.1070712e-02
-1.2757373e-01
-1.5887969e-01
-1.7067077e-01
-1.7922928e-01
-1.9244234e-01
-2.0650282e-01
-2.1049279e-01
-1.9527500e-01
-1.6002056e-01
-1.1265262e-01
-6.5671396e-02
-3.0949358e-02
-1.6599277e-02
-2.7496795e-02
-6.7726838e-02
-1.4115749e-01
-2.4894068e-01
-3.8615170e-01
-5.4016271e-01
-6.9218823e-01
-8.2182882e-01
-9.1268592e-01
-9.5670412e-01
-9.5542310e-01
-9.1744666e-01
-8.5438412e-01
-7.7893867e-01
-7.0495974e-01
-6.4592599e-01
-6.1123981e-01
-6.0316551e-01
-6.1586139e-01
-6.3628211e-01
-6.4736626e-01
-6.3335282e-01
-5.8522125e-01
-5.0338259e-01
-3.9564406e-01
-2.7194986e-01
-1.4048930e-01
-7.5561080e-03
1.2124833e-01
2.4136809e-01
3.5068947e-01
4.4990199e-01
5.4118736e-01
6.2602010e-01
7.0313428e-01
7.6760826e-01
8.1191854e-01
8.2930854e-01
8.1811632e-01
7.8393866e-01
7.3775167e-01
6.9163885e-01
6.5507098e-01
6.3301763e-01
6.2562343e-01
6.2888049e-01
6.3586539e-01
6.3825355e-01
6.2792998e-01
5.9854982e-01
5.4684969e-01
4.7337256e-01
3.8206437e-01
2.7834403e-01
1.6654082e-01
4.8918997e-02
-7.2794163e-02
-1.9486338e-01
-3.0954160e-01
-4.0481261e-01
-4.6743623e-01
-4.8843228e-01
-4.6683402e-01
-4.0908481e-01
-3.2597151e-01
-2.3043653e-01
-1.3729327e-01
-6.2902686e-02
-2.2346916e-02
-2.4727767e-02
-6.9721473e-02
-1.4696723e-01
-2.3839695e-01
-3.2404571e-01
-3.8991596e-01
-4.3318393e-01
-4.6077432e-01
-4.8213959e-01
-5.0184534e-01
-5.1777064e-01
-5.2526678e-01
-5.2219180e-01
-5.1004832e-01
-4.9094586e-01
-4.6382191e-01
-4.2362634e-01
-3.6476721e-01
-2.8692797e-01
-1.9890759e-01
-1.1632839e-01
-5.3095111e-02
-1.2525243e-02
1.3971091e-02
3.9512186e-02
7.3126148e-02
1.1683931e-01
1.6773871e-01
2.2050135e-01
2.6864141e-01
3.0508640e-01
3.2232350e-01
3.1267912e-01
2.6953157e-01
1.8925903e-01
7.3790815e-02
-6.6750973e-02
-2.1414657e-01
-3.4733471e-01
-4.5052828e-01
-5.1851088e-01
-5.5521585e-01
-5.6675596e-01
-5.5468315e-01
-5.1527803e-01
-4.4498073e-01
-3.4639994e-01
-2.2938876e-01
-1.0631500e-01
1.4284659e-02
1.2976984e-01
2.3920384e-01
3.3743267e-01
4.1382215e-01
4.5696337e-01
4.6112620e-01
4.2996578e-01
3.7567919e-01
3.1369749e-01
2.5492226e-01
2.0031036e-01
1.4247478e-01
7.3575148e-02
-6.5978078e-03
-8.8106504e-02
-1.5479576e-01
-1.9063901e-01
-1.8367964e-01
-1.2638944e-01
-1.4746944e-02
1.5099477e-01
3.6260246e-01
6.0002538e-01
8.3272663e-01
1.0277367e+00
1.1597115e+00
1.2166656e+00
1.1992308e+00
1.1163538e+00
9.8143899e-01
8.1057464e-01
6.2218512e-01
4.3645601e-01
2.7283386e-01
1.4560503e-01
6.0632496e-02
1.6549331e-02
9.1109360e-03
3.4037641e-02
8.6057196e-02
1.5573266e-01
2.2718585e-01
2.7935329e-01
2.9127820e-01
2.4962801e-01
1.5524505e-01
2.4727459e-02
-1.1521020e-01
-2.3801521e-01
-3.2655496e-01
-3.7734258e-01
-3.9902559e-01
-4.0642140e-01
-4.1293538e-01
-4.2542413e-01
-4.4385609e-01
-4.6423875e-01
-4.8177101e-01
-4.9274519e-01
-4.9526702e-01
-4.8921591e-01
-4.7580253e-01
-4.5699188e-01
-4.3496610e-01
-4.1171736e-01
-3.8879623e-01
-3.6719908e-01
-3.4735785e-01
-3.2919357e-01
-3.1220434e-01
-2.9557423e-01
-2.7830414e-01
-2.5937585e-01
-2.3796139e-01
-2.1368017e-01
-1.8688586e-01
-1.5893735e-01
-1.3237736e-01
-1.1091915e-01
-9.9136171e-02
-1.0177501e-01
-1.2267992e-01
-1.6343514e-01
-2.2199752e-01
-2.9179395e-01
-3.6196776e-01
-4.1963689e-01
-4.5455481e-01
-4.6426236e-01
-4.5539615e-01
-4.3889679e-01
-4.2235567e-01
-4.0483864e-01
-3.7711246e-01
-3.2726656e-01
-2.4878025e-01
-1.4564817e-01
-3.1244126e-02
7.6928907e-02
1.6238432e-01
2.1286623e-01
2.2202638e-01
1.9028466e-01
1.2521543e-01
4.1353032e-02
-4.1130653e-02
-9.9774412e-02
-1.1571354e-01
-8.0293283e-02
1.9469592e-03
1.1641442e-01
2.4500674e-01
3.7152647e-01
4.8408255e-01
5.7506687e-01
6.3987005e-01
6.7535925e-01
6.7889735e-01
6.4836967e-01
5.8332508e-01
4.8694716e-01
3.6816330e-01
2.4280303e-01
1.3237591e-01
5.9388366e-02
4.0369227e-02
8.0246363e-02
1.7039598e-01
2.8980023e-01
4.0934557e-01
4.9979560e-01
5.4081606e-01
5.2670412e-01
4.6647790e-01
3.7835756e-01
2.8097580e-01
1.8602724e-01
9.6723884e-02
1.2811377e-02
-6.1727480e-02
-1.1498673e-01
-1.3121720e-01
-9.8802219e-02
-1.5110833e-02
1.1404488e-01
2.7740659e-01
4.5960902e-01
6.3896802e-01
7.8535352e-01
8.6481840e-01
8.5181760e-01
7.4196990e-01
5.5756848e-01
3.4224851e-01
1.4598459e-01
6.5824629e-03
-6.3634798e-02
-7.9982559e-02
-7.5697898e-02
-8.4751784e-02
-1.2624210e-01
-1.9917839e-01
-2.8849179e-01
-3.7531408e-01
-4.4483607e-01
-4.8980352e-01
-5.1057320e-01
-5.1307368e-01
-5.0577896e-01
-4.9655395e-01
-4.9002870e-01
-4.8603171e-01
-4.7955975e-01
-4.6275171e-01
-4.2894012e-01
-3.7726995e-01
-3.1472743e-01
-2.5378669e-01
-2.0754499e-01
-1.8565408e-01
-1.9284962e-01
-2.3011874e-01
-2.9688980e-01
-3.9141868e-01
-5.0842134e-01
-6.3678284e-01
-7.6047685e-01
-8.6261245e-01
-9.3071050e-01
-9.6124434e-01
-9.6086697e-01
-9.4216460e-01
-9.1521492e-01
-8.8047825e-01
-8.2868219e-01
-7.4782998e-01
