# Supplementary material for: Characterization of the disruption of neural control strategies for dynamic fingertip forces from attractor reconstruction
Source: PLoS One. 2017 Feb 13;12(2):e0172025. doi: 10.1371/journal.pone.0172025 (PMC5305200; doi:10.1371/journal.pone.0172025)
Supplement: S2 File — Zip file containing the code to reproduce the results of our study. (ZIP) [file pone.0172025.s002.zip › PLOS_One_Code/tis_PD/y8_2.dat]

-8.3305956e-02
-5.3678173e-02
9.2239120e-03
1.2171298e-01
2.8110875e-01
4.6687377e-01
6.4903955e-01
7.9971714e-01
9.0216786e-01
9.5337408e-01
9.6106966e-01
9.3949962e-01
9.0608053e-01
8.7871327e-01
8.7351622e-01
9.0218677e-01
9.6821677e-01
1.0636715e+00
1.1696890e+00
1.2622679e+00
1.3217007e+00
1.3406213e+00
1.3254634e+00
1.2911337e+00
1.2536260e+00
1.2249229e+00
1.2112051e+00
1.2133766e+00
1.2285425e+00
1.2511811e+00
1.2732490e+00
1.2840826e+00
1.2725180e+00
1.2320581e+00
1.1659188e+00
1.0873722e+00
1.0139323e+00
9.5863021e-01
9.2376292e-01
9.0058556e-01
8.7469614e-01
8.3355414e-01
7.7111032e-01
6.8753357e-01
5.8720697e-01
4.7831477e-01
3.7327717e-01
2.8795206e-01
2.3896182e-01
2.3970531e-01
2.9660739e-01
4.0717574e-01
5.6005802e-01
7.3636118e-01
9.1168002e-01
1.0587240e+00
1.1506611e+00
1.1652547e+00
1.0895253e+00
9.2403471e-01
6.8502544e-01
4.0204596e-01
1.1002269e-01
-1.6107627e-01
-3.9288670e-01
-5.7870202e-01
-7.1959282e-01
-8.2038260e-01
-8.8723339e-01
-9.2691858e-01
-9.4660188e-01
-9.5289385e-01
-9.5051615e-01
-9.4215785e-01
-9.3090375e-01
-9.2455703e-01
-9.3802529e-01
-9.8991268e-01
-1.0945109e+00
-1.2544386e+00
-1.4576648e+00
-1.6797239e+00
-1.8905362e+00
-2.0633434e+00
-2.1818807e+00
-2.2432891e+00
-2.2561400e+00
-2.2342631e+00
-2.1898602e+00
-2.1307079e+00
-2.0619495e+00
-1.9880406e+00
-1.9116902e+00
-1.8314297e+00
-1.7412287e+00
-1.6335511e+00
-1.5040586e+00
-1.3540759e+00
-1.1886092e+00
-1.0124027e+00
-8.2816384e-01
-6.3779290e-01
-4.4496778e-01
-2.5766879e-01
-8.8739265e-02
4.7462735e-02
1.4153275e-01
1.9495589e-01
2.2154628e-01
2.4310177e-01
2.8183659e-01
3.5346407e-01
4.6325755e-01
6.0570522e-01
7.6681866e-01
9.2704026e-01
1.0642039e+00
1.1581315e+00
1.1965408e+00
1.1786583e+00
1.1144131e+00
1.0211276e+00
9.1981920e-01
8.3084908e-01
7.6874324e-01
7.3784783e-01
7.3137417e-01
7.3551432e-01
7.3680460e-01
7.2774221e-01
7.0772736e-01
6.8102514e-01
6.5415991e-01
6.3317589e-01
6.2115788e-01
6.1680430e-01
6.1414763e-01
6.0399132e-01
5.7770617e-01
5.3174913e-01
4.7005264e-01
4.0282215e-01
3.4202560e-01
2.9564210e-01
2.6422524e-01
2.4186784e-01
2.1996159e-01
1.9075813e-01
1.4936291e-01
9.4342730e-02
2.7452403e-02
-4.7125417e-02
-1.2376427e-01
-1.9645594e-01
-2.5987969e-01
-3.1042405e-01
-3.4705997e-01
-3.7186167e-01
-3.8983339e-01
-4.0755402e-01
-4.3041109e-01
-4.5965116e-01
-4.9198782e-01
-5.2300998e-01
-5.5185566e-01
-5.8311897e-01
-6.2388162e-01
-6.7721622e-01
-7.3699711e-01
-7.8894069e-01
-8.1753298e-01
-8.1317192e-01
-7.7413269e-01
-7.0269754e-01
-5.9980572e-01
-4.6410669e-01
-2.9708503e-01
-1.0904145e-01
8.1179921e-02
2.5363611e-01
3.9574072e-01
5.0557792e-01
5.8910215e-01
6.5453922e-01
7.0811011e-01
7.5297578e-01
7.9076193e-01
8.2369483e-01
8.5486368e-01
8.8593741e-01
9.1503306e-01
9.3738382e-01
9.4797178e-01
9.4369948e-01
9.2410267e-01
8.9099014e-01
8.4760320e-01
7.9770311e-01
7.4482639e-01
6.9181102e-01
6.4059919e-01
5.9226377e-01
5.4718022e-01
5.0526399e-01
4.6620614e-01
4.2965976e-01
3.9535041e-01
3.6310232e-01
3.3278789e-01
3.0422045e-01
2.7702047e-01
2.5049327e-01
2.2356112e-01
1.9479146e-01
1.6255365e-01
1.2531441e-01
8.2043585e-02
3.2647309e-02
-2.1725169e-02
-7.8733190e-02
-1.3556489e-01
-1.9070014e-01
-2.4675092e-01
-3.1290906e-01
-4.0403004e-01
-5.3498658e-01
-7.1292575e-01
-9.3190496e-01
-1.1729043e+00
-1.4092502e+00
-1.6140685e+00
-1.7650681e+00
-1.8453461e+00
-1.8435280e+00
-1.7563402e+00
-1.5924689e+00
-1.3741108e+00
-1.1336012e+00
-9.0512687e-01
-7.1477990e-01
-5.7386971e-01
-4.7858882e-01
-4.1566061e-01
-3.7064553e-01
-3.3415836e-01
-3.0316904e-01
-2.7864652e-01
-2.6249882e-01
-2.5534491e-01
-2.5522403e-01
-2.5706851e-01
-2.5286389e-01
-2.3248957e-01
-1.8524125e-01
-1.0195500e-01
2.2539657e-02
1.8721408e-01
3.8385438e-01
5.9832471e-01
8.1400177e-01
1.0157224e+00
1.1923898e+00
1.3371638e+00
1.4451557e+00
1.5105609e+00
1.5266845e+00
1.4907109e+00
1.4103256e+00
1.3052881e+00
1.1999264e+00
1.1112382e+00
1.0415899e+00
9.8034512e-01
9.1195271e-01
8.2546809e-01
7.2091288e-01
6.0934721e-01
5.0720654e-01
4.2913627e-01
3.8312643e-01
3.6878555e-01
3.7791449e-01
3.9647173e-01
4.0733374e-01
3.9348285e-01
3.4133639e-01
2.4383128e-01
1.0260080e-01
-7.1837410e-02
-2.6306609e-01
-4.5466475e-01
-6.3567939e-01
-8.0100663e-01
-9.4590344e-01
-1.0602468e+00
-1.1295106e+00
-1.1426445e+00
-1.0997618e+00
-1.0135505e+00
-9.0460945e-01
-7.9414523e-01
-6.9738899e-01
-6.2081757e-01
-5.6428833e-01
-5.2547137e-01
-5.0262473e-01
-4.9389033e-01
-4.9456027e-01
-4.9586307e-01
-4.8743848e-01
-4.6193040e-01
-4.1859385e-01
-3.6424459e-01
-3.1125221e-01
-2.7288303e-01
-2.5773585e-01
-2.6656201e-01
-2.9337069e-01
-3.2911563e-01
-3.6496460e-01
-3.9386957e-01
-4.1078900e-01
-4.1230652e-01
-3.9631837e-01
-3.6232608e-01
-3.1230907e-01
-2.5080259e-01
-1.8260202e-01
-1.0939110e-01
-2.8740249e-02
6.3482245e-02
1.6939771e-01
2.8632312e-01
4.0609820e-01
5.1710458e-01
6.0811361e-01
6.7158233e-01
7.0506300e-01
7.1147497e-01
6.9869884e-01
6.7825542e-01
6.6331320e-01
6.6568750e-01
6.9141793e-01
7.3686197e-01
7.8855495e-01
8.2838604e-01
8.4236849e-01
8.2788842e-01
7.9421215e-01
7.5616218e-01
7.2597617e-01
7.0818092e-01
6.9919104e-01
6.9109139e-01
6.7724452e-01
6.5591511e-01
6.2965829e-01
6.0201502e-01
5.7453701e-01
5.4559223e-01
5.1085036e-01
4.6495136e-01
4.0382949e-01
3.2709614e-01
2.3977037e-01
1.5250219e-01
7.9299371e-02
3.2078502e-02
1.3308176e-02
1.1231690e-02
2.4062614e-03
-3.8809750e-02
-1.2941685e-01
-2.7126379e-01
-4.5142155e-01
-6.4864252e-01
-8.4177417e-01
-1.0148512e+00
-1.1572193e+00
-1.2619849e+00
-1.3262555e+00
-1.3528360e+00
-1.3510890e+00
-1.3357293e+00
-1.3234354e+00
-1.3276050e+00
-1.3529445e+00
-1.3931045e+00
-1.4331557e+00
-1.4550352e+00
-1.4426550e+00
-1.3848511e+00
-1.2760397e+00
-1.1159643e+00
-9.1092741e-01
-6.7678367e-01
-4.3995504e-01
-2.3263048e-01
-8.2997764e-02
-5.1761747e-03
6.1682463e-03
-2.6740927e-02
-7.4307694e-02
-1.0997055e-01
-1.1590309e-01
-8.3953322e-02
-1.4740847e-02
8.3602679e-02
1.9748513e-01
3.1152834e-01
4.1348308e-01
4.9827221e-01
5.6908303e-01
6.3525592e-01
7.0810728e-01
7.9609008e-01
9.0065715e-01
1.0142509e+00
1.1215877e+00
1.2040041e+00
1.2447667e+00
1.2331423e+00
1.1666419e+00
1.0519245e+00
9.0465304e-01
7.4800411e-01
6.0901767e-01
5.1201630e-01
4.7014635e-01
4.7933386e-01
5.1936153e-01
5.6194881e-01
5.8085274e-01
5.5931036e-01
4.9323979e-01
3.9031017e-01
2.6535997e-01
1.3371980e-01
5.5101409e-03
-1.1628614e-01
-2.3359849e-01
-3.4921081e-01
-4.6392552e-01
-5.7605571e-01
-6.8203163e-01
-7.7611971e-01
-8.4835591e-01
-8.8314541e-01
-8.6271656e-01
-7.7549421e-01
-6.2402701e-01
-4.2687358e-01
-2.1312788e-01
-1.2968293e-02
1.5055529e-01
2.6537566e-01
3.3010498e-01
3.5132060e-01
3.4005654e-01
3.0856613e-01
2.6792134e-01
2.2662114e-01
1.9011654e-01
1.6101831e-01
1.3971039e-01
1.2511838e-01
1.1544454e-01
1.0875556e-01
1.0337684e-01
9.8097999e-02
9.2225714e-02
8.5532614e-02
7.8149593e-02
7.0438933e-02
6.2872071e-02
5.5922924e-02
4.9978375e-02
4.5263166e-02
4.1777261e-02
3.9248880e-02
3.7113858e-02
3.4539365e-02
3.0514067e-02
2.4024514e-02
1.4326122e-02
1.2952414e-03
-1.4182827e-02
-2.9872293e-02
-4.2009463e-02
-4.5428246e-02
-3.4119595e-02
-2.3030915e-03
5.4022189e-02
1.3525563e-01
2.3654262e-01
3.4699859e-01
4.5077449e-01
5.3073992e-01
5.7410316e-01
5.7728614e-01
5.4711904e-01
4.9734110e-01
4.4204609e-01
3.8965379e-01
3.4075428e-01
2.9076867e-01
2.3528805e-01
1.7404454e-01
1.1098542e-01
5.1709583e-02
1.0201218e-03
-3.8185580e-02
-6.4950176e-02
-7.9764952e-02
-8.3973891e-02
-7.9350268e-02
-6.7979533e-02
-5.2451641e-02
-3.6255791e-02
-2.4187216e-02
-2.2527065e-02
-3.8753576e-02
-8.0599649e-02
-1.5440250e-01
-2.6290450e-01
-4.0295750e-01
-5.6393449e-01
-7.2801865e-01
-8.7347240e-01
-9.8065047e-01
-1.0386106e+00
-1.0495780e+00
-1.0288848e+00
-9.9903345e-01
-9.7988321e-01
-9.8044246e-01
-9.9684710e-01
-1.0165560e+00
-1.0251030e+00
-1.0114771e+00
-9.7051082e-01
-9.0321599e-01
-8.1654325e-01
-7.2222828e-01
-6.3373108e-01
-5.6236710e-01
-5.1479340e-01
-4.9253519e-01
-4.9287894e-01
-5.1032129e-01
-5.3803467e-01
-5.6906115e-01
-5.9714274e-01
-6.1722066e-01
-6.2568340e-01
-6.2041945e-01
-6.0064739e-01
-5.6636993e-01
-5.1714501e-01
-4.5008123e-01
-3.5831529e-01
-2.3255905e-01
-6.6532468e-02
1.3703459e-01
3.6467594e-01
5.9655440e-01
8.1413203e-01
1.0062997e+00
1.1710827e+00
1.3133546e+00
1.4406533e+00
1.5592912e+00
1.6723047e+00
1.7790565e+00
1.8746336e+00
1.9485924e+00
1.9859183e+00
1.9724865e+00
1.9024133e+00
1.7823251e+00
1.6304501e+00
1.4716498e+00
1.3305153e+00
1.2250636e+00
1.1630952e+00
1.1415029e+00
1.1476386e+00
1.1618777e+00
1.1609246e+00
1.1216653e+00
1.0254245e+00
8.6229535e-01
6.3476231e-01
3.5921356e-01
6.3594616e-02
-2.1931123e-01
-4.6055276e-01
-6.4151169e-01
-7.5591064e-01
-8.0802744e-01
-8.0910115e-01
-7.7358138e-01
-7.1618017e-01
-6.5009744e-01
-5.8635357e-01
-5.3388811e-01
-4.9996380e-01
-4.9042902e-01
-5.0951818e-01
-5.5908517e-01
-6.3745056e-01
-7.3837259e-01
-8.5099514e-01
-9.6155688e-01
-1.0563552e+00
-1.1240481e+00
-1.1564972e+00
-1.1494727e+00
-1.1038543e+00
-1.0260346e+00
-9.2655573e-01
-8.1787406e-01
-7.1254989e-01
-6.2137995e-01
-5.5049087e-01
-4.9872442e-01
-4.5791834e-01
-4.1695816e-01
-3.6758962e-01
-3.0817542e-01
-2.4312285e-01
-1.7947391e-01
-1.2359836e-01
-7.9349349e-02
-4.7519889e-02
-2.6123995e-02
-1.1135668e-02
2.5606262e-03
2.0151997e-02
4.5894470e-02
8.2200766e-02
1.2894063e-01
1.8316691e-01
2.3959548e-01
2.9227839e-01
3.3760838e-01
3.7729522e-01
4.1840832e-01
4.6906958e-01
5.3218164e-01
6.0113665e-01
6.6000291e-01
6.8885859e-01
6.7265337e-01
6.0877603e-01
5.0818788e-01
3.8988990e-01
2.7337755e-01
1.7336398e-01
9.7795116e-02
4.8261490e-02
2.1682992e-02
1.2395131e-02
1.4050301e-02
2.1012916e-02
2.9139819e-02
3.5984695e-02
4.0550720e-02
4.2752611e-02
4.2754212e-02
4.0335987e-02
3.4428213e-02
2.2923585e-02
2.8541206e-03
-2.9026191e-02
-7.5279200e-02
-1.3656575e-01
-2.1042904e-01
-2.9048384e-01
-3.6656603e-01
-4.2650906e-01
-4.5986925e-01
-4.6232155e-01
-4.3773058e-01
-3.9614823e-01
-3.4949207e-01
-3.0790106e-01
-2.7803842e-01
-2.6300133e-01
-2.6314108e-01
-2.7720348e-01
-3.0334974e-01
-3.3978182e-01
-3.8485439e-01
-4.3669585e-01
-4.9248092e-01
-5.4759410e-01
-5.9499087e-01
-6.2508980e-01
-6.2649371e-01
-5.8771584e-01
-4.9985536e-01
-3.5981041e-01
-1.7314413e-01
4.4835240e-02
2.7140575e-01
4.8238345e-01
6.5879073e-01
7.8990658e-01
8.7165816e-01
9.0392910e-01
8.9025029e-01
8.3933897e-01
7.6585797e-01
6.8878314e-01
6.2727548e-01
5.9562763e-01
6.0034285e-01
6.4103070e-01
7.1328702e-01
8.1058754e-01
9.2415957e-01
1.0416923e+00
1.1464168e+00
1.2182572e+00
1.2383923e+00
1.1964751e+00
1.0963226e+00
9.5533155e-01
7.9758739e-01
6.4539123e-01
5.1348807e-01
4.0701360e-01
3.2227640e-01
2.4928295e-01
1.7515326e-01
8.7791687e-02
-2.0698517e-02
-1.5136883e-01
-2.9717813e-01
-4.4396745e-01
-5.7429316e-01
-6.7334497e-01
-7.3424250e-01
-7.5981791e-01
-7.5995934e-01
-7.4625258e-01
-7.2756975e-01
-7.0956959e-01
-6.9743890e-01
-6.9805481e-01
-7.1888874e-01
-7.6486832e-01
-8.3609108e-01
-9.2797298e-01
-1.0337641e+00
-1.1477157e+00
-1.2658815e+00
-1.3832286e+00
-1.4896630e+00
-1.5691284e+00
-1.6039752e+00
-1.5831676e+00
-1.5091160e+00
-1.3974232e+00
-1.2689893e+00
-1.1402476e+00
-1.0184092e+00
-9.0376915e-01
-7.9531274e-01
-6.9435831e-01
-6.0409822e-01
-5.2642703e-01
-4.5831056e-01
-3.8968405e-01
-3.0497885e-01
-1.8852616e-01
-3.0597023e-02
1.6935741e-01
4.0260033e-01
6.5299059e-01
9.0013503e-01
1.1230528e+00
1.3037617e+00
1.4305278e+00
1.4998647e+00
1.5162777e+00
1.4900702e+00
1.4344094e+00
1.3626328e+00
1.2862701e+00
1.2138891e+00
1.1506551e+00
1.0984008e+00
1.0560119e+00
1.0200076e+00
9.8529276e-01
9.4614408e-01
8.9755002e-01
8.3702033e-01
7.6654181e-01
6.9310548e-01
6.2610987e-01
5.7290849e-01
5.3603276e-01
5.1337921e-01
4.9970994e-01
4.8796345e-01
4.7015193e-01
4.3808345e-01
3.8414928e-01
3.0232774e-01
1.8937440e-01
4.5903080e-02
-1.2326737e-01
-3.1010310e-01
-5.0510639e-01
-6.9802226e-01
-8.7705451e-01
-1.0285411e+00
-1.1386296e+00
-1.1964101e+00
-1.1968748e+00
-1.1423680e+00
-1.0425226e+00
-9.1281751e-01
-7.7090742e-01
-6.3167531e-01
-5.0467741e-01
-3.9558005e-01
-3.0860233e-01
-2.4672345e-01
-2.1006457e-01
-1.9465021e-01
-1.9251609e-01
-1.9288515e-01
-1.8398621e-01
-1.5523728e-01
-9.9546552e-02
-1.5390417e-02
9.1875580e-02
2.1028932e-01
3.2385370e-01
4.1681327e-01
4.7760830e-01
5.0156031e-01
4.9303029e-01
4.6592254e-01
4.3949803e-01
4.2995706e-01
4.4302617e-01
4.7237859e-01
5.0424709e-01
5.2493975e-01
5.2733647e-01
5.1323255e-01
4.8983401e-01
4.6237137e-01
4.2845659e-01
3.7891008e-01
3.0470558e-01
2.0457883e-01
8.7271333e-02
-3.2513312e-02
-1.4025385e-01
-2.2583316e-01
-2.8490296e-01
-3.1825734e-01
-3.3024206e-01
-3.2694864e-01
-3.1466061e-01
-2.9877543e-01
-2.8324201e-01
-2.7043746e-01
-2.6135087e-01
-2.5593249e-01
-2.5348839e-01
-2.5303599e-01
-2.5357499e-01
-2.5426095e-01
-2.5449220e-01
-2.5393313e-01
-2.5249972e-01
-2.5032864e-01
-2.4774241e-01
-2.4521292e-01
-2.4331625e-01
-2.4266665e-01
-2.4381661e-01
-2.4711636e-01
-2.5253840e-01
-2.5949049e-01
-2.6666121e-01
-2.7196061e-01
-2.7262845e-01
-2.6557583e-01
-2.4799523e-01
-2.1821193e-01
-1.7665608e-01
-1.2671344e-01
-7.5080227e-02
-3.1126284e-02
-4.6939420e-03
-2.1399800e-03
-2.2049437e-02
-5.3758999e-02
-8.0523699e-02
-8.5536089e-02
-5.7570785e-02
5.5075071e-03
9.5827308e-02
1.9758603e-01
2.9248383e-01
3.6724023e-01
4.1898324e-01
4.5425924e-01
4.8260051e-01
5.1035057e-01
5.3874614e-01
5.6518033e-01
5.8461455e-01
5.8999205e-01
5.7313430e-01
5.2788176e-01
4.5400452e-01
3.5824531e-01
2.5199874e-01
1.4827704e-01
5.8856982e-02
-9.1404348e-03
-5.6055530e-02
-8.9418271e-02
-1.1984757e-01
-1.5522778e-01
-1.9703895e-01
-2.4113283e-01
-2.8143558e-01
-3.1356393e-01
-3.3688177e-01
-3.5502007e-01
-3.7519747e-01
-4.0660904e-01
-4.5811927e-01
-5.3553916e-01
-6.3890269e-01
-7.6037858e-01
-8.8372156e-01
-9.8641902e-01
-1.0454605e+00
-1.0457222e+00
-9.8665179e-01
-8.8247594e-01
-7.5590727e-01
-6.3007918e-01
-5.2296079e-01
-4.4518631e-01
-4.0029516e-01
-3.8616949e-01
-3.9675830e-01
-4.2353467e-01
-4.5647876e-01
-4.8466462e-01
-4.9671891e-01
-4.8149354e-01
-4.2923897e-01
-3.3337796e-01
-1.9266680e-01
-1.3114790e-02
1.9144487e-01
4.0133582e-01
5.9564574e-01
7.5787373e-01
8.8069688e-01
9.6815590e-01
1.0332360e+00
1.0907153e+00
1.1497509e+00
1.2119369e+00
1.2754537e+00
1.3405321e+00
1.4114557e+00
1.4937843e+00
1.5889585e+00
1.6904260e+00
1.7839981e+00
1.8514051e+00
1.8744980e+00
1.8389324e+00
1.7373697e+00
1.5720982e+00
1.3563144e+00
1.1129554e+00
8.7081285e-01
6.5902643e-01
5.0114799e-01
4.0959484e-01
3.8201266e-01
4.0124523e-01
4.3937959e-01
4.6507906e-01
4.5198626e-01
3.8465101e-01
2.5985522e-01
8.4645257e-02
-1.2664662e-01
-3.5586737e-01
-5.8501931e-01
-7.9964715e-01
-9.9036873e-01
-1.1520695e+00
-1.2812850e+00
-1.3739430e+00
-1.4256722e+00
-1.4341851e+00
-1.4016416e+00
-1.3359352e+00
-1.2508766e+00
-1.1651639e+00
-1.0996671e+00
-1.0727257e+00
-1.0946881e+00
-1.1646570e+00
-1.2712702e+00
-1.3960148e+00
-1.5165284e+00
-1.6092402e+00
-1.6524054e+00
-1.6305121e+00
-1.5391745e+00
-1.3875328e+00
-1.1959978e+00
-9.9024631e-01
-7.9362820e-01
-6.2007053e-01
-4.7088265e-01
-3.3850618e-01
-2.1506812e-01
-9.8840155e-02
6.1971574e-03
9.5849753e-02
1.7049073e-01
2.3513575e-01
2.9564876e-01
3.5521663e-01
4.1398305e-01
4.7085224e-01
5.2492126e-01
5.7551794e-01
6.2133763e-01
6.5953042e-01
6.8555253e-01
6.9453453e-01
6.8444095e-01
6.5962765e-01
6.3170124e-01
6.1594127e-01
6.2525405e-01
6.6515365e-01
7.3187410e-01
8.1405855e-01
8.9686463e-01
9.6606695e-01
1.0110484e+00
1.0275010e+00
1.0189979e+00
9.9483533e-01
9.6470041e-01
9.3390975e-01
9.0124926e-01
8.5943297e-01
7.9852241e-01
7.1181599e-01
6.0167904e-01
4.8182002e-01
3.7342780e-01
2.9621495e-01
2.5917634e-01
2.5561948e-01
2.6426098e-01
2.5625420e-01
2.0601214e-01
1.0072196e-01
-5.6727115e-02
-2.5174094e-01
-4.6447284e-01
-6.7479651e-01
-8.6533047e-01
-1.0237827e+00
-1.1447297e+00
-1.2292166e+00
-1.2817582e+00
-1.3073534e+00
-1.3107117e+00
-1.2964480e+00
-1.2686704e+00
-1.2311714e+00
-1.1892119e+00
-1.1506652e+00
-1.1241823e+00
-1.1154439e+00
-1.1241401e+00
-1.1429134e+00
-1.1581407e+00
-1.1522040e+00
-1.1069696e+00
-1.0081249e+00
-8.4976163e-01
-6.3815190e-01
-3.9308923e-01
-1.4492861e-01
7.3159949e-02
2.3508683e-01
3.2934862e-01
3.6120104e-01
3.4942268e-01
3.1919132e-01
2.9384835e-01
2.8936835e-01
3.1357555e-01
3.6831849e-01
4.5146229e-01
5.5737292e-01
6.7641990e-01
7.9470891e-01
8.9548628e-01
9.6338889e-01
9.9075958e-01
9.8197967e-01
9.5142064e-01
9.1555546e-01
8.8474483e-01
8.5995143e-01
8.3607079e-01
8.0972091e-01
7.8590618e-01
7.7798141e-01
8.0071242e-01
8.6165992e-01
9.5630382e-01
1.0691884e+00
1.1799029e+00
1.2695821e+00
1.3237760e+00
1.3324760e+00
1.2912891e+00
1.2042879e+00
1.0851120e+00
9.5425552e-01
8.3342478e-01
7.3903140e-01
6.7750446e-01
6.4479351e-01
6.3037200e-01
6.2330058e-01
6.1628854e-01
6.0542880e-01
5.8721273e-01
5.5597935e-01
5.0337610e-01
4.1976903e-01
2.9697362e-01
1.3140341e-01
-7.3635261e-02
-3.0783377e-01
-5.5622664e-01
-8.0277579e-01
-1.0339129e+00
-1.2413048e+00
-1.4227224e+00
-1.5801285e+00
-1.7157680e+00
-1.8282867e+00
-1.9109912e+00
-1.9536822e+00
-1.9476341e+00
-1.8909891e+00
-1.7913492e+00
-1.6641007e+00
-1.5275131e+00
-1.3974796e+00
-1.2844467e+00
-1.1930313e+00
-1.1233220e+00
-1.0726319e+00
-1.0366859e+00
-1.0094570e+00
-9.8145681e-01
-9.3796770e-01
-8.6029972e-01
-7.3156911e-01
-5.4444687e-01
-3.0639169e-01
-3.9241699e-02
2.2711966e-01
4.6399801e-01
6.5138170e-01
7.8096943e-01
8.5516268e-01
8.8386316e-01
