# Supplementary material for: Characterization of the disruption of neural control strategies for dynamic fingertip forces from attractor reconstruction
Source: PLoS One. 2017 Feb 13;12(2):e0172025. doi: 10.1371/journal.pone.0172025 (PMC5305200; doi:10.1371/journal.pone.0172025)
Supplement: S2 File — Zip file containing the code to reproduce the results of our study. (ZIP) [file pone.0172025.s002.zip › PLOS_One_Code/tis_PD/y8_3.dat]

-3.0972924e-01
-8.7992884e-01
-1.3423239e+00
-1.6234466e+00
-1.6968968e+00
-1.5828286e+00
-1.3353213e+00
-1.0246002e+00
-7.1908198e-01
-4.7131807e-01
-3.1056503e-01
-2.4178610e-01
-2.4911608e-01
-3.0211289e-01
-3.6407362e-01
-4.0193581e-01
-3.9550917e-01
-3.4164364e-01
-2.5105872e-01
-1.4090394e-01
-2.7964882e-02
7.5240797e-02
1.6174896e-01
2.2971446e-01
2.8106790e-01
3.1990074e-01
3.5100785e-01
3.7881795e-01
4.0678171e-01
4.3717464e-01
4.7120860e-01
5.0932233e-01
5.5152639e-01
5.9770071e-01
6.4777368e-01
7.0174527e-01
7.5955089e-01
8.2079576e-01
8.8442221e-01
9.4840173e-01
1.0095659e+00
1.0636969e+00
1.1059803e+00
1.1318649e+00
1.1382730e+00
1.1249496e+00
1.0955398e+00
1.0577602e+00
1.0218106e+00
9.9657410e-01
9.8535048e-01
9.8516602e-01
9.9148675e-01
1.0045480e+00
1.0313369e+00
1.0802414e+00
1.1506616e+00
1.2252103e+00
1.2723180e+00
1.2591627e+00
1.1667565e+00
9.9868118e-01
7.7949941e-01
5.4381854e-01
3.2196658e-01
1.3056963e-01
-2.7345811e-02
-1.5548558e-01
-2.5830578e-01
-3.4110796e-01
-4.1378517e-01
-4.9166449e-01
-5.9049258e-01
-7.1862815e-01
-8.7165447e-01
-1.0328934e+00
-1.1800998e+00
-1.2949821e+00
-1.3703202e+00
-1.4112042e+00
-1.4304114e+00
-1.4409769e+00
-1.4505412e+00
-1.4602517e+00
-1.4669983e+00
-1.4661514e+00
-1.4534330e+00
-1.4260098e+00
-1.3831557e+00
-1.3266778e+00
-1.2611055e+00
-1.1934544e+00
-1.1322024e+00
-1.0849980e+00
-1.0549598e+00
-1.0369958e+00
-1.0172005e+00
-9.7697278e-01
-8.9972207e-01
-7.7641465e-01
-6.0785690e-01
-4.0425257e-01
-1.8397284e-01
2.8167754e-02
2.0513209e-01
3.2464809e-01
3.7570640e-01
3.6133284e-01
2.9687738e-01
2.0466179e-01
1.0706933e-01
2.1162105e-02
-4.3546073e-02
-8.4909532e-02
-1.0620787e-01
-1.1286438e-01
-1.0989872e-01
-1.0155705e-01
-9.1303328e-02
-8.0210181e-02
-6.5130222e-02
-3.9492375e-02
2.4070000e-03
5.9898232e-02
1.2354634e-01
1.7883767e-01
2.1465431e-01
2.3147817e-01
2.4344500e-01
2.7206090e-01
3.3539810e-01
4.3889194e-01
5.7175546e-01
7.1049430e-01
8.2793372e-01
9.0184765e-01
9.1732597e-01
8.6425043e-01
7.3651513e-01
5.3609844e-01
2.7914643e-01
-1.3235884e-03
-2.6053361e-01
-4.5412001e-01
-5.5108188e-01
-5.4152633e-01
-4.3712734e-01
-2.6464640e-01
-5.5180389e-02
1.6464404e-01
3.7410047e-01
5.5492001e-01
6.9080903e-01
7.7249952e-01
8.0312614e-01
7.9823561e-01
7.7932995e-01
7.6447545e-01
7.6198574e-01
7.7069166e-01
7.8454599e-01
7.9708562e-01
8.0365379e-01
8.0162700e-01
7.8945391e-01
7.6524903e-01
7.2558063e-01
6.6495753e-01
5.7635131e-01
4.5287683e-01
2.9047673e-01
9.1108247e-02
-1.3447873e-01
-3.6571471e-01
-5.7466272e-01
-7.3335233e-01
-8.2455264e-01
-8.4969772e-01
-8.2716337e-01
-7.8145532e-01
-7.3123286e-01
-6.8357151e-01
-6.3639302e-01
-5.8569723e-01
-5.3133073e-01
-4.7731735e-01
-4.2850008e-01
-3.8753417e-01
-3.5400014e-01
-3.2517103e-01
-2.9747724e-01
-2.6779479e-01
-2.3374380e-01
-1.9259291e-01
-1.3988550e-01
-7.0387074e-02
1.7662436e-02
1.1796046e-01
2.1549493e-01
2.9120802e-01
3.2958659e-01
3.2480733e-01
2.8157912e-01
2.1063763e-01
1.2297849e-01
2.6484165e-02
-7.4038539e-02
-1.7377896e-01
-2.6460567e-01
-3.3590772e-01
-3.8014881e-01
-3.9860997e-01
-4.0259930e-01
-4.0859988e-01
-4.2942587e-01
-4.6677213e-01
-5.1054979e-01
-5.4515620e-01
-5.5759836e-01
-5.4243466e-01
-5.0185870e-01
-4.4248984e-01
-3.7208474e-01
-2.9797966e-01
-2.2657705e-01
-1.6306673e-01
-1.1091450e-01
-7.0304011e-02
-3.6721064e-02
-2.5221334e-03
3.8993518e-02
9.0853172e-02
1.5294327e-01
2.2433623e-01
3.0488402e-01
3.9441901e-01
4.9029893e-01
5.8604000e-01
6.7309486e-01
7.4519231e-01
8.0233529e-01
8.5145463e-01
9.0286511e-01
9.6458817e-01
1.0384338e+00
1.1202051e+00
1.2026332e+00
1.2782114e+00
1.3406844e+00
1.3854723e+00
1.4096062e+00
1.4115995e+00
1.3914660e+00
1.3508532e+00
1.2929908e+00
1.2218946e+00
1.1404042e+00
1.0479475e+00
9.4028160e-01
8.1214806e-01
6.6132885e-01
4.9238892e-01
3.1855173e-01
1.5954940e-01
3.5431615e-02
-4.0250560e-02
-6.4667516e-02
-4.6805109e-02
-6.3008658e-03
2.9252565e-02
2.8239700e-02
-3.9894674e-02
-1.9858595e-01
-4.5771804e-01
-8.0817353e-01
-1.2196995e+00
-1.6449055e+00
-2.0302732e+00
-2.3304934e+00
-2.5196871e+00
-2.5955072e+00
-2.5763826e+00
-2.4938670e+00
-2.3819776e+00
-2.2666414e+00
-2.1598964e+00
-2.0607631e+00
-1.9593743e+00
-1.8409322e+00
-1.6906472e+00
-1.5007298e+00
-1.2757024e+00
-1.0319558e+00
-7.9223627e-01
-5.7827377e-01
-4.0457266e-01
-2.7641755e-01
-1.9252636e-01
-1.4802917e-01
-1.3393853e-01
-1.3492950e-01
-1.2997171e-01
-9.7799491e-02
-2.4751610e-02
9.0434241e-02
2.3827256e-01
4.0470248e-01
5.7761702e-01
7.5071555e-01
9.2265765e-01
1.0917276e+00
1.2500862e+00
1.3828198e+00
1.4734809e+00
1.5126679e+00
1.5035787e+00
1.4603150e+00
1.3995369e+00
1.3309175e+00
1.2533609e+00
1.1598639e+00
1.0468418e+00
9.2014949e-01
7.9329622e-01
6.8006789e-01
5.8748157e-01
5.1347122e-01
4.4999512e-01
3.8899612e-01
3.2691345e-01
2.6509897e-01
2.0737565e-01
1.5752986e-01
1.1802458e-01
8.9742924e-02
7.2274379e-02
6.4368748e-02
6.4307362e-02
7.0064622e-02
7.9244038e-02
8.8864522e-02
9.5139046e-02
9.3423152e-02
7.8508108e-02
4.5384350e-02
-9.5020878e-03
-8.6637162e-02
-1.8181710e-01
-2.8510314e-01
-3.8117003e-01
-4.5203724e-01
-4.8265424e-01
-4.6741049e-01
-4.1306703e-01
-3.3548536e-01
-2.5280102e-01
-1.7957916e-01
-1.2393236e-01
-8.7197670e-02
-6.5257318e-02
-5.0743200e-02
-3.5546930e-02
-1.3207714e-02
1.9168034e-02
5.9798040e-02
1.0232841e-01
1.3763830e-01
1.5751635e-01
1.5885633e-01
1.4541453e-01
1.2555691e-01
1.0807769e-01
9.9561734e-02
1.0478420e-01
1.2860333e-01
1.7599160e-01
2.4855025e-01
3.3990163e-01
4.3414398e-01
5.0988999e-01
5.4913082e-01
5.4634655e-01
5.1156604e-01
4.6456289e-01
4.2387046e-01
3.9781503e-01
3.8270559e-01
3.6797308e-01
3.4317501e-01
3.0148168e-01
2.3923688e-01
1.5491813e-01
4.9121871e-02
-7.4934451e-02
-2.1075963e-01
-3.4876415e-01
-4.7842895e-01
-5.9145002e-01
-6.8370536e-01
-7.5532639e-01
-8.0950603e-01
-8.5083020e-01
-8.8368436e-01
-9.1107667e-01
-9.3405145e-01
-9.5174251e-01
-9.6202311e-01
-9.6263033e-01
-9.5255714e-01
-9.3340590e-01
-9.1028103e-01
-8.9168283e-01
-8.8777498e-01
-9.0675174e-01
-9.5061956e-01
-1.0133905e+00
-1.0833785e+00
-1.1477009e+00
-1.1957365e+00
-1.2198920e+00
-1.2138785e+00
-1.1704318e+00
-1.0816520e+00
-9.4323439e-01
-7.5957935e-01
-5.4510238e-01
-3.1996491e-01
-1.0294238e-01
9.3892523e-02
2.6604399e-01
4.1378927e-01
5.3818557e-01
6.3849513e-01
7.1296219e-01
7.6266551e-01
7.9481020e-01
8.2152587e-01
8.5494599e-01
9.0298253e-01
9.6822706e-01
1.0490125e+00
1.1406507e+00
1.2357894e+00
1.3248985e+00
1.3983743e+00
1.4494789e+00
1.4760980e+00
1.4806558e+00
1.4688071e+00
1.4476377e+00
1.4238521e+00
1.4022299e+00
1.3845010e+00
1.3687347e+00
1.3493205e+00
1.3176282e+00
1.2634119e+00
1.1769406e+00
1.0516650e+00
8.8694773e-01
6.9000618e-01
4.7578498e-01
2.6342921e-01
6.9599117e-02
-9.7882742e-02
-2.4104127e-01
-3.6608019e-01
-4.7596134e-01
-5.6781557e-01
-6.3656735e-01
-6.8058598e-01
-7.0494875e-01
-7.2071111e-01
-7.4063063e-01
-7.7351635e-01
-8.2081962e-01
-8.7757927e-01
-9.3611950e-01
-9.8949948e-01
-1.0333399e+00
-1.0662116e+00
-1.0891165e+00
-1.1045041e+00
-1.1151590e+00
-1.1231905e+00
-1.1292711e+00
-1.1322101e+00
-1.1289108e+00
-1.1147202e+00
-1.0841302e+00
-1.0317045e+00
-9.5296258e-01
-8.4476223e-01
-7.0483994e-01
-5.3139406e-01
-3.2477148e-01
-9.1413565e-02
1.5360796e-01
3.8910357e-01
5.9425262e-01
7.5464261e-01
8.6485227e-01
9.2768785e-01
9.5161795e-01
9.4778932e-01
9.2747466e-01
9.0035060e-01
8.7366523e-01
8.5213854e-01
8.3833345e-01
8.3321732e-01
8.3667634e-01
8.4782409e-01
8.6504079e-01
8.8577639e-01
9.0623688e-01
9.2113832e-01
9.2374475e-01
9.0638933e-01
8.6159769e-01
7.8377511e-01
6.7117725e-01
5.2756690e-01
3.6258931e-01
1.8990353e-01
2.3306252e-02
-1.2723205e-01
-2.5779082e-01
-3.7102189e-01
-4.7600952e-01
-5.8717219e-01
-7.2022328e-01
-8.8467601e-01
-1.0762791e+00
-1.2745067e+00
-1.4482012e+00
-1.5676938e+00
-1.6163732e+00
-1.5943806e+00
-1.5138075e+00
-1.3909195e+00
-1.2405451e+00
-1.0740330e+00
-8.9974056e-01
-7.2427161e-01
-5.5283520e-01
-3.8851034e-01
-2.3208205e-01
-8.4141919e-02
5.1078390e-02
1.6325175e-01
2.3823943e-01
2.6483517e-01
2.4156122e-01
1.7906352e-01
9.6581291e-02
1.4277395e-02
-5.3753647e-02
-1.0121754e-01
-1.2652099e-01
-1.2897935e-01
-1.0672937e-01
-5.6574918e-02
2.3910373e-02
1.3277260e-01
2.6116865e-01
3.9413568e-01
5.1443038e-01
6.0712339e-01
6.6266922e-01
6.7794373e-01
6.5597451e-01
6.0507002e-01
5.3761179e-01
4.6836223e-01
4.1181921e-01
3.7834381e-01
3.7028682e-01
3.8098231e-01
3.9815953e-01
4.0973578e-01
4.0860335e-01
3.9462769e-01
3.7356989e-01
3.5330821e-01
3.3914901e-01
3.3147311e-01
3.2742156e-01
3.2453571e-01
3.2278751e-01
3.2338725e-01
3.2584039e-01
3.2665332e-01
3.2157208e-01
3.0941353e-01
2.9399237e-01
2.8250665e-01
2.8175079e-01
2.9541950e-01
3.2428038e-01
3.6727616e-01
4.2061986e-01
4.7516661e-01
5.1554653e-01
5.2347521e-01
4.8379999e-01
3.9011497e-01
2.4793525e-01
7.4440293e-02
-1.0600081e-01
-2.6989537e-01
-4.0254342e-01
-5.0062743e-01
-5.6798785e-01
-6.0930276e-01
-6.2793859e-01
-6.2890914e-01
-6.2220699e-01
-6.2189121e-01
-6.4072174e-01
-6.8388604e-01
-7.4580884e-01
-8.1191266e-01
-8.6434677e-01
-8.8856321e-01
-8.7763920e-01
-8.3301285e-01
-7.6192449e-01
-6.7340389e-01
-5.7580770e-01
-4.7707524e-01
-3.8521383e-01
-3.0640794e-01
-2.4156592e-01
-1.8409145e-01
-1.2139614e-01
-4.1248854e-02
5.9722394e-02
1.7155893e-01
2.7456366e-01
3.4864413e-01
3.8232926e-01
3.7680154e-01
3.4382512e-01
2.9950051e-01
2.5767951e-01
2.2657856e-01
2.0968394e-01
2.0897408e-01
2.2666724e-01
2.6339066e-01
3.1468404e-01
3.6948821e-01
4.1255020e-01
4.2974514e-01
4.1303359e-01
3.6202165e-01
2.8226398e-01
1.8315622e-01
7.7132495e-02
-2.0723849e-02
-9.3756523e-02
-1.2627896e-01
-1.0863407e-01
-4.3238342e-02
5.3420127e-02
1.5607848e-01
2.4051277e-01
2.9157906e-01
3.0518289e-01
2.8469360e-01
2.3582244e-01
1.6397074e-01
7.5368426e-02
-2.0078436e-02
-1.0849559e-01
-1.7683573e-01
-2.2000037e-01
-2.4439784e-01
-2.6492595e-01
-2.9750460e-01
-3.5141735e-01
-4.2530233e-01
-5.0920091e-01
-5.9142912e-01
-6.6539301e-01
-7.3196060e-01
-7.9646347e-01
-8.6279962e-01
-9.2896793e-01
-9.8680326e-01
-1.0248393e+00
-1.0316492e+00
-9.9841466e-01
-9.2076615e-01
-7.9995866e-01
-6.4300458e-01
-4.6127417e-01
-2.6812949e-01
-7.7286678e-02
9.7824642e-02
2.4547676e-01
3.5804756e-01
4.3353413e-01
4.7590310e-01
4.9514714e-01
5.0598176e-01
5.2413918e-01
5.6202344e-01
6.2577179e-01
7.1391242e-01
8.1799018e-01
9.2577748e-01
1.0256285e+00
1.1095447e+00
1.1740916e+00
1.2197613e+00
1.2495941e+00
1.2676663e+00
1.2778353e+00
1.2829456e+00
1.2845482e+00
1.2830774e+00
1.2783516e+00
1.2702075e+00
1.2590307e+00
1.2459041e+00
1.2320529e+00
1.2172303e+00
1.1970463e+00
1.1607408e+00
1.0923853e+00
9.7684946e-01
8.0781218e-01
5.9318687e-01
3.5474141e-01
1.2159679e-01
-7.9330341e-02
-2.3119299e-01
-3.3049793e-01
-3.8604327e-01
-4.1516223e-01
-4.3876531e-01
-4.7620582e-01
-5.4069580e-01
-6.3591102e-01
-7.5453173e-01
-8.7970563e-01
-9.9031009e-01
-1.0691775e+00
-1.1104269e+00
-1.1215067e+00
-1.1190705e+00
-1.1212636e+00
-1.1402261e+00
-1.1788332e+00
-1.2334002e+00
-1.2992309e+00
-1.3741485e+00
-1.4583776e+00
-1.5515760e+00
-1.6479332e+00
-1.7322495e+00
-1.7814916e+00
-1.7724461e+00
-1.6909040e+00
-1.5373664e+00
-1.3270513e+00
-1.0850242e+00
-8.3994399e-01
-6.1967784e-01
-4.4823435e-01
-3.4149681e-01
-3.0178882e-01
-3.1448896e-01
-3.5057457e-01
-3.7620191e-01
-3.6521173e-01
-3.0762999e-01
-2.1021663e-01
-9.0523727e-02
3.1074487e-02
1.3731798e-01
2.1682707e-01
2.6528876e-01
2.8613849e-01
2.9002395e-01
2.9241151e-01
3.0956967e-01
3.5376350e-01
4.2963026e-01
5.3385421e-01
6.5746942e-01
7.8814620e-01
9.1202311e-01
1.0163802e+00
1.0926094e+00
1.1377166e+00
1.1539101e+00
1.1470593e+00
1.1248479e+00
1.0951192e+00
1.0646424e+00
1.0383335e+00
1.0188597e+00
1.0065223e+00
9.9933716e-01
9.9328777e-01
9.8278106e-01
9.6137721e-01
9.2285222e-01
8.6258318e-01
7.7910519e-01
6.7548494e-01
5.5990806e-01
4.4462265e-01
3.4255050e-01
2.6228129e-01
2.0407320e-01
1.5959686e-01
1.1605447e-01
6.2438552e-02
-6.0958334e-03
-8.8228541e-02
-1.7958911e-01
-2.7596835e-01
-3.7413795e-01
-4.6943800e-01
-5.5280687e-01
-6.1185684e-01
-6.3671977e-01
-6.2626033e-01
-5.8999049e-01
-5.4412075e-01
-5.0366808e-01
-4.7572720e-01
-4.5889487e-01
-4.4850152e-01
-4.4204884e-01
-4.3975028e-01
-4.4013773e-01
-4.3573852e-01
-4.1425319e-01
-3.6531050e-01
-2.8744109e-01
-1.9011046e-01
-8.9981488e-02
-4.1404177e-03
5.6387020e-02
9.0289852e-02
1.0527088e-01
1.1352098e-01
1.2593412e-01
1.4819297e-01
1.8061136e-01
2.2018428e-01
2.6145464e-01
2.9633226e-01
3.1611620e-01
3.1590871e-01
2.9808424e-01
2.7284842e-01
2.5564373e-01
2.6100227e-01
2.9468419e-01
3.4908046e-01
4.0514590e-01
4.3939272e-01
4.3233711e-01
3.7515250e-01
2.7219146e-01
1.3891058e-01
-3.4806835e-03
-1.3464950e-01
-2.4060991e-01
-3.1609903e-01
-3.6375290e-01
-3.9127163e-01
-4.0784339e-01
-4.2080321e-01
-4.3327225e-01
-4.4337747e-01
-4.4557387e-01
-4.3416523e-01
-4.0753388e-01
-3.6996678e-01
-3.2936163e-01
-2.9278063e-01
-2.6324506e-01
-2.3959481e-01
-2.1934643e-01
-2.0262878e-01
-1.9381049e-01
-1.9902556e-01
-2.2170159e-01
-2.5983570e-01
-3.0700451e-01
-3.5621159e-01
-4.0353923e-01
-4.4867949e-01
-4.9176203e-01
-5.2895987e-01
-5.5124280e-01
-5.4868604e-01
-5.1728461e-01
-4.6198370e-01
-3.9282154e-01
-3.1767954e-01
-2.3832617e-01
-1.5282178e-01
-6.0741665e-02
3.4311489e-02
1.2590970e-01
2.0694359e-01
2.7147218e-01
3.1651721e-01
3.4238651e-01
3.5030895e-01
3.3938359e-01
3.0614021e-01
2.4785692e-01
1.6746872e-01
7.5719437e-02
-1.2147467e-02
-8.2730011e-02
-1.2846537e-01
-1.4693904e-01
-1.3796969e-01
-1.0144427e-01
-3.6662584e-02
5.6373513e-02
1.7362143e-01
3.0412538e-01
4.3119226e-01
5.3799080e-01
6.1347218e-01
6.5407632e-01
6.6144491e-01
6.3985244e-01
5.9514812e-01
5.3470136e-01
4.6787896e-01
4.0592318e-01
3.5991508e-01
3.3772802e-01
3.4207037e-01
3.7034799e-01
4.1578758e-01
4.6915184e-01
5.2062555e-01
5.6163261e-01
5.8642831e-01
5.9329216e-01
5.8503642e-01
5.6837599e-01
5.5151857e-01
5.3974810e-01
5.3096912e-01
5.1543964e-01
4.8162514e-01
4.2434771e-01
3.4901259e-01
2.6838356e-01
1.9332973e-01
1.2395775e-01
4.8033338e-02
-5.2154585e-02
-1.8909443e-01
-3.6196752e-01
-5.5616444e-01
-7.4999807e-01
-9.2280402e-01
-1.0593908e+00
-1.1503854e+00
-1.1906678e+00
-1.1782659e+00
-1.1151751e+00
-1.0094494e+00
-8.7576971e-01
-7.3264987e-01
-5.9779200e-01
-4.8431470e-01
-3.9892120e-01
-3.4160309e-01
-3.0629332e-01
-2.8216000e-01
-2.5551534e-01
-2.1253402e-01
-1.4307991e-01
-4.5520253e-02
6.9295656e-02
1.7850263e-01
2.5445971e-01
2.7682274e-01
2.4359267e-01
1.7418564e-01
1.0128049e-01
5.5728430e-02
5.3836423e-02
9.3998375e-02
1.6223668e-01
2.4069312e-01
3.1352893e-01
3.6844986e-01
3.9565955e-01
3.8792717e-01
3.4374518e-01
2.7143431e-01
1.9016420e-01
1.2542018e-01
9.9644677e-02
1.2255681e-01
1.8737200e-01
2.7570984e-01
3.6757674e-01
4.4942150e-01
5.1545869e-01
5.6291073e-01
5.8674163e-01
5.7968708e-01
5.3781403e-01
4.6621043e-01
3.7945856e-01
2.9617781e-01
2.3162090e-01
1.9293797e-01
1.7831864e-01
1.7911106e-01
1.8427857e-01
1.8489968e-01
1.7507512e-01
1.4951393e-01
1.0264375e-01
3.2080315e-02
-5.6990495e-02
-1.5208509e-01
-2.3915590e-01
-3.0939138e-01
-3.6272741e-01
-4.0669418e-01
-4.5135835e-01
-5.0286289e-01
-5.5948018e-01
-6.1251972e-01
-6.5060949e-01
-6.6432397e-01
-6.4957156e-01
-6.0949241e-01
-5.5472465e-01
-5.0158826e-01
-4.6784949e-01
-4.6710268e-01
-5.0434324e-01
-5.7433896e-01
-6.6242253e-01
-7.4768372e-01
-8.0883824e-01
-8.3090567e-01
-8.0962452e-01
-7.5179834e-01
-6.7126806e-01
-5.8204003e-01
-4.9274808e-01
-4.0633497e-01
-3.2370504e-01
-2.4659613e-01
-1.7797417e-01
-1.2172506e-01
-8.1949233e-02
-6.0729677e-02
-5.5289107e-02
-5.6765438e-02
-5.1476020e-02
-2.4140148e-02
3.7822546e-02
1.3990926e-01
2.7731678e-01
4.3451479e-01
5.8907692e-01
7.1929870e-01
8.1246316e-01
8.7002782e-01
9.0694114e-01
9.4426280e-01
9.9910498e-01
1.0785847e+00
1.1793020e+00
1.2888396e+00
1.3882920e+00
1.4573103e+00
1.4803433e+00
1.4509068e+00
1.3726749e+00
1.2580042e+00
1.1245179e+00
9.8986052e-01
8.6490897e-01
7.4778604e-01
6.2324595e-01
4.6972277e-01
2.7058974e-01
2.3745138e-02
-2.5437857e-01
-5.3185636e-01
-7.7040046e-01
-9.3700388e-01
-1.0138902e+00
-1.0032784e+00
-9.2501347e-01
-8.0934551e-01
-6.8966335e-01
-5.9638925e-01
-5.5052605e-01
-5.5814233e-01
-6.0904586e-01
-6.8106126e-01
-7.4898532e-01
-7.9486404e-01
-8.1418311e-01
-8.1487311e-01
-8.1161131e-01
-8.1998388e-01
-8.5262218e-01
-9.1710848e-01
-1.0150045e+00
-1.1416225e+00
-1.2865098e+00
-1.4349847e+00
-1.5713800e+00
-1.6842814e+00
-1.7718117e+00
-1.8426263e+00
-1.9103897e+00
-1.9850283e+00
-2.0662051e+00
-2.1421216e+00
-2.1939131e+00
-2.2030467e+00
-2.1567419e+00
-2.0484549e+00
-1.8757532e+00
-1.6395998e+00
-1.3460835e+00
-1.0086187e+00
-6.4774841e-01
-2.8698883e-01
5.3851724e-02
3.6438377e-01
6.4525579e-01
9.0426740e-01
1.1486812e+00
1.3789153e+00
1.5881036e+00
1.7667741e+00
1.9081771e+00
2.0110064e+00
2.0792943e+00
2.1207167e+00
2.1444528e+00
2.1593084e+00
2.1724505e+00
2.1888329e+00
2.2112270e+00
2.2406825e+00
2.2772156e+00
2.3205363e+00
2.3706532e+00
2.4282334e+00
2.4946324e+00
2.5715528e+00
2.6603394e+00
2.7609878e+00
2.8710196e+00
2.9844701e+00
3.0913127e+00
3.1776882e+00
3.2272707e+00
3.2239522e+00
3.1557162e+00
3.0190906e+00
2.8229231e+00
2.5894725e+00
2.3504275e+00
2.1371089e+00
1.9686724e+00
1.8454655e+00
1.7514412e+00
1.6626440e+00
1.5557393e+00
1.4123534e+00
1.2184750e+00
9.6179455e-01
6.3134085e-01
2.2125959e-01
-2.6362045e-01
-8.0498278e-01
-1.3739318e+00
-1.9382104e+00
-2.4696771e+00
-2.9492514e+00
