# Supplementary material for: Characterization of the disruption of neural control strategies for dynamic fingertip forces from attractor reconstruction
Source: PLoS One. 2017 Feb 13;12(2):e0172025. doi: 10.1371/journal.pone.0172025 (PMC5305200; doi:10.1371/journal.pone.0172025)
Supplement: S2 File — Zip file containing the code to reproduce the results of our study. (ZIP) [file pone.0172025.s002.zip › PLOS_One_Code/tis_PD/y9_1.dat]

2.6122067e-01
2.6938325e-01
2.7755074e-01
2.8571451e-01
2.9383097e-01
3.0180782e-01
3.0949591e-01
3.1669212e-01
3.2315911e-01
3.2866611e-01
3.3305168e-01
3.3630359e-01
3.3864320e-01
3.4059319e-01
3.4299943e-01
3.4697360e-01
3.5372555e-01
3.6426702e-01
3.7899297e-01
3.9718415e-01
4.1652059e-01
4.3274247e-01
4.3962902e-01
4.2946919e-01
3.9414939e-01
3.2686343e-01
2.2424552e-01
8.8439085e-02
-7.1739216e-02
-2.4156164e-01
-4.0346175e-01
-5.4127917e-01
-6.4364632e-01
-7.0537196e-01
-7.2717688e-01
-7.1472663e-01
-6.7764941e-01
-6.2877446e-01
-5.8343602e-01
-5.5840725e-01
-5.6989836e-01
-6.3029574e-01
-7.4433619e-01
-9.0659772e-01
-1.1019298e+00
-1.3088562e+00
-1.5047333e+00
-1.6708309e+00
-1.7954440e+00
-1.8741981e+00
-1.9081437e+00
-1.9007528e+00
-1.8547997e+00
-1.7703516e+00
-1.6453582e+00
-1.4790584e+00
-1.2759988e+00
-1.0475907e+00
-8.1019380e-01
-5.8162430e-01
-3.7829215e-01
-2.1313051e-01
-9.3815874e-02
-2.1854941e-02
6.8497249e-03
3.9643853e-04
-3.0873165e-02
-7.5707900e-02
-1.2269653e-01
-1.6057617e-01
-1.7841672e-01
-1.6603671e-01
-1.1491007e-01
-1.9598287e-02
1.2059800e-01
3.0050516e-01
5.0948818e-01
7.3394981e-01
9.6114023e-01
1.1825517e+00
1.3951439e+00
1.5992622e+00
1.7939133e+00
1.9719176e+00
2.1173184e+00
2.2067537e+00
2.2157150e+00
2.1276016e+00
1.9408945e+00
1.6713595e+00
1.3494036e+00
1.0139839e+00
7.0433714e-01
4.5146057e-01
2.7235160e-01
1.6897185e-01
1.3124306e-01
1.4198816e-01
1.8204159e-01
2.3446920e-01
2.8738862e-01
3.3523431e-01
3.7848381e-01
4.2189972e-01
4.7150635e-01
5.3126274e-01
6.0117002e-01
6.7780721e-01
7.5640470e-01
8.3285818e-01
9.0492228e-01
9.7261805e-01
1.0380573e+00
1.1048376e+00
1.1771115e+00
1.2584064e+00
1.3502799e+00
1.4509447e+00
1.5540813e+00
1.6481458e+00
1.7165386e+00
1.7389818e+00
1.6942865e+00
1.5643484e+00
1.3386337e+00
1.0178213e+00
6.1526773e-01
1.5584661e-01
-3.2739281e-01
-7.9823981e-01
-1.2237536e+00
-1.5811435e+00
-1.8624263e+00
-2.0738832e+00
-2.2303224e+00
-2.3478216e+00
-2.4388082e+00
-2.5103145e+00
-2.5639578e+00
-2.5965976e+00
-2.6018820e+00
-2.5728244e+00
-2.5044719e+00
-2.3953665e+00
-2.2472348e+00
-2.0634166e+00
-1.8472074e+00
-1.6009989e+00
-1.3264542e+00
-1.0257319e+00
-7.0337460e-01
-3.6791629e-01
-3.2321352e-02
2.8711470e-01
5.7316345e-01
8.1074247e-01
9.9006636e-01
1.1088821e+00
1.1724685e+00
1.1914170e+00
1.1791130e+00
1.1504332e+00
1.1209244e+00
1.1048012e+00
1.1114939e+00
1.1422365e+00
1.1885435e+00
1.2335066e+00
1.2555318e+00
1.2330975e+00
1.1490832e+00
9.9394393e-01
7.6731212e-01
4.7734504e-01
1.3754388e-01
-2.3746168e-01
-6.3442241e-01
-1.0408832e+00
-1.4424787e+00
-1.8201170e+00
-2.1493207e+00
-2.4036663e+00
-2.5619423e+00
-2.6154866e+00
-2.5714776e+00
-2.4505515e+00
-2.2804150e+00
-2.0883458e+00
-1.8947723e+00
-1.7095219e+00
-1.5319850e+00
-1.3551465e+00
-1.1716658e+00
-9.7922711e-01
-7.8256700e-01
-5.9127511e-01
-4.1513248e-01
-2.5989506e-01
-1.2531332e-01
-5.7508813e-03
1.0721207e-01
2.2157707e-01
3.4236183e-01
4.7005425e-01
6.0027303e-01
7.2506017e-01
8.3588765e-01
9.2767842e-01
1.0022783e+00
1.0694696e+00
1.1446130e+00
1.2436212e+00
1.3768950e+00
1.5441480e+00
1.7320833e+00
1.9161452e+00
2.0657154e+00
2.1508051e+00
2.1488603e+00
2.0507397e+00
1.8636134e+00
1.6083560e+00
1.3122642e+00
1.0012277e+00
6.9485296e-01
4.0486366e-01
1.3558169e-01
-1.1382857e-01
-3.4534747e-01
-5.5749066e-01
-7.4223546e-01
-8.8548586e-01
-9.7183226e-01
-9.9205224e-01
-9.4955926e-01
-8.6177669e-01
-7.5522640e-01
-6.5716120e-01
-5.8807276e-01
-5.5746135e-01
-5.6278957e-01
-5.9065204e-01
-6.1938645e-01
-6.2271741e-01
-5.7425031e-01
-4.5262509e-01
-2.4685162e-01
3.9217445e-02
3.8510132e-01
7.5680961e-01
1.1154632e+00
1.4282265e+00
1.6761771e+00
1.8560452e+00
1.9766744e+00
2.0528121e+00
2.0985759e+00
2.1222502e+00
2.1235023e+00
2.0936665e+00
2.0191903e+00
1.8871915e+00
1.6908548e+00
1.4326220e+00
1.1246182e+00
7.8678175e-01
4.4354165e-01
1.2001759e-01
-1.6168748e-01
-3.8587527e-01
-5.4561355e-01
-6.4304185e-01
-6.8743899e-01
-6.9200790e-01
-6.7060452e-01
-6.3522049e-01
-5.9455061e-01
-5.5364367e-01
-5.1443555e-01
-4.7686554e-01
-4.4024375e-01
-4.0453651e-01
-3.7124574e-01
-3.4356838e-01
-3.2553848e-01
-3.2008245e-01
-3.2675724e-01
-3.4081300e-01
-3.5456072e-01
-3.6018963e-01
-3.5245646e-01
-3.3042377e-01
-2.9810535e-01
-2.6392695e-01
-2.3875993e-01
-2.3247192e-01
-2.5009097e-01
-2.8993491e-01
-3.4505234e-01
-4.0659866e-01
-4.6680044e-01
-5.2048251e-01
-5.6536881e-01
-6.0164194e-01
-6.3116544e-01
-6.5666148e-01
-6.8101909e-01
-7.0680742e-01
-7.3599284e-01
-7.6981552e-01
-8.0876450e-01
-8.5259787e-01
-9.0037577e-01
-9.5050159e-01
-1.0007913e+00
-1.0486047e+00
-1.0910660e+00
-1.1253726e+00
-1.1491266e+00
-1.1605336e+00
-1.1581860e+00
-1.1401889e+00
-1.1029882e+00
-1.0410211e+00
-9.4808517e-01
-8.2006977e-01
-6.5778457e-01
-4.6881273e-01
-2.6787448e-01
-7.5094430e-02
8.8222823e-02
2.0495986e-01
2.6598537e-01
2.7083918e-01
2.2591894e-01
1.4166521e-01
2.9926653e-02
-9.7867074e-02
-2.3154728e-01
-3.6220758e-01
-4.8170031e-01
-5.8203177e-01
-6.5501637e-01
-6.9240246e-01
-6.8643561e-01
-6.3067374e-01
-5.2120287e-01
-3.5865082e-01
-1.5022205e-01
9.0418370e-02
3.4623558e-01
6.0072077e-01
8.4000489e-01
1.0531281e+00
1.2321712e+00
1.3730291e+00
1.4757569e+00
1.5432206e+00
1.5786755e+00
1.5844011e+00
1.5622993e+00
1.5152008e+00
1.4474441e+00
1.3645207e+00
1.2722545e+00
1.1759281e+00
1.0795759e+00
9.8553382e-01
8.9426368e-01
8.0444405e-01
7.1331764e-01
6.1729106e-01
5.1277443e-01
3.9721092e-01
2.7017242e-01
1.3428789e-01
-4.3601870e-03
-1.3686597e-01
-2.5355042e-01
-3.4706889e-01
-4.1517057e-01
-4.6154786e-01
-4.9416538e-01
-5.2178077e-01
-5.5033189e-01
-5.8072113e-01
-6.0848174e-01
-6.2501506e-01
-6.1988658e-01
-5.8361937e-01
-5.1028847e-01
-3.9917742e-01
-2.5520901e-01
-8.8451803e-02
8.7197288e-02
2.5640369e-01
4.0537659e-01
5.2426433e-01
6.0847544e-01
6.5916428e-01
6.8276869e-01
6.8928853e-01
6.8959041e-01
6.9248882e-01
7.0232988e-01
7.1769318e-01
7.3180269e-01
7.3506363e-01
7.1917956e-01
6.8070008e-01
6.2171096e-01
5.4787855e-01
4.6633154e-01
3.8485396e-01
3.1135799e-01
2.5230855e-01
2.1050128e-01
1.8343927e-01
1.6291050e-01
1.3574474e-01
8.5653356e-02
-3.9203499e-03
-1.4613208e-01
-3.4673417e-01
-6.0068853e-01
-8.9073700e-01
-1.1889235e+00
-1.4608566e+00
-1.6716900e+00
-1.7928597e+00
-1.8083276e+00
-1.7184030e+00
-1.5395959e+00
-1.3005208e+00
-1.0354399e+00
-7.7741612e-01
-5.5238048e-01
-3.7511511e-01
-2.4820048e-01
-1.6411584e-01
-1.0940746e-01
-6.9395533e-02
-3.2173901e-02
8.9889201e-03
5.5335900e-02
1.0402401e-01
1.5009178e-01
1.8844196e-01
2.1625990e-01
2.3528005e-01
2.5168133e-01
2.7245455e-01
3.0029655e-01
3.3079358e-01
3.5392468e-01
3.5845118e-01
3.3599455e-01
2.8304461e-01
2.0144416e-01
9.7986064e-02
-1.7351562e-02
-1.3435475e-01
-2.4503694e-01
-3.4429011e-01
-4.2899401e-01
-4.9677700e-01
-5.4550689e-01
-5.7364608e-01
-5.8062822e-01
-5.6678347e-01
-5.3328106e-01
-4.8231737e-01
-4.1734526e-01
-3.4331216e-01
-2.6648685e-01
-1.9330753e-01
-1.2876986e-01
-7.5439706e-02
-3.3436318e-02
-1.0458568e-03
2.4441834e-02
4.5945308e-02
6.6002995e-02
8.6439326e-02
1.0827572e-01
1.3183942e-01
1.5700731e-01
1.8351892e-01
2.1129631e-01
2.4071247e-01
2.7275404e-01
3.0902874e-01
3.5157924e-01
4.0248763e-01
4.6329583e-01
5.3432913e-01
6.1409275e-01
6.9900675e-01
7.8383949e-01
8.6308054e-01
9.3275452e-01
9.9138516e-01
1.0395229e+00
1.0788817e+00
1.1119973e+00
1.1416416e+00
1.1691088e+00
1.1921462e+00
1.2040049e+00
1.1942414e+00
1.1510214e+00
1.0643037e+00
9.2899281e-01
7.4694083e-01
5.2695950e-01
2.8263065e-01
2.8342477e-02
-2.2490852e-01
-4.7154662e-01
-7.1019653e-01
-9.4069948e-01
-1.1615867e+00
-1.3687798e+00
-1.5552067e+00
-1.7116748e+00
-1.8297570e+00
-1.9056352e+00
-1.9419367e+00
-1.9459251e+00
-1.9256482e+00
-1.8869581e+00
-1.8331457e+00
-1.7668650e+00
-1.6920154e+00
-1.6130620e+00
-1.5318741e+00
-1.4448016e+00
-1.3424396e+00
-1.2121125e+00
-1.0412244e+00
-8.1999527e-01
-5.4370954e-01
-2.1490591e-01
1.5540883e-01
5.4942236e-01
9.4776890e-01
1.3360413e+00
1.7085755e+00
2.0675641e+00
2.4188229e+00
2.7665762e+00
3.1089246e+00
3.4353542e+00
3.7275479e+00
3.9634462e+00
4.1226884e+00
4.1911352e+00
4.1632668e+00
4.0423222e+00
3.8381783e+00
3.5632353e+00
3.2280234e+00
2.8392157e+00
2.4010873e+00
1.9187716e+00
1.4006201e+00
8.5794981e-01
3.0268215e-01
-2.5487583e-01
-8.0631951e-01
-1.3434213e+00
-1.8555126e+00
-2.3278881e+00
-2.7432144e+00
-3.0858887e+00
-3.3465221e+00
-3.5237066e+00
-3.6229744e+00
-3.6549101e+00
-3.6338658e+00
-3.5770098e+00
-3.5026173e+00
-3.4270372e+00
-3.3608702e+00
-3.3058089e+00
-3.2534905e+00
-3.1867417e+00
-3.0828309e+00
-2.9180683e+00
-2.6728443e+00
-2.3358903e+00
-1.9067764e+00
-1.3964584e+00
-8.2588974e-01
-2.2234690e-01
3.8594945e-01
9.7461113e-01
1.5250880e+00
2.0237008e+00
2.4593741e+00
2.8224234e+00
3.1053986e+00
3.3045124e+00
3.4195187e+00
3.4517082e+00
3.4014442e+00
3.2668414e+00
3.0443897e+00
2.7313194e+00
2.3284806e+00
1.8418549e+00
1.2816990e+00
6.6079542e-01
-5.7452610e-03
-6.9909586e-01
-1.3959701e+00
-2.0697082e+00
-2.6927998e+00
-3.2407381e+00
-3.6966957e+00
-4.0546426e+00
-4.3185550e+00
-4.4979327e+00
-4.6019299e+00
-4.6345579e+00
-4.5925695e+00
-4.4666669e+00
-4.2457391e+00
-3.9228717e+00
-3.5008322e+00
-2.9940954e+00
-2.4257505e+00
-1.8210982e+00
-1.2021957e+00
-5.8618880e-01
1.3409451e-02
5.8557342e-01
1.1223349e+00
1.6191393e+00
2.0727419e+00
2.4782716e+00
2.8291313e+00
3.1203030e+00
3.3518794e+00
3.5297376e+00
3.6630585e+00
3.7606152e+00
3.8280693e+00
3.8673624e+00
3.8778246e+00
3.8579973e+00
3.8071561e+00
3.7257032e+00
3.6143605e+00
3.4728490e+00
3.2989106e+00
3.0885061e+00
2.8374052e+00
2.5431637e+00
2.2062023e+00
1.8299433e+00
1.4211700e+00
9.9123417e-01
5.5687060e-01
1.3879204e-01
-2.4206170e-01
-5.6905200e-01
-8.3342502e-01
-1.0356324e+00
-1.1836775e+00
-1.2890605e+00
-1.3621834e+00
-1.4092576e+00
-1.4316732e+00
-1.4274175e+00
-1.3936048e+00
-1.3290904e+00
-1.2358427e+00
-1.1184023e+00
-9.8236758e-01
-8.3332448e-01
-6.7659791e-01
-5.1723272e-01
-3.5947503e-01
-2.0573617e-01
-5.5983037e-02
9.1475294e-02
2.3795981e-01
3.8262312e-01
5.2249716e-01
6.5419497e-01
7.7525635e-01
8.8402846e-01
9.7921483e-01
1.0602856e+00
1.1280208e+00
1.1837022e+00
1.2268608e+00
1.2530842e+00
1.2534102e+00
1.2156638e+00
1.1272555e+00
9.7900567e-01
7.6928461e-01
5.0657845e-01
2.0869642e-01
-1.0091178e-01
-3.9797705e-01
-6.6227971e-01
-8.8148899e-01
-1.0524663e+00
-1.1798463e+00
-1.2736802e+00
-1.3478933e+00
-1.4193690e+00
-1.5061139e+00
-1.6237045e+00
-1.7809153e+00
-1.9765489e+00
-2.1995980e+00
-2.4333017e+00
-2.6605334e+00
-2.8664639e+00
-3.0372788e+00
-3.1579221e+00
-3.2125468e+00
-3.1883710e+00
-3.0804670e+00
-2.8942055e+00
-2.6438916e+00
-2.3488959e+00
-2.0296355e+00
-1.7044168e+00
-1.3867996e+00
-1.0835728e+00
-7.9407159e-01
-5.1080870e-01
-2.2072157e-01
9.2778874e-02
4.4597564e-01
8.4935620e-01
1.3024596e+00
1.7915151e+00
2.2910208e+00
2.7684864e+00
3.1902384e+00
3.5263509e+00
3.7539639e+00
3.8589015e+00
3.8358030e+00
3.6877778e+00
3.4263450e+00
3.0709403e+00
2.6469907e+00
2.1822887e+00
1.7017748e+00
1.2220904e+00
7.4899384e-01
2.7978103e-01
-1.9063195e-01
-6.6352195e-01
-1.1328941e+00
-1.5855928e+00
-2.0040598e+00
-2.3697326e+00
-2.6655967e+00
-2.8779195e+00
-2.9975391e+00
-3.0204491e+00
-2.9475989e+00
-2.7844682e+00
-2.5408022e+00
-2.2301372e+00
-1.8686430e+00
-1.4735908e+00
-1.0621162e+00
-6.5033810e-01
-2.5249615e-01
1.2024116e-01
4.6168446e-01
7.7273378e-01
1.0619534e+00
1.3435264e+00
1.6331409e+00
1.9429183e+00
2.2768065e+00
2.6284267e+00
2.9821832e+00
3.3159379e+00
3.6036042e+00
3.8184278e+00
3.9377186e+00
3.9475650e+00
3.8456952e+00
3.6419182e+00
3.3560070e+00
3.0129906e+00
2.6369148e+00
2.2452389e+00
1.8458409e+00
1.4376505e+00
1.0147679e+00
5.7229784e-01
1.1112047e-01
-3.6036508e-01
-8.2770530e-01
-1.2738340e+00
-1.6829319e+00
-2.0438499e+00
-2.3523778e+00
-2.6110159e+00
-2.8257190e+00
-3.0011978e+00
-3.1373221e+00
-3.2282080e+00
-3.2638619e+00
-3.2329282e+00
-3.1248798e+00
-2.9314289e+00
-2.6484289e+00
-2.2785902e+00
-1.8335272e+00
-1.3339753e+00
-8.0835085e-01
-2.9011985e-01
1.8599841e-01
5.8906745e-01
8.9742368e-01
1.1025918e+00
1.2097713e+00
1.2349336e+00
1.2001767e+00
1.1290721e+00
1.0430075e+00
9.5883103e-01
8.8765840e-01
8.3450571e-01
7.9839864e-01
7.7273494e-01
7.4586119e-01
7.0200067e-01
6.2276962e-01
4.8948430e-01
2.8624787e-01
3.3869964e-03
-3.5961675e-01
-7.9255887e-01
-1.2748731e+00
-1.7781988e+00
-2.2706372e+00
-2.7213479e+00
-3.1045341e+00
-3.4024993e+00
-3.6069809e+00
-3.7177949e+00
-3.7393959e+00
-3.6777937e+00
-3.5399342e+00
-3.3352268e+00
-3.0771220e+00
-2.7832976e+00
-2.4743570e+00
-2.1711055e+00
-1.8904443e+00
-1.6407171e+00
-1.4181533e+00
-1.2062773e+00
-9.7947586e-01
-7.1020587e-01
-3.7743685e-01
2.7047573e-02
4.9724554e-01
1.0166274e+00
1.5640504e+00
2.1182488e+00
2.6592587e+00
3.1678919e+00
3.6259044e+00
4.0184301e+00
4.3373020e+00
4.5824950e+00
4.7606812e+00
4.8819476e+00
4.9558144e+00
4.9872586e+00
4.9736937e+00
4.9039830e+00
4.7601427e+00
4.5217325e+00
4.1721505e+00
3.7050893e+00
3.1286385e+00
2.4651617e+00
1.7474249e+00
1.0133242e+00
3.0133408e-01
-3.5263657e-01
-9.1798965e-01
-1.3732648e+00
-1.7102332e+00
-1.9352017e+00
-2.0658993e+00
-2.1254126e+00
-2.1358293e+00
-2.1136581e+00
-2.0680503e+00
-2.0014409e+00
-1.9110107e+00
-1.7898308e+00
-1.6282279e+00
-1.4163865e+00
-1.1480411e+00
-8.2404862e-01
-4.5464466e-01
-5.9543859e-02
3.3505209e-01
7.0266109e-01
1.0234741e+00
1.2882920e+00
1.4978346e+00
1.6587334e+00
1.7785737e+00
1.8620143e+00
1.9092256e+00
1.9165887e+00
1.8783334e+00
1.7880953e+00
1.6407982e+00
1.4354845e+00
1.1783209e+00
8.8376957e-01
5.7214722e-01
2.6367553e-01
-2.8439208e-02
-3.0228229e-01
-5.6653126e-01
-8.3516600e-01
-1.1202585e+00
-1.4262949e+00
-1.7485235e+00
-2.0752104e+00
-2.3911209e+00
-2.6796691e+00
-2.9237095e+00
-3.1065165e+00
-3.2135315e+00
-3.2341017e+00
-3.1626585e+00
-2.9996206e+00
-2.7522418e+00
-2.4349138e+00
-2.0683168e+00
-1.6775739e+00
-1.2898995e+00
-9.3162489e-01
-6.2434601e-01
-3.8089727e-01
-2.0273734e-01
-8.0077431e-02
5.2177747e-03
7.5218110e-02
1.5167697e-01
2.5313169e-01
3.9322069e-01
5.7880338e-01
8.0716907e-01
1.0640386e+00
1.3252602e+00
1.5631148e+00
1.7544361e+00
1.8862464e+00
1.9568324e+00
1.9731585e+00
1.9465787e+00
1.8884685e+00
1.8068071e+00
1.7042536e+00
1.5778846e+00
1.4204617e+00
1.2228279e+00
9.7673961e-01
6.7737213e-01
3.2546051e-01
-7.0315874e-02
-4.9154628e-01
-9.1155651e-01
-1.3007741e+00
-1.6326507e+00
-1.8868322e+00
-2.0499732e+00
-2.1163544e+00
-2.0888669e+00
-1.9794672e+00
-1.8086240e+00
-1.6039228e+00
-1.3974332e+00
-1.2208249e+00
-1.0984839e+00
-1.0412772e+00
-1.0443960e+00
-1.0907012e+00
-1.1576241e+00
-1.2236518e+00
-1.2717672e+00
-1.2903964e+00
-1.2736022e+00
-1.2210967e+00
-1.1379284e+00
-1.0339765e+00
-9.2318846e-01
-8.2196082e-01
-7.4623122e-01
-7.0756912e-01
-7.0945597e-01
-7.4542453e-01
-7.9993959e-01
-8.5155436e-01
-8.7724200e-01
-8.5678873e-01
-7.7628741e-01
-6.3026182e-01
-4.2242232e-01
-1.6479476e-01
1.2495594e-01
4.2689777e-01
7.2154454e-01
9.9246552e-01
1.2300695e+00
1.4354251e+00
1.6209752e+00
1.8066068e+00
2.0127187e+00
2.2534734e+00
2.5328162e+00
2.8440761e+00
3.1723191e+00
3.4979853e+00
3.8004225e+00
4.0602593e+00
4.2602801e+00
4.3853097e+00
4.4220373e+00
4.3597294e+00
4.1922313e+00
3.9203667e+00
3.5530289e+00
3.1059454e+00
2.5985918e+00
2.0507222e+00
1.4797646e+00
8.9914957e-01
3.1708478e-01
-2.6350218e-01
-8.4235495e-01
-1.4171634e+00
-1.9796562e+00
-2.5146701e+00
-3.0019547e+00
-3.4198987e+00
-3.7508002e+00
-3.9859714e+00
-4.1276071e+00
-4.1863169e+00
-4.1764502e+00
-4.1116782e+00
-4.0017678e+00
-3.8514513e+00
-3.6624009e+00
-3.4370136e+00
-3.1806811e+00
-2.9007162e+00
-2.6032178e+00
-2.2905849e+00
-1.9615546e+00
-1.6134776e+00
-1.2446026e+00
-8.5413984e-01
-4.4020782e-01
1.7251995e-03
4.7752067e-01
9.9059320e-01
1.5381834e+00
2.1097825e+00
2.6882392e+00
3.2526479e+00
3.7813413e+00
4.2541206e+00
4.6543994e+00
4.9714744e+00
5.2010978e+00
5.3428312e+00
5.3959523e+00
5.3573468e+00
5.2223598e+00
4.9869142e+00
4.6497836e+00
4.2152341e+00
3.6952189e+00
3.1087202e+00
2.4768345e+00
1.8156722e+00
1.1318179e+00
4.2370725e-01
-3.1245387e-01
-1.0766792e+00
-1.8621267e+00
-2.6547992e+00
-3.4344053e+00
-4.1753524e+00
-4.8480444e+00
-5.4213358e+00
-5.8667809e+00
-6.1639839e+00
-6.3046751e+00
-6.2933061e+00
-6.1440548e+00
-5.8757228e+00
-5.5064607e+00
-5.0505421e+00
-4.5189100e+00
-3.9229846e+00
-3.2786789e+00
-2.6073342e+00
-1.9329505e+00
-1.2779360e+00
-6.5976203e-01
-8.9196461e-02
4.3028826e-01
9.0225432e-01
1.3360048e+00
1.7437056e+00
2.1358070e+00
2.5161589e+00
2.8794533e+00
3.2126183e+00
3.4990473e+00
3.7231179e+00
3.8732257e+00
3.9427446e+00
3.9295494e+00
3.8358366e+00
3.6690452e+00
3.4421459e+00
3.1710259e+00
2.8693707e+00
2.5442440e+00
2.1952001e+00
1.8168098e+00
1.4023964e+00
9.4724312e-01
4.5092848e-01
-8.1012337e-02
-6.3616782e-01
-1.1955718e+00
-1.7358298e+00
-2.2326660e+00
-2.6642553e+00
-3.0131358e+00
-3.2670121e+00
-3.4188579e+00
-3.4660373e+00
-3.4087000e+00
-3.2486259e+00
-2.9894956e+00
-2.6384826e+00
-2.2080050e+00
-1.7162517e+00
-1.1860401e+00
-6.4277392e-01
-1.1223882e-01
3.8196617e-01
8.2125107e-01
1.1938088e+00
1.4947139e+00
1.7253517e+00
1.8928167e+00
2.0086202e+00
2.0862270e+00
2.1379776e+00
2.1723276e+00
2.1920647e+00
2.1938219e+00
2.1689556e+00
2.1056321e+00
1.9917125e+00
1.8176795e+00
1.5785816e+00
1.2743620e+00
9.0920607e-01
4.9155197e-01
3.5646877e-02
-4.3673155e-01
-8.9723154e-01
-1.3161399e+00
-1.6701521e+00
-1.9485962e+00
-2.1548199e+00
-2.3025620e+00
-2.4095242e+00
-2.4908216e+00
