# Supplementary material for: Characterization of the disruption of neural control strategies for dynamic fingertip forces from attractor reconstruction
Source: PLoS One. 2017 Feb 13;12(2):e0172025. doi: 10.1371/journal.pone.0172025 (PMC5305200; doi:10.1371/journal.pone.0172025)
Supplement: S2 File — Zip file containing the code to reproduce the results of our study. (ZIP) [file pone.0172025.s002.zip › PLOS_One_Code/tis_PD/y9_2.dat]

3.7654145e-01
5.1445146e-01
6.5003260e-01
7.7426533e-01
8.7336147e-01
9.3056336e-01
9.3089884e-01
8.6691676e-01
7.4216573e-01
5.7048501e-01
3.7196702e-01
1.6792602e-01
-2.3303635e-02
-1.8899644e-01
-3.2321278e-01
-4.2692579e-01
-5.0705067e-01
-5.7419974e-01
-6.3964403e-01
-7.1248838e-01
-7.9791629e-01
-8.9654685e-01
-1.0042276e+00
-1.1122806e+00
-1.2093075e+00
-1.2847607e+00
-1.3327283e+00
-1.3542512e+00
-1.3572233e+00
-1.3536080e+00
-1.3551880e+00
-1.3700577e+00
-1.4008318e+00
-1.4440174e+00
-1.4901060e+00
-1.5246580e+00
-1.5307531e+00
-1.4923867e+00
-1.3974488e+00
-1.2393659e+00
-1.0179326e+00
-7.4000298e-01
-4.1940682e-01
-7.4939965e-02
2.7360109e-01
6.0991051e-01
9.2426962e-01
1.2141774e+00
1.4830919e+00
1.7386304e+00
1.9905598e+00
2.2479146e+00
2.5153979e+00
2.7907160e+00
3.0645076e+00
3.3228323e+00
3.5504582e+00
3.7331410e+00
3.8584478e+00
3.9156739e+00
3.8956404e+00
3.7914370e+00
3.6005514e+00
3.3269290e+00
2.9809068e+00
2.5766661e+00
2.1286144e+00
1.6484339e+00
1.1440286e+00
6.2084019e-01
8.4789051e-02
-4.5520032e-01
-9.8715838e-01
-1.4987678e+00
-1.9807306e+00
-2.4282320e+00
-2.8396339e+00
-3.2131370e+00
-3.5427124e+00
-3.8153312e+00
-4.0118067e+00
-4.1120023e+00
-4.1026549e+00
-3.9843244e+00
-3.7738141e+00
-3.5002931e+00
-3.1968372e+00
-2.8917669e+00
-2.6036084e+00
-2.3403539e+00
-2.1010681e+00
-1.8778054e+00
-1.6575932e+00
-1.4254352e+00
-1.1684558e+00
-8.7975241e-01
-5.6037539e-01
-2.1914572e-01
1.2914185e-01
4.6688387e-01
7.7796226e-01
1.0520151e+00
1.2868490e+00
1.4876766e+00
1.6634281e+00
1.8219053e+00
1.9659384e+00
2.0918076e+00
2.1899698e+00
2.2477025e+00
2.2530008e+00
2.1979099e+00
2.0791661e+00
1.8961238e+00
1.6481657e+00
1.3338132e+00
9.5237250e-01
5.0736339e-01
9.9681756e-03
-5.1908349e-01
-1.0503376e+00
-1.5498813e+00
-1.9861545e+00
-2.3364540e+00
-2.5903031e+00
-2.7486975e+00
-2.8202336e+00
-2.8162071e+00
-2.7466648e+00
-2.6185692e+00
-2.4363166e+00
-2.2040463e+00
-1.9284570e+00
-1.6203985e+00
-1.2939140e+00
-9.6287677e-01
-6.3695516e-01
-3.1920526e-01
-6.7502075e-03
3.0590095e-01
6.2302104e-01
9.4538456e-01
1.2700170e+00
1.5912791e+00
1.9025949e+00
2.1981121e+00
2.4735050e+00
2.7259526e+00
2.9539059e+00
3.1564187e+00
3.3315246e+00
3.4745566e+00
3.5779284e+00
3.6325386e+00
3.6299350e+00
3.5646250e+00
3.4360705e+00
3.2495962e+00
3.0156506e+00
2.7478553e+00
2.4607486e+00
2.1675638e+00
1.8781612e+00
1.5977523e+00
1.3269127e+00
1.0625831e+00
7.9961043e-01
5.3264062e-01
2.5782565e-01
-2.6577455e-02
-3.2091278e-01
-6.2487861e-01
-9.3680777e-01
-1.2514423e+00
-1.5578309e+00
-1.8397316e+00
-2.0796314e+00
-2.2640508e+00
-2.3864344e+00
-2.4470602e+00
-2.4520006e+00
-2.4119666e+00
-2.3404777e+00
-2.2513350e+00
-2.1560214e+00
-2.0615647e+00
-1.9691550e+00
-1.8736934e+00
-1.7643976e+00
-1.6265579e+00
-1.4444381e+00
-1.2051053e+00
-9.0260830e-01
-5.4139135e-01
-1.3737974e-01
2.8455957e-01
6.9667439e-01
1.0758205e+00
1.4088467e+00
1.6928266e+00
1.9304024e+00
2.1240521e+00
2.2728539e+00
2.3721317e+00
2.4146424e+00
2.3925863e+00
2.3002860e+00
2.1369973e+00
1.9085660e+00
1.6263350e+00
1.3030610e+00
9.4807896e-01
5.6459272e-01
1.5020344e-01
-2.9988484e-01
-7.8820382e-01
-1.3104188e+00
-1.8525091e+00
-2.3911521e+00
-2.8972779e+00
-3.3415300e+00
-3.7004474e+00
-3.9617555e+00
-4.1264251e+00
-4.2065190e+00
-4.2202458e+00
-4.1864752e+00
-4.1203552e+00
-4.0308404e+00
-3.9203102e+00
-3.7859827e+00
-3.6224667e+00
-3.4244707e+00
-3.1885504e+00
-2.9133628e+00
-2.5992173e+00
-2.2482167e+00
-1.8650307e+00
-1.4571053e+00
-1.0336611e+00
-6.0420323e-01
-1.7773277e-01
2.3713805e-01
6.3260898e-01
1.0040581e+00
1.3530921e+00
1.6880612e+00
2.0205272e+00
2.3594566e+00
2.7065168e+00
3.0549247e+00
3.3913932e+00
3.6984994e+00
3.9561997e+00
4.1438324e+00
4.2434601e+00
4.2433306e+00
4.1400886e+00
3.9392811e+00
3.6539008e+00
3.3011729e+00
2.8991916e+00
2.4652581e+00
2.0160427e+00
1.5685687e+00
1.1412949e+00
7.5448213e-01
4.2883591e-01
1.8224065e-01
2.5570841e-02
-4.0720270e-02
-2.7626538e-02
4.4414658e-02
1.5004815e-01
2.6466938e-01
3.6935556e-01
4.5357883e-01
5.1533014e-01
5.5898962e-01
5.9147384e-01
6.1772831e-01
6.3738829e-01
6.4426370e-01
6.2900985e-01
5.8365543e-01
5.0549737e-01
3.9837635e-01
2.7114347e-01
1.3452624e-01
-1.9237196e-03
-1.3173152e-01
-2.5248128e-01
-3.6616149e-01
-4.7815531e-01
-5.9447654e-01
-7.1834367e-01
-8.4794332e-01
-9.7648851e-01
-1.0939823e+00
-1.1891542e+00
-1.2509572e+00
-1.2704101e+00
-1.2432766e+00
-1.1723062e+00
-1.0670771e+00
-9.4111298e-01
-8.0799040e-01
-6.7852967e-01
-5.5972949e-01
-4.5463061e-01
-3.6249386e-01
-2.7952947e-01
-2.0032527e-01
-1.1964289e-01
-3.4132041e-02
5.6462337e-02
1.4905114e-01
2.3822550e-01
3.1815528e-01
3.8421942e-01
4.3378927e-01
4.6667330e-01
4.8541591e-01
4.9471884e-01
4.9949209e-01
5.0227404e-01
5.0184161e-01
4.9459805e-01
4.7837153e-01
4.5591333e-01
4.3515743e-01
4.2598161e-01
4.3592521e-01
4.6739487e-01
5.1731003e-01
5.7863021e-01
6.4230300e-01
6.9840495e-01
7.3637885e-01
7.4510818e-01
7.1370851e-01
6.3354080e-01
5.0086791e-01
3.1837642e-01
9.4244955e-02
-1.6039121e-01
-4.3350305e-01
-7.1289300e-01
-9.8658075e-01
-1.2440148e+00
-1.4777385e+00
-1.6840582e+00
-1.8620203e+00
-2.0114616e+00
-2.1315187e+00
-2.2205970e+00
-2.2776172e+00
-2.3031652e+00
-2.2995356e+00
-2.2701933e+00
-2.2195492e+00
-2.1529679e+00
-2.0765777e+00
-1.9969451e+00
-1.9206419e+00
-1.8533843e+00
-1.7987312e+00
-1.7569086e+00
-1.7243676e+00
-1.6941888e+00
-1.6571463e+00
-1.6034931e+00
-1.5253156e+00
-1.4184141e+00
-1.2826475e+00
-1.1209351e+00
-9.3793284e-01
-7.3906655e-01
-5.3030180e-01
-3.1877489e-01
-1.1322460e-01
7.7557434e-02
2.4833154e-01
4.0054746e-01
5.4233873e-01
6.8523633e-01
8.3983241e-01
1.0127320e+00
1.2055905e+00
1.4158797e+00
1.6387043e+00
1.8682900e+00
2.0974458e+00
2.3150994e+00
2.5045049e+00
2.6449663e+00
2.7172809e+00
2.7099929e+00
2.6229511e+00
2.4668059e+00
2.2596722e+00
2.0232155e+00
1.7792311e+00
1.5461939e+00
1.3358431e+00
1.1514566e+00
9.8912899e-01
8.4121874e-01
6.9962211e-01
5.5732123e-01
4.0871873e-01
2.5007258e-01
8.0530081e-02
-9.6601939e-02
-2.7303194e-01
-4.3591703e-01
-5.7026089e-01
-6.6299589e-01
-7.0675866e-01
-7.0107570e-01
-6.5099562e-01
-5.6544386e-01
-4.5685544e-01
-3.4101036e-01
-2.3484892e-01
-1.5218295e-01
-1.0011411e-01
-7.8715488e-02
-8.3496091e-02
-1.0799530e-01
-1.4461482e-01
-1.8407224e-01
-2.1490334e-01
-2.2383856e-01
-1.9715943e-01
-1.2286659e-01
6.7421011e-03
1.9286610e-01
4.2946434e-01
7.0468499e-01
1.0038008e+00
1.3117668e+00
1.6139391e+00
1.8953177e+00
2.1399238e+00
2.3316236e+00
2.4566344e+00
2.5066743e+00
2.4808594e+00
2.3850249e+00
2.2290067e+00
2.0240691e+00
1.7822138e+00
1.5165972e+00
1.2408860e+00
9.6686680e-01
7.0164744e-01
4.4601081e-01
1.9467372e-01
-6.1128017e-02
-3.2902514e-01
-6.1091701e-01
-9.0069426e-01
-1.1847459e+00
-1.4448478e+00
-1.6630642e+00
-1.8270164e+00
-1.9329936e+00
-1.9858614e+00
-1.9966692e+00
-1.9793910e+00
-1.9478282e+00
-1.9132114e+00
-1.8826845e+00
-1.8586506e+00
-1.8388758e+00
-1.8172454e+00
-1.7850914e+00
-1.7330170e+00
-1.6530820e+00
-1.5410643e+00
-1.3982657e+00
-1.2320025e+00
-1.0539497e+00
-8.7671871e-01
-7.1053199e-01
-5.6131740e-01
-4.3015218e-01
-3.1425245e-01
-2.0964224e-01
-1.1386327e-01
-2.6864430e-02
4.9528046e-02
1.1209660e-01
1.5667022e-01
1.7936348e-01
1.7834680e-01
1.5510556e-01
1.1469709e-01
6.5052901e-02
1.5352574e-02
-2.6470263e-02
-5.6331441e-02
-7.5161289e-02
-8.7767178e-02
-1.0033457e-01
-1.1815327e-01
-1.4429096e-01
-1.7912781e-01
-2.2049237e-01
-2.6419075e-01
-3.0478007e-01
-3.3647261e-01
-3.5404996e-01
-3.5359928e-01
-3.3275518e-01
-2.9013992e-01
-2.2424546e-01
-1.3271287e-01
-1.2860700e-02
1.3639984e-01
3.1204101e-01
5.0568148e-01
7.0509733e-01
8.9733343e-01
1.0709296e+00
1.2164175e+00
1.3259298e+00
1.3927550e+00
1.4113605e+00
1.3781876e+00
1.2928391e+00
1.1589175e+00
9.8416526e-01
7.7975304e-01
5.5841265e-01
3.3163416e-01
1.0737903e-01
-1.1024560e-01
-3.1975026e-01
-5.2082940e-01
-7.1304475e-01
-8.9425064e-01
-1.0590521e+00
-1.1982337e+00
-1.2999260e+00
-1.3522554e+00
-1.3461059e+00
-1.2769235e+00
-1.1458411e+00
-9.6049085e-01
-7.3456295e-01
-4.8485490e-01
-2.2647481e-01
3.0897454e-02
2.8310887e-01
5.2829613e-01
7.6318412e-01
9.8175338e-01
1.1764917e+00
1.3397672e+00
1.4634241e+00
1.5379157e+00
1.5536539e+00
1.5049979e+00
1.3943582e+00
1.2332107e+00
1.0388388e+00
8.2865669e-01
6.1536121e-01
4.0496552e-01
1.9777896e-01
-8.6789088e-03
-2.1605023e-01
-4.2200297e-01
-6.1877960e-01
-7.9440940e-01
-9.3653349e-01
-1.0368945e+00
-1.0934913e+00
-1.1089627e+00
-1.0868216e+00
-1.0286369e+00
-9.3399258e-01
-8.0282825e-01
-6.3833189e-01
-4.4812113e-01
-2.4220572e-01
-2.8587200e-02
1.9021667e-01
4.1664888e-01
6.5337832e-01
8.9695619e-01
1.1335217e+00
1.3393106e+00
1.4859886e+00
1.5479227e+00
1.5080701e+00
1.3611761e+00
1.1147280e+00
7.8813167e-01
4.0976129e-01
1.1577611e-02
-3.7736708e-01
-7.3589705e-01
-1.0525854e+00
-1.3248750e+00
-1.5562782e+00
-1.7524460e+00
-1.9173928e+00
-2.0512895e+00
-2.1502271e+00
-2.2071764e+00
-2.2135557e+00
-2.1615338e+00
-2.0466873e+00
-1.8700341e+00
-1.6389584e+00
-1.3666091e+00
-1.0690614e+00
-7.6087551e-01
-4.5176132e-01
-1.4676789e-01
1.5045682e-01
4.3435317e-01
6.9704447e-01
9.3113657e-01
1.1330982e+00
1.3043333e+00
1.4494487e+00
1.5733703e+00
1.6789833e+00
1.7658529e+00
1.8300946e+00
1.8653763e+00
1.8645622e+00
1.8213783e+00
1.7320611e+00
1.5972695e+00
1.4240165e+00
1.2262361e+00
1.0222640e+00
8.2959324e-01
6.5990762e-01
5.1710030e-01
3.9852673e-01
2.9818023e-01
2.1033865e-01
1.3247344e-01
6.6412960e-02
1.7099912e-02
-1.0614800e-02
-1.5004224e-02
1.9958164e-03
3.6566918e-02
8.4649184e-02
1.4198256e-01
2.0360055e-01
2.6416353e-01
3.1886253e-01
3.6387967e-01
3.9613694e-01
4.1275606e-01
4.1071436e-01
3.8700874e-01
3.3942946e-01
2.6780114e-01
1.7527357e-01
6.8954490e-02
-4.0911438e-02
-1.4328354e-01
-2.2886050e-01
-2.9134239e-01
-3.2763075e-01
-3.3797750e-01
-3.2587517e-01
-2.9680656e-01
-2.5625182e-01
-2.0867644e-01
-1.5845623e-01
-1.1161222e-01
-7.6554378e-02
-6.3366681e-02
-8.2204086e-02
-1.4097097e-01
-2.4235626e-01
-3.8127381e-01
-5.4439849e-01
-7.1296114e-01
-8.6801100e-01
-9.9527541e-01
-1.0872163e+00
-1.1422994e+00
-1.1629681e+00
-1.1538311e+00
-1.1209657e+00
-1.0720653e+00
-1.0160298e+00
-9.6111224e-01
-9.1251045e-01
-8.7099077e-01
-8.3333931e-01
-7.9450578e-01
-7.5038529e-01
-6.9943954e-01
-6.4214142e-01
-5.7914833e-01
-5.0983364e-01
-4.3195480e-01
-3.4238289e-01
-2.3854174e-01
-1.2010327e-01
9.6420015e-03
1.4346400e-01
2.7158779e-01
3.8458407e-01
4.7598588e-01
5.4278119e-01
5.8430215e-01
6.0154415e-01
5.9708627e-01
5.7390815e-01
5.3285993e-01
4.7080711e-01
3.8120677e-01
2.5703533e-01
9.4705542e-02
-1.0294532e-01
-3.2653958e-01
-5.6334717e-01
-8.0129813e-01
-1.0304789e+00
-1.2416814e+00
-1.4243581e+00
-1.5660769e+00
-1.6540102e+00
-1.6776768e+00
-1.6314718e+00
-1.5160681e+00
-1.3388372e+00
-1.1136595e+00
-8.5992243e-01
-5.9999509e-01
-3.5491789e-01
-1.3952456e-01
4.0840714e-02
1.9065397e-01
3.2167485e-01
4.4841911e-01
5.8313813e-01
7.3233460e-01
8.9595993e-01
1.0685135e+00
1.2405707e+00
1.4001290e+00
1.5339684e+00
1.6293471e+00
1.6761442e+00
1.6692145e+00
1.6102271e+00
1.5078626e+00
1.3755688e+00
1.2273929e+00
1.0738224e+00
9.1995586e-01
7.6729831e-01
6.1837458e-01
4.8132613e-01
3.7104709e-01
3.0521617e-01
2.9724232e-01
3.5039641e-01
4.5591967e-01
5.9497755e-01
7.4298640e-01
8.7496688e-01
9.7090010e-01
1.0201313e+00
1.0236763e+00
9.9308344e-01
9.4516074e-01
8.9409588e-01
8.4481978e-01
7.9121116e-01
7.1987301e-01
6.1738382e-01
4.7761334e-01
3.0564275e-01
1.1643078e-01
-7.0320877e-02
-2.3525998e-01
-3.6175869e-01
-4.3619453e-01
-4.4847727e-01
-3.9394930e-01
-2.7562860e-01
-1.0505212e-01
9.9009168e-02
3.1343568e-01
5.1430945e-01
6.8036523e-01
7.9569619e-01
8.5121836e-01
8.4519546e-01
7.8374413e-01
6.8089246e-01
5.5639440e-01
4.3134027e-01
3.2399472e-01
2.4756827e-01
2.0965254e-01
2.1235419e-01
2.5241453e-01
3.2124889e-01
4.0571006e-01
4.9022786e-01
5.5936318e-01
5.9924395e-01
5.9815638e-01
5.4799436e-01
4.4718819e-01
3.0354415e-01
1.3433780e-01
-3.7740358e-02
-1.9108114e-01
-3.1066172e-01
-3.9087295e-01
-4.3629352e-01
-4.6085415e-01
-4.8480635e-01
-5.2947618e-01
-6.1126410e-01
-7.3706412e-01
-9.0263789e-01
-1.0940251e+00
-1.2910794e+00
-1.4719755e+00
-1.6175397e+00
-1.7148291e+00
-1.7597234e+00
-1.7574517e+00
-1.7199721e+00
-1.6612155e+00
-1.5929504e+00
-1.5231412e+00
-1.4563593e+00
-1.3947986e+00
-1.3390980e+00
-1.2888968e+00
-1.2432099e+00
-1.2006903e+00
-1.1598289e+00
-1.1191084e+00
-1.0770853e+00
-1.0323112e+00
-9.8292405e-01
-9.2583865e-01
-8.5612658e-01
-7.6781353e-01
-6.5634649e-01
-5.2097709e-01
-3.6519843e-01
-1.9557859e-01
-2.0766980e-02
1.4862074e-01
3.0032978e-01
4.2223014e-01
5.0517851e-01
5.4552650e-01
5.4634012e-01
5.1700763e-01
4.7070781e-01
4.1982728e-01
3.7110573e-01
3.2292352e-01
2.6613030e-01
1.8807272e-01
7.7724172e-02
-7.0448849e-02
-2.5467351e-01
-4.6601485e-01
-6.9072507e-01
-9.1419472e-01
-1.1243761e+00
-1.3128478e+00
-1.4734035e+00
-1.5996313e+00
-1.6836422e+00
-1.7169438e+00
-1.6922103e+00
-1.6043119e+00
-1.4508515e+00
-1.2334987e+00
-9.6004996e-01
-6.4554645e-01
-3.1098690e-01
2.0542909e-02
3.2921785e-01
6.0327391e-01
8.4125231e-01
1.0506510e+00
1.2433733e+00
1.4299653e+00
1.6153256e+00
1.7973154e+00
1.9676368e+00
2.1137877e+00
2.2220652e+00
2.2817161e+00
2.2883804e+00
2.2446399e+00
2.1581554e+00
2.0394293e+00
1.8999836e+00
1.7506597e+00
1.6001357e+00
1.4542626e+00
1.3166749e+00
1.1903009e+00
1.0784469e+00
9.8421333e-01
9.0830088e-01
8.4679859e-01
7.9091809e-01
7.2904952e-01
6.4967455e-01
5.4389688e-01
4.0763374e-01
2.4350671e-01
6.1592816e-02
-1.2155668e-01
-2.8535660e-01
-4.0899701e-01
-4.7653312e-01
-4.8179134e-01
-4.3081309e-01
-3.4072157e-01
-2.3577902e-01
-1.4219032e-01
-8.2826703e-02
-7.2923166e-02
-1.1794906e-01
-2.1405678e-01
-3.5029686e-01
-5.1142501e-01
-6.8051737e-01
-8.4108838e-01
-9.7871867e-01
-1.0823273e+00
-1.1451615e+00
-1.1653512e+00
-1.1457212e+00
-1.0929028e+00
-1.0163173e+00
-9.2736441e-01
-8.3860615e-01
-7.6267624e-01
-7.1052261e-01
-6.8859606e-01
-6.9573278e-01
-7.2154789e-01
-7.4752686e-01
-7.5055228e-01
-7.0781075e-01
-6.0181712e-01
-4.2423366e-01
-1.7764090e-01
1.2451037e-01
4.5912855e-01
7.9596752e-01
1.1018032e+00
1.3460658e+00
1.5069055e+00
1.5761095e+00
1.5609617e+00
1.4819496e+00
1.3671265e+00
1.2451561e+00
1.1391262e+00
1.0629600e+00
1.0211227e+00
1.0104696e+00
1.0225738e+00
1.0459741e+00
1.0686830e+00
1.0809344e+00
1.0772902e+00
1.0572178e+00
1.0241230e+00
9.8343741e-01
9.4037594e-01
8.9782074e-01
8.5468448e-01
8.0504112e-01
7.3827415e-01
6.4043179e-01
4.9684923e-01
2.9585105e-01
3.2954366e-02
-2.8554637e-01
-6.4118116e-01
-1.0053519e+00
-1.3447087e+00
-1.6281648e+00
-1.8331616e+00
-1.9493090e+00
-1.9788645e+00
-1.9345947e+00
-1.8357509e+00
-1.7030816e+00
-1.5546978e+00
-1.4047321e+00
-1.2645492e+00
-1.1437171e+00
-1.0486894e+00
-9.8054778e-01
-9.3433370e-01
-9.0021976e-01
-8.6529278e-01
-8.1572448e-01
-7.3980900e-01
-6.3153982e-01
-4.9344935e-01
-3.3715314e-01
-1.8067910e-01
-4.3305125e-02
5.9796007e-02
1.2079341e-01
1.3955559e-01
1.2196473e-01
7.7559309e-02
1.7616180e-02
-4.5816048e-02
-1.0031104e-01
-1.3363553e-01
-1.3449449e-01
-9.3137637e-02
-2.4316092e-03
1.3979982e-01
3.2764617e-01
5.4501836e-01
7.6679354e-01
9.6392681e-01
1.1102421e+00
1.1874780e+00
1.1876212e+00
1.1137359e+00
9.7973160e-01
8.0828008e-01
6.2626368e-01
4.5824222e-01
3.1996560e-01
2.1479121e-01
1.3479024e-01
6.5847685e-02
-6.1725525e-03
-9.1262043e-02
-1.9407356e-01
-3.1471560e-01
-4.5007958e-01
-5.9481162e-01
-7.4220802e-01
-8.8566970e-01
-1.0202786e+00
-1.1435066e+00
-1.2548169e+00
-1.3546158e+00
-1.4430869e+00
-1.5193049e+00
-1.5808886e+00
-1.6243057e+00
-1.6457868e+00
-1.6426203e+00
-1.6143823e+00
-1.5634011e+00
-1.4936769e+00
-1.4081760e+00
-1.3059253e+00
-1.1810796e+00
-1.0249372e+00
-8.2988375e-01
-5.9316653e-01
-3.1881192e-01
-1.7316193e-02
2.9653960e-01
6.0759880e-01
9.0511528e-01
1.1859437e+00
1.4538331e+00
1.7151278e+00
1.9735540e+00
2.2268118e+00
2.4660107e+00
2.6777132e+00
2.8480355e+00
2.9672628e+00
3.0323118e+00
3.0458313e+00
3.0136510e+00
2.9426271e+00
2.8389452e+00
2.7063725e+00
2.5452229e+00
2.3531436e+00
2.1276539e+00
1.8692002e+00
1.5830948e+00
1.2792786e+00
9.7021555e-01
6.6807908e-01
3.8219654e-01
1.1766041e-01
-1.2392066e-01
-3.4157512e-01
-5.3160643e-01
-6.8600595e-01
-7.9442842e-01
-8.4940007e-01
-8.5145229e-01
-8.1033935e-01
-7.4179869e-01
-6.6282314e-01
-5.8832914e-01
-5.2944861e-01
-4.9236199e-01
-4.7759087e-01
-4.8039894e-01
-4.9237956e-01
-5.0374617e-01
-5.0582259e-01
-4.9332281e-01
-4.6600369e-01
-4.2918031e-01
-3.9264471e-01
-3.6816730e-01
-3.6664980e-01
-3.9600652e-01
-4.5999984e-01
-5.5771347e-01
-6.8347853e-01
-8.2743493e-01
-9.7706961e-01
-1.1195807e+00
-1.2441206e+00
-1.3430205e+00
-1.4119886e+00
-1.4498484e+00
-1.4582751e+00
-1.4416318e+00
-1.4066357e+00
-1.3614214e+00
-1.3140501e+00
-1.2712594e+00
-1.2381030e+00
-1.2180984e+00
-1.2129311e+00
-1.2214397e+00
-1.2387096e+00
-1.2562402e+00
-1.2632909e+00
-1.2487848e+00
-1.2031152e+00
-1.1198287e+00
-9.9766444e-01
-8.4248151e-01
-6.6721201e-01
-4.8870903e-01
-3.2272593e-01
-1.7960491e-01
-6.2623840e-02
3.0899143e-02
1.0719539e-01
1.7372670e-01
2.3733471e-01
3.0285023e-01
3.7222919e-01
4.4404015e-01
5.1332323e-01
5.7263371e-01
6.1488006e-01
6.3694794e-01
6.4200396e-01
6.3917646e-01
6.4087573e-01
6.5883408e-01
7.0006786e-01
7.6400748e-01
8.4200013e-01
9.1963438e-01
9.8079447e-01
1.0114972e+00
1.0025024e+00
9.5103911e-01
8.6183136e-01
7.4657570e-01
6.2133622e-01
5.0286632e-01
4.0535184e-01
3.3815571e-01
3.0440489e-01
