# Supplementary material for: Characterization of the disruption of neural control strategies for dynamic fingertip forces from attractor reconstruction
Source: PLoS One. 2017 Feb 13;12(2):e0172025. doi: 10.1371/journal.pone.0172025 (PMC5305200; doi:10.1371/journal.pone.0172025)
Supplement: S2 File — Zip file containing the code to reproduce the results of our study. (ZIP) [file pone.0172025.s002.zip › PLOS_One_Code/tis_PD/y9_3.dat]

-1.1577657e+00
-1.2601665e+00
-1.3572632e+00
-1.4422490e+00
-1.5107607e+00
-1.5591439e+00
-1.5822676e+00
-1.5730375e+00
-1.5239699e+00
-1.4293323e+00
-1.2865590e+00
-1.0971373e+00
-8.6742381e-01
-6.0874373e-01
-3.3582561e-01
-6.3768760e-02
1.9538723e-01
4.3557607e-01
6.5819372e-01
8.7112992e-01
1.0852732e+00
1.3099707e+00
1.5495718e+00
1.8023639e+00
2.0615060e+00
2.3166737e+00
2.5560024e+00
2.7687163e+00
2.9479675e+00
3.0924179e+00
3.2057301e+00
3.2944779e+00
3.3655283e+00
3.4237486e+00
3.4705518e+00
3.5035225e+00
3.5171366e+00
3.5043789e+00
3.4588227e+00
3.3764500e+00
3.2563233e+00
3.0997704e+00
2.9090203e+00
2.6867165e+00
2.4362913e+00
2.1613813e+00
1.8630237e+00
1.5363058e+00
1.1697268e+00
7.4840936e-01
2.5933627e-01
-3.0376145e-01
-9.3717839e-01
-1.6260470e+00
-2.3452467e+00
-3.0627652e+00
-3.7452084e+00
-4.3628553e+00
-4.8913590e+00
-5.3108155e+00
-5.6056067e+00
-5.7663210e+00
-5.7915407e+00
-5.6869989e+00
-5.4623443e+00
-5.1280828e+00
-4.6948989e+00
-4.1753402e+00
-3.5859395e+00
-2.9476506e+00
-2.2841970e+00
-1.6198547e+00
-9.7790625e-01
-3.7944551e-01
1.5790730e-01
6.2106019e-01
1.0021079e+00
1.2985563e+00
1.5126702e+00
1.6498012e+00
1.7163040e+00
1.7178307e+00
1.6588265e+00
1.5439461e+00
1.3807124e+00
1.1810026e+00
9.5954622e-01
7.3026277e-01
5.0324815e-01
2.8481880e-01
8.0453798e-02
-1.0215386e-01
-2.5291847e-01
-3.6242120e-01
-4.2557997e-01
-4.4294075e-01
-4.1887282e-01
-3.5816104e-01
-2.6313229e-01
-1.3295751e-01
3.4471369e-02
2.3910595e-01
4.7539150e-01
7.3068515e-01
9.8674451e-01
1.2239542e+00
1.4261821e+00
1.5843467e+00
1.6981429e+00
1.7759804e+00
1.8331201e+00
1.8883086e+00
1.9598131e+00
2.0617339e+00
2.2012540e+00
2.3776539e+00
2.5832617e+00
2.8051465e+00
3.0265676e+00
3.2284926e+00
3.3916770e+00
3.4995936e+00
3.5424712e+00
3.5211036e+00
3.4471172e+00
3.3378498e+00
3.2083919e+00
3.0656982e+00
2.9075113e+00
2.7250481e+00
2.5064436e+00
2.2385139e+00
1.9068280e+00
1.4963991e+00
9.9494148e-01
3.9815888e-01
-2.8512500e-01
-1.0302085e+00
-1.7975948e+00
-2.5381165e+00
-3.2009288e+00
-3.7423436e+00
-4.1330756e+00
-4.3616717e+00
-4.4333851e+00
-4.3658850e+00
-4.1842084e+00
-3.9166493e+00
-3.5919537e+00
-3.2375232e+00
-2.8781670e+00
-2.5345415e+00
-2.2207283e+00
-1.9421722e+00
-1.6960355e+00
-1.4742763e+00
-1.2676916e+00
-1.0692330e+00
-8.7646684e-01
-6.9336361e-01
-5.3007257e-01
-3.9936242e-01
-3.1120258e-01
-2.6868569e-01
-2.6702089e-01
-2.9517000e-01
-3.3893176e-01
-3.8443742e-01
-4.2126264e-01
-4.4445996e-01
-4.5496570e-01
-4.5845665e-01
-4.6349263e-01
-4.7958392e-01
-5.1490652e-01
-5.7351798e-01
-6.5330140e-01
-7.4634808e-01
-8.4227468e-01
-9.3336256e-01
-1.0189174e+00
-1.1058239e+00
-1.2045126e+00
-1.3227915e+00
-1.4609476e+00
-1.6100117e+00
-1.7532252e+00
-1.8698625e+00
-1.9403608e+00
-1.9515391e+00
-1.9003021e+00
-1.7940460e+00
-1.6472240e+00
-1.4763029e+00
-1.2966204e+00
-1.1221761e+00
-9.6592361e-01
-8.3796012e-01
-7.4213720e-01
-6.7390816e-01
-6.2131710e-01
-5.6879396e-01
-5.0190824e-01
-4.1096373e-01
-2.9245343e-01
-1.4878933e-01
1.3335040e-02
1.8636892e-01
3.6655537e-01
5.5686376e-01
7.6515457e-01
9.9788843e-01
1.2532547e+00
1.5182849e+00
1.7721189e+00
1.9938779e+00
2.1709086e+00
2.3030094e+00
2.4006243e+00
2.4784262e+00
2.5479590e+00
2.6128060e+00
2.6677149e+00
2.7009682e+00
2.6983316e+00
2.6472713e+00
2.5407898e+00
2.3799781e+00
2.1740050e+00
1.9375488e+00
1.6875566e+00
1.4408597e+00
1.2122250e+00
1.0122101e+00
8.4570759e-01
7.1219928e-01
6.0724551e-01
5.2426980e-01
4.5659191e-01
3.9973180e-01
3.5284471e-01
3.1809907e-01
2.9867456e-01
2.9712423e-01
3.1476954e-01
3.5155737e-01
4.0577021e-01
4.7373114e-01
5.4999588e-01
6.2768047e-01
6.9807301e-01
7.5025813e-01
7.7298195e-01
7.5906285e-01
7.0905605e-01
6.3068839e-01
5.3440937e-01
4.2864949e-01
3.1799437e-01
2.0467086e-01
9.1017972e-02
-1.9718252e-02
-1.2450364e-01
-2.2190775e-01
-3.1292858e-01
-4.0118350e-01
-4.9161230e-01
-5.8722475e-01
-6.8577936e-01
-7.7911905e-01
-8.5544549e-01
-9.0233666e-01
-9.0904388e-01
-8.6876463e-01
-7.8148649e-01
-6.5584766e-01
-5.0760712e-01
-3.5438809e-01
-2.0949015e-01
-7.8511299e-02
3.9673215e-02
1.4905965e-01
2.5247936e-01
3.4910639e-01
4.3390711e-01
4.9870049e-01
5.3394953e-01
5.3039044e-01
4.8029214e-01
3.7852659e-01
2.2333045e-01
1.6253781e-02
-2.3886479e-01
-5.3695373e-01
-8.7152654e-01
-1.2333926e+00
-1.6097166e+00
-1.9843542e+00
-2.3391649e+00
-2.6559897e+00
-2.9195520e+00
-3.1207184e+00
-3.2581671e+00
-3.3371046e+00
-3.3657284e+00
-3.3511807e+00
-3.2964621e+00
-3.1991660e+00
-3.0523541e+00
-2.8473743e+00
-2.5778813e+00
-2.2437198e+00
-1.8528489e+00
-1.4199293e+00
-9.6221137e-01
-4.9546955e-01
-3.2265001e-02
4.1800760e-01
8.4952292e-01
1.2615323e+00
1.6589565e+00
2.0498354e+00
2.4399201e+00
2.8272585e+00
3.2002930e+00
3.5411535e+00
3.8321996e+00
4.0616799e+00
4.2259229e+00
4.3284051e+00
4.3772956e+00
4.3827230e+00
4.3542860e+00
4.2988807e+00
4.2191525e+00
4.1134026e+00
3.9774157e+00
3.8073696e+00
3.6020641e+00
3.3631219e+00
3.0933635e+00
2.7949171e+00
2.4684327e+00
2.1136108e+00
1.7306870e+00
1.3223610e+00
8.9514319e-01
4.5899720e-01
2.5067223e-02
-3.9735711e-01
-8.0259865e-01
-1.1877747e+00
-1.5501128e+00
-1.8844632e+00
-2.1828038e+00
-2.4358287e+00
-2.6351518e+00
-2.7751462e+00
-2.8546302e+00
-2.8781442e+00
-2.8560383e+00
-2.8036046e+00
-2.7397862e+00
-2.6846625e+00
-2.6549217e+00
-2.6588689e+00
-2.6941071e+00
-2.7494754e+00
-2.8096259e+00
-2.8591384e+00
-2.8847854e+00
-2.8770860e+00
-2.8323240e+00
-2.7541563e+00
-2.6529546e+00
-2.5423281e+00
-2.4343935e+00
-2.3362165e+00
-2.2487118e+00
-2.1674849e+00
-2.0843540e+00
-1.9889134e+00
-1.8704807e+00
-1.7206818e+00
-1.5357527e+00
-1.3169403e+00
-1.0685515e+00
-7.9549644e-01
-5.0270818e-01
-1.9648739e-01
1.1465659e-01
4.2157620e-01
7.1724686e-01
9.9763940e-01
1.2595670e+00
1.4975946e+00
1.7029129e+00
1.8652967e+00
1.9770262e+00
2.0364995e+00
2.0495773e+00
2.0281001e+00
1.9863967e+00
1.9370713e+00
1.8871614e+00
1.8355092e+00
1.7720604e+00
1.6797337e+00
1.5392199e+00
1.3358948e+00
1.0660953e+00
7.3946432e-01
3.7632836e-01
2.0809707e-03
-3.5831825e-01
-6.8362298e-01
-9.5734035e-01
-1.1681245e+00
-1.3107250e+00
-1.3867452e+00
-1.4037592e+00
-1.3731221e+00
-1.3080171e+00
-1.2218279e+00
-1.1257835e+00
-1.0261762e+00
-9.2273762e-01
-8.0901884e-01
-6.7457783e-01
-5.0871753e-01
-3.0520303e-01
-6.6179953e-02
1.9719550e-01
4.6851414e-01
7.3218326e-01
9.7800708e-01
1.2023012e+00
1.4062107e+00
1.5926810e+00
1.7634691e+00
1.9175068e+00
2.0512777e+00
2.1608350e+00
2.2440264e+00
2.3009989e+00
2.3321011e+00
2.3344987e+00
2.3002221e+00
2.2173902e+00
2.0739636e+00
1.8620751e+00
1.5813264e+00
1.2402496e+00
8.5567674e-01
4.5012768e-01
4.8184108e-02
-3.2653032e-01
-6.5340281e-01
-9.1712669e-01
-1.1104102e+00
-1.2352147e+00
-1.3009416e+00
-1.3201613e+00
-1.3040800e+00
-1.2598622e+00
-1.1904030e+00
-1.0957175e+00
-9.7497326e-01
-8.2848611e-01
-6.5913134e-01
-4.7294193e-01
-2.7879549e-01
-8.6845961e-02
9.4041528e-02
2.5849115e-01
4.0542793e-01
5.3769483e-01
6.6086056e-01
7.8139639e-01
9.0500499e-01
1.0359557e+00
1.1770471e+00
1.3292376e+00
1.4908270e+00
1.6567642e+00
1.8183747e+00
1.9636835e+00
2.0790840e+00
2.1524163e+00
2.1753445e+00
2.1429495e+00
2.0514608e+00
1.8969817e+00
1.6768181e+00
1.3925544e+00
1.0524944e+00
6.7129737e-01
2.6664855e-01
-1.4490446e-01
-5.5051576e-01
-9.4141426e-01
-1.3121568e+00
-1.6593974e+00
-1.9796725e+00
-2.2666205e+00
-2.5100793e+00
-2.6989363e+00
-2.8260333e+00
-2.8911130e+00
-2.8998550e+00
-2.8606056e+00
-2.7810328e+00
-2.6656673e+00
-2.5154383e+00
-2.3305445e+00
-2.1155607e+00
-1.8828987e+00
-1.6514782e+00
-1.4412014e+00
-1.2665375e+00
-1.1319302e+00
-1.0299760e+00
-9.4286028e-01
-8.4730173e-01
-7.2176560e-01
-5.5303595e-01
-3.3910630e-01
-8.7149737e-02
1.9183896e-01
4.8831685e-01
7.9662914e-01
1.1139815e+00
1.4371646e+00
1.7590450e+00
2.0665957e+00
2.3415550e+00
2.5638197e+00
2.7163453e+00
2.7893587e+00
2.7818792e+00
2.6999416e+00
2.5528012e+00
2.3494777e+00
2.0973599e+00
1.8028571e+00
1.4728488e+00
1.1157100e+00
7.4139363e-01
3.6064517e-01
-1.6086186e-02
-3.7925267e-01
-7.1995597e-01
-1.0291406e+00
-1.2971002e+00
-1.5142325e+00
-1.6731534e+00
-1.7711566e+00
-1.8115620e+00
-1.8033390e+00
-1.7597835e+00
-1.6971053e+00
-1.6326026e+00
-1.5818552e+00
-1.5556727e+00
-1.5584306e+00
-1.5885387e+00
-1.6402281e+00
-1.7053234e+00
-1.7745043e+00
-1.8385419e+00
-1.8895312e+00
-1.9211917e+00
-1.9281885e+00
-1.9059934e+00
-1.8523545e+00
-1.7695720e+00
-1.6656440e+00
-1.5527582e+00
-1.4432318e+00
-1.3446953e+00
-1.2569546e+00
-1.1721497e+00
-1.0779328e+00
-9.6170015e-01
-8.1390259e-01
-6.2989934e-01
-4.1073754e-01
-1.6287516e-01
1.0335926e-01
3.7619719e-01
6.4490670e-01
9.0147975e-01
1.1409875e+00
1.3608232e+00
1.5598924e+00
1.7386019e+00
1.8992812e+00
2.0458557e+00
2.1821365e+00
2.3096284e+00
2.4265318e+00
2.5284799e+00
2.6098231e+00
2.6640989e+00
2.6836601e+00
2.6593401e+00
2.5806727e+00
2.4369220e+00
2.2193733e+00
1.9246345e+00
1.5573054e+00
1.1304583e+00
6.6420479e-01
1.8352505e-01
-2.8455432e-01
-7.1482055e-01
-1.0875907e+00
-1.3902126e+00
-1.6158449e+00
-1.7609401e+00
-1.8232517e+00
-1.8015120e+00
-1.6969875e+00
-1.5161588e+00
-1.2728045e+00
-9.8722702e-01
-6.8147168e-01
-3.7241736e-01
-6.6879630e-02
2.3835094e-01
5.5200814e-01
8.8200423e-01
1.2298602e+00
1.5878198e+00
1.9396062e+00
2.2642293e+00
2.5407873e+00
2.7521289e+00
2.8865384e+00
2.9378787e+00
2.9051134e+00
2.7916903e+00
2.6042616e+00
2.3503532e+00
2.0363131e+00
1.6676837e+00
1.2525132e+00
8.0561203e-01
3.5040965e-01
-8.4003969e-02
-4.6980307e-01
-7.8733945e-01
-1.0283495e+00
-1.1948702e+00
-1.2957727e+00
-1.3432600e+00
-1.3508410e+00
-1.3327612e+00
-1.3034625e+00
-1.2759662e+00
-1.2597306e+00
-1.2591833e+00
-1.2733476e+00
-1.2963047e+00
-1.3181950e+00
-1.3266032e+00
-1.3082574e+00
-1.2509417e+00
-1.1453539e+00
-9.8652372e-01
-7.7473016e-01
-5.1627815e-01
-2.2408338e-01
8.2772104e-02
3.8137780e-01
6.4917684e-01
8.6841765e-01
1.0285120e+00
1.1252657e+00
1.1580630e+00
1.1268895e+00
1.0306367e+00
8.6736360e-01
6.3640763e-01
3.4144894e-01
-6.9752249e-03
-3.9081841e-01
-7.8601901e-01
-1.1657407e+00
-1.5048291e+00
-1.7841557e+00
-1.9928319e+00
-2.1274781e+00
-2.1896984e+00
-2.1835690e+00
-2.1143621e+00
-1.9888527e+00
-1.8167146e+00
-1.6117417e+00
-1.3912442e+00
-1.1728844e+00
-9.7047302e-01
-7.9150933e-01
-6.3775895e-01
-5.0764715e-01
-3.9819227e-01
-3.0514180e-01
-2.2197534e-01
-1.3963210e-01
-4.8019781e-02
6.1293715e-02
1.9258683e-01
3.4459159e-01
5.1031729e-01
6.7824340e-01
8.3525162e-01
9.7064343e-01
1.0790657e+00
1.1602668e+00
1.2159189e+00
1.2461730e+00
1.2484994e+00
1.2191080e+00
1.1553631e+00
1.0572467e+00
9.2711311e-01
7.6872575e-01
5.8695956e-01
3.8838641e-01
1.8184713e-01
-2.2161221e-02
-2.1367326e-01
-3.8575339e-01
-5.3524083e-01
-6.6129663e-01
-7.6362208e-01
-8.4216088e-01
-8.9808063e-01
-9.3477573e-01
-9.5813616e-01
-9.7585254e-01
-9.9571173e-01
-1.0234834e+00
-1.0617235e+00
-1.1100595e+00
-1.1658434e+00
-1.2241744e+00
-1.2779782e+00
-1.3189171e+00
-1.3383683e+00
-1.3276582e+00
-1.2783626e+00
-1.1840232e+00
-1.0433066e+00
-8.6283393e-01
-6.5722861e-01
-4.4540914e-01
-2.4468783e-01
-6.5533938e-02
9.0800245e-02
2.3143312e-01
3.6895836e-01
5.1761906e-01
6.8890590e-01
8.8746569e-01
1.1092695e+00
1.3430116e+00
1.5734085e+00
1.7844770e+00
1.9622937e+00
2.0976301e+00
2.1878360e+00
2.2363740e+00
2.2496477e+00
2.2329448e+00
2.1877573e+00
2.1114963e+00
1.9994051e+00
1.8478654e+00
1.6578583e+00
1.4370674e+00
1.1996032e+00
9.6361916e-01
7.4789571e-01
5.6827646e-01
4.3484794e-01
3.5095577e-01
3.1433644e-01
3.1935664e-01
3.5889871e-01
4.2494498e-01
5.0815224e-01
5.9786597e-01
6.8353402e-01
7.5671618e-01
8.1216658e-01
8.4737723e-01
8.6137008e-01
8.5427643e-01
8.2821446e-01
7.8796615e-01
7.3990043e-01
6.8989816e-01
6.4241571e-01
6.0114160e-01
5.6929998e-01
5.4824532e-01
5.3558859e-01
5.2438621e-01
5.0326338e-01
4.5739164e-01
3.7098835e-01
2.3088404e-01
2.9617830e-02
-2.3278797e-01
-5.4826868e-01
-9.0095989e-01
-1.2681024e+00
-1.6222486e+00
-1.9355236e+00
-2.1853646e+00
-2.3595120e+00
-2.4578330e+00
-2.4902936e+00
-2.4723957e+00
-2.4200060e+00
-2.3450229e+00
-2.2526985e+00
-2.1409556e+00
-2.0016900e+00
-1.8237452e+00
-1.5969426e+00
-1.3161566e+00
-9.8423403e-01
-6.1315080e-01
-2.2365082e-01
1.5666635e-01
4.9737281e-01
7.7085061e-01
9.5748030e-01
1.0483878e+00
1.0451748e+00
9.5734644e-01
7.9884091e-01
5.8527501e-01
3.3295646e-01
5.9328579e-02
-2.1680985e-01
-4.7664566e-01
-7.0377401e-01
-8.8653075e-01
-1.0197165e+00
-1.1051862e+00
-1.1507477e+00
-1.1677071e+00
-1.1680100e+00
-1.1617351e+00
-1.1553229e+00
-1.1506735e+00
-1.1451085e+00
-1.1321194e+00
-1.1027822e+00
-1.0476426e+00
-9.5874047e-01
-8.3120847e-01
-6.6384782e-01
-4.5884481e-01
-2.2179755e-01
3.7258060e-02
3.0286022e-01
5.5478869e-01
7.7080051e-01
9.3064529e-01
1.0202006e+00
1.0344387e+00
9.7828600e-01
8.6532466e-01
7.1482608e-01
5.4791242e-01
3.8400058e-01
2.3845719e-01
1.2179512e-01
4.0166777e-02
-3.8671207e-03
-1.1183879e-02
1.3922266e-02
6.4354629e-02
1.3102546e-01
2.0365288e-01
2.7240519e-01
3.3048069e-01
3.7605153e-01
4.1217593e-01
4.4474717e-01
4.7940555e-01
5.1844322e-01
5.5868694e-01
5.9134141e-01
6.0458767e-01
5.8872252e-01
5.4175361e-01
4.7237108e-01
3.9867749e-01
3.4348360e-01
3.2794599e-01
3.6531438e-01
4.5696975e-01
5.9276540e-01
7.5549623e-01
9.2657181e-01
1.0898581e+00
1.2330967e+00
1.3479814e+00
1.4299165e+00
1.4778789e+00
1.4940887e+00
1.4830048e+00
1.4497432e+00
1.3984305e+00
1.3308617e+00
1.2455530e+00
1.1372255e+00
9.9731103e-01
8.1659911e-01
5.9005160e-01
3.2145970e-01
2.4760009e-02
-2.7912538e-01
-5.6797756e-01
-8.2346883e-01
-1.0340697e+00
-1.1953115e+00
-1.3078609e+00
-1.3745379e+00
-1.3976221e+00
-1.3774050e+00
-1.3123852e+00
-1.2009461e+00
-1.0438111e+00
-8.4621684e-01
-6.1897246e-01
-3.7803102e-01
-1.4213253e-01
7.1473685e-02
2.5143302e-01
3.9420791e-01
5.0264081e-01
5.8246760e-01
6.3886142e-01
6.7469935e-01
6.9092110e-01
6.8748682e-01
6.6318238e-01
6.1482561e-01
5.3794779e-01
4.2919713e-01
2.8865535e-01
1.2090996e-01
-6.4861922e-02
-2.5529345e-01
-4.3387913e-01
-5.8380245e-01
-6.9291268e-01
-7.5834180e-01
-7.8734296e-01
-7.9399194e-01
-7.9442480e-01
-8.0308103e-01
-8.3060571e-01
-8.8299468e-01
-9.6142881e-01
-1.0624211e+00
-1.1781488e+00
-1.2971072e+00
-1.4054466e+00
-1.4892980e+00
-1.5376233e+00
-1.5442159e+00
-1.5079586e+00
-1.4319840e+00
-1.3226767e+00
-1.1883811e+00
-1.0374202e+00
-8.7619391e-01
-7.0879861e-01
-5.3839576e-01
-3.6884462e-01
-2.0500921e-01
-5.1660298e-02
8.7930481e-02
2.1272794e-01
3.2367606e-01
4.2274535e-01
5.1181013e-01
5.9152553e-01
6.6042274e-01
7.1509331e-01
7.5201442e-01
7.6986985e-01
7.7026856e-01
7.5630097e-01
7.3067466e-01
6.9515761e-01
6.5112914e-01
6.0010690e-01
5.4375925e-01
4.8357353e-01
4.2044855e-01
3.5440104e-01
2.8451116e-01
2.0917541e-01
1.2667752e-01
3.6020309e-02
-6.2121333e-02
-1.6456341e-01
-2.6523116e-01
-3.5565967e-01
-4.2665697e-01
-4.7061310e-01
-4.8305304e-01
-4.6260201e-01
-4.1018448e-01
-3.2871572e-01
-2.2341203e-01
-1.0191753e-01
2.6275328e-02
1.5090179e-01
2.6224884e-01
3.5272487e-01
4.1841197e-01
4.6016844e-01
4.8379434e-01
4.9848375e-01
5.1348731e-01
5.3464490e-01
5.6289824e-01
5.9527396e-01
6.2707291e-01
6.5383891e-01
6.7267348e-01
6.8320195e-01
6.8839878e-01
6.9459187e-01
7.0929232e-01
7.3699497e-01
7.7580657e-01
8.1760516e-01
8.5119937e-01
8.6626639e-01
8.5700007e-01
8.2465668e-01
7.7718504e-01
7.2562538e-01
6.7963895e-01
6.4415016e-01
6.1742763e-01
5.9111417e-01
5.5295304e-01
4.9143435e-01
3.9998355e-01
2.7873084e-01
1.3376345e-01
-2.5013669e-02
-1.8641452e-01
-3.4057663e-01
-4.8109761e-01
-6.0526147e-01
-7.1184189e-01
-7.9857450e-01
-8.6181099e-01
-8.9834330e-01
-9.0740827e-01
-8.9139123e-01
-8.5519844e-01
-8.0494139e-01
-7.4649760e-01
-6.8428956e-01
-6.2046153e-01
-5.5453276e-01
-4.8355053e-01
-4.0273321e-01
-3.0655551e-01
-1.9015848e-01
-5.0847398e-02
1.1073429e-01
2.9019647e-01
4.7967244e-01
6.6814189e-01
8.4194645e-01
9.8669800e-01
1.0907763e+00
1.1486850e+00
1.1623984e+00
1.1401280e+00
1.0931830e+00
1.0322712e+00
9.6437507e-01
8.9083629e-01
8.0728362e-01
7.0571319e-01
5.7795440e-01
4.1902905e-01
2.2928714e-01
1.4897299e-02
-2.1366741e-01
-4.4505308e-01
-6.7057842e-01
-8.8551962e-01
-1.0877180e+00
-1.2753788e+00
-1.4459909e+00
-1.5965657e+00
-1.7242114e+00
-1.8266228e+00
-1.9025935e+00
-1.9518014e+00
-1.9729900e+00
-1.9618545e+00
-1.9113262e+00
-1.8148225e+00
-1.6700764e+00
-1.4808579e+00
-1.2558690e+00
-1.0062445e+00
-7.4373423e-01
-4.8023262e-01
-2.2746662e-01
4.5166308e-03
2.0988575e-01
3.8914194e-01
5.4938157e-01
7.0200626e-01
8.5849829e-01
1.0260597e+00
1.2046473e+00
1.3859972e+00
1.5547449e+00
1.6912351e+00
1.7750130e+00
1.7880056e+00
1.7174061e+00
1.5588476e+00
1.3188610e+00
1.0140726e+00
6.6654773e-01
2.9809243e-01
-7.3218268e-02
-4.3326212e-01
-7.6983733e-01
-1.0703976e+00
-1.3216358e+00
-1.5115296e+00
-1.6324513e+00
-1.6833408e+00
-1.6699531e+00
-1.6033353e+00
-1.4970577e+00
-1.3639408e+00
-1.2133382e+00
-1.0497095e+00
-8.7265215e-01
-6.7848253e-01
-4.6304802e-01
-2.2447463e-01
3.5469549e-02
3.1140003e-01
5.9482855e-01
8.7470721e-01
1.1383272e+00
1.3729786e+00
1.5681413e+00
1.7174011e+00
1.8193499e+00
1.8770630e+00
1.8962080e+00
1.8824825e+00
1.8393496e+00
1.7667755e+00
1.6612600e+00
1.5170719e+00
1.3282178e+00
1.0904573e+00
8.0299171e-01
4.6990789e-01
1.0108572e-01
-2.8829031e-01
-6.7980352e-01
-1.0544636e+00
-1.3949766e+00
-1.6874436e+00
-1.9222942e+00
-2.0938493e+00
-2.1985289e+00
-2.2327963e+00
-2.1921498e+00
-2.0718436e+00
-1.8691425e+00
-1.5861902e+00
-1.2323867e+00
-8.2537559e-01
