# Supplementary material for: Characterization of the disruption of neural control strategies for dynamic fingertip forces from attractor reconstruction
Source: PLoS One. 2017 Feb 13;12(2):e0172025. doi: 10.1371/journal.pone.0172025 (PMC5305200; doi:10.1371/journal.pone.0172025)
Supplement: S2 File — Zip file containing the code to reproduce the results of our study. (ZIP) [file pone.0172025.s002.zip › PLOS_One_Code/tis_YO/y10_1.dat]

9.3733523e-03
-2.8834631e-01
-5.5163515e-01
-7.5262921e-01
-8.7921389e-01
-9.3570155e-01
-9.3853175e-01
-9.0876816e-01
-8.6421211e-01
-8.1446877e-01
-7.6105701e-01
-7.0169972e-01
-6.3547865e-01
-5.6562056e-01
-4.9876198e-01
-4.4161904e-01
-3.9712343e-01
-3.6241514e-01
-3.3030748e-01
-2.9362138e-01
-2.4960743e-01
-2.0172039e-01
-1.5796328e-01
-1.2683103e-01
-1.1287840e-01
-1.1436902e-01
-1.2466003e-01
-1.3654044e-01
-1.4654669e-01
-1.5653161e-01
-1.7179982e-01
-1.9691719e-01
-2.3144137e-01
-2.6832441e-01
-2.9648818e-01
-3.0611377e-01
-2.9320591e-01
-2.6095088e-01
-2.1784310e-01
-1.7420406e-01
-1.3898371e-01
-1.1792282e-01
-1.1294511e-01
-1.2226371e-01
-1.4113839e-01
-1.6327029e-01
-1.8255520e-01
-1.9488224e-01
-1.9924621e-01
-1.9713955e-01
-1.9041033e-01
-1.7949377e-01
-1.6373795e-01
-1.4329337e-01
-1.2021357e-01
-9.7146079e-02
-7.4516892e-02
-4.8903657e-02
-1.4634410e-02
3.2088272e-02
8.9533954e-02
1.4986907e-01
2.0204527e-01
2.3673078e-01
2.5097673e-01
2.5001218e-01
2.4464099e-01
2.4548211e-01
2.5755048e-01
2.7817008e-01
2.9885325e-01
3.0987316e-01
3.0534473e-01
2.8619166e-01
2.5906448e-01
2.3182649e-01
2.0873438e-01
1.8834556e-01
1.6510442e-01
1.3358519e-01
9.3038035e-02
4.9357596e-02
1.2783946e-02
-7.5016279e-03
-8.4188521e-03
5.3908099e-03
2.4016334e-02
3.7327861e-02
4.0070808e-02
3.4202137e-02
2.6918098e-02
2.5611043e-02
3.3058176e-02
4.5572522e-02
5.4736000e-02
5.1668899e-02
3.1828484e-02
-2.2496537e-03
-4.2170063e-02
-7.8229563e-02
-1.0429131e-01
-1.2009963e-01
-1.3015171e-01
-1.4006215e-01
-1.5247740e-01
-1.6510728e-01
-1.7247799e-01
-1.7031744e-01
-1.5930713e-01
-1.4561039e-01
-1.3802485e-01
-1.4329712e-01
-1.6179971e-01
-1.8602143e-01
-2.0333714e-01
-2.0188235e-01
-1.7614261e-01
-1.2922616e-01
-7.0990639e-02
-1.3213286e-02
3.5815063e-02
7.4405213e-02
1.0636624e-01
1.3650207e-01
1.6600590e-01
1.9080436e-01
2.0363016e-01
1.9856696e-01
1.7561975e-01
1.4243686e-01
1.1155683e-01
9.4539397e-02
9.6590648e-02
1.1463485e-01
1.3940994e-01
1.6031293e-01
1.7065357e-01
1.7049766e-01
1.6537844e-01
1.6188008e-01
1.6318261e-01
1.6724810e-01
1.6835452e-01
1.6097176e-01
1.4392669e-01
1.2232472e-01
1.0557943e-01
1.0241343e-01
1.1590627e-01
1.4155400e-01
1.6937303e-01
1.8897001e-01
1.9497006e-01
1.8967878e-01
1.8115679e-01
1.7787286e-01
1.8345023e-01
1.9457119e-01
2.0280661e-01
1.9919782e-01
1.7926791e-01
1.4558270e-01
1.0603179e-01
6.8913385e-02
3.8209400e-02
1.1843906e-02
-1.6597919e-02
-5.3870025e-02
-1.0270575e-01
-1.5950131e-01
-2.1583176e-01
-2.6309501e-01
-2.9719026e-01
-3.2033761e-01
-3.3922671e-01
-3.6057476e-01
-3.8644726e-01
-4.1222996e-01
-4.2886744e-01
-4.2802666e-01
-4.0677800e-01
-3.6916061e-01
-3.2424784e-01
-2.8186603e-01
-2.4791121e-01
-2.2176347e-01
-1.9758949e-01
-1.6877711e-01
-1.3246581e-01
-9.1393991e-02
-5.2330084e-02
-2.2144428e-02
-3.6160500e-03
6.5223439e-03
1.5782757e-02
3.1360118e-02
5.5804114e-02
8.5510865e-02
1.1266490e-01
1.2952722e-01
1.3286572e-01
1.2594475e-01
1.1661452e-01
1.1263755e-01
1.1732757e-01
1.2800191e-01
1.3775194e-01
1.3952517e-01
1.3051890e-01
1.1423359e-01
9.8459880e-02
9.0312643e-02
9.1735831e-02
9.8325742e-02
1.0188051e-01
9.5158513e-02
7.6409110e-02
5.1040486e-02
2.9041968e-02
1.9498499e-02
2.5520399e-02
4.2374042e-02
5.9594258e-02
6.6081033e-02
5.5802063e-02
3.0936926e-02
3.7044071e-04
-2.5498237e-02
-4.0155868e-02
-4.3471337e-02
-4.0427237e-02
-3.7170958e-02
-3.6622404e-02
-3.6317844e-02
-3.0076119e-02
-1.2434883e-02
1.7207842e-02
5.3321247e-02
8.6377394e-02
1.0726982e-01
1.1189578e-01
1.0329948e-01
8.9753928e-02
7.9829277e-02
7.7615870e-02
8.0822385e-02
8.2450356e-02
7.5020899e-02
5.5200289e-02
2.6148363e-02
-4.1024967e-03
-2.7318905e-02
-3.9724409e-02
-4.3886150e-02
-4.7031475e-02
-5.6780380e-02
-7.6475249e-02
-1.0282172e-01
-1.2755682e-01
-1.4225799e-01
-1.4318816e-01
-1.3325190e-01
-1.2018461e-01
-1.1211683e-01
-1.1290246e-01
-1.1998021e-01
-1.2632647e-01
-1.2528206e-01
-1.1493478e-01
-9.9355915e-02
-8.6271407e-02
-8.2530445e-02
-8.9693285e-02
-1.0240029e-01
-1.1093312e-01
-1.0652726e-01
-8.6024158e-02
-5.3235813e-02
-1.6690468e-02
1.4822969e-02
3.6679126e-02
5.0426986e-02
6.2073333e-02
7.7692554e-02
9.9226988e-02
1.2295117e-01
1.4130026e-01
1.4709992e-01
1.3802060e-01
1.1858239e-01
9.8161311e-02
8.6101174e-02
8.7017397e-02
9.8892144e-02
1.1466869e-01
1.2643022e-01
1.3000803e-01
1.2724136e-01
1.2423281e-01
1.2672148e-01
1.3584497e-01
1.4703975e-01
1.5244930e-01
1.4526857e-01
1.2372857e-01
9.2471978e-02
6.0192867e-02
3.4737951e-02
1.8685384e-02
8.0233110e-03
-5.4770685e-03
-2.9556094e-02
-6.6843082e-02
-1.1283111e-01
-1.5783166e-01
-1.9191264e-01
-2.0981911e-01
-2.1310269e-01
-2.0859673e-01
-2.0420157e-01
-2.0418666e-01
-2.0681501e-01
-2.0605890e-01
-1.9629645e-01
-1.7653576e-01
-1.5131276e-01
-1.2803450e-01
-1.1261227e-01
-1.0585976e-01
-1.0278098e-01
-9.5475405e-02
-7.8062782e-02
-5.0516419e-02
-1.9135834e-02
6.4121954e-03
1.7919739e-02
1.3060542e-02
-2.9725972e-03
-1.9945725e-02
-2.7993664e-02
-2.2666882e-02
-6.7428300e-03
1.1851405e-02
2.4720993e-02
2.7846189e-02
2.3753026e-02
1.9449711e-02
2.1413509e-02
3.1033823e-02
4.3341006e-02
4.9469715e-02
4.1338169e-02
1.6210050e-02
-2.1274711e-02
-6.1021613e-02
-9.2411665e-02
-1.0927854e-01
-1.1221719e-01
-1.0732856e-01
-1.0222354e-01
-1.0136935e-01
-1.0353415e-01
-1.0314423e-01
-9.4616384e-02
-7.6478661e-02
-5.2620016e-02
-3.0246392e-02
-1.5768581e-02
-1.0696847e-02
-1.0043338e-02
-4.7189494e-03
1.3294712e-02
4.6308651e-02
8.9538366e-02
1.3337332e-01
1.6791050e-01
1.8759905e-01
1.9360258e-01
1.9228938e-01
1.9069177e-01
1.9200320e-01
1.9389988e-01
1.9039204e-01
1.7609344e-01
1.5065292e-01
1.2056152e-01
9.6676655e-02
8.8767558e-02
1.0067011e-01
1.2888722e-01
1.6491307e-01
1.9978407e-01
2.2864604e-01
2.5284572e-01
2.7805889e-01
3.0958576e-01
3.4799916e-01
3.8786395e-01
4.2010870e-01
4.3670176e-01
4.3517535e-01
4.2024864e-01
4.0110661e-01
3.8588020e-01
3.7700441e-01
3.7019871e-01
3.5723706e-01
3.3083665e-01
2.8920922e-01
2.3775481e-01
1.8660328e-01
1.4529442e-01
1.1788669e-01
1.0123288e-01
8.6966951e-02
6.6010531e-02
3.3405086e-02
-9.2115978e-03
-5.5151810e-02
-9.7299763e-02
-1.3277839e-01
-1.6486952e-01
-2.0129615e-01
-2.4989405e-01
-3.1395729e-01
-3.8998095e-01
-4.6941104e-01
-5.4330615e-01
-6.0674603e-01
-6.6038341e-01
-7.0861463e-01
-7.5545337e-01
-8.0020374e-01
-8.3566145e-01
-8.5067740e-01
-8.3598190e-01
-7.8954422e-01
-7.1816305e-01
-6.3465791e-01
-5.5228472e-01
-4.7908341e-01
-4.1510679e-01
-3.5419470e-01
-2.8911022e-01
-2.1667333e-01
-1.3996990e-01
-6.6876545e-02
-5.9727487e-03
3.8077855e-02
6.7062292e-02
8.7849484e-02
1.0799292e-01
1.3148303e-01
1.5727373e-01
1.8096627e-01
1.9846307e-01
2.0963187e-01
2.1962429e-01
2.3644094e-01
2.6595856e-01
3.0771725e-01
3.5411893e-01
3.9335407e-01
4.1459832e-01
4.1306123e-01
3.9211223e-01
3.6100948e-01
3.2963270e-01
3.0356443e-01
2.8215780e-01
2.6013216e-01
2.3161987e-01
1.9461830e-01
1.5324602e-01
1.1606168e-01
9.1395984e-02
8.2863609e-02
8.7696907e-02
9.8393997e-02
1.0658379e-01
1.0720444e-01
1.0070563e-01
9.1811774e-02
8.5706840e-02
8.4343151e-02
8.5126069e-02
8.2500011e-02
7.1594824e-02
5.2035401e-02
2.9347415e-02
1.2421241e-02
8.3446147e-03
1.8058826e-02
3.5527394e-02
5.0580802e-02
5.3747761e-02
4.0699761e-02
1.3952450e-02
-1.9326836e-02
-5.2058276e-02
-8.1389839e-02
-1.0982266e-01
-1.4311191e-01
-1.8633337e-01
-2.4012400e-01
-2.9921855e-01
-3.5452513e-01
-3.9771474e-01
-4.2538124e-01
-4.4030007e-01
-4.4936806e-01
-4.5942954e-01
-4.7310615e-01
-4.8713901e-01
-4.9463973e-01
-4.8990394e-01
-4.7241782e-01
-4.4746301e-01
-4.2323058e-01
-4.0622469e-01
-3.9731956e-01
-3.9066059e-01
-3.7640568e-01
-3.4589359e-01
-2.9605807e-01
-2.3065877e-01
-1.5807267e-01
-8.6940738e-02
-2.1757530e-02
3.9157328e-02
1.0181846e-01
1.7189533e-01
2.5029622e-01
3.3169978e-01
4.0663255e-01
4.6595776e-01
5.0556820e-01
5.2851143e-01
5.4286327e-01
5.5657624e-01
5.7271947e-01
5.8791578e-01
5.9450744e-01
5.8512912e-01
5.5734843e-01
5.1570233e-01
4.6961024e-01
4.2839212e-01
3.9670019e-01
3.7307393e-01
3.5211658e-01
3.2895638e-01
3.0355568e-01
2.8210655e-01
2.7416073e-01
2.8712085e-01
3.2165758e-01
3.7065066e-01
4.2189998e-01
4.6320543e-01
4.8748580e-01
4.9521935e-01
4.9265901e-01
4.8699581e-01
4.8162750e-01
4.7416120e-01
4.5779780e-01
4.2515931e-01
3.7264825e-01
3.0285749e-01
2.2333712e-01
1.4253026e-01
6.5760704e-02
-6.3092200e-03
-7.6326337e-02
-1.4702991e-01
-2.1793354e-01
-2.8411372e-01
-3.3853705e-01
-3.7678758e-01
-4.0085254e-01
-4.1925022e-01
-4.4334727e-01
-4.8176112e-01
-5.3559125e-01
-5.9711410e-01
-6.5302849e-01
-6.9055441e-01
-7.0286632e-01
-6.9115410e-01
-6.6280587e-01
-6.2691350e-01
-5.8942463e-01
-5.5083123e-01
-5.0803970e-01
-4.5896900e-01
-4.0628014e-01
-3.5763651e-01
-3.2250368e-01
-3.0727848e-01
-3.1124975e-01
-3.2589698e-01
-3.3852927e-01
-3.3833004e-01
-3.2111458e-01
-2.9039904e-01
-2.5487472e-01
-2.2375265e-01
-2.0203537e-01
-1.8818197e-01
-1.7570260e-01
-1.5762085e-01
-1.3075471e-01
-9.7288232e-02
-6.3064608e-02
-3.3653717e-02
-1.0351783e-02
1.1236793e-02
3.8640344e-02
7.7510726e-02
1.2763309e-01
1.8242966e-01
2.3198506e-01
2.6794439e-01
2.8787953e-01
2.9660455e-01
3.0329636e-01
3.1607221e-01
3.3746833e-01
3.6327315e-01
3.8487870e-01
3.9380135e-01
3.8623739e-01
3.6512664e-01
3.3825329e-01
3.1359138e-01
2.9504135e-01
2.8102634e-01
2.6635277e-01
2.4617708e-01
2.1996008e-01
1.9288470e-01
1.7337190e-01
1.6803128e-01
1.7734320e-01
1.9471510e-01
2.0928171e-01
2.1096073e-01
1.9530713e-01
1.6548117e-01
1.2995572e-01
9.7417044e-02
7.2204345e-02
5.2749744e-02
3.3328216e-02
7.9789907e-03
-2.5415032e-02
-6.3338284e-02
-9.8532413e-02
-1.2444468e-01
-1.3929608e-01
-1.4732985e-01
-1.5669923e-01
-1.7506245e-01
-2.0500051e-01
-2.4191518e-01
-2.7608654e-01
-2.9784561e-01
-3.0257854e-01
-2.9262529e-01
-2.7533554e-01
-2.5860629e-01
-2.4635110e-01
-2.3650975e-01
-2.2294651e-01
-2.0003739e-01
-1.6687575e-01
-1.2855039e-01
-9.3955346e-02
-7.1316803e-02
-6.3703342e-02
-6.7152115e-02
-7.2842732e-02
-7.2046680e-02
-6.0655404e-02
-4.0785204e-02
-1.9044524e-02
-2.5567525e-03
5.3056750e-03
7.0476815e-03
9.4678649e-03
1.9189914e-02
3.8181220e-02
6.2046610e-02
8.2067354e-02
8.9893456e-02
8.2351954e-02
6.3461521e-02
4.2158314e-02
2.7131415e-02
2.2147490e-02
2.4511887e-02
2.7128056e-02
2.2898700e-02
9.1812961e-03
-1.0286688e-02
-2.7359324e-02
-3.4180756e-02
-2.7586495e-02
-1.0667910e-02
9.0798908e-03
2.3962144e-02
3.0513725e-02
3.1526935e-02
3.4176338e-02
4.5423867e-02
6.7779220e-02
9.7911763e-02
1.2861202e-01
1.5293620e-01
1.6834396e-01
1.7821768e-01
1.8935861e-01
2.0695132e-01
2.3046026e-01
2.5299960e-01
2.6434169e-01
2.5599411e-01
2.2590482e-01
1.8019835e-01
1.3060380e-01
8.8902495e-02
6.1758010e-02
4.8750083e-02
4.4191670e-02
4.1437575e-02
3.7327467e-02
3.4085438e-02
3.7337730e-02
5.1668476e-02
7.6833583e-02
1.0688496e-01
1.3243541e-01
1.4487616e-01
1.4055260e-01
1.2248645e-01
9.8219418e-02
7.5024662e-02
5.5728263e-02
3.7654223e-02
1.4974656e-02
-1.6999784e-02
-5.7971991e-02
-1.0166298e-01
-1.3864511e-01
-1.6140864e-01
-1.6838806e-01
-1.6456795e-01
-1.5862595e-01
-1.5819154e-01
-1.6552108e-01
-1.7611352e-01
-1.8150764e-01
-1.7462470e-01
-1.5413139e-01
-1.2532249e-01
-9.7486971e-02
-7.9315629e-02
-7.4482278e-02
-7.9730852e-02
-8.6872245e-02
-8.7578335e-02
-7.7867301e-02
-5.9769099e-02
-3.9729020e-02
-2.4805780e-02
-1.8568011e-02
-1.9123046e-02
-2.0832467e-02
-1.8605757e-02
-1.1589114e-02
-3.7782797e-03
-1.4142220e-03
-8.6955574e-03
-2.4084819e-02
-3.9647679e-02
-4.4559404e-02
-3.1013520e-02
1.2339107e-03
4.4375226e-02
8.6025862e-02
1.1470368e-01
1.2478143e-01
1.1845461e-01
1.0354464e-01
8.8567454e-02
7.8289185e-02
7.2186727e-02
6.6085000e-02
5.5735099e-02
4.0348254e-02
2.3820719e-02
1.2457470e-02
1.0562959e-02
1.7041630e-02
2.5270682e-02
2.6227473e-02
1.3253772e-02
-1.3883828e-02
-4.8115120e-02
-7.8501376e-02
-9.6209180e-02
-9.9267885e-02
-9.3357594e-02
-8.8559593e-02
-9.4012132e-02
-1.1318666e-01
-1.4230046e-01
-1.7285561e-01
-1.9667723e-01
-2.1017874e-01
-2.1551719e-01
-2.1852331e-01
-2.2476694e-01
-2.3576745e-01
-2.4759653e-01
-2.5312920e-01
-2.4670132e-01
-2.2798100e-01
-2.0253241e-01
-1.7893109e-01
-1.6412942e-01
-1.5948577e-01
-1.5975823e-01
-1.5597209e-01
-1.4057190e-01
-1.1167091e-01
-7.4010433e-02
-3.6363234e-02
-6.7967140e-03
1.1850957e-02
2.3663030e-02
3.7153152e-02
6.0055553e-02
9.4812181e-02
1.3733060e-01
1.7929124e-01
2.1263588e-01
2.3400290e-01
2.4649233e-01
2.5726601e-01
2.7242630e-01
2.9280124e-01
3.1329099e-01
3.2573942e-01
3.2356062e-01
3.0580437e-01
2.7834136e-01
2.5105297e-01
2.3248062e-01
2.2524196e-01
2.2483593e-01
2.2224669e-01
2.0893466e-01
1.8172138e-01
1.4475249e-01
1.0713655e-01
7.7809020e-02
6.1039872e-02
5.5053076e-02
5.3974329e-02
5.1774675e-02
4.6093003e-02
3.9568743e-02
3.7493563e-02
4.3233393e-02
5.4646082e-02
6.3802638e-02
6.0069584e-02
3.5067181e-02
-1.2780642e-02
-7.6693879e-02
-1.4433556e-01
-2.0347053e-01
-2.4702726e-01
-2.7492091e-01
-2.9221456e-01
-3.0481405e-01
-3.1489625e-01
-3.1883180e-01
-3.0929633e-01
-2.8034872e-01
-2.3198786e-01
-1.7132265e-01
-1.0994217e-01
-5.9016942e-02
-2.4510655e-02
-4.9967104e-03
6.5346407e-03
1.7945838e-02
3.3293051e-02
5.0916926e-02
6.5108345e-02
7.0260279e-02
6.5068089e-02
5.4094337e-02
4.5464625e-02
4.6086280e-02
5.7557355e-02
7.5291562e-02
9.1224663e-02
9.8621654e-02
9.6454766e-02
9.0671754e-02
9.1189163e-02
1.0626641e-01
1.3774883e-01
1.7990000e-01
2.2217506e-01
2.5428813e-01
2.7102242e-01
2.7424615e-01
2.7089075e-01
2.6818931e-01
2.6928220e-01
2.7167169e-01
2.6902932e-01
2.5523497e-01
2.2846934e-01
1.9283832e-01
1.5623799e-01
1.2577661e-01
1.0386899e-01
8.7377837e-02
6.9994629e-02
4.6423945e-02
1.6161144e-02
-1.5469988e-02
-4.0098213e-02
-5.1412491e-02
-4.9322811e-02
-4.0621462e-02
-3.5887980e-02
-4.4324210e-02
-6.9139338e-02
-1.0605619e-01
-1.4597505e-01
-1.8011030e-01
-2.0433528e-01
-2.2050407e-01
-2.3453830e-01
-2.5238295e-01
-2.7586019e-01
-3.0096623e-01
-3.2005926e-01
-3.2670782e-01
-3.1999044e-01
-3.0559465e-01
-2.9323910e-01
-2.9185514e-01
-3.0503592e-01
-3.2936372e-01
-3.5673364e-01
-3.7912271e-01
-3.9262566e-01
-3.9841591e-01
-4.0045976e-01
-4.0156696e-01
-4.0016872e-01
-3.9001978e-01
-3.6344383e-01
-3.1626518e-01
-2.5125925e-01
-1.7804207e-01
-1.0947312e-01
-5.6242301e-02
-2.2184757e-02
-2.8864780e-03
1.1407004e-02
3.0237747e-02
5.8056715e-02
9.2614235e-02
1.2711501e-01
1.5472370e-01
1.7283757e-01
1.8451469e-01
1.9607234e-01
2.1244831e-01
2.3342373e-01
2.5305166e-01
2.6258426e-01
2.5536449e-01
2.3106414e-01
1.9663779e-01
1.6308208e-01
1.3988304e-01
1.3052938e-01
1.3143236e-01
1.3443170e-01
1.3147332e-01
1.1917867e-01
1.0079305e-01
8.4129852e-02
7.6674936e-02
8.1044666e-02
9.3582408e-02
1.0668090e-01
1.1335673e-01
1.1147129e-01
1.0498419e-01
1.0125232e-01
1.0611173e-01
1.2006099e-01
1.3784174e-01
1.5132717e-01
1.5396520e-01
1.4455521e-01
1.2833911e-01
1.1446430e-01
1.1104421e-01
1.2079442e-01
1.3979707e-01
1.5988295e-01
1.7321256e-01
1.7659587e-01
1.7299059e-01
1.6905556e-01
1.7031480e-01
1.7718762e-01
1.8432757e-01
1.8354423e-01
1.6872729e-01
1.4009002e-01
1.0506844e-01
7.4964292e-02
5.9212992e-02
6.0759401e-02
7.5025948e-02
9.2598296e-02
1.0402349e-01
1.0432573e-01
9.4760644e-02
8.0666734e-02
6.6891878e-02
5.3965665e-02
3.7395411e-02
1.0329919e-02
-3.1873295e-02
-8.7613419e-02
-1.4819361e-01
-2.0131476e-01
-2.3704399e-01
-2.5251505e-01
-2.5282214e-01
-2.4810213e-01
-2.4837910e-01
-2.5849897e-01
-2.7584563e-01
-2.9243908e-01
-3.0018309e-01
-2.9578575e-01
-2.8242593e-01
-2.6760428e-01
-2.5857680e-01
-2.5783360e-01
-2.6136994e-01
-2.6113752e-01
-2.5016460e-01
-2.2689416e-01
-1.9616726e-01
-1.6659520e-01
-1.4579152e-01
-1.3591172e-01
-1.3219005e-01
-1.2570772e-01
-1.0872924e-01
-7.9129304e-02
-4.1415911e-02
-4.2021889e-03
2.4401358e-02
4.1240559e-02
4.9921556e-02
5.8535138e-02
7.4499514e-02
9.9858623e-02
1.2996996e-01
1.5622297e-01
1.7123392e-01
1.7366179e-01
1.6960829e-01
1.6932123e-01
1.8115791e-01
2.0669912e-01
2.3972621e-01
2.6912178e-01
2.8400492e-01
2.7873373e-01
2.5522694e-01
2.2112525e-01
1.8495486e-01
1.5153382e-01
1.2032727e-01
8.7254526e-02
4.8612342e-02
4.8344382e-03
-3.8315430e-02
-7.2236769e-02
-9.0245766e-02
-9.1452261e-02
-8.1404839e-02
-6.9304662e-02
-6.3293791e-02
-6.6238189e-02
-7.4471558e-02
-8.0476030e-02
-7.7874158e-02
-6.5524278e-02
-4.8346090e-02
-3.4696346e-02
-3.1834469e-02
-4.1769830e-02
-5.9814850e-02
-7.6998810e-02
-8.5029913e-02
-8.0651766e-02
-6.6863922e-02
-5.0688690e-02
-3.8941232e-02
-3.4240269e-02
-3.3566556e-02
-3.0481639e-02
-1.9602338e-02
-2.5931052e-04
2.2826962e-02
4.1938926e-02
5.0537319e-02
4.7186187e-02
3.6896139e-02
2.8661511e-02
3.0506909e-02
4.5204329e-02
6.9160537e-02
9.4756527e-02
1.1467842e-01
1.2597809e-01
1.3149542e-01
1.3752282e-01
1.4916336e-01
1.6654633e-01
1.8423826e-01
1.9397638e-01
1.8917052e-01
1.6882557e-01
1.3849080e-01
1.0724336e-01
8.2427317e-02
6.5545698e-02
5.1673094e-02
3.2448377e-02
1.0332046e-03
-4.3449626e-02
-9.4553228e-02
-1.4133849e-01
-1.7388509e-01
-1.8819518e-01
-1.8780030e-01
-1.8141289e-01
-1.7788287e-01
-1.8115399e-01
-1.8831115e-01
-1.9205437e-01
-1.8579709e-01
-1.6788601e-01
-1.4250785e-01
-1.1712117e-01
-9.7972752e-02
-8.6170285e-02
-7.6792021e-02
-6.1934584e-02
-3.5916041e-02
6.5715410e-04
4.0281334e-02
7.1566765e-02
8.4312876e-02
7.4122241e-02
4.3964625e-02
1.6537595e-03
-4.5063115e-02
-9.2515182e-02
-1.4194850e-01
-1.9711554e-01
-2.6000962e-01
-3.2685044e-01
-3.8662306e-01
-4.2342426e-01
-4.2159756e-01
-3.7104922e-01
-2.7060894e-01
-1.2874125e-01
3.8208472e-02
