# Supplementary material for: Characterization of the disruption of neural control strategies for dynamic fingertip forces from attractor reconstruction
Source: PLoS One. 2017 Feb 13;12(2):e0172025. doi: 10.1371/journal.pone.0172025 (PMC5305200; doi:10.1371/journal.pone.0172025)
Supplement: S2 File — Zip file containing the code to reproduce the results of our study. (ZIP) [file pone.0172025.s002.zip › PLOS_One_Code/tis_YO/y10_2.dat]

1.7249622e-01
-2.4037656e-02
-1.9492743e-01
-3.2015765e-01
-3.8892058e-01
-4.0207778e-01
-3.7163369e-01
-3.1666661e-01
-2.5674067e-01
-2.0498503e-01
-1.6379971e-01
-1.2558919e-01
-7.8335960e-02
-1.2893541e-02
7.1830665e-02
1.6799640e-01
2.6226526e-01
3.4172223e-01
3.9909285e-01
4.3421659e-01
4.5121668e-01
4.5384330e-01
4.4227944e-01
4.1313494e-01
3.6237029e-01
2.8943623e-01
1.9992255e-01
1.0434393e-01
1.3216252e-02
-6.8485716e-02
-1.4400871e-01
-2.2326934e-01
-3.1788654e-01
-4.3498854e-01
-5.7287921e-01
-7.2114376e-01
-8.6511572e-01
-9.9176324e-01
-1.0936233e+00
-1.1692092e+00
-1.2202871e+00
-1.2477550e+00
-1.2487568e+00
-1.2173143e+00
-1.1483665e+00
-1.0424133e+00
-9.0767859e-01
-7.5853247e-01
-6.1079861e-01
-4.7590770e-01
-3.5677640e-01
-2.4792284e-01
-1.3994590e-01
-2.5573938e-02
9.6311267e-02
2.2056504e-01
3.3920392e-01
4.4635775e-01
5.4184529e-01
6.3097681e-01
7.2060626e-01
8.1407800e-01
9.0818624e-01
9.9372098e-01
1.0593139e+00
1.0967910e+00
1.1052092e+00
1.0910725e+00
1.0644454e+00
1.0334160e+00
1.0002927e+00
9.6159427e-01
9.1170557e-01
8.4811386e-01
7.7498960e-01
7.0251782e-01
6.4215725e-01
6.0093649e-01
5.7835493e-01
5.6743615e-01
5.5912690e-01
5.4777494e-01
5.3477559e-01
5.2807356e-01
5.3762479e-01
5.6965834e-01
6.2312071e-01
6.8999620e-01
7.5913002e-01
8.2158214e-01
8.7453412e-01
9.2123616e-01
9.6696072e-01
1.0137225e+00
1.0570950e+00
1.0867577e+00
1.0904007e+00
1.0591782e+00
9.9193009e-01
8.9556397e-01
7.8116288e-01
6.5822041e-01
5.3033945e-01
3.9439152e-01
2.4329735e-01
7.1054488e-02
-1.2272913e-01
-3.3168193e-01
-5.4560204e-01
-7.5522574e-01
-9.5562347e-01
-1.1464167e+00
-1.3290070e+00
-1.5025049e+00
-1.6609165e+00
-1.7937982e+00
-1.8904612e+00
-1.9452367e+00
-1.9606275e+00
-1.9466348e+00
-1.9165500e+00
-1.8811547e+00
-1.8444369e+00
-1.8035467e+00
-1.7530635e+00
-1.6906217e+00
-1.6202765e+00
-1.5517984e+00
-1.4963998e+00
-1.4610852e+00
-1.4448057e+00
-1.4390224e+00
-1.4324864e+00
-1.4170828e+00
-1.3912573e+00
-1.3594861e+00
-1.3283106e+00
-1.3009696e+00
-1.2736507e+00
-1.2359207e+00
-1.1753605e+00
-1.0835702e+00
-9.6010401e-01
-8.1258946e-01
-6.5326085e-01
-4.9358567e-01
-3.3981333e-01
-1.9215237e-01
-4.7866090e-02
9.4340257e-02
2.3173183e-01
3.5797512e-01
4.6602401e-01
5.5201191e-01
6.1807998e-01
6.7219445e-01
7.2473892e-01
7.8391101e-01
8.5261745e-01
9.2848412e-01
1.0070107e+00
1.0862169e+00
1.1697331e+00
1.2657189e+00
1.3818449e+00
1.5195807e+00
1.6713744e+00
1.8222143e+00
1.9547641e+00
2.0557937e+00
2.1208550e+00
2.1546750e+00
2.1671158e+00
2.1673005e+00
2.1593122e+00
2.1414829e+00
2.1092047e+00
2.0594847e+00
1.9944447e+00
1.9213191e+00
1.8487500e+00
1.7818828e+00
1.7194217e+00
1.6542335e+00
1.5771375e+00
1.4820276e+00
1.3694138e+00
1.2459018e+00
1.1197784e+00
9.9570228e-01
8.7181528e-01
7.4065997e-01
5.9328249e-01
4.2458064e-01
2.3706103e-01
4.0513711e-02
-1.5250608e-01
-3.3267399e-01
-4.9793734e-01
-6.5369202e-01
-8.0921514e-01
-9.7213504e-01
-1.1438726e+00
-1.3187458e+00
-1.4871276e+00
-1.6402561e+00
-1.7735544e+00
-1.8867900e+00
-1.9813316e+00
-2.0562624e+00
-2.1060018e+00
-2.1215407e+00
-2.0950130e+00
-2.0248180e+00
-1.9181924e+00
-1.7898329e+00
-1.6570524e+00
-1.5334120e+00
-1.4239647e+00
-1.3250348e+00
-1.2287387e+00
-1.1291143e+00
-1.0259651e+00
-9.2459952e-01
-8.3214925e-01
-7.5266213e-01
-6.8378478e-01
-6.1724000e-01
-5.4300885e-01
-4.5463081e-01
-3.5256013e-01
-2.4395451e-01
-1.3899299e-01
-4.5372590e-02
3.6012202e-02
1.1139647e-01
1.9020222e-01
2.7941518e-01
3.7954259e-01
4.8406913e-01
5.8258434e-01
6.6610078e-01
7.3158641e-01
7.8271586e-01
8.2635717e-01
8.6743537e-01
9.0554301e-01
9.3503599e-01
9.4840668e-01
9.4117785e-01
9.1540718e-01
8.7922600e-01
8.4239906e-01
8.1079743e-01
7.8317884e-01
7.5189370e-01
7.0710764e-01
6.4249917e-01
5.5924629e-01
4.6572665e-01
3.7312148e-01
2.8980362e-01
2.1771710e-01
1.5235698e-01
8.6148419e-02
1.3533544e-02
-6.5074666e-02
-1.4306031e-01
-2.1126351e-01
-2.6294761e-01
-2.9702262e-01
-3.1806233e-01
-3.3336157e-01
-3.4854986e-01
-3.6423807e-01
-3.7588913e-01
-3.7695281e-01
-3.6301038e-01
-3.3442208e-01
-2.9626007e-01
-2.5552054e-01
-2.1684088e-01
-1.7935584e-01
-1.3725273e-01
-8.4076808e-02
-1.7946709e-02
5.5711531e-02
1.2551500e-01
1.7889980e-01
2.0795378e-01
2.1316637e-01
2.0288087e-01
1.8880303e-01
1.8025213e-01
1.8012887e-01
1.8428437e-01
1.8450280e-01
1.7381198e-01
1.5126251e-01
1.2304372e-01
9.9043794e-02
8.7139466e-02
8.8750480e-02
9.8059002e-02
1.0529789e-01
1.0242634e-01
8.7843096e-02
6.7046502e-02
4.8917513e-02
4.0352762e-02
4.2624920e-02
5.1227629e-02
5.8989241e-02
6.0712917e-02
5.6559048e-02
5.1791808e-02
5.2936871e-02
6.3008214e-02
7.8858606e-02
9.2054108e-02
9.2785329e-02
7.4963369e-02
3.9765096e-02
-4.7517309e-03
-4.8056172e-02
-8.2906911e-02
-1.0905983e-01
-1.3305285e-01
-1.6430535e-01
-2.0948507e-01
-2.6825080e-01
-3.3307793e-01
-3.9329962e-01
-4.4064888e-01
-4.7300864e-01
-4.9462227e-01
-5.1289755e-01
-5.3349768e-01
-5.5654377e-01
-5.7641157e-01
-5.8523090e-01
-5.7760093e-01
-5.5356582e-01
-5.1838824e-01
-4.7939416e-01
-4.4152709e-01
-4.0423692e-01
-3.6195998e-01
-3.0810902e-01
-2.3997660e-01
-1.6158213e-01
-8.3001476e-02
-1.6470049e-02
2.8979439e-02
5.1511910e-02
5.6617085e-02
5.3213285e-02
4.8268621e-02
4.3145677e-02
3.3498456e-02
1.2697418e-02
-2.2978157e-02
-7.0484702e-02
-1.2023570e-01
-1.6047727e-01
-1.8299497e-01
-1.8676154e-01
-1.7776250e-01
-1.6524964e-01
-1.5630785e-01
-1.5171742e-01
-1.4567931e-01
-1.2951390e-01
-9.6742587e-02
-4.6428380e-02
1.6791281e-02
8.5647573e-02
1.5442413e-01
2.2186316e-01
2.9077106e-01
3.6446589e-01
4.4254322e-01
5.1877021e-01
5.8234861e-01
6.2208370e-01
6.3172893e-01
6.1372596e-01
5.7877942e-01
5.4112870e-01
5.1226018e-01
4.9653880e-01
4.9080050e-01
4.8790175e-01
4.8226782e-01
4.7413237e-01
4.6966856e-01
4.7692559e-01
5.0037185e-01
5.3742694e-01
5.7875497e-01
6.1212254e-01
6.2805045e-01
6.2434093e-01
6.0675806e-01
5.8537642e-01
5.6895328e-01
5.6077105e-01
5.5813609e-01
5.5537132e-01
5.4819308e-01
5.3664929e-01
5.2466193e-01
5.1646669e-01
5.1246804e-01
5.0738597e-01
4.9195323e-01
4.5739594e-01
4.0053220e-01
3.2663515e-01
2.4784498e-01
1.7746638e-01
1.2331906e-01
8.3880971e-02
4.9194819e-02
6.0863698e-03
-5.4871084e-02
-1.3439376e-01
-2.2442896e-01
-3.1290178e-01
-3.9012190e-01
-4.5310808e-01
-5.0588343e-01
-5.5606892e-01
-6.0978813e-01
-6.6782292e-01
-7.2543328e-01
-7.7589842e-01
-8.1526489e-01
-8.4522105e-01
-8.7252912e-01
-9.0539839e-01
-9.4865001e-01
-1.0004041e+00
-1.0525952e+00
-1.0953117e+00
-1.1222643e+00
-1.1340017e+00
-1.1370680e+00
-1.1395757e+00
-1.1455320e+00
-1.1512083e+00
-1.1460230e+00
-1.1176553e+00
-1.0583534e+00
-9.6890850e-01
-8.5844144e-01
-7.4030737e-01
-6.2620361e-01
-5.2162274e-01
-4.2522134e-01
-3.3219412e-01
-2.3914018e-01
-1.4735434e-01
-6.2874497e-02
6.6094229e-03
5.6369697e-02
8.8064536e-02
1.0958523e-01
1.3119688e-01
1.6035520e-01
1.9823657e-01
2.3978857e-01
2.7725531e-01
3.0529015e-01
3.2450306e-01
3.4092253e-01
3.6168326e-01
3.9000448e-01
4.2272217e-01
4.5165710e-01
4.6797867e-01
4.6738235e-01
4.5328195e-01
4.3587601e-01
4.2732241e-01
4.3583547e-01
4.6204866e-01
4.9937552e-01
5.3798990e-01
5.7032574e-01
5.9494714e-01
6.1627160e-01
6.4036450e-01
6.6980201e-01
7.0091320e-01
7.2486339e-01
7.3197212e-01
7.1708352e-01
6.8286177e-01
6.3866575e-01
5.9554963e-01
5.6064167e-01
5.3416363e-01
5.1032683e-01
4.8139476e-01
4.4285868e-01
3.9684166e-01
3.5146690e-01
3.1642559e-01
2.9751764e-01
2.9330610e-01
2.9547603e-01
2.9268419e-01
2.7611615e-01
2.4371958e-01
2.0048280e-01
1.5478130e-01
1.1351569e-01
7.9053162e-02
4.9317531e-02
2.0629072e-02
-8.3613805e-03
-3.4165111e-02
-4.9447737e-02
-4.7223382e-02
-2.5475360e-02
1.0799013e-02
5.1339154e-02
8.5325068e-02
1.0665774e-01
1.1685509e-01
1.2372130e-01
1.3652608e-01
1.6056389e-01
1.9403327e-01
2.2866978e-01
2.5381009e-01
2.6194459e-01
2.5264953e-01
2.3233098e-01
2.0989435e-01
1.9125249e-01
1.7605640e-01
1.5827111e-01
1.3006423e-01
8.6897577e-02
3.0907582e-02
-2.9652760e-02
-8.4673047e-02
-1.2742002e-01
-1.5767499e-01
-1.8128758e-01
-2.0651687e-01
-2.3902111e-01
-2.7837743e-01
-3.1854012e-01
-3.5208356e-01
-3.7532201e-01
-3.9104753e-01
-4.0749755e-01
-4.3418175e-01
-4.7661083e-01
-5.3286327e-01
-5.9431010e-01
-6.5017892e-01
-6.9301133e-01
-7.2183638e-01
-7.4165427e-01
-7.5973419e-01
-7.8066795e-01
-8.0303739e-01
-8.1996209e-01
-8.2327697e-01
-8.0854864e-01
-7.7783372e-01
-7.3877832e-01
-7.0066800e-01
-6.6955214e-01
-6.4529490e-01
-6.2258177e-01
-5.9537858e-01
-5.6190686e-01
-5.2700283e-01
-5.0052701e-01
-4.9256625e-01
-5.0776508e-01
-5.4195900e-01
-5.8335637e-01
-6.1770810e-01
-6.3439681e-01
-6.3024284e-01
-6.0948608e-01
-5.8023288e-01
-5.4920326e-01
-5.1771904e-01
-4.8147394e-01
-4.3419489e-01
-3.7260078e-01
-2.9944486e-01
-2.2290941e-01
-1.5264770e-01
-9.4558134e-02
-4.7450601e-02
-3.9877876e-03
4.4568903e-02
1.0299659e-01
1.6940799e-01
2.3639713e-01
2.9518784e-01
3.4071722e-01
3.7492132e-01
4.0610860e-01
4.4469077e-01
4.9798831e-01
5.6712242e-01
6.4729199e-01
7.3086559e-01
8.1160611e-01
8.8773208e-01
9.6179573e-01
1.0373335e+00
1.1146951e+00
1.1888978e+00
1.2507284e+00
1.2905320e+00
1.3028640e+00
1.2893527e+00
1.2577367e+00
1.2175533e+00
1.1752881e+00
1.1317514e+00
1.0827203e+00
1.0224017e+00
9.4816526e-01
8.6384727e-01
7.7905340e-01
7.0442915e-01
6.4587522e-01
6.0125150e-01
5.6128976e-01
5.1417817e-01
4.5152955e-01
3.7252912e-01
2.8384329e-01
1.9548108e-01
1.1536019e-01
4.5736000e-02
-1.6889531e-02
-7.8615020e-02
-1.4349883e-01
-2.1024160e-01
-2.7255050e-01
-3.2305415e-01
-3.5802823e-01
-3.7987707e-01
-3.9606037e-01
-4.1510003e-01
-4.4168747e-01
-4.7369737e-01
-5.0325687e-01
-5.2146525e-01
-5.2376278e-01
-5.1272078e-01
-4.9689795e-01
-4.8642427e-01
-4.8745086e-01
-4.9853735e-01
-5.1137533e-01
-5.1552137e-01
-5.0413661e-01
-4.7744185e-01
-4.4229801e-01
-4.0827507e-01
-3.8221769e-01
-3.6439561e-01
-3.4871986e-01
-3.2690898e-01
-2.9384422e-01
-2.5086717e-01
-2.0534162e-01
-1.6684266e-01
-1.4200377e-01
-1.3101608e-01
-1.2813088e-01
-1.2592452e-01
-1.2038361e-01
-1.1348902e-01
-1.1195126e-01
-1.2305299e-01
-1.4989035e-01
-1.8869410e-01
-2.3005777e-01
-2.6353294e-01
-2.8279580e-01
-2.8847688e-01
-2.8736389e-01
-2.8842596e-01
-2.9753514e-01
-3.1373406e-01
-3.2938457e-01
-3.3411694e-01
-3.2001650e-01
-2.8513158e-01
-2.3380522e-01
-1.7387386e-01
-1.1217898e-01
-5.1077763e-02
1.1660889e-02
7.9576716e-02
1.5328174e-01
2.2806425e-01
2.9479281e-01
3.4385742e-01
3.7025223e-01
3.7681618e-01
3.7330146e-01
3.7158640e-01
3.7990529e-01
3.9924684e-01
4.2351917e-01
4.4327962e-01
4.5116585e-01
4.4592624e-01
4.3246895e-01
4.1802382e-01
4.0718226e-01
3.9890160e-01
3.8693689e-01
3.6337076e-01
3.2347031e-01
2.6905002e-01
2.0792266e-01
1.4948102e-01
9.9223638e-02
5.5660668e-02
1.1321758e-02
-4.2767329e-02
-1.1156984e-01
-1.9271408e-01
-2.7761664e-01
-3.5640019e-01
-4.2325977e-01
-4.7898866e-01
-5.2961654e-01
-5.8212980e-01
-6.3939220e-01
-6.9710325e-01
-7.4501989e-01
-7.7206324e-01
-7.7222835e-01
-7.4780174e-01
-7.0817985e-01
-6.6492633e-01
-6.2560880e-01
-5.8988713e-01
-5.5032527e-01
-4.9739984e-01
-4.2545898e-01
-3.3624803e-01
-2.3846137e-01
-1.4375780e-01
-6.1282134e-02
6.2615824e-03
6.2612592e-02
1.1416746e-01
1.6498779e-01
2.1366226e-01
2.5376086e-01
2.7770849e-01
2.8200484e-01
2.7050358e-01
2.5331076e-01
2.4186120e-01
2.4339132e-01
2.5803389e-01
2.7982198e-01
3.0090006e-01
3.1673231e-01
3.2931899e-01
3.4635790e-01
3.7691118e-01
4.2640553e-01
4.9380468e-01
5.7213685e-01
6.5194524e-01
7.2597880e-01
7.9244583e-01
8.5461418e-01
9.1703651e-01
9.8111374e-01
1.0428121e+00
1.0936674e+00
1.1245226e+00
1.1301433e+00
1.1119664e+00
1.0768975e+00
1.0326823e+00
9.8281163e-01
9.2402258e-01
8.4774138e-01
7.4482675e-01
6.1126752e-01
4.5158707e-01
2.7774812e-01
1.0423985e-01
-5.7584668e-02
-2.0290471e-01
-3.3322783e-01
-4.5300167e-01
-5.6499493e-01
-6.6734472e-01
-7.5430368e-01
-8.2011200e-01
-8.6324069e-01
-8.8828512e-01
-9.0445133e-01
-9.2134180e-01
-9.4409751e-01
-9.7068832e-01
-9.9327817e-01
-1.0029523e+00
-9.9482298e-01
-9.7062075e-01
-9.3761387e-01
-9.0449638e-01
-8.7636373e-01
-8.5172568e-01
-8.2366592e-01
-7.8456286e-01
-7.3121285e-01
-6.6709758e-01
-6.0066917e-01
-5.4078057e-01
-4.9172804e-01
-4.5073496e-01
-4.0955607e-01
-3.5934238e-01
-2.9583439e-01
-2.2196743e-01
-1.4663197e-01
-8.0241274e-02
-2.9302878e-02
6.9571917e-03
3.5709315e-02
6.5897867e-02
1.0290631e-01
1.4564747e-01
1.8746065e-01
2.2023557e-01
2.3956696e-01
2.4784775e-01
2.5312834e-01
2.6435501e-01
2.8606205e-01
3.1566501e-01
3.4467360e-01
3.6311421e-01
3.6492939e-01
3.5134063e-01
3.3002561e-01
3.1063243e-01
2.9956987e-01
2.9713421e-01
2.9833900e-01
2.9685017e-01
2.8981528e-01
2.8058638e-01
2.7734937e-01
2.8839845e-01
3.1711496e-01
3.5964744e-01
4.0641182e-01
4.4659297e-01
4.7337476e-01
4.8688444e-01
4.9287974e-01
4.9803909e-01
5.0504975e-01
5.1048356e-01
5.0637946e-01
4.8449273e-01
4.4103369e-01
3.7927897e-01
3.0830085e-01
2.3843694e-01
1.7624234e-01
1.2172308e-01
6.9149804e-02
1.1044198e-02
-5.6642288e-02
-1.3116696e-01
-2.0372098e-01
-2.6386785e-01
-3.0486994e-01
-3.2683107e-01
-3.3616524e-01
-3.4181956e-01
-3.5029444e-01
-3.6238616e-01
-3.7369452e-01
-3.7831004e-01
-3.7295093e-01
-3.5901480e-01
-3.4165681e-01
-3.2648588e-01
-3.1561952e-01
-3.0560121e-01
-2.8896730e-01
-2.5879600e-01
-2.1337318e-01
-1.5818028e-01
-1.0422187e-01
-6.3493141e-02
-4.3629267e-02
-4.4543990e-02
-5.9172407e-02
-7.7872753e-02
-9.3638348e-02
-1.0517472e-01
-1.1654885e-01
-1.3377928e-01
-1.6008025e-01
-1.9256469e-01
-2.2280733e-01
-2.4107680e-01
-2.4137173e-01
-2.2419052e-01
-1.9579595e-01
-1.6460875e-01
-1.3661937e-01
-1.1237083e-01
-8.7417484e-02
-5.5951753e-02
-1.5154084e-02
3.2370049e-02
7.9326628e-02
1.1739067e-01
1.4207533e-01
1.5587020e-01
1.6725745e-01
1.8605247e-01
2.1813512e-01
2.6259296e-01
3.1243956e-01
3.5839261e-01
3.9386504e-01
4.1826248e-01
4.3630724e-01
4.5388423e-01
4.7341659e-01
4.9171606e-01
5.0137901e-01
4.9495769e-01
4.6975634e-01
4.3036424e-01
3.8697880e-01
3.5024888e-01
3.2568964e-01
3.1074842e-01
2.9589117e-01
2.6922789e-01
2.2258794e-01
1.5578478e-01
7.6415900e-02
-4.6311063e-03
-7.8967098e-02
-1.4433582e-01
-2.0431837e-01
-2.6451030e-01
-3.2741973e-01
-3.8927051e-01
-4.4093134e-01
-4.7244195e-01
-4.7824273e-01
-4.6013452e-01
-4.2658011e-01
-3.8872286e-01
-3.5508532e-01
-3.2792779e-01
-3.0348722e-01
-2.7573565e-01
-2.4099717e-01
-2.0061853e-01
-1.6042472e-01
-1.2739859e-01
-1.0536944e-01
-9.2326444e-02
-8.1359640e-02
-6.4848463e-02
-3.9201463e-02
-7.2377224e-03
2.3115133e-02
4.3191335e-02
4.8741411e-02
4.2745661e-02
3.3821962e-02
3.1024486e-02
3.8291827e-02
5.1808140e-02
6.1554121e-02
5.6172223e-02
2.8778546e-02
-1.9337081e-02
-7.9308414e-02
-1.3915545e-01
-1.8927600e-01
-2.2596759e-01
-2.5154918e-01
-2.7133698e-01
-2.8913227e-01
-3.0392636e-01
-3.1012215e-01
-3.0120245e-01
-2.7428648e-01
-2.3265119e-01
-1.8485008e-01
-1.4089867e-01
-1.0740385e-01
-8.4314365e-02
-6.5351144e-02
-4.1894391e-02
-7.8553711e-03
3.7260178e-02
8.8544295e-02
1.3894983e-01
1.8394721e-01
2.2475044e-01
2.6774820e-01
3.2037426e-01
3.8622850e-01
4.6239904e-01
5.4017538e-01
6.0863188e-01
6.5938863e-01
6.9003054e-01
7.0405774e-01
7.0744741e-01
7.0426344e-01
6.9411120e-01
6.7280536e-01
6.3586768e-01
5.8292016e-01
5.2008869e-01
4.5835122e-01
4.0845859e-01
3.7549029e-01
3.5621639e-01
3.4058897e-01
3.1654252e-01
2.7572393e-01
2.1710589e-01
1.4638426e-01
7.1663222e-02
-1.7279659e-03
-7.4287798e-02
-1.5182094e-01
-2.4166988e-01
-3.4756515e-01
-4.6602151e-01
-5.8671072e-01
-6.9677081e-01
-7.8636973e-01
-8.5227454e-01
-8.9768259e-01
-9.2864440e-01
-9.4920439e-01
-9.5832877e-01
-9.5071388e-01
-9.2081723e-01
-8.6724814e-01
-7.9483377e-01
-7.1337417e-01
-6.3366659e-01
-5.6259944e-01
-4.9998645e-01
-4.3921914e-01
-3.7143539e-01
-2.9067085e-01
-1.9721553e-01
-9.7627156e-02
-1.3390029e-03
8.4526459e-02
1.5902015e-01
2.2715812e-01
2.9572380e-01
3.6804477e-01
4.4107627e-01
5.0633326e-01
5.5407175e-01
5.7842714e-01
5.8042248e-01
5.6684924e-01
5.4582037e-01
5.2198671e-01
4.9420086e-01
4.5668275e-01
4.0305741e-01
3.3127240e-01
2.4654469e-01
1.6020082e-01
8.4806329e-02
2.8415904e-02
-8.8774763e-03
-3.4393065e-02
-5.8540107e-02
-8.8801689e-02
-1.2538220e-01
-1.6119918e-01
-1.8605173e-01
-1.9212577e-01
-1.7764602e-01
-1.4695700e-01
-1.0719994e-01
-6.3537143e-02
-1.5946658e-02
4.0191428e-02
1.1009852e-01
1.9486076e-01
2.8879569e-01
3.8035772e-01
4.5629008e-01
5.0707585e-01
5.3071977e-01
5.3259876e-01
5.2149932e-01
5.0422678e-01
4.8174137e-01
4.4882116e-01
3.9758562e-01
3.2312499e-01
2.2779539e-01
1.2122984e-01
1.6063988e-02
-7.7745983e-02
-1.5669127e-01
-2.2378153e-01
-2.8511512e-01
-3.4495701e-01
-4.0241804e-01
-4.5199586e-01
-4.8750297e-01
-5.0657843e-01
-5.1299812e-01
-5.1557659e-01
-5.2410570e-01
-5.4426968e-01
-5.7445603e-01
-6.0664993e-01
-6.3099540e-01
-6.4114005e-01
-6.3726297e-01
-6.2535214e-01
-6.1315274e-01
-6.0479035e-01
-5.9725887e-01
-5.8132963e-01
-5.4649156e-01
-4.8674900e-01
-4.0393810e-01
-3.0702528e-01
-2.0787073e-01
-1.1568345e-01
-3.3353607e-02
4.2193459e-02
1.1625647e-01
1.9198998e-01
2.6800116e-01
3.3897440e-01
3.9890294e-01
4.4518905e-01
4.8097649e-01
5.1381991e-01
5.5126319e-01
5.9604671e-01
6.4375876e-01
6.8423016e-01
7.0612400e-01
7.0254037e-01
6.7453027e-01
6.3031030e-01
5.8072231e-01
5.3386997e-01
4.9190639e-01
4.5126347e-01
4.0580607e-01
3.5099445e-01
2.8645085e-01
2.1523982e-01
1.4060191e-01
6.2809209e-02
-2.1464694e-02
-1.1663568e-01
-2.2363849e-01
-3.3563190e-01
-4.3689116e-01
-5.0661352e-01
-5.2643479e-01
-4.8802570e-01
-3.9715428e-01
-2.7258037e-01
