# Supplementary material for: Characterization of the disruption of neural control strategies for dynamic fingertip forces from attractor reconstruction
Source: PLoS One. 2017 Feb 13;12(2):e0172025. doi: 10.1371/journal.pone.0172025 (PMC5305200; doi:10.1371/journal.pone.0172025)
Supplement: S2 File — Zip file containing the code to reproduce the results of our study. (ZIP) [file pone.0172025.s002.zip › PLOS_One_Code/tis_YO/y10_3.dat]

9.9204867e-02
-1.3495071e-01
-3.4044639e-01
-4.9467027e-01
-5.8636016e-01
-6.1774037e-01
-6.0295024e-01
-5.6290077e-01
-5.1818395e-01
-4.8266206e-01
-4.6056972e-01
-4.4842049e-01
-4.4010279e-01
-4.3181247e-01
-4.2434406e-01
-4.2220205e-01
-4.3033525e-01
-4.5025617e-01
-4.7799252e-01
-5.0556014e-01
-5.2520359e-01
-5.3359391e-01
-5.3337755e-01
-5.3128570e-01
-5.3382809e-01
-5.4283171e-01
-5.5350272e-01
-5.5652690e-01
-5.4307444e-01
-5.0953028e-01
-4.5918816e-01
-4.0023749e-01
-3.4129829e-01
-2.8690618e-01
-2.3556035e-01
-1.8160455e-01
-1.1967640e-01
-4.8754242e-02
2.6653116e-02
9.8749425e-02
1.6096108e-01
2.1239553e-01
2.5952465e-01
3.1353579e-01
3.8454998e-01
4.7609383e-01
5.8282512e-01
6.9238721e-01
7.9035621e-01
8.6594945e-01
9.1552655e-01
9.4197868e-01
9.5080054e-01
9.4574983e-01
9.2682471e-01
8.9148073e-01
8.3810402e-01
7.6950028e-01
6.9387654e-01
6.2209813e-01
5.6258378e-01
5.1695277e-01
4.7890773e-01
4.3687322e-01
3.7928124e-01
3.0020664e-01
2.0236584e-01
9.5595447e-02
-8.1167590e-03
-9.9763338e-02
-1.7580945e-01
-2.3730241e-01
-2.8659982e-01
-3.2377861e-01
-3.4518953e-01
-3.4549425e-01
-3.2191723e-01
-2.7770032e-01
-2.2252726e-01
-1.6967654e-01
-1.3112873e-01
-1.1277344e-01
-1.1229352e-01
-1.2123367e-01
-1.3012011e-01
-1.3346373e-01
-1.3186027e-01
-1.3040370e-01
-1.3457093e-01
-1.4597821e-01
-1.6066857e-01
-1.7125081e-01
-1.7159352e-01
-1.6094590e-01
-1.4493220e-01
-1.3291412e-01
-1.3299675e-01
-1.4714964e-01
-1.6938899e-01
-1.8859863e-01
-1.9452066e-01
-1.8327557e-01
-1.5929622e-01
-1.3281991e-01
-1.1433613e-01
-1.0886776e-01
-1.1327281e-01
-1.1828988e-01
-1.1412966e-01
-9.6155601e-02
-6.7452915e-02
-3.7178527e-02
-1.5745974e-02
-9.3731939e-03
-1.7018897e-02
-3.1564671e-02
-4.4415469e-02
-5.0514595e-02
-5.0873560e-02
-5.1466767e-02
-5.9231158e-02
-7.7403196e-02
-1.0305248e-01
-1.2849831e-01
-1.4567902e-01
-1.5067999e-01
-1.4586117e-01
-1.3848346e-01
-1.3643027e-01
-1.4331293e-01
-1.5604307e-01
-1.6661761e-01
-1.6693737e-01
-1.5349688e-01
-1.2931733e-01
-1.0237668e-01
-8.1396599e-02
-7.1083637e-02
-6.9642800e-02
-7.0348333e-02
-6.6124359e-02
-5.3904656e-02
-3.6072558e-02
-1.8542709e-02
-6.8102091e-03
-2.0665472e-03
2.7164993e-04
8.2723005e-03
2.8652412e-02
6.2579983e-02
1.0463591e-01
1.4522406e-01
1.7503313e-01
1.8940701e-01
1.9034418e-01
1.8487101e-01
1.8073855e-01
1.8210065e-01
1.8760906e-01
1.9176119e-01
1.8872385e-01
1.7664611e-01
1.5979608e-01
1.4675480e-01
1.4557418e-01
1.5898476e-01
1.8245584e-01
2.0603774e-01
2.1911731e-01
2.1580763e-01
1.9794976e-01
1.7383078e-01
1.5356394e-01
1.4411547e-01
1.4659891e-01
1.5682339e-01
1.6855443e-01
1.7765297e-01
1.8448887e-01
1.9289918e-01
2.0650603e-01
2.2514168e-01
2.4368829e-01
2.5394660e-01
2.4873270e-01
2.2618955e-01
1.9154422e-01
1.5465275e-01
1.2460283e-01
1.0482672e-01
9.1580776e-02
7.6263425e-02
5.0116980e-02
9.0177279e-03
-4.4150038e-02
-1.0107976e-01
-1.5267069e-01
-1.9373043e-01
-2.2505881e-01
-2.5206740e-01
-2.8083199e-01
-3.1370914e-01
-3.4721833e-01
-3.7384741e-01
-3.8673993e-01
-3.8409058e-01
-3.7052587e-01
-3.5490063e-01
-3.4574221e-01
-3.4658391e-01
-3.5383447e-01
-3.5874646e-01
-3.5238424e-01
-3.3049965e-01
-2.9562520e-01
-2.5548693e-01
-2.1857189e-01
-1.8917787e-01
-1.6501447e-01
-1.3911404e-01
-1.0478811e-01
-6.0258329e-02
-1.0179785e-02
3.6555609e-02
7.1463774e-02
9.1125501e-02
9.9100801e-02
1.0370136e-01
1.1296421e-01
1.3002429e-01
1.5150453e-01
1.6955108e-01
1.7634432e-01
1.6872856e-01
1.5024383e-01
1.2909178e-01
1.1321626e-01
1.0560798e-01
1.0252693e-01
9.5480693e-02
7.6035501e-02
4.1095705e-02
-4.4763413e-03
-4.9809286e-02
-8.3406096e-02
-9.8548174e-02
-9.5693306e-02
-8.0962125e-02
-6.1861153e-02
-4.2706828e-02
-2.2536760e-02
3.0619839e-03
3.7542789e-02
7.9640901e-02
1.2272828e-01
1.5750389e-01
1.7661075e-01
1.7893166e-01
1.7101841e-01
1.6428320e-01
1.6929074e-01
1.9051725e-01
2.2442502e-01
2.6153187e-01
2.9121389e-01
3.0681260e-01
3.0828469e-01
3.0083644e-01
2.9058334e-01
2.8023614e-01
2.6746896e-01
2.4670962e-01
2.1324247e-01
1.6732151e-01
1.1565741e-01
6.8891520e-02
3.6315067e-02
2.1001978e-02
1.8092481e-02
1.7073751e-02
6.9759810e-03
-1.8124243e-02
-5.6413780e-02
-1.0012132e-01
-1.4048597e-01
-1.7263240e-01
-1.9759492e-01
-2.2073803e-01
-2.4762035e-01
-2.7957308e-01
-3.1174817e-01
-3.3523792e-01
-3.4212336e-01
-3.3019117e-01
-3.0450491e-01
-2.7511783e-01
-2.5208860e-01
-2.4023062e-01
-2.3657846e-01
-2.3232324e-01
-2.1805181e-01
-1.8895221e-01
-1.4710162e-01
-1.0004967e-01
-5.6711721e-02
-2.2655732e-02
2.5819998e-03
2.4311600e-02
4.8336554e-02
7.6421351e-02
1.0446300e-01
1.2433324e-01
1.2836695e-01
1.1408271e-01
8.6274661e-02
5.4886287e-02
2.9847598e-02
1.6115101e-02
1.1711103e-02
9.5537090e-03
2.0199086e-03
-1.4124055e-02
-3.5301960e-02
-5.2897413e-02
-5.8182006e-02
-4.7281731e-02
-2.3351027e-02
4.9764422e-03
2.7987748e-02
3.9978022e-02
4.2166123e-02
4.1488145e-02
4.5982914e-02
5.9812347e-02
8.0928656e-02
1.0245622e-01
1.1678211e-01
1.2003774e-01
1.1427036e-01
1.0576996e-01
1.0064990e-01
1.0072628e-01
1.0222507e-01
9.7898055e-02
8.1475132e-02
5.2198448e-02
1.6603607e-02
-1.4057438e-02
-2.9387891e-02
-2.4950797e-02
-4.1297846e-03
2.3821247e-02
4.8349947e-02
6.2533334e-02
6.5645677e-02
6.1829748e-02
5.6048886e-02
5.0336599e-02
4.2649947e-02
2.8632352e-02
5.1383773e-03
-2.6412347e-02
-5.9110046e-02
-8.3274449e-02
-9.1513913e-02
-8.3007751e-02
-6.4526914e-02
-4.7737327e-02
-4.4059682e-02
-5.9424428e-02
-9.1595780e-02
-1.3166011e-01
-1.6876523e-01
-1.9515792e-01
-2.0883164e-01
-2.1289076e-01
-2.1232542e-01
-2.1004642e-01
-2.0472848e-01
-1.9214026e-01
-1.6910548e-01
-1.3719066e-01
-1.0353164e-01
-7.8213206e-02
-6.9506437e-02
-7.9346239e-02
-1.0162613e-01
-1.2464382e-01
-1.3650396e-01
-1.3038075e-01
-1.0686213e-01
-7.2497013e-02
-3.5601271e-02
-1.6657201e-03
2.8960555e-02
5.9694926e-02
9.3764290e-02
1.3054088e-01
1.6455570e-01
1.8768405e-01
1.9328782e-01
1.8013822e-01
1.5382176e-01
1.2443751e-01
1.0161961e-01
8.9719065e-02
8.5799667e-02
8.1432931e-02
6.7470501e-02
3.9417403e-02
2.4951428e-04
-4.1187201e-02
-7.5008354e-02
-9.5072698e-02
-1.0106625e-01
-9.7322815e-02
-8.9400788e-02
-8.0287271e-02
-6.8482574e-02
-4.9372975e-02
-1.9020141e-02
2.2314969e-02
6.9209192e-02
1.1318747e-01
1.4684719e-01
1.6791809e-01
1.8079202e-01
1.9413410e-01
2.1572822e-01
2.4770838e-01
2.8498890e-01
3.1766645e-01
3.3610278e-01
3.3605014e-01
3.2091095e-01
2.9969556e-01
2.8202202e-01
2.7332349e-01
2.7277392e-01
2.7453320e-01
2.7143840e-01
2.5925264e-01
2.3898119e-01
2.1566637e-01
1.9455539e-01
1.7740327e-01
1.6123751e-01
1.4014241e-01
1.0909622e-01
6.7837214e-02
2.2267478e-02
-1.8008905e-02
-4.4799859e-02
-5.5913896e-02
-5.6527511e-02
-5.6670613e-02
-6.6038464e-02
-8.8657809e-02
-1.2045443e-01
-1.5142601e-01
-1.7112545e-01
-1.7400475e-01
-1.6169484e-01
-1.4144721e-01
-1.2185771e-01
-1.0815274e-01
-9.9721634e-02
-9.1499330e-02
-7.8244554e-02
-5.8742330e-02
-3.7280912e-02
-2.1668161e-02
-1.8905205e-02
-3.0861305e-02
-5.2590001e-02
-7.4613763e-02
-8.7955847e-02
-8.8889716e-02
-8.0765317e-02
-7.2110949e-02
-7.2004699e-02
-8.5037579e-02
-1.0878253e-01
-1.3548117e-01
-1.5680697e-01
-1.6851230e-01
-1.7229634e-01
-1.7424680e-01
-1.8091165e-01
-1.9510475e-01
-2.1394346e-01
-2.3056723e-01
-2.3849758e-01
-2.3570770e-01
-2.2592140e-01
-2.1658189e-01
-2.1457711e-01
-2.2189124e-01
-2.3381635e-01
-2.4119349e-01
-2.3546377e-01
-2.1336991e-01
-1.7863940e-01
-1.3999318e-01
-1.0663292e-01
-8.3465782e-02
-6.8725346e-02
-5.5602539e-02
-3.6895381e-02
-9.5775822e-03
2.3453257e-02
5.5145578e-02
7.8437177e-02
9.0510099e-02
9.4586714e-02
9.7904254e-02
1.0704199e-01
1.2361830e-01
1.4291198e-01
1.5602638e-01
1.5445879e-01
1.3478303e-01
1.0076587e-01
6.1459607e-02
2.6405812e-02
9.1460097e-04
-1.6008751e-02
-3.0245389e-02
-4.8504075e-02
-7.3780516e-02
-1.0305151e-01
-1.2884269e-01
-1.4374463e-01
-1.4492191e-01
-1.3589907e-01
-1.2478061e-01
-1.1991588e-01
-1.2525296e-01
-1.3807500e-01
-1.5071176e-01
-1.5522895e-01
-1.4807533e-01
-1.3194868e-01
-1.1401407e-01
-1.0153909e-01
-9.7376553e-02
-9.8066502e-02
-9.5906880e-02
-8.3616814e-02
-5.8460593e-02
-2.3437848e-02
1.4782613e-02
4.9884041e-02
7.9736477e-02
1.0777689e-01
1.4082788e-01
1.8456063e-01
2.3944415e-01
2.9956292e-01
3.5492363e-01
3.9617993e-01
4.1944686e-01
4.2841324e-01
4.3219402e-01
4.4009170e-01
4.5646849e-01
4.7852138e-01
4.9783213e-01
5.0485113e-01
4.9415701e-01
4.6749591e-01
4.3255709e-01
3.9831583e-01
3.7007683e-01
3.4709506e-01
3.2376431e-01
2.9353444e-01
2.5335318e-01
2.0584093e-01
1.5758829e-01
1.1472123e-01
7.8846390e-02
4.5873252e-02
8.1631023e-03
-4.1099738e-02
-1.0336109e-01
-1.7260264e-01
-2.3746790e-01
-2.8668266e-01
-3.1451365e-01
-3.2320185e-01
-3.2132429e-01
-3.1907267e-01
-3.2288350e-01
-3.3241960e-01
-3.4172245e-01
-3.4360536e-01
-3.3426180e-01
-3.1540540e-01
-2.9310839e-01
-2.7413588e-01
-2.6173684e-01
-2.5351163e-01
-2.4303836e-01
-2.2429120e-01
-1.9581581e-01
-1.6206579e-01
-1.3130048e-01
-1.1117755e-01
-1.0427438e-01
-1.0616489e-01
-1.0750500e-01
-9.8998525e-02
-7.6231618e-02
-4.1758930e-02
-3.6543425e-03
2.8599741e-02
4.8895088e-02
5.7344748e-02
5.9314048e-02
6.1221973e-02
6.6027773e-02
7.1292440e-02
7.0774333e-02
5.8559179e-02
3.3402728e-02
4.8573703e-04
-3.0926132e-02
-5.2563791e-02
-6.1624649e-02
-6.1966586e-02
-6.1641397e-02
-6.8214854e-02
-8.4213482e-02
-1.0520747e-01
-1.2191477e-01
-1.2520914e-01
-1.1094222e-01
-8.1888693e-02
-4.6096280e-02
-1.2655601e-02
1.2969932e-02
3.1417958e-02
4.8088659e-02
6.8904903e-02
9.6086965e-02
1.2656734e-01
1.5377141e-01
1.7169284e-01
1.7904730e-01
1.8089099e-01
1.8621226e-01
2.0264927e-01
2.3161732e-01
2.6679948e-01
2.9676306e-01
3.1030802e-01
3.0188279e-01
2.7418058e-01
2.3636851e-01
1.9905818e-01
1.6911248e-01
1.4708630e-01
1.2827447e-01
1.0653086e-01
7.8719556e-02
4.7137589e-02
1.8275863e-02
-1.2781376e-03
-9.0133830e-03
-8.0870649e-03
-5.4749791e-03
-7.8141086e-03
-1.7390483e-02
-3.0869585e-02
-4.1800640e-02
-4.5271770e-02
-4.1581125e-02
-3.6771440e-02
-3.9981958e-02
-5.8957233e-02
-9.5713186e-02
-1.4467213e-01
-1.9469280e-01
-2.3406291e-01
-2.5561352e-01
-2.5939345e-01
-2.5192763e-01
-2.4248546e-01
-2.3809744e-01
-2.4016253e-01
-2.4484231e-01
-2.4677793e-01
-2.4336611e-01
-2.3684602e-01
-2.3310328e-01
-2.3789307e-01
-2.5257964e-01
-2.7211771e-01
-2.8696642e-01
-2.8801496e-01
-2.7146313e-01
-2.4076267e-01
-2.0467263e-01
-1.7256523e-01
-1.4949318e-01
-1.3387957e-01
-1.1933954e-01
-9.9340560e-02
-7.1463613e-02
-3.8740021e-02
-7.7253632e-03
1.5430889e-02
2.8902463e-02
3.6777299e-02
4.6973536e-02
6.6586538e-02
9.7652898e-02
1.3579620e-01
1.7229054e-01
1.9851268e-01
2.1067367e-01
2.1206939e-01
2.1110723e-01
2.1624883e-01
2.3116940e-01
2.5281180e-01
2.7298374e-01
2.8264891e-01
2.7688174e-01
2.5758515e-01
2.3206182e-01
2.0841967e-01
1.9093644e-01
1.7807342e-01
1.6391924e-01
1.4218286e-01
1.1065018e-01
7.3332618e-02
3.8553732e-02
1.4065860e-02
2.4821984e-03
-1.8349477e-04
-2.2475180e-03
-1.1670715e-02
-3.1403270e-02
-5.7409165e-02
-8.0723156e-02
-9.2335753e-02
-8.7818093e-02
-6.9073235e-02
-4.2658826e-02
-1.5852765e-02
7.4618946e-03
2.8682470e-02
5.2733077e-02
8.3774525e-02
1.2134540e-01
1.5931553e-01
1.8811173e-01
1.9916823e-01
1.8951766e-01
1.6389181e-01
1.3276217e-01
1.0734961e-01
9.4537460e-02
9.4313868e-02
1.0073236e-01
1.0573343e-01
1.0381458e-01
9.4851754e-02
8.3341784e-02
7.4787479e-02
7.1842838e-02
7.2645950e-02
7.2177225e-02
6.5824014e-02
5.3124725e-02
3.9260812e-02
3.2928492e-02
4.1602106e-02
6.7104977e-02
1.0412820e-01
1.4240824e-01
1.7138222e-01
1.8497355e-01
1.8387308e-01
1.7393757e-01
1.6185039e-01
1.5092474e-01
1.3946935e-01
1.2237581e-01
9.4953826e-02
5.6882510e-02
1.3699633e-02
-2.5552318e-02
-5.3255226e-02
-6.7602532e-02
-7.3872365e-02
-8.1983919e-02
-1.0158159e-01
-1.3712829e-01
-1.8575731e-01
-2.3926008e-01
-2.8895985e-01
-3.3037413e-01
-3.6503424e-01
-3.9876784e-01
-4.3753464e-01
-4.8306120e-01
-5.3086501e-01
-5.7207410e-01
-5.9798245e-01
-6.0448543e-01
-5.9384868e-01
-5.7296101e-01
-5.4899022e-01
-5.2476052e-01
-4.9672603e-01
-4.5715243e-01
-3.9932369e-01
-3.2251099e-01
-2.3375649e-01
-1.4552036e-01
-7.0372050e-02
-1.5426630e-02
2.0370327e-02
4.4443050e-02
6.5523745e-02
8.8667552e-02
1.1309271e-01
1.3347907e-01
1.4377558e-01
1.4161560e-01
1.3078297e-01
1.1991570e-01
1.1812030e-01
1.3029884e-01
1.5489521e-01
1.8508959e-01
2.1269210e-01
2.3260150e-01
2.4509526e-01
2.5443139e-01
2.6496595e-01
2.7770783e-01
2.8944395e-01
2.9471441e-01
2.8958945e-01
2.7529018e-01
2.5922426e-01
2.5209878e-01
2.6245968e-01
2.9195596e-01
3.3400170e-01
3.7635871e-01
4.0633999e-01
4.1623237e-01
4.0615832e-01
3.8270747e-01
3.5428319e-01
3.2620562e-01
2.9836789e-01
2.6637033e-01
2.2524781e-01
1.7366568e-01
1.1593771e-01
6.0250692e-02
1.4056365e-02
-2.0331894e-02
-4.7173951e-02
-7.5008256e-02
-1.1184609e-01
-1.6030651e-01
-2.1547695e-01
-2.6703791e-01
-3.0447285e-01
-3.2213710e-01
-3.2140081e-01
-3.0912110e-01
-2.9352848e-01
-2.7976339e-01
-2.6763455e-01
-2.5299529e-01
-2.3173523e-01
-2.0363782e-01
-1.7367272e-01
-1.5002583e-01
-1.3986500e-01
-1.4500266e-01
-1.6005942e-01
-1.7462880e-01
-1.7837604e-01
-1.6602237e-01
-1.3945462e-01
-1.0607482e-01
-7.4443383e-02
-4.9604319e-02
-3.0789522e-02
-1.2886521e-02
9.4374902e-03
3.7776584e-02
6.8556748e-02
9.4722324e-02
1.0955914e-01
1.1067903e-01
1.0178333e-01
9.0800135e-02
8.5419125e-02
8.8915056e-02
9.8683607e-02
1.0800365e-01
1.0999521e-01
1.0182270e-01
8.6675205e-02
7.1904945e-02
6.4303549e-02
6.5678565e-02
7.1488749e-02
7.3117618e-02
6.2466196e-02
3.6551280e-02
-4.0895276e-04
-3.8851656e-02
-6.8720742e-02
-8.4427730e-02
-8.7183129e-02
-8.3694514e-02
-8.2105497e-02
-8.7411883e-02
-9.9021592e-02
-1.1193070e-01
-1.2052516e-01
-1.2226738e-01
-1.1893357e-01
-1.1486179e-01
-1.1336602e-01
-1.1351212e-01
-1.0952791e-01
-9.3675365e-02
-6.0980051e-02
-1.2802736e-02
4.2887659e-02
9.4600661e-02
1.3228472e-01
1.5193462e-01
1.5740607e-01
1.5807240e-01
1.6350144e-01
1.7830218e-01
1.9991189e-01
2.2022676e-01
2.3017645e-01
2.2488890e-01
2.0640307e-01
1.8214210e-01
1.6023478e-01
1.4483266e-01
1.3417439e-01
1.2221334e-01
1.0277586e-01
7.3967841e-02
4.0125803e-02
9.8103422e-03
-9.0027640e-03
-1.3435447e-02
-7.3174321e-03
7.2910066e-04
1.6662404e-03
-9.2446103e-03
-3.0029891e-02
-5.3571811e-02
-7.2188299e-02
-8.2129665e-02
-8.5335799e-02
-8.7868567e-02
-9.6081133e-02
-1.1246547e-01
-1.3359287e-01
-1.5177715e-01
-1.5962840e-01
-1.5452614e-01
-1.4028374e-01
-1.2523629e-01
-1.1782154e-01
-1.2189621e-01
-1.3451123e-01
-1.4778829e-01
-1.5380298e-01
-1.4924083e-01
-1.3707160e-01
-1.2461833e-01
-1.1919181e-01
-1.2355543e-01
-1.3392380e-01
-1.4203915e-01
-1.4013528e-01
-1.2558861e-01
-1.0255872e-01
-7.9941958e-02
-6.6764496e-02
-6.7329490e-02
-7.8878061e-02
-9.3371318e-02
-1.0230570e-01
-1.0141724e-01
-9.2571714e-02
-8.2148959e-02
-7.6971769e-02
-7.9944414e-02
-8.8025732e-02
-9.4061504e-02
-9.1369211e-02
-7.8024738e-02
-5.8321078e-02
-4.0802850e-02
-3.3873006e-02
-4.1088361e-02
-5.8856784e-02
-7.8180839e-02
-8.9421172e-02
-8.7105350e-02
-7.2209337e-02
-5.1066715e-02
-3.1587592e-02
-1.8644655e-02
-1.1275079e-02
-3.6532694e-03
1.0757158e-02
3.4764076e-02
6.5490470e-02
9.5810416e-02
1.1833298e-01
1.2982715e-01
1.3333240e-01
1.3630159e-01
1.4594367e-01
1.6497291e-01
1.9030380e-01
2.1508222e-01
2.3286878e-01
2.4190688e-01
2.4693291e-01
2.5695863e-01
2.8010442e-01
3.1867522e-01
3.6732963e-01
4.1520158e-01
4.5090702e-01
4.6801019e-01
4.6795656e-01
4.5863660e-01
4.4956747e-01
4.4687985e-01
4.5090039e-01
4.5706167e-01
4.5918533e-01
4.5332088e-01
4.3998194e-01
4.2333930e-01
4.0791696e-01
3.9507930e-01
3.8156733e-01
3.6098557e-01
3.2763922e-01
2.8075799e-01
2.2630232e-01
1.7454429e-01
1.3455495e-01
1.0910605e-01
9.3081802e-02
7.6096592e-02
4.7782792e-02
3.0514300e-03
-5.5476638e-02
-1.1931371e-01
-1.7903820e-01
-2.2918955e-01
-2.7037655e-01
-3.0779351e-01
-3.4718491e-01
-3.9046691e-01
-4.3359193e-01
-4.6821364e-01
-4.8624211e-01
-4.8432503e-01
-4.6557750e-01
-4.3786892e-01
-4.0973291e-01
-3.8598059e-01
-3.6552923e-01
-3.4302717e-01
-3.1333746e-01
-2.7585118e-01
-2.3592360e-01
-2.0269626e-01
-1.8439419e-01
-1.8348183e-01
-1.9459974e-01
-2.0692076e-01
-2.0970089e-01
-1.9770716e-01
-1.7354780e-01
-1.4590916e-01
-1.2477739e-01
-1.1621630e-01
-1.1969419e-01
-1.2954961e-01
-1.3942045e-01
-1.4653650e-01
-1.5322975e-01
-1.6498599e-01
-1.8620608e-01
-2.1603997e-01
-2.4701504e-01
-2.6788034e-01
-2.6928592e-01
-2.4887308e-01
-2.1287128e-01
-1.7347798e-01
-1.4334318e-01
-1.2982956e-01
-1.3209823e-01
-1.4266031e-01
-1.5222849e-01
-1.5476720e-01
-1.5002698e-01
-1.4260057e-01
-1.3826721e-01
-1.3975027e-01
-1.4458622e-01
-1.4663065e-01
-1.4014543e-01
-1.2364641e-01
-1.0119232e-01
-8.0508842e-02
-6.8798069e-02
-6.8229543e-02
-7.3859064e-02
-7.5798733e-02
-6.4622965e-02
-3.6628544e-02
4.1634955e-03
4.8200083e-02
8.5485873e-02
1.1083758e-01
1.2636529e-01
1.3974841e-01
1.5946165e-01
1.8985034e-01
2.2869718e-01
2.6838763e-01
3.0004210e-01
3.1846245e-01
3.2500885e-01
3.2651175e-01
3.3089242e-01
3.4235188e-01
3.5900035e-01
3.7406149e-01
3.7986591e-01
3.7243787e-01
3.5385836e-01
3.3068973e-01
3.0954484e-01
2.9296499e-01
2.7813385e-01
2.5880930e-01
2.2930688e-01
1.8853660e-01
1.4168638e-01
9.8149785e-02
6.6804776e-02
5.1583072e-02
4.9783097e-02
5.3766592e-02
5.5114324e-02
4.9179334e-02
3.7386451e-02
2.5665877e-02
2.0064057e-02
2.2560005e-02
2.9627301e-02
3.4099437e-02
2.9242980e-02
1.2939577e-02
-1.0577162e-02
-3.2949026e-02
-4.6710092e-02
-4.9846291e-02
-4.7193178e-02
-4.8078930e-02
-6.1357486e-02
-9.0086532e-02
-1.2873736e-01
-1.6493467e-01
-1.8495702e-01
-1.7983160e-01
-1.4901371e-01
-1.0046893e-01
