# Supplementary material for: Characterization of the disruption of neural control strategies for dynamic fingertip forces from attractor reconstruction
Source: PLoS One. 2017 Feb 13;12(2):e0172025. doi: 10.1371/journal.pone.0172025 (PMC5305200; doi:10.1371/journal.pone.0172025)
Supplement: S2 File — Zip file containing the code to reproduce the results of our study. (ZIP) [file pone.0172025.s002.zip › PLOS_One_Code/tis_YO/y1_1.dat]

-3.0791492e-01
-2.2265490e-01
-1.4103035e-01
-6.4925132e-02
2.4692807e-03
5.7136177e-02
9.5968686e-02
1.1911265e-01
1.3127273e-01
1.4044176e-01
1.5435488e-01
1.7683793e-01
2.0620666e-01
2.3641255e-01
2.6032061e-01
2.7361103e-01
2.7712193e-01
2.7599961e-01
2.7617125e-01
2.8054125e-01
2.8721187e-01
2.9053784e-01
2.8440887e-01
2.6611660e-01
2.3848017e-01
2.0858655e-01
1.8385980e-01
1.6811563e-01
1.5989695e-01
1.5367889e-01
1.4318669e-01
1.2518013e-01
1.0149210e-01
7.7813030e-02
5.9964312e-02
5.0300321e-02
4.6458444e-02
4.2748944e-02
3.3179347e-02
1.4733719e-02
-1.0724993e-02
-3.7231738e-02
-5.7885934e-02
-6.8448363e-02
-6.9329005e-02
-6.5116591e-02
-6.1931543e-02
-6.3815831e-02
-7.0280329e-02
-7.6843232e-02
-7.8197904e-02
-7.1575180e-02
-5.8146824e-02
-4.2061627e-02
-2.7919210e-02
-1.7975538e-02
-1.0622745e-02
-1.2474078e-03
1.4958160e-02
4.0120649e-02
7.2476017e-02
1.0722620e-01
1.3891417e-01
1.6429673e-01
1.8412131e-01
2.0237335e-01
2.2331564e-01
2.4844033e-01
2.7527791e-01
2.9850640e-01
3.1269032e-01
3.1531375e-01
3.0826510e-01
2.9656595e-01
2.8519991e-01
2.7638338e-01
2.6890158e-01
2.5946096e-01
2.4516977e-01
2.2595621e-01
2.0540258e-01
1.8904010e-01
1.8093899e-01
1.8078501e-01
1.8323196e-01
1.7988292e-01
1.6307743e-01
1.2990082e-01
8.4245469e-02
3.5267867e-02
-7.1107813e-03
-3.6823155e-02
-5.3809797e-02
-6.3074445e-02
-7.1485388e-02
-8.3896597e-02
-1.0071851e-01
-1.1855923e-01
-1.3334023e-01
-1.4338181e-01
-1.5046156e-01
-1.5868570e-01
-1.7204565e-01
-1.9179403e-01
-2.1508727e-01
-2.3604837e-01
-2.4883417e-01
-2.5076456e-01
-2.4368316e-01
-2.3296363e-01
-2.2461952e-01
-2.2181322e-01
-2.2282524e-01
-2.2203063e-01
-2.1325164e-01
-1.9315103e-01
-1.6282676e-01
-1.2723227e-01
-9.2811711e-02
-6.4305500e-02
-4.2594535e-02
-2.5270027e-02
-9.5059740e-03
5.1643385e-03
1.6191937e-02
1.9612003e-02
1.2777460e-02
-3.2113760e-03
-2.2889005e-02
-3.8525025e-02
-4.4042064e-02
-3.8257267e-02
-2.5468629e-02
-1.3314929e-02
-9.0646995e-03
-1.5947688e-02
-3.1520574e-02
-4.9375373e-02
-6.3198231e-02
-7.0382050e-02
-7.3089176e-02
-7.6666485e-02
-8.6477438e-02
-1.0458068e-01
-1.2803820e-01
-1.5016479e-01
-1.6407905e-01
-1.6622374e-01
-1.5792693e-01
-1.4457182e-01
-1.3281114e-01
-1.2691248e-01
-1.2628755e-01
-1.2609797e-01
-1.2066958e-01
-1.0726619e-01
-8.7810121e-02
-6.7838738e-02
-5.3466829e-02
-4.7908792e-02
-4.9526463e-02
-5.2800498e-02
-5.1644543e-02
-4.2753111e-02
-2.7060752e-02
-8.9780236e-03
6.0325095e-03
1.4552077e-02
1.7294879e-02
1.8649668e-02
2.3926159e-02
3.6285407e-02
5.5193017e-02
7.6980677e-02
9.7146435e-02
1.1328007e-01
1.2674325e-01
1.4160572e-01
1.6145693e-01
1.8657150e-01
2.1337704e-01
2.3628709e-01
2.5081124e-01
2.5642984e-01
2.5747537e-01
2.6101565e-01
2.7275121e-01
2.9344656e-01
3.1791345e-01
3.3691171e-01
3.4110758e-01
3.2552898e-01
2.9233011e-01
2.5001117e-01
2.0937117e-01
1.7870864e-01
1.6084558e-01
1.5300103e-01
1.4923647e-01
1.4420207e-01
1.3596359e-01
1.2607722e-01
1.1725005e-01
1.1071818e-01
1.0510025e-01
9.7024072e-02
8.3052477e-02
6.2114427e-02
3.6990298e-02
1.3419775e-02
-2.9318878e-03
-9.6545058e-03
-9.0009083e-03
-6.9178559e-03
-1.0140881e-02
-2.2630394e-02
-4.3462029e-02
-6.7799034e-02
-9.0301068e-02
-1.0848041e-01
-1.2397675e-01
-1.4136938e-01
-1.6523447e-01
-1.9683983e-01
-2.3249474e-01
-2.6498869e-01
-2.8733868e-01
-2.9632188e-01
-2.9383332e-01
-2.8575404e-01
-2.7892575e-01
-2.7746036e-01
-2.8049713e-01
-2.8316705e-01
-2.8019246e-01
-2.6947354e-01
-2.5343332e-01
-2.3780845e-01
-2.2876678e-01
-2.2963685e-01
-2.3899031e-01
-2.5153033e-01
-2.6134346e-01
-2.6518332e-01
-2.6372591e-01
-2.6048427e-01
-2.5919458e-01
-2.6086327e-01
-2.6212046e-01
-2.5629075e-01
-2.3683212e-01
-2.0096520e-01
-1.5133121e-01
-9.4980196e-02
-4.0327064e-02
6.4612214e-03
4.3671191e-02
7.3405513e-02
9.8652422e-02
1.2033488e-01
1.3629660e-01
1.4258266e-01
1.3614694e-01
1.1752366e-01
9.1809266e-02
6.6978169e-02
5.0260367e-02
4.4755516e-02
4.8214469e-02
5.4473449e-02
5.6808287e-02
5.1699987e-02
4.0937220e-02
3.0509480e-02
2.6900128e-02
3.3352465e-02
4.8363709e-02
6.6865961e-02
8.3296989e-02
9.5112250e-02
1.0466026e-01
1.1781215e-01
1.4002832e-01
1.7257142e-01
2.1116514e-01
2.4756797e-01
2.7321177e-01
2.8323983e-01
2.7870828e-01
2.6547594e-01
2.5061042e-01
2.3881026e-01
2.3073581e-01
2.2357271e-01
2.1336414e-01
1.9815905e-01
1.8013353e-01
1.6488286e-01
1.5810479e-01
1.6204495e-01
1.7400287e-01
1.8745033e-01
1.9495640e-01
1.9158802e-01
1.7706544e-01
1.5526037e-01
1.3140958e-01
1.0910357e-01
8.8814715e-02
6.8403910e-02
4.5293965e-02
1.9365139e-02
-5.3601826e-03
-2.2033299e-02
-2.4862809e-02
-1.2894004e-02
8.8100169e-03
3.1146328e-02
4.5095860e-02
4.6136089e-02
3.6517240e-02
2.3652798e-02
1.5460429e-02
1.5767366e-02
2.2435360e-02
2.8710120e-02
2.6817180e-02
1.2167421e-02
-1.3953761e-02
-4.4877078e-02
-7.1951106e-02
-8.8743039e-02
-9.3799039e-02
-9.0842882e-02
-8.6438586e-02
-8.6238037e-02
-9.1982476e-02
-1.0120619e-01
-1.0958351e-01
-1.1396346e-01
-1.1416801e-01
-1.1285020e-01
-1.1363679e-01
-1.1845799e-01
-1.2574579e-01
-1.3105605e-01
-1.2991611e-01
-1.2086778e-01
-1.0668460e-01
-9.3191649e-02
-8.6377170e-02
-8.9148986e-02
-9.9518348e-02
-1.1161719e-01
-1.1915824e-01
-1.1908422e-01
-1.1316732e-01
-1.0689346e-01
-1.0636867e-01
-1.1475007e-01
-1.3018862e-01
-1.4679235e-01
-1.5807216e-01
-1.6043920e-01
-1.5469674e-01
-1.4517663e-01
-1.3712621e-01
-1.3343392e-01
-1.3255731e-01
-1.2931016e-01
-1.1815029e-01
-9.6709800e-02
-6.7466600e-02
-3.6865305e-02
-1.2310101e-02
1.6620048e-03
5.8750722e-03
5.8646307e-03
8.3972405e-03
1.7585505e-02
3.2958235e-02
5.0149178e-02
6.3570300e-02
6.9806794e-02
6.9883653e-02
6.8809690e-02
7.2584859e-02
8.4645182e-02
1.0381626e-01
1.2472608e-01
1.4048391e-01
1.4634873e-01
1.4218495e-01
1.3193367e-01
1.2053938e-01
1.1072277e-01
1.0168571e-01
9.0167301e-02
7.3047484e-02
5.0075272e-02
2.4988078e-02
3.9456077e-03
-7.9347793e-03
-9.6555405e-03
-5.1689720e-03
-1.6786776e-03
-6.2491766e-03
-2.2142520e-02
-4.6783612e-02
-7.2826137e-02
-9.1837967e-02
-9.8277326e-02
-9.1593446e-02
-7.5780586e-02
-5.6850974e-02
-3.9426784e-02
-2.4427312e-02
-9.5828029e-03
7.6031974e-03
2.6896085e-02
4.4520822e-02
5.4760174e-02
5.2951737e-02
3.8462369e-02
1.5976453e-02
-6.1050012e-03
-1.9580442e-02
-2.0325924e-02
-9.8818916e-03
5.8335438e-03
1.9795724e-02
2.7557492e-02
2.9434436e-02
2.9717888e-02
3.3291350e-02
4.1986729e-02
5.3082033e-02
6.0677884e-02
5.9052411e-02
4.6233203e-02
2.5683065e-02
4.6793850e-03
-9.8139072e-03
-1.4938541e-02
-1.2986736e-02
-9.5174792e-03
-9.9330506e-03
-1.6255895e-02
-2.5802062e-02
-3.2731033e-02
-3.1648798e-02
-2.0944132e-02
-3.9065993e-03
1.2790514e-02
2.2521756e-02
2.2583284e-02
1.6260429e-02
1.1275539e-02
1.5332183e-02
3.1836722e-02
5.8367831e-02
8.8140056e-02
1.1330625e-01
1.2865231e-01
1.3394077e-01
1.3338434e-01
1.3244264e-01
1.3417246e-01
1.3751289e-01
1.3820701e-01
1.3158904e-01
1.1584160e-01
9.3855131e-02
7.2130364e-02
5.7143545e-02
5.1641318e-02
5.3197207e-02
5.5594304e-02
5.2209236e-02
3.9846859e-02
2.0916305e-02
2.3287866e-03
-8.3703408e-03
-7.1682162e-03
4.2887136e-03
1.9478397e-02
3.0261367e-02
3.1076679e-02
2.1706749e-02
6.8287758e-03
-7.2106763e-03
-1.6068400e-02
-1.9364105e-02
-2.0222194e-02
-2.2846575e-02
-2.9376466e-02
-3.8004091e-02
-4.3945638e-02
-4.2746127e-02
-3.3488847e-02
-1.9816140e-02
-8.4077422e-03
-5.7989778e-03
-1.5005406e-02
-3.3809705e-02
-5.5996964e-02
-7.4866017e-02
-8.6709502e-02
-9.2348799e-02
-9.6318502e-02
-1.0422984e-01
-1.1938287e-01
-1.4047610e-01
-1.6219142e-01
-1.7848051e-01
-1.8619988e-01
-1.8671521e-01
-1.8484929e-01
-1.8601454e-01
-1.9295357e-01
-2.0386293e-01
-2.1336775e-01
-2.1601103e-01
-2.0989611e-01
-1.9805415e-01
-1.8684815e-01
-1.8241123e-01
-1.8694505e-01
-1.9694738e-01
-2.0474981e-01
-2.0271390e-01
-1.8746066e-01
-1.6161842e-01
-1.3241744e-01
-1.0805511e-01
-9.3536428e-02
-8.8132056e-02
-8.6053684e-02
-7.9910279e-02
-6.4625837e-02
-3.9580930e-02
-8.2109781e-03
2.4402733e-02
5.4597939e-02
8.1997927e-02
1.0883198e-01
1.3720232e-01
1.6640022e-01
1.9213110e-01
2.0807206e-01
2.0906387e-01
1.9447967e-01
1.6967319e-01
1.4401996e-01
1.2641189e-01
1.2102927e-01
1.2571696e-01
1.3337113e-01
1.3552928e-01
1.2675339e-01
1.0757150e-01
8.3907734e-02
6.3265220e-02
5.0427970e-02
4.5355127e-02
4.3966308e-02
4.1098162e-02
3.4182120e-02
2.5437827e-02
2.0799562e-02
2.6141937e-02
4.3460497e-02
6.9317207e-02
9.6089009e-02
1.1534178e-01
1.2190992e-01
1.1646639e-01
1.0472646e-01
9.3715942e-02
8.7728428e-02
8.6379930e-02
8.5350002e-02
7.9165363e-02
6.4805877e-02
4.4150459e-02
2.3364279e-02
9.3994152e-03
6.0773578e-03
1.2232612e-02
2.2651955e-02
3.1094051e-02
3.3849054e-02
3.1776405e-02
2.9402649e-02
3.1753772e-02
4.1209299e-02
5.6194629e-02
7.2079936e-02
8.3765029e-02
8.8814669e-02
8.9291887e-02
9.0723872e-02
9.8616385e-02
1.1487350e-01
1.3631192e-01
1.5584754e-01
1.6575180e-01
1.6170765e-01
1.4559921e-01
1.2499736e-01
1.0924794e-01
1.0455248e-01
1.1099683e-01
1.2289843e-01
1.3194793e-01
1.3148610e-01
1.1965815e-01
9.9596808e-02
7.6793553e-02
5.5763221e-02
3.7987318e-02
2.1800091e-02
4.0828529e-03
-1.6977133e-02
-3.9803923e-02
-5.9840608e-02
-7.2417581e-02
-7.5997863e-02
-7.3590722e-02
-7.1535626e-02
-7.6255656e-02
-9.0568833e-02
-1.1172677e-01
-1.3268406e-01
-1.4593688e-01
-1.4742716e-01
-1.3830004e-01
-1.2398172e-01
-1.1131981e-01
-1.0514697e-01
-1.0605422e-01
-1.1075841e-01
-1.1472476e-01
-1.1510146e-01
-1.1221280e-01
-1.0918648e-01
-1.1009320e-01
-1.1736564e-01
-1.3001468e-01
-1.4419224e-01
-1.5587190e-01
-1.6351889e-01
-1.6883097e-01
-1.7535214e-01
-1.8597364e-01
-2.0063354e-01
-2.1555622e-01
-2.2484264e-01
-2.2367486e-01
-2.1104475e-01
-1.9034776e-01
-1.6775511e-01
-1.4920579e-01
-1.3711734e-01
-1.2842080e-01
-1.1557854e-01
-9.0561796e-02
-4.9475249e-02
4.8884144e-03
6.3741355e-02
1.1581354e-01
1.5211722e-01
1.6946159e-01
1.7056841e-01
1.6101278e-01
1.4559894e-01
1.2659890e-01
1.0418781e-01
7.8093528e-02
4.9459218e-02
2.1794592e-02
-8.1944787e-05
-1.2778262e-02
-1.6711726e-02
-1.6334653e-02
-1.8098892e-02
-2.7258872e-02
-4.4968544e-02
-6.7269975e-02
-8.6985246e-02
-9.7669318e-02
-9.7139842e-02
-8.8487259e-02
-7.8248900e-02
-7.2804224e-02
-7.4683411e-02
-8.0739190e-02
-8.3455652e-02
-7.4761758e-02
-5.0061242e-02
-1.0349567e-02
3.8342598e-02
8.7750827e-02
1.3108323e-01
1.6555486e-01
1.9208434e-01
2.1250075e-01
2.2653404e-01
2.3077095e-01
2.2015538e-01
1.9119280e-01
1.4514682e-01
8.9067585e-02
3.3397890e-02
-1.2629196e-02
-4.4817122e-02
-6.4915549e-02
-7.8640581e-02
-9.2108703e-02
-1.0827969e-01
-1.2516561e-01
-1.3698759e-01
-1.3750928e-01
-1.2326402e-01
-9.5072136e-02
-5.7667289e-02
-1.7686595e-02
1.9357036e-02
5.1428955e-02
7.9814047e-02
1.0654824e-01
1.3162325e-01
1.5203049e-01
1.6307756e-01
1.6117792e-01
1.4666930e-01
1.2478736e-01
1.0361726e-01
9.0013150e-02
8.6129361e-02
8.8578001e-02
9.0365208e-02
8.4507010e-02
6.7659662e-02
4.1819710e-02
1.2933761e-02
-1.2719917e-02
-3.2052414e-02
-4.6658577e-02
-6.1701250e-02
-8.2753329e-02
-1.1214754e-01
-1.4708246e-01
-1.8103346e-01
-2.0761362e-01
-2.2409367e-01
-2.3243874e-01
-2.3777220e-01
-2.4531303e-01
-2.5716907e-01
-2.7081265e-01
-2.8056386e-01
-2.8121457e-01
-2.7116979e-01
-2.5319333e-01
-2.3274924e-01
-2.1494534e-01
-2.0145679e-01
-1.8926925e-01
-1.7250243e-01
-1.4632559e-01
-1.1022044e-01
-6.8578610e-02
-2.8664559e-02
2.7682920e-03
2.2636597e-02
3.2867156e-02
3.8917203e-02
4.6246891e-02
5.7147439e-02
6.9910942e-02
8.0428292e-02
8.4975350e-02
8.2716130e-02
7.6620352e-02
7.2107051e-02
7.4130784e-02
8.4592789e-02
1.0153841e-01
1.2028869e-01
1.3592895e-01
1.4617065e-01
1.5290383e-01
1.6102172e-01
1.7516542e-01
1.9674499e-01
2.2298638e-01
2.4821754e-01
2.6676667e-01
2.7618257e-01
2.7882386e-01
2.8048233e-01
2.8688046e-01
3.0053491e-01
3.1984608e-01
3.4050446e-01
3.5827873e-01
3.7186456e-01
3.8409693e-01
4.0027404e-01
4.2431649e-01
4.5538204e-01
4.8723162e-01
5.1063787e-01
5.1752061e-01
5.0489211e-01
4.7661131e-01
4.4170284e-01
4.0997095e-01
3.8747916e-01
3.7441919e-01
3.6620423e-01
3.5688812e-01
3.4302365e-01
3.2573624e-01
3.0956186e-01
2.9881648e-01
2.9413175e-01
2.9133757e-01
2.8308228e-01
2.6236232e-01
2.2636260e-01
1.7832201e-01
1.2583542e-01
7.6528644e-02
3.3990450e-02
-3.8170827e-03
-4.3341049e-02
-9.2126549e-02
-1.5470369e-01
-2.2980480e-01
-3.1081569e-01
-3.8921581e-01
-4.5866023e-01
-5.1738747e-01
-5.6811130e-01
-6.1575282e-01
-6.6412173e-01
-7.1339425e-01
-7.6012728e-01
-7.9974194e-01
-8.2939683e-01
-8.4925244e-01
-8.6179473e-01
-8.6991414e-01
-8.7468531e-01
-8.7423983e-01
-8.6493262e-01
-8.4423779e-01
-8.1315359e-01
-7.7640425e-01
-7.4054754e-01
-7.1108004e-01
-6.8967347e-01
-6.7288005e-01
-6.5351693e-01
-6.2435776e-01
-5.8184936e-01
-5.2754894e-01
-4.6674214e-01
-4.0527438e-01
-3.4622338e-01
-2.8819670e-01
-2.2646166e-01
-1.5627285e-01
-7.6119935e-02
1.0998246e-02
9.8634115e-02
1.7969918e-01
2.4981791e-01
3.0928816e-01
3.6208295e-01
4.1246184e-01
4.6166418e-01
5.0677417e-01
5.4207954e-01
5.6209320e-01
5.6490666e-01
5.5397344e-01
5.3672819e-01
5.2063239e-01
5.0940858e-01
5.0183479e-01
4.9337115e-01
4.7947690e-01
4.5898668e-01
4.3564672e-01
4.1653930e-01
4.0817475e-01
4.1280129e-01
4.2709695e-01
4.4368138e-01
4.5461014e-01
4.5527530e-01
4.4657479e-01
4.3377560e-01
4.2270772e-01
4.1593762e-01
4.1130384e-01
4.0331165e-01
3.8641094e-01
3.5854096e-01
3.2290326e-01
2.8641833e-01
2.5556252e-01
2.3243597e-01
2.1352165e-01
1.9145634e-01
1.5865991e-01
1.1121319e-01
5.1089177e-02
-1.4728466e-02
-7.7780337e-02
-1.3197434e-01
-1.7557013e-01
-2.1068476e-01
-2.4085170e-01
-2.6791325e-01
-2.9024269e-01
-3.0386470e-01
-3.0582149e-01
-2.9714336e-01
-2.8329713e-01
-2.7205403e-01
-2.7001868e-01
-2.7942126e-01
-2.9693527e-01
-3.1553698e-01
-3.2838125e-01
-3.3217845e-01
-3.2824165e-01
-3.2112707e-01
-3.1580569e-01
-3.1468256e-01
-3.1617084e-01
-3.1602070e-01
-3.1052930e-01
-2.9909614e-01
-2.8444270e-01
-2.7087251e-01
-2.6177996e-01
-2.5745321e-01
-2.5432275e-01
-2.4659602e-01
-2.2967375e-01
-2.0307167e-01
-1.7086961e-01
-1.3960686e-01
-1.1490644e-01
-9.8432968e-02
-8.6835829e-02
-7.3672012e-02
-5.3336670e-02
-2.4371511e-02
9.8051610e-03
4.2645162e-02
6.7487592e-02
8.0597042e-02
8.2856135e-02
7.9007713e-02
7.4869266e-02
7.4457447e-02
7.8645640e-02
8.5584993e-02
9.2430663e-02
9.7676558e-02
1.0273670e-01
1.1134235e-01
1.2695110e-01
1.5015683e-01
1.7792149e-01
2.0487498e-01
2.2583615e-01
2.3838961e-01
2.4412662e-01
2.4748321e-01
2.5271172e-01
2.6106770e-01
2.6993312e-01
2.7408503e-01
2.6844458e-01
2.5123507e-01
2.2578262e-01
1.9931011e-01
1.7913988e-01
1.6889079e-01
1.6699169e-01
1.6788373e-01
1.6498831e-01
1.5409514e-01
1.3538828e-01
1.1263090e-01
9.0014955e-02
6.9134469e-02
4.8194338e-02
2.3665125e-02
-6.7802811e-03
-4.1710932e-02
-7.5457433e-02
-1.0045204e-01
-1.1117326e-01
-1.0719289e-01
-9.3531822e-02
-7.8314583e-02
-6.8953436e-02
-6.8549611e-02
-7.4401007e-02
-7.9884323e-02
-7.8802117e-02
-6.9261254e-02
-5.4668999e-02
-4.1703954e-02
-3.6662559e-02
-4.1967794e-02
-5.4676454e-02
-6.8092518e-02
-7.5571733e-02
-7.3970802e-02
-6.4802354e-02
-5.2957519e-02
-4.3852603e-02
-4.0191425e-02
-4.0033661e-02
-3.7648386e-02
-2.6824145e-02
-4.4600254e-03
2.7613083e-02
6.3233777e-02
9.4618066e-02
1.1608687e-01
1.2671310e-01
1.2997902e-01
1.3072163e-01
1.3173824e-01
1.3225989e-01
1.2883592e-01
1.1787372e-01
9.8439770e-02
7.3585724e-02
4.9032389e-02
2.9951573e-02
1.8198358e-02
1.1725630e-02
6.0223241e-03
-3.4421064e-03
-1.8695055e-02
-3.7880967e-02
-5.6280212e-02
-6.9453950e-02
-7.6379306e-02
-8.0487960e-02
-8.8115764e-02
-1.0515218e-01
-1.3340442e-01
-1.6878147e-01
-2.0287461e-01
-2.2722884e-01
-2.3753509e-01
-2.3530371e-01
-2.2647227e-01
-2.1790476e-01
-2.1358837e-01
-2.1271245e-01
-2.1091925e-01
-2.0376323e-01
-1.8981251e-01
-1.7152459e-01
-1.5384421e-01
-1.4151230e-01
-1.3637324e-01
-1.3615608e-01
-1.3572229e-01
-1.3012964e-01
-1.1743509e-01
-9.9575512e-02
-8.1148677e-02
-6.6793008e-02
-5.8291352e-02
-5.3118781e-02
-4.5797430e-02
-3.1335186e-02
-8.2401996e-03
2.0780127e-02
5.0415347e-02
7.5529690e-02
9.3783261e-02
1.0667961e-01
1.1822348e-01
1.3203074e-01
1.4893986e-01
1.6653608e-01
1.8050977e-01
1.8704343e-01
1.8523078e-01
1.7812599e-01
1.7128996e-01
1.6947835e-01
1.7374425e-01
1.8079186e-01
1.8476066e-01
1.8050732e-01
1.6688451e-01
1.4807049e-01
1.3166074e-01
1.2452527e-01
1.2927050e-01
1.4338501e-01
1.6101434e-01
1.7615118e-01
1.8579141e-01
1.9138196e-01
1.9743439e-01
2.0812885e-01
2.2428274e-01
2.4243001e-01
2.5615668e-01
2.5902444e-01
2.4789825e-01
2.2475136e-01
1.9540951e-01
1.6593406e-01
1.3932268e-01
1.1463790e-01
8.8542430e-02
5.8018182e-02
2.2991088e-02
-1.2514929e-02
-4.1808874e-02
-5.9044194e-02
-6.2601650e-02
-5.6339616e-02
-4.8257038e-02
-4.7245670e-02
-5.9213047e-02
-8.4431443e-02
-1.1774912e-01
-1.5158485e-01
-1.7973770e-01
-1.9983845e-01
-2.1345017e-01
-2.2400643e-01
-2.3375341e-01
-2.4168999e-01
-2.4414319e-01
-2.3760464e-01
-2.2161917e-01
-1.9979264e-01
-1.7853851e-01
-1.6418826e-01
-1.5961694e-01
-1.6226384e-01
-1.6527465e-01
-1.6133397e-01
-1.4653892e-01
-1.2201839e-01
-9.2957291e-02
-6.5817179e-02
-4.4948324e-02
-3.0397684e-02
-1.8522059e-02
-5.0719823e-03
1.1570361e-02
2.9168148e-02
4.2865637e-02
4.7955067e-02
4.2712690e-02
2.9675475e-02
1.4312039e-02
1.7645176e-03
-6.1365992e-03
-1.1703196e-02
-1.9815024e-02
-3.4954691e-02
-5.8400889e-02
-8.7305756e-02
-1.1662220e-01
-1.4281660e-01
-1.6674989e-01
-1.9381093e-01
-2.3131536e-01
-2.8433248e-01
-3.5152722e-01
-4.2308864e-01
-4.8238817e-01
-5.1079479e-01
-4.9305915e-01
-4.2114880e-01
-2.9612990e-01
-1.2822365e-01
6.5096667e-02
