# Supplementary material for: Characterization of the disruption of neural control strategies for dynamic fingertip forces from attractor reconstruction
Source: PLoS One. 2017 Feb 13;12(2):e0172025. doi: 10.1371/journal.pone.0172025 (PMC5305200; doi:10.1371/journal.pone.0172025)
Supplement: S2 File — Zip file containing the code to reproduce the results of our study. (ZIP) [file pone.0172025.s002.zip › PLOS_One_Code/tis_YO/y1_2.dat]

-4.7404604e-02
7.1878041e-02
1.7865112e-01
2.6258962e-01
3.1677024e-01
3.3921830e-01
3.3408819e-01
3.1117130e-01
2.8275823e-01
2.5901100e-01
2.4460395e-01
2.3836188e-01
2.3542981e-01
2.3054308e-01
2.2098956e-01
2.0779940e-01
1.9433629e-01
1.8333709e-01
1.7467765e-01
1.6524281e-01
1.5062105e-01
1.2759746e-01
9.6267378e-02
6.0466348e-02
2.5855563e-02
-3.2896594e-03
-2.6438120e-02
-4.6952501e-02
-7.0190329e-02
-1.0050505e-01
-1.3848499e-01
-1.8008807e-01
-2.1855982e-01
-2.4803375e-01
-2.6651281e-01
-2.7668632e-01
-2.8442847e-01
-2.9569640e-01
-3.1326639e-01
-3.3523768e-01
-3.5641937e-01
-3.7165829e-01
-3.7878297e-01
-3.7940993e-01
-3.7734870e-01
-3.7542571e-01
-3.7234731e-01
-3.6174885e-01
-3.3471509e-01
-2.8463384e-01
-2.1138900e-01
-1.2248588e-01
-3.0758474e-02
5.0134636e-02
1.1047297e-01
1.4726590e-01
1.6366533e-01
1.6572545e-01
1.5891134e-01
1.4633259e-01
1.2906997e-01
1.0787884e-01
8.5070064e-02
6.5054765e-02
5.2621634e-02
4.9863333e-02
5.4075821e-02
5.8286090e-02
5.4238472e-02
3.6460961e-02
5.6178905e-03
-3.0727624e-02
-6.0886037e-02
-7.4027953e-02
-6.4507710e-02
-3.3544327e-02
1.1871368e-02
6.2079662e-02
1.0857073e-01
1.4653884e-01
1.7472367e-01
1.9321958e-01
2.0145100e-01
1.9782662e-01
1.8102490e-01
1.5205962e-01
1.1590882e-01
8.1213211e-02
5.7344423e-02
5.0191699e-02
5.9322403e-02
7.8209661e-02
9.7248120e-02
1.0812042e-01
1.0766981e-01
9.9338164e-02
9.1186711e-02
9.1638168e-02
1.0548347e-01
1.3204360e-01
1.6590413e-01
1.9973332e-01
2.2787375e-01
2.4858561e-01
2.6349936e-01
2.7505866e-01
2.8412606e-01
2.8918660e-01
2.8720372e-01
2.7557214e-01
2.5424279e-01
2.2656218e-01
1.9780956e-01
1.7225764e-01
1.5094148e-01
1.3156360e-01
1.1027214e-01
8.4296356e-02
5.4307680e-02
2.5074560e-02
3.4572985e-03
-5.3175059e-03
-6.9483119e-04
1.2623720e-02
2.6656889e-02
3.3755318e-02
3.0299767e-02
1.8471978e-02
4.8370278e-03
-3.4037309e-03
-2.1161897e-03
8.0134973e-03
2.2171695e-02
3.4043360e-02
3.9135084e-02
3.6885111e-02
3.0066340e-02
2.2012536e-02
1.3917010e-02
4.0128906e-03
-1.1130233e-02
-3.3981382e-02
-6.3523503e-02
-9.4686125e-02
-1.2064831e-01
-1.3665527e-01
-1.4271487e-01
-1.4360062e-01
-1.4648080e-01
-1.5744938e-01
-1.7845078e-01
-2.0622066e-01
-2.3420577e-01
-2.5647194e-01
-2.7102354e-01
-2.8051310e-01
-2.9022613e-01
-3.0465714e-01
-3.2452131e-01
-3.4595003e-01
-3.6253877e-01
-3.6894179e-01
-3.6358416e-01
-3.4902333e-01
-3.3019396e-01
-3.1156822e-01
-2.9450111e-01
-2.7630110e-01
-2.5198739e-01
-2.1778834e-01
-1.7401771e-01
-1.2562017e-01
-8.0262748e-02
-4.4898175e-02
-2.2449916e-02
-1.0640026e-02
-3.9364947e-03
2.6729646e-03
1.0690569e-02
1.7611879e-02
1.8862057e-02
1.1053380e-02
-5.0231789e-03
-2.3519364e-02
-3.5782644e-02
-3.4582952e-02
-1.7591792e-02
1.1858336e-02
4.6743963e-02
7.9806428e-02
1.0684108e-01
1.2810226e-01
1.4694076e-01
1.6667425e-01
1.8794450e-01
2.0814200e-01
2.2293017e-01
2.2891555e-01
2.2605970e-01
2.1827382e-01
2.1143000e-01
2.0989091e-01
2.1392914e-01
2.1962769e-01
2.2108023e-01
2.1365576e-01
1.9674279e-01
1.7436637e-01
1.5304133e-01
1.3813963e-01
1.3110096e-01
1.2895976e-01
1.2618180e-01
1.1792551e-01
1.0318102e-01
8.5765913e-02
7.2123229e-02
6.7267495e-02
7.1681498e-02
8.0963608e-02
8.8072581e-02
8.6961403e-02
7.5991010e-02
5.9207572e-02
4.4296543e-02
3.8264844e-02
4.3651235e-02
5.7401799e-02
7.2566304e-02
8.1679188e-02
8.0157905e-02
6.7863321e-02
4.7910936e-02
2.3897187e-02
-2.2087619e-03
-3.0353154e-02
-6.1268880e-02
-9.4769178e-02
-1.2832416e-01
-1.5702336e-01
-1.7550125e-01
-1.8079753e-01
-1.7419558e-01
-1.6096061e-01
-1.4828181e-01
-1.4229195e-01
-1.4528313e-01
-1.5460903e-01
-1.6425933e-01
-1.6828128e-01
-1.6382216e-01
-1.5210750e-01
-1.3720942e-01
-1.2343482e-01
-1.1263412e-01
-1.0306453e-01
-9.0808462e-02
-7.2884104e-02
-4.9832531e-02
-2.6132634e-02
-8.2914299e-03
-1.5130990e-03
-6.5596401e-03
-1.8805551e-02
-3.0528550e-02
-3.5166861e-02
-3.0758784e-02
-2.0610899e-02
-1.1201015e-02
-8.5682816e-03
-1.4898346e-02
-2.7180584e-02
-3.9034578e-02
-4.4686298e-02
-4.2406275e-02
-3.5341130e-02
-2.9613068e-02
-3.0833074e-02
-4.0690755e-02
-5.5612018e-02
-6.8657600e-02
-7.3466729e-02
-6.7456944e-02
-5.2517754e-02
-3.3441726e-02
-1.5190655e-02
-1.9762557e-04
1.2885291e-02
2.8047161e-02
4.9043247e-02
7.6703280e-02
1.0799273e-01
1.3718953e-01
1.5857933e-01
1.6937261e-01
1.7109369e-01
1.6831709e-01
1.6553242e-01
1.6436141e-01
1.6280202e-01
1.5664962e-01
1.4234126e-01
1.1995038e-01
9.4445477e-02
7.3838394e-02
6.5129050e-02
7.0735757e-02
8.7389190e-02
1.0766162e-01
1.2330211e-01
1.2894019e-01
1.2411645e-01
1.1231337e-01
9.7906303e-02
8.3415315e-02
6.8640208e-02
5.1677404e-02
3.1069967e-02
7.9993297e-03
-1.3009864e-02
-2.5888333e-02
-2.6456343e-02
-1.5188507e-02
2.4305597e-03
1.8068563e-02
2.4174785e-02
1.7456773e-02
4.0953943e-04
-2.0116990e-02
-3.6553832e-02
-4.4339268e-02
-4.3809701e-02
-3.9464827e-02
-3.7000425e-02
-3.9695607e-02
-4.6529004e-02
-5.3495900e-02
-5.7083229e-02
-5.7165026e-02
-5.7399227e-02
-6.3184358e-02
-7.8426158e-02
-1.0275732e-01
-1.3092124e-01
-1.5506995e-01
-1.6864726e-01
-1.6935433e-01
-1.5975323e-01
-1.4571566e-01
-1.3351756e-01
-1.2665926e-01
-1.2408876e-01
-1.2114876e-01
-1.1262912e-01
-9.5676678e-02
-7.0801832e-02
-4.0906833e-02
-9.3175503e-03
2.2025851e-02
5.3214151e-02
8.5361798e-02
1.1857091e-01
1.5042293e-01
1.7616825e-01
1.9053355e-01
1.9028933e-01
1.7642041e-01
1.5446554e-01
1.3220592e-01
1.1584307e-01
1.0716434e-01
1.0324352e-01
9.8379388e-02
8.7195670e-02
6.7664080e-02
4.2429434e-02
1.7243599e-02
-2.6968225e-03
-1.6014011e-02
-2.6027563e-02
-3.9030135e-02
-6.0926440e-02
-9.3761792e-02
-1.3408770e-01
-1.7449646e-01
-2.0746690e-01
-2.2888797e-01
-2.3926148e-01
-2.4248462e-01
-2.4318480e-01
-2.4392203e-01
-2.4389139e-01
-2.4019200e-01
-2.3080790e-01
-2.1697705e-01
-2.0324233e-01
-1.9522224e-01
-1.9632302e-01
-2.0507968e-01
-2.1478537e-01
-2.1599461e-01
-2.0056386e-01
-1.6490942e-01
-1.1108274e-01
-4.5700931e-02
2.2621308e-02
8.6367316e-02
1.4121760e-01
1.8593385e-01
2.2051361e-01
2.4443098e-01
2.5624380e-01
2.5454499e-01
2.3959468e-01
2.1469221e-01
1.8607433e-01
1.6073433e-01
1.4324148e-01
1.3367021e-01
1.2788341e-01
1.1984020e-01
1.0479755e-01
8.2028481e-02
5.5554105e-02
3.2080938e-02
1.7184259e-02
1.2228026e-02
1.3849593e-02
1.5896507e-02
1.2547894e-02
1.2065463e-03
-1.6241600e-02
-3.4672896e-02
-4.8756025e-02
-5.5697656e-02
-5.6104290e-02
-5.2876370e-02
-4.8945390e-02
-4.5015481e-02
-3.8815876e-02
-2.6752986e-02
-6.8983545e-03
1.8984643e-02
4.5737789e-02
6.7110394e-02
7.8868218e-02
8.1176403e-02
7.8728610e-02
7.8157184e-02
8.4190135e-02
9.7008006e-02
1.1222945e-01
1.2322269e-01
1.2455386e-01
1.1507349e-01
9.8910352e-02
8.3408863e-02
7.5146364e-02
7.6620785e-02
8.5399968e-02
9.5731816e-02
1.0164535e-01
1.0017180e-01
9.2914892e-02
8.4836555e-02
8.1133254e-02
8.4409850e-02
9.3682341e-02
1.0539763e-01
1.1584218e-01
1.2362659e-01
1.3048876e-01
1.3957691e-01
1.5248405e-01
1.6738747e-01
1.7946086e-01
1.8300157e-01
1.7418733e-01
1.5336111e-01
1.2548773e-01
9.7991356e-02
7.7051289e-02
6.4738165e-02
5.8590201e-02
5.3476490e-02
4.4548558e-02
2.9810584e-02
1.0916334e-02
-8.3318862e-03
-2.4659063e-02
-3.7217642e-02
-4.7717231e-02
-5.9138612e-02
-7.3790624e-02
-9.1540038e-02
-1.0936999e-01
-1.2304925e-01
-1.3008933e-01
-1.3186645e-01
-1.3338703e-01
-1.4087528e-01
-1.5841787e-01
-1.8524885e-01
-2.1536651e-01
-2.4019148e-01
-2.5277198e-01
-2.5083251e-01
-2.3718573e-01
-2.1795375e-01
-1.9969552e-01
-1.8652360e-01
-1.7864715e-01
-1.7342668e-01
-1.6814475e-01
-1.6223986e-01
-1.5756208e-01
-1.5695707e-01
-1.6218002e-01
-1.7208521e-01
-1.8218345e-01
-1.8633231e-01
-1.7982514e-01
-1.6190633e-01
-1.3628960e-01
-1.0963467e-01
-8.8659486e-02
-7.7006598e-02
-7.3587358e-02
-7.3685206e-02
-7.2120671e-02
-6.6227166e-02
-5.6873175e-02
-4.7301863e-02
-4.0616339e-02
-3.7290077e-02
-3.4360079e-02
-2.7190128e-02
-1.2738549e-02
7.9820958e-03
2.9744106e-02
4.5167754e-02
4.8091294e-02
3.6770111e-02
1.4975672e-02
-1.0020024e-02
-3.1289516e-02
-4.5308050e-02
-5.2660792e-02
-5.6668221e-02
-6.0951691e-02
-6.7025448e-02
-7.3235251e-02
-7.5975514e-02
-7.2449726e-02
-6.2876206e-02
-5.0654953e-02
-4.0675682e-02
-3.6808613e-02
-3.9704479e-02
-4.6159686e-02
-5.0798085e-02
-4.9150939e-02
-4.0045144e-02
-2.5898029e-02
-1.1001944e-02
1.1827766e-03
1.0314185e-02
1.9628475e-02
3.4038361e-02
5.6972962e-02
8.8066441e-02
1.2306962e-01
1.5577275e-01
1.8083887e-01
1.9631714e-01
2.0455338e-01
2.1066274e-01
2.1927648e-01
2.3166682e-01
2.4494834e-01
2.5356363e-01
2.5229306e-01
2.3946706e-01
2.1847822e-01
1.9622746e-01
1.7935184e-01
1.7086714e-01
1.6920752e-01
1.6973819e-01
1.6769596e-01
1.6110450e-01
1.5198788e-01
1.4495308e-01
1.4408959e-01
1.5037454e-01
1.6108771e-01
1.7122572e-01
1.7607650e-01
1.7378464e-01
1.6638497e-01
1.5829716e-01
1.5317182e-01
1.5142307e-01
1.5004177e-01
1.4449283e-01
1.3152142e-01
1.1143492e-01
8.8397719e-02
6.8222450e-02
5.5053322e-02
4.9203270e-02
4.7231876e-02
4.3848107e-02
3.4674216e-02
1.8621136e-02
-1.6055913e-03
-2.1491466e-02
-3.7911818e-02
-5.1261861e-02
-6.5264201e-02
-8.4838272e-02
-1.1314444e-01
-1.4913744e-01
-1.8713894e-01
-2.1915566e-01
-2.3872441e-01
-2.4382342e-01
-2.3722127e-01
-2.2442599e-01
-2.1050694e-01
-1.9737054e-01
-1.8299019e-01
-1.6321661e-01
-1.3503472e-01
-9.9013751e-02
-5.9472130e-02
-2.2488092e-02
7.1603818e-03
2.8615049e-02
4.5450046e-02
6.3340013e-02
8.6203016e-02
1.1343990e-01
1.3993151e-01
1.5843200e-01
1.6295299e-01
1.5166631e-01
1.2790651e-01
9.8542996e-02
7.0683533e-02
4.8776069e-02
3.3474081e-02
2.2389752e-02
1.2334964e-02
2.1040733e-03
-6.0363227e-03
-7.6292130e-03
6.2398598e-04
1.7922268e-02
3.8784565e-02
5.5034066e-02
5.9340123e-02
4.8718634e-02
2.6073082e-02
-1.4021839e-03
-2.6051713e-02
-4.3349555e-02
-5.3332255e-02
-5.9538380e-02
-6.6162353e-02
-7.4896115e-02
-8.3531421e-02
-8.7531218e-02
-8.3449092e-02
-7.1646666e-02
-5.6630079e-02
-4.5037848e-02
-4.2305655e-02
-4.9613547e-02
-6.3019178e-02
-7.5642112e-02
-8.1551395e-02
-7.8820305e-02
-7.0234637e-02
-6.1798274e-02
-5.9867154e-02
-6.8044526e-02
-8.5514926e-02
-1.0808989e-01
-1.3126118e-01
-1.5294067e-01
-1.7413432e-01
-1.9755248e-01
-2.2517322e-01
-2.5601409e-01
-2.8556542e-01
-3.0776484e-01
-3.1851575e-01
-3.1837546e-01
-3.1275907e-01
-3.0969918e-01
-3.1624978e-01
-3.3510650e-01
-3.6321746e-01
-3.9329612e-01
-4.1721633e-01
-4.2915538e-01
-4.2709777e-01
-4.1252753e-01
-3.8869326e-01
-3.5829080e-01
-3.2200679e-01
-2.7912078e-01
-2.2979405e-01
-1.7713147e-01
-1.2726803e-01
-8.7270397e-02
-6.1978151e-02
-5.1445511e-02
-5.0526234e-02
-5.1133745e-02
-4.5978223e-02
-3.1570799e-02
-9.0304547e-03
1.7280749e-02
4.2455827e-02
6.3923854e-02
8.2991917e-02
1.0390103e-01
1.3097290e-01
1.6588496e-01
2.0668656e-01
2.4879808e-01
2.8737622e-01
3.1985513e-01
3.4698801e-01
3.7142366e-01
3.9486797e-01
4.1609927e-01
4.3117914e-01
4.3554556e-01
4.2692866e-01
4.0780173e-01
3.8580352e-01
3.7122275e-01
3.7262948e-01
3.9317285e-01
4.2939934e-01
4.7279846e-01
5.1320838e-01
5.4259995e-01
5.5734802e-01
5.5779516e-01
5.4588250e-01
5.2295657e-01
4.8918687e-01
4.4457904e-01
3.9083947e-01
3.3300761e-01
2.7939343e-01
2.3898579e-01
2.1750190e-01
2.1456302e-01
2.2357707e-01
2.3420684e-01
2.3638884e-01
2.2429972e-01
1.9822108e-01
1.6317121e-01
1.2545004e-01
8.9564372e-02
5.7070878e-02
2.7252486e-02
-1.1523211e-03
-2.8123009e-02
-5.1642433e-02
-6.8871867e-02
-7.8494286e-02
-8.2392629e-02
-8.5402065e-02
-9.3296247e-02
-1.1002781e-01
-1.3553239e-01
-1.6543424e-01
-1.9313222e-01
-2.1305702e-01
-2.2308988e-01
-2.2502716e-01
-2.2320278e-01
-2.2196598e-01
-2.2320110e-01
-2.2545300e-01
-2.2540857e-01
-2.2066175e-01
-2.1177399e-01
-2.0244966e-01
-1.9788784e-01
-2.0206345e-01
-2.1523560e-01
-2.3335828e-01
-2.5015683e-01
-2.6057275e-01
-2.6327116e-01
-2.6097480e-01
-2.5889143e-01
-2.6206103e-01
-2.7267888e-01
-2.8884480e-01
-3.0574679e-01
-3.1856587e-01
-3.2502928e-01
-3.2607137e-01
-3.2461524e-01
-3.2341362e-01
-3.2308974e-01
-3.2155107e-01
-3.1537051e-01
-3.0226060e-01
-2.8280833e-01
-2.6038142e-01
-2.3947810e-01
-2.2334920e-01
-2.1187571e-01
-2.0101697e-01
-1.8468964e-01
-1.5819025e-01
-1.2095542e-01
-7.7023020e-02
-3.3089119e-02
4.7820127e-03
3.4101719e-02
5.6837712e-02
7.7619545e-02
1.0049611e-01
1.2637241e-01
1.5242793e-01
1.7351146e-01
1.8484974e-01
1.8493474e-01
1.7684524e-01
1.6670259e-01
1.6005360e-01
1.5876536e-01
1.6045107e-01
1.6038810e-01
1.5454483e-01
1.4213699e-01
1.2634884e-01
1.1265113e-01
1.0572978e-01
1.0703774e-01
1.1425938e-01
1.2264412e-01
1.2753495e-01
1.2698425e-01
1.2281674e-01
1.1913131e-01
1.1924582e-01
1.2333541e-01
1.2816640e-01
1.2878236e-01
1.2123878e-01
1.0515589e-01
8.4538382e-02
6.5929534e-02
5.4896154e-02
5.3224655e-02
5.8439944e-02
6.5476632e-02
6.9388949e-02
6.7852193e-02
6.2145010e-02
5.5846487e-02
5.2093392e-02
5.1414611e-02
5.1513443e-02
4.8899361e-02
4.1392030e-02
3.0160678e-02
1.9903839e-02
1.6638988e-02
2.4296030e-02
4.2305877e-02
6.5626516e-02
8.7121585e-02
1.0107682e-01
1.0604509e-01
1.0528524e-01
1.0433365e-01
1.0730208e-01
1.1443583e-01
1.2225306e-01
1.2575262e-01
1.2139681e-01
1.0948419e-01
9.4493836e-02
8.2765536e-02
7.8778698e-02
8.2539108e-02
8.9657086e-02
9.3730734e-02
8.9566573e-02
7.5685756e-02
5.4777762e-02
3.1662564e-02
1.0062566e-02
-9.5458893e-03
-2.9746205e-02
-5.4143420e-02
-8.4741266e-02
-1.2000854e-01
-1.5479724e-01
-1.8253947e-01
-1.9858859e-01
-2.0261983e-01
-1.9875413e-01
-1.9351270e-01
-1.9259122e-01
-1.9791520e-01
-2.0666173e-01
-2.1308329e-01
-2.1199609e-01
-2.0155455e-01
-1.8380685e-01
-1.6324722e-01
-1.4433329e-01
-1.2902365e-01
-1.1572367e-01
-1.0072477e-01
-8.1405605e-02
-5.8813039e-02
-3.7762612e-02
-2.4496021e-02
-2.3261584e-02
-3.3609809e-02
-5.0064757e-02
-6.4678890e-02
-7.0992685e-02
-6.6908247e-02
-5.4986728e-02
-4.0399153e-02
-2.7726001e-02
-1.8165368e-02
-8.8095224e-03
5.2684192e-03
2.7386563e-02
5.6568391e-02
8.7386884e-02
1.1221997e-01
1.2483098e-01
1.2365694e-01
1.1282206e-01
9.9858981e-02
9.1539634e-02
9.0655849e-02
9.5433895e-02
1.0122930e-01
1.0328902e-01
9.9336002e-02
9.0625043e-02
8.0628261e-02
7.2207830e-02
6.5422542e-02
5.7446924e-02
4.4477959e-02
2.4530256e-02
-3.7316860e-04
-2.4137232e-02
-3.9178612e-02
-4.0282971e-02
-2.7334710e-02
-5.4709440e-03
1.7088600e-02
3.2427083e-02
3.6177438e-02
2.9039974e-02
1.5562790e-02
9.8471643e-04
-1.1719130e-02
-2.2963595e-02
-3.5589693e-02
-5.2456036e-02
-7.3890131e-02
-9.6752485e-02
-1.1601294e-01
-1.2769711e-01
-1.3102968e-01
-1.2862823e-01
-1.2501394e-01
-1.2418165e-01
-1.2722675e-01
-1.3146356e-01
-1.3195623e-01
-1.2456704e-01
-1.0836224e-01
-8.5940622e-02
-6.1852702e-02
-4.0162266e-02
-2.2422643e-02
-7.3103097e-03
7.6911577e-03
2.3793962e-02
3.9551784e-02
5.1500146e-02
5.6168088e-02
5.2405253e-02
4.3014526e-02
3.4528003e-02
3.4539202e-02
4.7801942e-02
7.3524987e-02
1.0537836e-01
1.3392493e-01
1.5029980e-01
1.4975959e-01
1.3351223e-01
1.0771981e-01
8.0251386e-02
5.7227578e-02
4.1196364e-02
3.1516713e-02
2.6385492e-02
2.5105890e-02
2.8894367e-02
3.9494191e-02
5.6687799e-02
7.6704820e-02
9.2741094e-02
9.7426352e-02
8.6170510e-02
5.9819534e-02
2.4932516e-02
-8.9755261e-03
-3.3796727e-02
-4.6191611e-02
-4.8299620e-02
-4.5926547e-02
-4.5320426e-02
-5.0007493e-02
-5.9370536e-02
-6.9931883e-02
-7.8347348e-02
-8.3763706e-02
-8.8032295e-02
-9.4099117e-02
-1.0375377e-01
-1.1591590e-01
-1.2659415e-01
-1.3096034e-01
-1.2629173e-01
-1.1366254e-01
-9.7430006e-02
-8.3117126e-02
-7.4738483e-02
-7.2673482e-02
-7.3377345e-02
-7.1513164e-02
-6.3304143e-02
-4.8859785e-02
-3.2108847e-02
-1.8605944e-02
-1.2434029e-02
-1.3764947e-02
-1.8611461e-02
-2.1232971e-02
-1.7678989e-02
-8.0465787e-03
3.7384643e-03
1.2091896e-02
1.2796021e-02
5.7101102e-03
-4.3565028e-03
-9.7027927e-03
-3.8155346e-03
1.5218503e-02
4.4061026e-02
7.6211266e-02
1.0545288e-01
1.2893849e-01
1.4819526e-01
1.6728992e-01
1.8942957e-01
2.1445244e-01
2.3870854e-01
2.5710093e-01
2.6612510e-01
2.6641904e-01
2.6319071e-01
2.6372505e-01
2.7327556e-01
2.9208494e-01
3.1537333e-01
3.3601714e-01
3.4827577e-01
3.5064044e-01
3.4623541e-01
3.4039443e-01
3.3694342e-01
3.3571683e-01
3.3273502e-01
3.2258810e-01
3.0166231e-01
2.7070248e-01
2.3520886e-01
2.0300432e-01
1.8021210e-01
1.6812874e-01
1.6269093e-01
1.5651210e-01
1.4238241e-01
1.1664615e-01
8.0664969e-02
3.9428249e-02
-1.6106441e-03
-3.9205140e-02
-7.3172141e-02
-1.0555498e-01
-1.3860090e-01
-1.7235376e-01
-2.0347876e-01
-2.2666923e-01
-2.3792401e-01
-2.3732533e-01
-2.2952750e-01
-2.2183439e-01
-2.2081406e-01
-2.2900438e-01
-2.4365013e-01
-2.5853427e-01
-2.6774045e-01
-2.6879955e-01
-2.6352811e-01
-2.5654838e-01
-2.5242022e-01
-2.5283741e-01
-2.5566812e-01
-2.5669754e-01
-2.5284601e-01
-2.4450461e-01
-2.3555150e-01
-2.3121868e-01
-2.3493759e-01
-2.4581434e-01
-2.5850838e-01
-2.6604124e-01
-2.6377198e-01
-2.5187152e-01
-2.3508887e-01
-2.2041617e-01
-2.1385832e-01
-2.1758050e-01
-2.2889057e-01
-2.4191388e-01
-2.5096260e-01
-2.5327730e-01
-2.4962064e-01
-2.4292588e-01
-2.3603307e-01
-2.2962484e-01
-2.2153863e-01
-2.0813953e-01
-1.8695399e-01
-1.5868182e-01
-1.2729742e-01
-9.8335194e-02
-7.6274546e-02
-6.2244375e-02
-5.3409533e-02
-4.4749405e-02
-3.2236678e-02
-1.5238352e-02
3.3033004e-03
1.8719464e-02
2.7420283e-02
2.9311166e-02
2.8297077e-02
3.0137093e-02
3.8914136e-02
5.4566630e-02
7.2882577e-02
8.7630039e-02
9.3763445e-02
9.0375386e-02
8.1681961e-02
7.4969927e-02
7.6641304e-02
8.9117101e-02
1.1042647e-01
1.3616561e-01
1.6240033e-01
1.8794456e-01
2.1454080e-01
2.4445040e-01
2.7694355e-01
3.0624103e-01
3.2236405e-01
3.1454757e-01
2.7592269e-01
2.0765057e-01
1.2022305e-01
