# Supplementary material for: Characterization of the disruption of neural control strategies for dynamic fingertip forces from attractor reconstruction
Source: PLoS One. 2017 Feb 13;12(2):e0172025. doi: 10.1371/journal.pone.0172025 (PMC5305200; doi:10.1371/journal.pone.0172025)
Supplement: S2 File — Zip file containing the code to reproduce the results of our study. (ZIP) [file pone.0172025.s002.zip › PLOS_One_Code/tis_YO/y1_3.dat]

2.2128612e-01
5.2357409e-02
-9.2571245e-02
-1.9534687e-01
-2.4805784e-01
-2.5454151e-01
-2.2821193e-01
-1.8694211e-01
-1.4700772e-01
-1.1809592e-01
-1.0122216e-01
-9.0681440e-02
-7.8995722e-02
-6.1757006e-02
-3.9687640e-02
-1.7479042e-02
-5.3910053e-04
8.7496817e-03
1.3250509e-02
1.9977930e-02
3.5984779e-02
6.4042969e-02
1.0100376e-01
1.3948120e-01
1.7155758e-01
1.9258437e-01
2.0308157e-01
2.0741472e-01
2.1003430e-01
2.1203514e-01
2.1032171e-01
1.9951767e-01
1.7538663e-01
1.3818274e-01
9.4064371e-02
5.3156940e-02
2.4923354e-02
1.3645939e-02
1.6764294e-02
2.6760525e-02
3.5313768e-02
3.7627011e-02
3.4736150e-02
3.2308396e-02
3.6515900e-02
4.9723502e-02
6.8690759e-02
8.6096327e-02
9.4479505e-02
9.0655187e-02
7.8004093e-02
6.4770725e-02
5.9209521e-02
6.4836391e-02
7.8619434e-02
9.2637621e-02
9.8035346e-02
8.9412131e-02
6.7432974e-02
3.7997845e-02
8.4610179e-03
-1.6468995e-02
-3.6665536e-02
-5.5724670e-02
-7.8089761e-02
-1.0557841e-01
-1.3528968e-01
-1.6061360e-01
-1.7500110e-01
-1.7586085e-01
-1.6602702e-01
-1.5228206e-01
-1.4197573e-01
-1.3930045e-01
-1.4314097e-01
-1.4804871e-01
-1.4789486e-01
-1.3967490e-01
-1.2505706e-01
-1.0913126e-01
-9.7303565e-02
-9.1893614e-02
-9.0413463e-02
-8.7061545e-02
-7.6753194e-02
-5.8812974e-02
-3.7844707e-02
-2.1591815e-02
-1.7177313e-02
-2.7397623e-02
-4.8870073e-02
-7.3501104e-02
-9.2773481e-02
-1.0206910e-01
-1.0232533e-01
-9.8498542e-02
-9.6111634e-02
-9.7757297e-02
-1.0146552e-01
-1.0209090e-01
-9.4918399e-02
-7.8988127e-02
-5.8029220e-02
-3.8719464e-02
-2.7294354e-02
-2.6006342e-02
-3.1338240e-02
-3.5534638e-02
-3.0881590e-02
-1.3898819e-02
1.3139561e-02
4.3765156e-02
7.0778459e-02
8.9947511e-02
1.0203323e-01
1.1168686e-01
1.2375417e-01
1.3959860e-01
1.5588983e-01
1.6634257e-01
1.6530741e-01
1.5138240e-01
1.2889059e-01
1.0592752e-01
9.0036790e-02
8.4381961e-02
8.6646864e-02
9.0826216e-02
9.0682963e-02
8.3234714e-02
7.0460718e-02
5.7941525e-02
5.1089050e-02
5.1600051e-02
5.6502050e-02
6.0051211e-02
5.7143945e-02
4.6538732e-02
3.2169963e-02
2.1370213e-02
2.0712436e-02
3.2128299e-02
5.1716534e-02
7.1634509e-02
8.3843705e-02
8.3930284e-02
7.3124359e-02
5.7211785e-02
4.2840220e-02
3.3598212e-02
2.8264571e-02
2.1955479e-02
9.2934040e-03
-1.2082297e-02
-3.9652320e-02
-6.7203164e-02
-8.8447565e-02
-1.0052985e-01
-1.0519881e-01
-1.0740978e-01
-1.1240559e-01
-1.2256247e-01
-1.3557510e-01
-1.4545426e-01
-1.4608845e-01
-1.3499313e-01
-1.1482130e-01
-9.2010317e-02
-7.3478400e-02
-6.2983093e-02
-5.9134604e-02
-5.6552117e-02
-4.9604367e-02
-3.6155773e-02
-1.8941676e-02
-4.0785369e-03
2.3259257e-03
-2.1342351e-03
-1.4185777e-02
-2.6195516e-02
-3.0288160e-02
-2.2591298e-02
-4.9937926e-03
1.6254802e-02
3.4075419e-02
4.4449404e-02
4.8618238e-02
5.2136963e-02
6.1392548e-02
8.0097744e-02
1.0776164e-01
1.4024325e-01
1.7169341e-01
1.9721538e-01
2.1494812e-01
2.2595718e-01
2.3192288e-01
2.3266802e-01
2.2550010e-01
2.0661800e-01
1.7360586e-01
1.2777038e-01
7.4964462e-02
2.3844617e-02
-1.7898829e-02
-4.7030188e-02
-6.5865098e-02
-8.0652997e-02
-9.8224409e-02
-1.2236394e-01
-1.5176837e-01
-1.8106761e-01
-2.0438145e-01
-2.1889462e-01
-2.2621771e-01
-2.3117313e-01
-2.3891587e-01
-2.5174117e-01
-2.6733163e-01
-2.7983356e-01
-2.8323165e-01
-2.7467797e-01
-2.5581155e-01
-2.3180073e-01
-2.0877728e-01
-1.9065989e-01
-1.7704818e-01
-1.6386717e-01
-1.4656597e-01
-1.2356291e-01
-9.7666305e-02
-7.4898686e-02
-6.1477701e-02
-6.0316164e-02
-6.8955412e-02
-8.0590421e-02
-8.7810303e-02
-8.6499636e-02
-7.7493085e-02
-6.5496011e-02
-5.6194375e-02
-5.2941282e-02
-5.4777515e-02
-5.7295012e-02
-5.5930289e-02
-4.9159938e-02
-3.9304997e-02
-3.0753727e-02
-2.6947552e-02
-2.7748863e-02
-2.8662638e-02
-2.2780835e-02
-4.6356560e-03
2.6490205e-02
6.5861714e-02
1.0531356e-01
1.3673495e-01
1.5549062e-01
1.6226475e-01
1.6221172e-01
1.6181731e-01
1.6553295e-01
1.7412341e-01
1.8519767e-01
1.9539565e-01
2.0318994e-01
2.1059246e-01
2.2222459e-01
2.4213287e-01
2.7072862e-01
3.0396494e-01
3.3496650e-01
3.5708560e-01
3.6709127e-01
3.6692180e-01
3.6266213e-01
3.6113532e-01
3.6633259e-01
3.7772496e-01
3.9093798e-01
4.0023031e-01
4.0171822e-01
3.9564492e-01
3.8602635e-01
3.7773571e-01
3.7317590e-01
3.7076552e-01
3.6581326e-01
3.5308835e-01
3.2989874e-01
2.9803553e-01
2.6316900e-01
2.3194804e-01
2.0875495e-01
1.9400610e-01
1.8459739e-01
1.7607157e-01
1.6546622e-01
1.5321522e-01
1.4265546e-01
1.3733122e-01
1.3807716e-01
1.4186188e-01
1.4290379e-01
1.3535725e-01
1.1635282e-01
8.7802806e-02
5.5599309e-02
2.6461837e-02
4.4796796e-03
-1.0692948e-02
-2.3411263e-02
-3.9734967e-02
-6.4189016e-02
-9.7354356e-02
-1.3602964e-01
-1.7584842e-01
-2.1417929e-01
-2.5128734e-01
-2.8951031e-01
-3.3130760e-01
-3.7715867e-01
-4.2444703e-01
-4.6835104e-01
-5.0445221e-01
-5.3127728e-01
-5.5118014e-01
-5.6938086e-01
-5.9175912e-01
-6.2209830e-01
-6.6000509e-01
-7.0109039e-01
-7.3962371e-01
-7.7174541e-01
-7.9712825e-01
-8.1857540e-01
-8.4008756e-01
-8.6418693e-01
-8.8991874e-01
-9.1312981e-01
-9.2895563e-01
-9.3450218e-01
-9.2994094e-01
-9.1781905e-01
-9.0114395e-01
-8.8095251e-01
-8.5473253e-01
-8.1731237e-01
-7.6414015e-01
-6.9457861e-01
-6.1286858e-01
-5.2650355e-01
-4.4315539e-01
-3.6742654e-01
-2.9890278e-01
-2.3295076e-01
-1.6413532e-01
-9.0014782e-02
-1.2896540e-02
6.1112213e-02
1.2495043e-01
1.7406313e-01
2.0888448e-01
2.3480680e-01
2.5946797e-01
2.8908153e-01
3.2597602e-01
3.6837046e-01
4.1218932e-01
4.5396970e-01
4.9321340e-01
5.3242951e-01
5.7470142e-01
6.2075497e-01
6.6767889e-01
7.0986972e-01
7.4164484e-01
7.6049302e-01
7.6915447e-01
7.7463611e-01
7.8430631e-01
8.0170259e-01
8.2468853e-01
8.4653837e-01
8.5902698e-01
8.5619294e-01
8.3707718e-01
8.0579801e-01
7.6890818e-01
7.3195827e-01
6.9734660e-01
6.6421316e-01
6.3014158e-01
5.9382537e-01
5.5702766e-01
5.2416151e-01
4.9964160e-01
4.8513192e-01
4.7860710e-01
4.7542270e-01
4.7057376e-01
4.6119352e-01
4.4799310e-01
4.3433495e-01
4.2328101e-01
4.1489879e-01
4.0578888e-01
3.9084117e-01
3.6608169e-01
3.3136238e-01
2.9149046e-01
2.5464604e-01
2.2855364e-01
2.1667425e-01
2.1660089e-01
2.2118611e-01
2.2160894e-01
2.1106575e-01
1.8737630e-01
1.5296191e-01
1.1226829e-01
6.8572537e-02
2.2176105e-02
-2.9327348e-02
-8.9016111e-02
-1.5779609e-01
-2.3253793e-01
-3.0694524e-01
-3.7493648e-01
-4.3409110e-01
-4.8679714e-01
-5.3867048e-01
-5.9525049e-01
-6.5844496e-01
-7.2451987e-01
-7.8513905e-01
-8.3116226e-01
-8.5686220e-01
-8.6212970e-01
-8.5185728e-01
-8.3310302e-01
-8.1136355e-01
-7.8790853e-01
-7.6000855e-01
-7.2401109e-01
-6.7894562e-01
-6.2817756e-01
-5.7839762e-01
-5.3670169e-01
-5.0702710e-01
-4.8764124e-01
-4.7142963e-01
-4.4923250e-01
-4.1426539e-01
-3.6501757e-01
-3.0529219e-01
-2.4168728e-01
-1.7996870e-01
-1.2246278e-01
-6.8214005e-02
-1.5651616e-02
3.4564121e-02
7.8681593e-02
1.1129086e-01
1.2809126e-01
1.2871963e-01
1.1807095e-01
1.0473024e-01
9.6862361e-02
9.8033966e-02
1.0554941e-01
1.1202197e-01
1.0921331e-01
9.2383880e-02
6.2957592e-02
2.7777680e-02
-4.6570563e-03
-2.8414128e-02
-4.2290546e-02
-4.9212659e-02
-5.3632265e-02
-5.8277658e-02
-6.2024875e-02
-6.0412002e-02
-4.8601711e-02
-2.4655253e-02
9.0279480e-03
4.6610488e-02
8.1332995e-02
1.0858065e-01
1.2801567e-01
1.4323027e-01
1.5893820e-01
1.7774774e-01
1.9863913e-01
2.1771272e-01
2.3058914e-01
2.3532037e-01
2.3411419e-01
2.3233515e-01
2.3514410e-01
2.4419066e-01
2.5650008e-01
2.6576290e-01
2.6508593e-01
2.5013582e-01
2.2131097e-01
1.8353627e-01
1.4368324e-01
1.0741485e-01
7.7294482e-02
5.2713173e-02
3.1407150e-02
1.1944611e-02
-4.2799526e-03
-1.3284561e-02
-1.1162363e-02
2.7263160e-03
2.4255617e-02
4.5629001e-02
5.8608187e-02
5.8450107e-02
4.6394173e-02
2.8913004e-02
1.4032223e-02
7.2094752e-03
9.2756337e-03
1.7109958e-02
2.6169375e-02
3.3453843e-02
3.9307199e-02
4.6808546e-02
5.9080964e-02
7.6499372e-02
9.5631420e-02
1.1029743e-01
1.1419005e-01
1.0407619e-01
8.1883645e-02
5.3881247e-02
2.7076665e-02
5.3845748e-03
-1.1802376e-02
-2.8106326e-02
-4.6963320e-02
-6.8513926e-02
-8.8403481e-02
-9.9624560e-02
-9.6515206e-02
-7.8199189e-02
-4.9315002e-02
-1.8021530e-02
7.4676487e-03
2.2418216e-02
2.7572599e-02
2.8245512e-02
3.0891575e-02
3.9418379e-02
5.3390954e-02
6.8640682e-02
7.9642250e-02
8.2556040e-02
7.7279620e-02
6.6953926e-02
5.5181631e-02
4.3256780e-02
2.9534973e-02
1.1052181e-02
-1.3981705e-02
-4.4238706e-02
-7.4932507e-02
-9.9673348e-02
-1.1379177e-01
-1.1700767e-01
-1.1372236e-01
-1.1098876e-01
-1.1532909e-01
-1.2970919e-01
-1.5207578e-01
-1.7651439e-01
-1.9646519e-01
-2.0788402e-01
-2.1060259e-01
-2.0759360e-01
-2.0268355e-01
-1.9771494e-01
-1.9082371e-01
-1.7735875e-01
-1.5314529e-01
-1.1779909e-01
-7.5849899e-02
-3.5176183e-02
-3.6854915e-03
1.4225298e-02
1.9569788e-02
1.7698264e-02
1.4911185e-02
1.5170121e-02
1.8789195e-02
2.3214597e-02
2.5145836e-02
2.3128912e-02
1.9247707e-02
1.8445249e-02
2.5567090e-02
4.2196108e-02
6.5404153e-02
8.8912956e-02
1.0589346e-01
1.1221270e-01
1.0854009e-01
9.9824100e-02
9.2293911e-02
9.0084536e-02
9.3542761e-02
9.9700862e-02
1.0437591e-01
1.0492513e-01
1.0200310e-01
9.8763949e-02
9.7911528e-02
9.8969814e-02
9.7767825e-02
8.8296785e-02
6.5965522e-02
3.0814073e-02
-1.1243686e-02
-5.0503990e-02
-7.7918249e-02
-8.9025038e-02
-8.5198088e-02
-7.2160697e-02
-5.6875120e-02
-4.4131168e-02
-3.4531253e-02
-2.5330569e-02
-1.3626636e-02
6.2215447e-04
1.3915771e-02
2.1036410e-02
1.8154993e-02
5.5840853e-03
-1.1478504e-02
-2.5018026e-02
-2.8000980e-02
-1.7565754e-02
4.0330479e-03
3.0807199e-02
5.5958392e-02
7.5157856e-02
8.8479525e-02
9.9559291e-02
1.1243080e-01
1.2836558e-01
1.4477741e-01
1.5651910e-01
1.5879151e-01
1.5041118e-01
1.3550031e-01
1.2192868e-01
1.1712733e-01
1.2412088e-01
1.4023292e-01
1.5871832e-01
1.7203883e-01
1.7517436e-01
1.6737472e-01
1.5133131e-01
1.3046737e-01
1.0649983e-01
7.8876029e-02
4.6028602e-02
7.4842622e-03
-3.4291780e-02
-7.3580620e-02
-1.0343642e-01
-1.1917276e-01
-1.2100523e-01
-1.1419482e-01
-1.0678682e-01
-1.0603842e-01
-1.1500452e-01
-1.3106535e-01
-1.4755700e-01
-1.5763630e-01
-1.5784792e-01
-1.4936924e-01
-1.3671284e-01
-1.2488759e-01
-1.1646698e-01
-1.1023505e-01
-1.0247759e-01
-9.0130312e-02
-7.3493121e-02
-5.6730748e-02
-4.6047697e-02
-4.6536849e-02
-5.9136515e-02
-7.9365814e-02
-9.8953520e-02
-1.0969476e-01
-1.0726318e-01
-9.2874190e-02
-7.2145951e-02
-5.1885292e-02
-3.6512908e-02
-2.6309068e-02
-1.8727167e-02
-1.1679894e-02
-6.1456921e-03
-6.3518395e-03
-1.7689518e-02
-4.3471259e-02
-8.2026921e-02
-1.2598752e-01
-1.6483584e-01
-1.8953783e-01
-1.9637814e-01
-1.8786906e-01
-1.7069784e-01
-1.5200431e-01
-1.3571044e-01
-1.2084911e-01
-1.0309128e-01
-7.8429869e-02
-4.6258003e-02
-9.9255191e-03
2.4973816e-02
5.3299793e-02
7.2821388e-02
8.5138673e-02
9.4199546e-02
1.0324642e-01
1.1242051e-01
1.1858161e-01
1.1717581e-01
1.0503680e-01
8.2777870e-02
5.5286230e-02
2.9535054e-02
1.0911780e-02
6.3745522e-04
-4.1140384e-03
-7.8617696e-03
-1.3717484e-02
-2.1007634e-02
-2.5022637e-02
-1.9618888e-02
-1.3913205e-03
2.7431430e-02
5.9299150e-02
8.4480636e-02
9.5311529e-02
8.9664467e-02
7.1902704e-02
5.0521888e-02
3.3792931e-02
2.6124976e-02
2.6985943e-02
3.2384929e-02
3.7913070e-02
4.1876948e-02
4.6649174e-02
5.7020848e-02
7.6519145e-02
1.0435534e-01
1.3501269e-01
1.6050715e-01
1.7407962e-01
1.7363194e-01
1.6291821e-01
1.4921020e-01
1.3865007e-01
1.3260419e-01
1.2742961e-01
1.1733629e-01
9.8385526e-02
7.1547681e-02
4.3093260e-02
2.1652308e-02
1.3428528e-02
1.8631478e-02
3.1341873e-02
4.2648675e-02
4.5230589e-02
3.7119699e-02
2.2613721e-02
9.5673932e-03
4.6523253e-03
9.6825327e-03
2.1094190e-02
3.2356802e-02
3.7689887e-02
3.5193231e-02
2.7635065e-02
2.0188771e-02
1.6584848e-02
1.6501525e-02
1.5910236e-02
9.8014518e-03
-4.5132224e-03
-2.5239952e-02
-4.6340007e-02
-6.0449652e-02
-6.2974453e-02
-5.4742769e-02
-4.1637206e-02
-3.1667299e-02
-3.1099802e-02
-4.1454489e-02
-5.8986753e-02
-7.7194266e-02
-9.0839180e-02
-9.8806346e-02
-1.0416201e-01
-1.1175438e-01
-1.2479130e-01
-1.4211008e-01
-1.5789921e-01
-1.6462936e-01
-1.5760060e-01
-1.3799460e-01
-1.1251825e-01
-9.0204919e-02
-7.8235787e-02
-7.8663586e-02
-8.7669316e-02
-9.7980985e-02
-1.0299432e-01
-9.9893952e-02
-9.0224628e-02
-7.8306820e-02
-6.8566256e-02
-6.2843353e-02
-5.9164576e-02
-5.3180497e-02
-4.1536946e-02
-2.4672462e-02
-6.9978945e-03
5.6095477e-03
9.5112529e-03
6.1141744e-03
1.8238615e-03
4.6228972e-03
1.9244971e-02
4.4194628e-02
7.2426313e-02
9.4969168e-02
1.0543590e-01
1.0323930e-01
9.3760797e-02
8.5110563e-02
8.3354474e-02
8.9201697e-02
9.7920720e-02
1.0211244e-01
9.5801123e-02
7.7977074e-02
5.3542621e-02
3.0556017e-02
1.5308684e-02
8.6854777e-03
6.1347801e-03
8.2730203e-04
-1.2107168e-02
-3.2550781e-02
-5.5270872e-02
-7.2920345e-02
-8.0248403e-02
-7.6672975e-02
-6.5834627e-02
-5.2993544e-02
-4.2026823e-02
-3.3450320e-02
-2.4432492e-02
-1.1020526e-02
8.6639310e-03
3.2453203e-02
5.4687977e-02
6.8817885e-02
7.0658869e-02
6.0836990e-02
4.4964336e-02
3.0924915e-02
2.4723056e-02
2.7660400e-02
3.6420020e-02
4.5445990e-02
5.0119711e-02
4.9367051e-02
4.6280009e-02
4.5905998e-02
5.1380215e-02
6.1161999e-02
6.9267129e-02
6.8166078e-02
5.2657429e-02
2.2800746e-02
-1.5703627e-02
-5.4132462e-02
-8.4874774e-02
-1.0461584e-01
-1.1501173e-01
-1.2085762e-01
-1.2674348e-01
-1.3383597e-01
-1.3878470e-01
-1.3583137e-01
-1.2086867e-01
-9.4548172e-02
-6.2396677e-02
-3.2146875e-02
-9.9147907e-03
2.8393941e-03
9.8081692e-03
1.7200485e-02
2.9640322e-02
4.7435867e-02
6.6666872e-02
8.1494036e-02
8.7383129e-02
8.3852894e-02
7.5137266e-02
6.7891296e-02
6.7153986e-02
7.3225280e-02
8.1344854e-02
8.4211824e-02
7.6087641e-02
5.6457724e-02
3.0955201e-02
8.5484627e-03
-3.3242944e-03
-2.4688779e-03
7.5163362e-03
1.9631332e-02
2.7348969e-02
2.8118276e-02
2.4496071e-02
2.1940285e-02
2.4713694e-02
3.2862363e-02
4.2140690e-02
4.6523210e-02
4.1706286e-02
2.7805050e-02
9.6709637e-03
-5.6546442e-03
-1.2901066e-02
-1.1427534e-02
-5.4003786e-03
-1.4567229e-03
-5.0975363e-03
-1.7509359e-02
-3.4655808e-02
-4.9546182e-02
-5.6401658e-02
-5.3941665e-02
-4.5867233e-02
-3.8631005e-02
-3.7806449e-02
-4.4835214e-02
-5.6082497e-02
-6.5062530e-02
-6.6419049e-02
-5.8975045e-02
-4.6190071e-02
-3.4187305e-02
-2.8504612e-02
-3.1106920e-02
-3.9355244e-02
-4.7768061e-02
-5.1427375e-02
-4.8665619e-02
-4.1533882e-02
-3.4159918e-02
-2.9938583e-02
-2.8937388e-02
-2.7258079e-02
-1.9290216e-02
-1.5859958e-03
2.4400009e-02
5.2499188e-02
7.4606339e-02
8.4490216e-02
8.0866528e-02
6.8086052e-02
5.3746032e-02
4.4513526e-02
4.2748979e-02
4.5760875e-02
4.7774416e-02
4.3498279e-02
3.1506748e-02
1.5372779e-02
1.5710700e-03
-4.4274564e-03
-1.0886836e-03
8.8487278e-03
2.0262301e-02
2.8557330e-02
3.2343742e-02
3.4358527e-02
3.9577314e-02
5.1549111e-02
6.9690442e-02
8.9356506e-02
1.0430771e-01
1.1010433e-01
1.0680908e-01
9.9341201e-02
9.4789383e-02
9.8191000e-02
1.0960351e-01
1.2423119e-01
1.3526401e-01
1.3777396e-01
1.3161498e-01
1.2152942e-01
1.1410979e-01
1.1351442e-01
1.1884245e-01
1.2471447e-01
1.2440081e-01
1.1370547e-01
9.3693851e-02
7.0612636e-02
5.2579083e-02
4.4856718e-02
4.6744945e-02
5.1891304e-02
5.1610018e-02
3.9409856e-02
1.4471209e-02
-1.7928467e-02
-4.9444154e-02
-7.3196250e-02
-8.6992819e-02
-9.3790233e-02
-9.9686921e-02
-1.1052519e-01
-1.2862832e-01
-1.5159118e-01
-1.7412400e-01
-1.9164972e-01
-2.0300567e-01
-2.1064310e-01
-2.1861838e-01
-2.2959721e-01
-2.4236360e-01
-2.5151867e-01
-2.5016448e-01
-2.3409411e-01
-2.0460277e-01
-1.6822788e-01
-1.3394304e-01
-1.0933415e-01
-9.7296434e-02
-9.4870999e-02
-9.5288466e-02
-9.2253317e-02
-8.3627662e-02
-7.2176555e-02
-6.3323236e-02
-6.1584322e-02
-6.7680033e-02
-7.7935602e-02
-8.6526013e-02
-8.9229501e-02
-8.6161124e-02
-8.1814905e-02
-8.2554091e-02
-9.2865867e-02
-1.1227333e-01
-1.3491223e-01
-1.5250562e-01
-1.5894701e-01
-1.5337763e-01
-1.4006060e-01
-1.2570148e-01
-1.1589051e-01
-1.1229513e-01
-1.1207384e-01
-1.1013758e-01
-1.0290140e-01
-9.0819679e-02
-7.8015776e-02
-6.9517922e-02
-6.7844173e-02
-7.0779472e-02
-7.1817884e-02
-6.3481482e-02
-4.1642005e-02
-8.0169010e-03
3.0550575e-02
6.5234046e-02
8.9111468e-02
1.0019461e-01
1.0211065e-01
1.0178983e-01
1.0544472e-01
1.1536304e-01
1.2920760e-01
1.4184066e-01
1.4865354e-01
1.4873960e-01
1.4586362e-01
1.4618117e-01
1.5408388e-01
1.6908924e-01
1.8569993e-01
1.9602626e-01
1.9374251e-01
1.7750721e-01
1.5181435e-01
1.2444650e-01
1.0224856e-01
8.8189342e-02
8.1191550e-02
7.8030453e-02
7.5925405e-02
7.4692167e-02
7.7261426e-02
8.7796335e-02
1.0836548e-01
1.3651156e-01
1.6538637e-01
1.8634364e-01
1.9273913e-01
1.8322496e-01
1.6261811e-01
1.3934397e-01
1.2082493e-01
1.0983977e-01
1.0391974e-01
9.7592373e-02
8.5964589e-02
6.7824158e-02
4.6451919e-02
2.7350080e-02
1.4343058e-02
6.9152896e-03
5.0344973e-04
-1.0754475e-02
-3.0414251e-02
-5.7048091e-02
-8.4196060e-02
-1.0344015e-01
-1.0881570e-01
-9.9717984e-02
-8.0814183e-02
-5.9440553e-02
-4.1868486e-02
-3.0171807e-02
-2.1592251e-02
-1.1126495e-02
4.3992587e-03
2.3722800e-02
4.1558715e-02
5.1428040e-02
4.9330609e-02
3.6479135e-02
1.9357971e-02
6.5961591e-03
4.4555022e-03
1.3824677e-02
3.0243124e-02
4.6444024e-02
5.6053063e-02
5.6864202e-02
5.1857079e-02
4.7003722e-02
4.7244872e-02
5.3438900e-02
6.2043288e-02
6.7320856e-02
6.4762296e-02
5.4006411e-02
3.9446060e-02
2.7748902e-02
2.3730435e-02
2.7360966e-02
3.3712698e-02
3.5588437e-02
2.7307861e-02
7.8285394e-03
-1.8531329e-02
-4.4529777e-02
-6.4256355e-02
-7.6436565e-02
-8.4850887e-02
-9.5887380e-02
-1.1451611e-01
-1.4059236e-01
-1.6767191e-01
-1.8543218e-01
-1.8432588e-01
-1.5964546e-01
-1.1317931e-01
-5.2447337e-02
