# Supplementary material for: Characterization of the disruption of neural control strategies for dynamic fingertip forces from attractor reconstruction
Source: PLoS One. 2017 Feb 13;12(2):e0172025. doi: 10.1371/journal.pone.0172025 (PMC5305200; doi:10.1371/journal.pone.0172025)
Supplement: S2 File — Zip file containing the code to reproduce the results of our study. (ZIP) [file pone.0172025.s002.zip › PLOS_One_Code/tis_YO/y2_1.dat]

-6.8309285e-02
1.4449756e-01
3.3841880e-01
4.9801184e-01
6.1327521e-01
6.8094284e-01
7.0469220e-01
6.9408912e-01
6.6199197e-01
6.2069038e-01
5.7833743e-01
5.3755457e-01
4.9667859e-01
4.5257529e-01
4.0357964e-01
3.5129731e-01
3.0023037e-01
2.5526570e-01
2.1872972e-01
1.8911635e-01
1.6217675e-01
1.3347232e-01
1.0105029e-01
6.7001327e-02
3.6742231e-02
1.5918008e-02
6.8234848e-03
6.8903549e-03
1.0087576e-02
1.0107942e-02
3.6154873e-03
-8.0036200e-03
-1.9512797e-02
-2.5131360e-02
-2.2282914e-02
-1.3303356e-02
-4.1370927e-03
-1.0651126e-03
-7.3392581e-03
-2.1325386e-02
-3.7184106e-02
-4.7921774e-02
-4.8918372e-02
-3.9624502e-02
-2.2724687e-02
-1.7784797e-03
2.1242426e-02
4.7275545e-02
7.9395756e-02
1.2014681e-01
1.6872107e-01
2.1997241e-01
2.6589502e-01
2.9868789e-01
3.1395094e-01
3.1263475e-01
3.0058834e-01
2.8553872e-01
2.7319631e-01
2.6496963e-01
2.5831781e-01
2.4890315e-01
2.3320555e-01
2.1039889e-01
1.8237557e-01
1.5173574e-01
1.1920040e-01
8.2469590e-02
3.7394612e-02
-1.9270229e-02
-8.7094881e-02
-1.6071990e-01
-2.3114635e-01
-2.8936080e-01
-3.3032562e-01
-3.5476741e-01
-3.6784064e-01
-3.7594812e-01
-3.8362948e-01
-3.9184652e-01
-3.9839939e-01
-4.0027100e-01
-3.9633765e-01
-3.8854678e-01
-3.8090950e-01
-3.7711589e-01
-3.7811068e-01
-3.8089640e-01
-3.7953389e-01
-3.6822741e-01
-3.4470471e-01
-3.1162322e-01
-2.7526573e-01
-2.4260629e-01
-2.1827169e-01
-2.0263582e-01
-1.9211769e-01
-1.8186112e-01
-1.6916112e-01
-1.5524111e-01
-1.4438936e-01
-1.4137061e-01
-1.4867804e-01
-1.6493552e-01
-1.8537679e-01
-2.0439392e-01
-2.1860728e-01
-2.2827526e-01
-2.3617678e-01
-2.4500593e-01
-2.5493201e-01
-2.6253460e-01
-2.6186926e-01
-2.4748342e-01
-2.1760306e-01
-1.7527314e-01
-1.2679840e-01
-7.8612787e-02
-3.4273840e-02
6.9656796e-03
4.9141143e-02
9.6460360e-02
1.4998613e-01
2.0635100e-01
2.5917077e-01
3.0201496e-01
3.3130043e-01
3.4780048e-01
3.5592652e-01
3.6098315e-01
3.6608920e-01
3.7089187e-01
3.7278309e-01
3.6947231e-01
3.6124253e-01
3.5180022e-01
3.4719277e-01
3.5298196e-01
3.7111827e-01
3.9852262e-01
4.2822223e-01
4.5226872e-01
4.6504428e-01
4.6552980e-01
4.5725226e-01
4.4571508e-01
4.3492524e-01
4.2535361e-01
4.1447987e-01
3.9923505e-01
3.7869462e-01
3.5548915e-01
3.3499778e-01
3.2244827e-01
3.1957121e-01
3.2313976e-01
3.2639944e-01
3.2231061e-01
3.0676211e-01
2.8032975e-01
2.4767546e-01
2.1471603e-01
1.8529208e-01
1.5951016e-01
1.3451305e-01
1.0680334e-01
7.4731337e-02
3.9908626e-02
6.6265098e-03
-2.0671538e-02
-4.0335624e-02
-5.4845597e-02
-6.9705031e-02
-9.0681223e-02
-1.2086276e-01
-1.5893540e-01
-1.9974039e-01
-2.3713804e-01
-2.6754017e-01
-2.9178801e-01
-3.1426603e-01
-3.3995369e-01
-3.7101572e-01
-4.0465956e-01
-4.3370365e-01
-4.4997030e-01
-4.4853583e-01
-4.3012383e-01
-4.0043507e-01
-3.6718915e-01
-3.3651396e-01
-3.1041638e-01
-2.8674948e-01
-2.6178187e-01
-2.3356000e-01
-2.0359928e-01
-1.7593458e-01
-1.5461616e-01
-1.4138977e-01
-1.3466783e-01
-1.3022222e-01
-1.2342479e-01
-1.1189056e-01
-9.6799059e-02
-8.1990393e-02
-7.1485652e-02
-6.6902303e-02
-6.6118873e-02
-6.4074029e-02
-5.5598856e-02
-3.8659604e-02
-1.5816430e-02
6.9486666e-03
2.3130816e-02
2.8855069e-02
2.4915022e-02
1.6490196e-02
1.0288349e-02
1.0720150e-02
1.7670165e-02
2.7158420e-02
3.4095420e-02
3.5421532e-02
3.2090633e-02
2.8784298e-02
3.1257731e-02
4.2857645e-02
6.2537600e-02
8.5582120e-02
1.0631301e-01
1.2103881e-01
1.2968605e-01
1.3517589e-01
1.4068616e-01
1.4652043e-01
1.4890567e-01
1.4151922e-01
1.1853785e-01
7.7539468e-02
2.1093422e-02
-4.3820192e-02
-1.0867239e-01
-1.6703261e-01
-2.1668221e-01
-2.5907629e-01
-2.9697783e-01
-3.3192655e-01
-3.6285731e-01
-3.8654672e-01
-3.9978237e-01
-4.0201568e-01
-3.9664426e-01
-3.8998134e-01
-3.8858743e-01
-3.9636465e-01
-4.1268686e-01
-4.3263678e-01
-4.4959886e-01
-4.5872177e-01
-4.5890224e-01
-4.5221624e-01
-4.4159937e-01
-4.2821886e-01
-4.0977845e-01
-3.8082225e-01
-3.3534988e-01
-2.7035990e-01
-1.8790098e-01
-9.4268637e-02
2.9681104e-03
9.8356411e-02
1.9068231e-01
2.8264222e-01
3.7802295e-01
4.7808470e-01
5.7957697e-01
6.7552280e-01
7.5795254e-01
8.2092338e-01
8.6240891e-01
8.8421960e-01
8.8999035e-01
8.8247392e-01
8.6197654e-01
8.2686833e-01
7.7552528e-01
7.0843060e-01
6.2945865e-01
5.4553081e-01
4.6429102e-01
3.9092905e-01
3.2630076e-01
2.6752809e-01
2.1048545e-01
1.5274279e-01
9.5549716e-02
4.3698154e-02
3.0008116e-03
-2.3198545e-02
-3.6153223e-02
-4.1221204e-02
-4.5276809e-02
-5.3399445e-02
-6.6382702e-02
-8.0510985e-02
-8.9994092e-02
-9.0586095e-02
-8.1977623e-02
-6.7585732e-02
-5.2261605e-02
-3.9494637e-02
-2.9637142e-02
-2.0176749e-02
-8.1468927e-03
6.7797822e-03
2.0852827e-02
2.7615963e-02
2.1114386e-02
-9.5967633e-04
-3.5743507e-02
-7.6213713e-02
-1.1445192e-01
-1.4530733e-01
-1.6821471e-01
-1.8636875e-01
-2.0419572e-01
-2.2463129e-01
-2.4740694e-01
-2.6919740e-01
-2.8579976e-01
-2.9510739e-01
-2.9875755e-01
-3.0135547e-01
-3.0804022e-01
-3.2184540e-01
-3.4198943e-01
-3.6402228e-01
-3.8212864e-01
-3.9230977e-01
-3.9419836e-01
-3.9034781e-01
-3.8379794e-01
-3.7556670e-01
-3.6338368e-01
-3.4241941e-01
-3.0793776e-01
-2.5847801e-01
-1.9746655e-01
-1.3218240e-01
-7.0813132e-02
-1.9216840e-02
2.1140439e-02
5.3025776e-02
8.0935274e-02
1.0772109e-01
1.3269374e-01
1.5238326e-01
1.6310862e-01
1.6365413e-01
1.5669878e-01
1.4810538e-01
1.4404690e-01
1.4757507e-01
1.5700271e-01
1.6706642e-01
1.7178937e-01
1.6734839e-01
1.5373412e-01
1.3444575e-01
1.1421554e-01
9.6097960e-02
7.9910805e-02
6.2979268e-02
4.2435665e-02
1.7622438e-02
-8.5450379e-03
-3.0082162e-02
-4.0577702e-02
-3.6733252e-02
-2.0410828e-02
2.1398908e-03
2.3087961e-02
3.6288064e-02
3.9730264e-02
3.5982033e-02
3.0032006e-02
2.5745330e-02
2.3416006e-02
1.9996543e-02
1.1514533e-02
-3.9908887e-03
-2.4590281e-02
-4.4777001e-02
-5.8224614e-02
-6.1457466e-02
-5.5762991e-02
-4.6005470e-02
-3.7447114e-02
-3.2598068e-02
-2.9563137e-02
-2.2765152e-02
-6.0130344e-03
2.3757210e-02
6.4494022e-02
1.0991261e-01
1.5242678e-01
1.8649430e-01
2.1087871e-01
2.2866420e-01
2.4477881e-01
2.6250142e-01
2.8135647e-01
2.9760322e-01
3.0656536e-01
3.0531540e-01
2.9446212e-01
2.7796221e-01
2.6064049e-01
2.4492188e-01
2.2924537e-01
2.0925868e-01
1.8080202e-01
1.4294841e-01
9.9683634e-02
5.9200714e-02
3.0667805e-02
2.0021804e-02
2.7319558e-02
4.7057246e-02
7.0874819e-02
9.1160430e-02
1.0405233e-01
1.1035574e-01
1.1367581e-01
1.1695544e-01
1.1985835e-01
1.1863424e-01
1.0824246e-01
8.5335778e-02
5.0479865e-02
8.2206367e-03
-3.5342008e-02
-7.5930930e-02
-1.1295645e-01
-1.4879460e-01
-1.8643583e-01
-2.2700924e-01
-2.6829580e-01
-3.0512899e-01
-3.3185455e-01
-3.4547012e-01
-3.4730825e-01
-3.4223806e-01
-3.3611045e-01
-3.3291668e-01
-3.3292688e-01
-3.3276677e-01
-3.2770398e-01
-3.1490328e-01
-2.9541914e-01
-2.7371322e-01
-2.5537304e-01
-2.4442017e-01
-2.4135186e-01
-2.4297059e-01
-2.4451754e-01
-2.4298580e-01
-2.3925138e-01
-2.3748803e-01
-2.4242039e-01
-2.5619817e-01
-2.7650325e-01
-2.9693239e-01
-3.0984310e-01
-3.1024739e-01
-2.9823312e-01
-2.7840314e-01
-2.5698686e-01
-2.3840173e-01
-2.2291276e-01
-2.0661078e-01
-1.8389829e-01
-1.5090524e-01
-1.0754173e-01
-5.7181825e-02
-4.6201267e-03
4.6466990e-02
9.5364485e-02
1.4440758e-01
1.9694365e-01
2.5430653e-01
3.1397097e-01
3.7016177e-01
4.1631897e-01
4.4796750e-01
4.6473639e-01
4.7048067e-01
4.7104714e-01
4.7081475e-01
4.7035389e-01
4.6665385e-01
4.5531698e-01
4.3323381e-01
4.0060789e-01
3.6135193e-01
3.2117980e-01
2.8430176e-01
2.5112692e-01
2.1862528e-01
1.8289591e-01
1.4232917e-01
9.9682834e-02
6.1703932e-02
3.6074293e-02
2.7365495e-02
3.4624570e-02
5.2010412e-02
7.1749005e-02
8.7576875e-02
9.7094229e-02
1.0198440e-01
1.0583217e-01
1.1084067e-01
1.1585068e-01
1.1703789e-01
1.1051007e-01
9.5050854e-02
7.3667371e-02
5.3093136e-02
4.1017964e-02
4.2301684e-02
5.6591603e-02
7.8826460e-02
1.0193978e-01
1.2000724e-01
1.3041607e-01
1.3415915e-01
1.3405379e-01
1.3198581e-01
1.2711859e-01
1.1623457e-01
9.5782943e-02
6.4345937e-02
2.4300861e-02
-1.8301354e-02
-5.6067075e-02
-8.3798902e-02
-1.0099190e-01
-1.1169059e-01
-1.2207830e-01
-1.3729959e-01
-1.5894002e-01
-1.8436536e-01
-2.0850909e-01
-2.2710388e-01
-2.3912988e-01
-2.4691411e-01
-2.5410924e-01
-2.6299433e-01
-2.7267628e-01
-2.7929324e-01
-2.7833747e-01
-2.6776090e-01
-2.4970393e-01
-2.2964892e-01
-2.1370772e-01
-2.0567010e-01
-2.0513435e-01
-2.0764114e-01
-2.0707826e-01
-1.9910506e-01
-1.8335771e-01
-1.6322755e-01
-1.4383312e-01
-1.2949175e-01
-1.2174175e-01
-1.1885040e-01
-1.1738607e-01
-1.1506093e-01
-1.1276597e-01
-1.1431003e-01
-1.2423843e-01
-1.4507911e-01
-1.7523008e-01
-2.0868392e-01
-2.3735411e-01
-2.5495736e-01
-2.5990319e-01
-2.5546918e-01
-2.4756549e-01
-2.4147564e-01
-2.3910911e-01
-2.3820866e-01
-2.3412862e-01
-2.2307471e-01
-2.0453178e-01
-1.8133232e-01
-1.5763370e-01
-1.3618526e-01
-1.1636399e-01
-9.4234023e-02
-6.5024847e-02
-2.6624774e-02
1.8445642e-02
6.4014623e-02
1.0338744e-01
1.3267245e-01
1.5270858e-01
1.6868289e-01
1.8732986e-01
2.1308160e-01
2.4562528e-01
2.8034896e-01
3.1100085e-01
3.3283749e-01
3.4480510e-01
3.4971248e-01
3.5208414e-01
3.5492625e-01
3.5766024e-01
3.5657874e-01
3.4729635e-01
3.2763616e-01
2.9951167e-01
2.6882653e-01
2.4312787e-01
2.2811010e-01
2.2513304e-01
2.3120605e-01
2.4107632e-01
2.5012209e-01
2.5677888e-01
2.6318829e-01
2.7331600e-01
2.8968073e-01
3.1118950e-01
3.3355133e-01
3.5166550e-01
3.6240550e-01
3.6638060e-01
3.6765807e-01
3.7125350e-01
3.7974472e-01
3.9131939e-01
4.0052033e-01
4.0094867e-01
3.8831511e-01
3.6252091e-01
3.2773402e-01
2.9007237e-01
2.5413470e-01
2.2068655e-01
1.8680135e-01
1.4791090e-01
1.0046339e-01
4.4062943e-02
-1.7953804e-02
-8.0144335e-02
-1.3795356e-01
-1.8994986e-01
-2.3783538e-01
-2.8457376e-01
-3.3191312e-01
-3.7852420e-01
-4.1990631e-01
-4.5065662e-01
-4.6795001e-01
-4.7372982e-01
-4.7402244e-01
-4.7595722e-01
-4.8430029e-01
-4.9921863e-01
-5.1640049e-01
-5.2969498e-01
-5.3493329e-01
-5.3257115e-01
-5.2755391e-01
-5.2673894e-01
-5.3548049e-01
-5.5506551e-01
-5.8229424e-01
-6.1158618e-01
-6.3825879e-01
-6.6055002e-01
-6.7914331e-01
-6.9506142e-01
-7.0751985e-01
-7.1287152e-01
-7.0537808e-01
-6.7990878e-01
-6.3523514e-01
-5.7563818e-01
-5.0960159e-01
-4.4644414e-01
-3.9267960e-01
-3.4956180e-01
-3.1286550e-01
-2.7527945e-01
-2.3025092e-01
-1.7497768e-01
-1.1097917e-01
-4.2447755e-02
2.6417294e-02
9.3775426e-02
1.6090684e-01
2.3064197e-01
3.0437471e-01
3.7988390e-01
4.5151269e-01
5.1243687e-01
5.5772652e-01
5.8679723e-01
6.0387426e-01
6.1580447e-01
6.2839825e-01
6.4375724e-01
6.6013545e-01
6.7394780e-01
6.8253416e-01
6.8625267e-01
6.8869135e-01
6.9458446e-01
7.0662717e-01
7.2345185e-01
7.4015934e-01
7.5083816e-01
7.5151009e-01
7.4215949e-01
7.2677715e-01
7.1098378e-01
6.9851677e-01
6.8901766e-01
6.7840710e-01
6.6111488e-01
6.3278349e-01
5.9244187e-01
5.4316015e-01
4.9038934e-01
4.3872816e-01
3.8941754e-01
3.4024058e-01
2.8747558e-01
2.2850924e-01
1.6387141e-01
9.7607329e-02
3.5389553e-02
-1.8651772e-02
-6.4155931e-02
-1.0439300e-01
-1.4417086e-01
-1.8707579e-01
-2.3325759e-01
-2.7894128e-01
-3.1842471e-01
-3.4762082e-01
-3.6663269e-01
-3.7956326e-01
-3.9200271e-01
-4.0791984e-01
-4.2748839e-01
-4.4688717e-01
-4.6047167e-01
-4.6426249e-01
-4.5843769e-01
-4.4721718e-01
-4.3650687e-01
-4.3080862e-01
-4.3090277e-01
-4.3351951e-01
-4.3341131e-01
-4.2662983e-01
-4.1272308e-01
-3.9444382e-01
-3.7553590e-01
-3.5816614e-01
-3.4125360e-01
-3.2052561e-01
-2.9071970e-01
-2.4898627e-01
-1.9713712e-01
-1.4115446e-01
-8.8629530e-02
-4.5742882e-02
-1.4894271e-02
6.0867016e-03
2.2359538e-02
3.8751209e-02
5.6924070e-02
7.4865379e-02
8.8596384e-02
9.4789581e-02
9.2975396e-02
8.6151521e-02
7.9022032e-02
7.4651511e-02
7.1933717e-02
6.5800068e-02
4.9914729e-02
2.0163573e-02
-2.2797333e-02
-7.3352035e-02
-1.2359767e-01
-1.6741066e-01
-2.0322429e-01
-2.3398950e-01
-2.6485318e-01
-3.0002987e-01
-3.4027381e-01
-3.8217671e-01
-4.1993077e-01
-4.4860395e-01
-4.6659958e-01
-4.7570281e-01
-4.7916596e-01
-4.7923607e-01
-4.7522367e-01
-4.6309491e-01
-4.3730158e-01
-3.9408980e-01
-3.3412250e-01
-2.6276248e-01
-1.8808005e-01
-1.1774740e-01
-5.6192895e-02
-3.3936751e-03
4.3806493e-02
8.8575415e-02
1.3140486e-01
1.6965367e-01
1.9928411e-01
2.1753986e-01
2.2513607e-01
2.2668420e-01
2.2872196e-01
2.3628161e-01
2.5028654e-01
2.6751678e-01
2.8287684e-01
2.9237502e-01
2.9530181e-01
2.9454359e-01
2.9459245e-01
2.9829941e-01
3.0468562e-01
3.0930165e-01
3.0660113e-01
2.9286126e-01
2.6836670e-01
2.3776588e-01
2.0806035e-01
1.8517885e-01
1.7129366e-01
1.6445526e-01
1.6040936e-01
1.5535233e-01
1.4824075e-01
1.4142676e-01
1.3900500e-01
1.4382112e-01
1.5534514e-01
1.6982861e-01
1.8226222e-01
1.8883623e-01
1.8891013e-01
1.8555620e-01
1.8385987e-01
1.8758582e-01
1.9651384e-01
2.0639456e-01
2.1134584e-01
2.0704474e-01
1.9314568e-01
1.7379165e-01
1.5560398e-01
1.4406753e-01
1.4077849e-01
1.4335880e-01
1.4760499e-01
1.5023578e-01
1.5087878e-01
1.5235768e-01
1.5885400e-01
1.7286846e-01
1.9308263e-01
2.1454869e-01
2.3083111e-01
2.3682236e-01
2.3109466e-01
2.1667279e-01
1.9937151e-01
1.8439284e-01
1.7350633e-01
1.6464094e-01
1.5367174e-01
1.3701642e-01
1.1381674e-01
8.6649007e-02
6.0009418e-02
3.7271594e-02
1.8244242e-02
-1.0399458e-03
-2.6392572e-02
-6.2554826e-02
-1.1066474e-01
-1.6743587e-01
-2.2680180e-01
-2.8320896e-01
-3.3431353e-01
-3.8129276e-01
-4.2689842e-01
-4.7268928e-01
-5.1694133e-01
-5.5446956e-01
-5.7892046e-01
-5.8634832e-01
-5.7755641e-01
-5.5770169e-01
-5.3382439e-01
-5.1183423e-01
-4.9412230e-01
-4.7879086e-01
-4.6122615e-01
-4.3727694e-01
-4.0578688e-01
-3.6880489e-01
-3.2979041e-01
-2.9118187e-01
-2.5253828e-01
-2.1030413e-01
-1.5984590e-01
-9.8872836e-02
-2.9902147e-02
3.9971828e-02
1.0173655e-01
1.4805974e-01
1.7630262e-01
1.8953785e-01
1.9465290e-01
1.9835970e-01
2.0366998e-01
2.0897946e-01
2.0985259e-01
2.0220774e-01
1.8533369e-01
1.6305966e-01
1.4195648e-01
1.2748319e-01
1.2074681e-01
1.1791792e-01
1.1232245e-01
9.7918400e-02
7.2544968e-02
3.9286250e-02
4.8608548e-03
-2.4143525e-02
-4.4547683e-02
-5.7308197e-02
-6.5854272e-02
-7.3398896e-02
-8.0508823e-02
-8.4232612e-02
-7.9749044e-02
-6.3721987e-02
-3.6900300e-02
-4.1576125e-03
2.7793027e-02
5.3567953e-02
7.1660106e-02
8.5071526e-02
9.9318986e-02
1.1869288e-01
1.4322940e-01
1.6842924e-01
1.8764916e-01
1.9558671e-01
1.9111434e-01
1.7802419e-01
1.6304062e-01
1.5212968e-01
1.4745680e-01
1.4681762e-01
1.4555823e-01
1.3964567e-01
1.2825946e-01
1.1449335e-01
1.0348904e-01
9.9023206e-02
1.0102655e-01
1.0575491e-01
1.0811774e-01
1.0456943e-01
9.5262148e-02
8.4394360e-02
7.8126951e-02
8.1042653e-02
9.3548190e-02
1.1187458e-01
1.3025478e-01
1.4377161e-01
1.5059368e-01
1.5266742e-01
1.5433797e-01
1.5952266e-01
1.6927221e-01
1.8127669e-01
1.9132801e-01
1.9572481e-01
1.9352703e-01
1.8746018e-01
1.8246210e-01
1.8242859e-01
1.8745987e-01
1.9360335e-01
1.9510542e-01
1.8771204e-01
1.7128916e-01
1.5029368e-01
1.3146627e-01
1.1987953e-01
1.1590111e-01
1.1497864e-01
1.1006433e-01
9.5176282e-02
6.8513905e-02
3.3643798e-02
-2.2333782e-03
-3.2138514e-02
-5.2745866e-02
-6.5324766e-02
-7.4170685e-02
-8.3801648e-02
-9.6376536e-02
-1.1071630e-01
-1.2366971e-01
-1.3296012e-01
-1.3939732e-01
-1.4692139e-01
-1.6065893e-01
-1.8418226e-01
-2.1718527e-01
-2.5479903e-01
-2.8949753e-01
-3.1492854e-01
-3.2920698e-01
-3.3558644e-01
-3.4048391e-01
-3.5015216e-01
-3.6750274e-01
-3.9068237e-01
-4.1452888e-01
-4.3417162e-01
-4.4824953e-01
-4.5963745e-01
-4.7360023e-01
-4.9468305e-01
-5.2390109e-01
-5.5772871e-01
-5.8976677e-01
-6.1426631e-01
-6.2916477e-01
-6.3670069e-01
-6.4152492e-01
-6.4762902e-01
-6.5572895e-01
-6.6253541e-01
-6.6261479e-01
-6.5191594e-01
-6.3055027e-01
-6.0291647e-01
-5.7536221e-01
-5.5294255e-01
-5.3683529e-01
-5.2373209e-01
-5.0789580e-01
-4.8482237e-01
-4.5400740e-01
-4.1909041e-01
-3.8570220e-01
-3.5847542e-01
-3.3863614e-01
-3.2332516e-01
-3.0724314e-01
-2.8584863e-01
-2.5800397e-01
-2.2628944e-01
-1.9502315e-01
-1.6733512e-01
-1.4270891e-01
-1.1629687e-01
-8.0963388e-02
-3.1296426e-02
3.3046112e-02
1.0687411e-01
1.8189381e-01
2.5047371e-01
3.0893625e-01
3.5876896e-01
4.0487877e-01
4.5182767e-01
5.0068937e-01
5.4864709e-01
5.9114742e-01
6.2490831e-01
6.5020247e-01
6.7130099e-01
6.9444857e-01
7.2423421e-01
7.6083199e-01
8.0000732e-01
8.3552204e-01
8.6230410e-01
8.7892265e-01
8.8821443e-01
8.9544924e-01
9.0490720e-01
9.1708120e-01
9.2823672e-01
9.3227552e-01
9.2371094e-01
9.0045549e-01
8.6511036e-01
8.2378320e-01
7.8296142e-01
7.4651838e-01
7.1464770e-01
6.8488353e-01
6.5433933e-01
6.2211948e-01
5.9055088e-01
5.6400225e-01
5.4573200e-01
5.3513071e-01
5.2748478e-01
5.1632342e-01
4.9689050e-01
4.6902372e-01
4.3789510e-01
4.1174501e-01
3.9750755e-01
3.9695745e-01
4.0570085e-01
4.1524212e-01
4.1665663e-01
4.0400131e-01
3.7588293e-01
3.3438197e-01
2.8212125e-01
2.1976392e-01
1.4581082e-01
5.8519772e-02
-4.1570821e-02
-1.4990421e-01
-2.5795520e-01
-3.5558602e-01
-4.3481532e-01
-4.9271937e-01
-5.3171643e-01
-5.5741603e-01
-5.7545946e-01
-5.8885542e-01
-5.9704666e-01
-5.9738312e-01
-5.8827342e-01
-5.7179445e-01
-5.5381761e-01
-5.4171492e-01
-5.4117075e-01
-5.5360555e-01
-5.7540628e-01
-5.9977200e-01
-6.2045230e-01
-6.3489709e-01
-6.4470674e-01
-6.5346901e-01
-6.6361492e-01
-6.7402513e-01
-6.7971991e-01
-6.7417514e-01
-6.5311219e-01
-6.1719413e-01
-5.7180032e-01
-5.2429810e-01
-4.8061548e-01
-4.4278652e-01
-4.0858838e-01
-3.7365782e-01
-3.3499257e-01
-2.9354179e-01
-2.5428416e-01
-2.2398817e-01
-2.0784202e-01
-2.0622478e-01
-2.1298758e-01
-2.1642354e-01
-2.0274073e-01
-1.6021673e-01
-8.2191672e-02
3.1562221e-02
1.7471207e-01
3.3538312e-01
