# Supplementary material for: Characterization of the disruption of neural control strategies for dynamic fingertip forces from attractor reconstruction
Source: PLoS One. 2017 Feb 13;12(2):e0172025. doi: 10.1371/journal.pone.0172025 (PMC5305200; doi:10.1371/journal.pone.0172025)
Supplement: S2 File — Zip file containing the code to reproduce the results of our study. (ZIP) [file pone.0172025.s002.zip › PLOS_One_Code/tis_YO/y2_2.dat]

-4.7326774e-02
8.4559055e-02
1.9684522e-01
2.7431534e-01
3.1070515e-01
3.0976741e-01
2.8318951e-01
2.4569254e-01
2.0935794e-01
1.8012391e-01
1.5785345e-01
1.3899950e-01
1.2002990e-01
1.0009616e-01
8.1712414e-02
6.8927859e-02
6.4147502e-02
6.5905022e-02
6.9064273e-02
6.7113470e-02
5.5230948e-02
3.2722618e-02
3.4815771e-03
-2.6213281e-02
-5.1396249e-02
-7.1054120e-02
-8.8021007e-02
-1.0652860e-01
-1.2898150e-01
-1.5360447e-01
-1.7436492e-01
-1.8364462e-01
-1.7626759e-01
-1.5231087e-01
-1.1703442e-01
-7.8193268e-02
-4.2269266e-02
-1.1563143e-02
1.6188290e-02
4.5321995e-02
7.8541475e-02
1.1457979e-01
1.4861022e-01
1.7476788e-01
1.8923336e-01
1.9249928e-01
1.8965403e-01
1.8806610e-01
1.9349146e-01
2.0706822e-01
2.2503925e-01
2.4108509e-01
2.4986265e-01
2.5001177e-01
2.4492057e-01
2.4048113e-01
2.4116917e-01
2.4713373e-01
2.5402633e-01
2.5534278e-01
2.4591902e-01
2.2491350e-01
1.9662226e-01
1.6830231e-01
1.4615604e-01
1.3217514e-01
1.2376571e-01
1.1584905e-01
1.0387756e-01
8.6277324e-02
6.5036955e-02
4.3855123e-02
2.5082486e-02
7.8473034e-03
-1.1357797e-02
-3.6274104e-02
-6.8170452e-02
-1.0422230e-01
-1.3796639e-01
-1.6201754e-01
-1.7179103e-01
-1.6794891e-01
-1.5604000e-01
-1.4370526e-01
-1.3705406e-01
-1.3793999e-01
-1.4352780e-01
-1.4862494e-01
-1.4947603e-01
-1.4642913e-01
-1.4376771e-01
-1.4719551e-01
-1.6060515e-01
-1.8363009e-01
-2.1128250e-01
-2.3627781e-01
-2.5280616e-01
-2.5927120e-01
-2.5842717e-01
-2.5518252e-01
-2.5342727e-01
-2.5350025e-01
-2.5172464e-01
-2.4253896e-01
-2.2202616e-01
-1.9043050e-01
-1.5208526e-01
-1.1317595e-01
-7.8750866e-02
-5.0263934e-02
-2.4954451e-02
2.0336964e-03
3.3795200e-02
6.8772228e-02
1.0081845e-01
1.2204290e-01
1.2680725e-01
1.1488939e-01
9.2096716e-02
6.7706893e-02
5.0041968e-02
4.2886181e-02
4.4770469e-02
5.0978609e-02
5.6751490e-02
6.0142181e-02
6.3088376e-02
6.9796744e-02
8.3383770e-02
1.0323887e-01
1.2482784e-01
1.4181375e-01
1.4933835e-01
1.4689292e-01
1.3899611e-01
1.3278270e-01
1.3376664e-01
1.4257542e-01
1.5466714e-01
1.6288737e-01
1.6131303e-01
1.4852739e-01
1.2855704e-01
1.0864782e-01
9.5216731e-02
9.0747844e-02
9.3343455e-02
9.8543525e-02
1.0212060e-01
1.0260080e-01
1.0214720e-01
1.0488075e-01
1.1354409e-01
1.2696130e-01
1.4005257e-01
1.4619921e-01
1.4056354e-01
1.2272120e-01
9.7045592e-02
7.0199747e-02
4.7097730e-02
2.8011624e-02
8.5540052e-03
-1.7708492e-02
-5.5465725e-02
-1.0458953e-01
-1.5958992e-01
-2.1224357e-01
-2.5588776e-01
-2.8858730e-01
-3.1332347e-01
-3.3540022e-01
-3.5864813e-01
-3.8245730e-01
-4.0144712e-01
-4.0826960e-01
-3.9782497e-01
-3.7005090e-01
-3.2977316e-01
-2.8421748e-01
-2.3967199e-01
-1.9875481e-01
-1.5966269e-01
-1.1812477e-01
-7.1005982e-02
-1.9065073e-02
3.2918621e-02
7.8386682e-02
1.1214061e-01
1.3288122e-01
1.4382532e-01
1.5072706e-01
1.5838183e-01
1.6803180e-01
1.7726767e-01
1.8205925e-01
1.7953567e-01
1.7016947e-01
1.5811498e-01
1.4900760e-01
1.4628200e-01
1.4860416e-01
1.5033880e-01
1.4471388e-01
1.2778818e-01
1.0120600e-01
7.2173305e-02
5.0148405e-02
4.1907445e-02
4.8192283e-02
6.3900412e-02
8.1116254e-02
9.3053225e-02
9.7144552e-02
9.5775103e-02
9.4021511e-02
9.5789923e-02
1.0106849e-01
1.0599707e-01
1.0537933e-01
9.6088146e-02
7.9557920e-02
6.1723597e-02
4.9910291e-02
4.8256637e-02
5.4508448e-02
6.0124419e-02
5.3576173e-02
2.5276855e-02
-2.7952504e-02
-1.0106433e-01
-1.8287038e-01
-2.6088889e-01
-3.2595008e-01
-3.7426776e-01
-4.0665912e-01
-4.2584937e-01
-4.3354386e-01
-4.2926460e-01
-4.1180797e-01
-3.8201981e-01
-3.4453081e-01
-3.0713831e-01
-2.7826326e-01
-2.6371629e-01
-2.6407045e-01
-2.7408834e-01
-2.8518334e-01
-2.8992832e-01
-2.8578987e-01
-2.7581148e-01
-2.6624753e-01
-2.6279472e-01
-2.6733231e-01
-2.7680660e-01
-2.8507643e-01
-2.8665602e-01
-2.7972721e-01
-2.6648462e-01
-2.5102069e-01
-2.3628835e-01
-2.2181512e-01
-2.0355010e-01
-1.7621506e-01
-1.3672414e-01
-8.6286259e-02
-2.9904939e-02
2.6104741e-02
7.7082687e-02
1.2217604e-01
1.6468166e-01
2.1006812e-01
2.6253290e-01
3.2226554e-01
3.8509680e-01
4.4445751e-01
4.9452311e-01
5.3315790e-01
5.6298280e-01
5.8948059e-01
6.1720485e-01
6.4685399e-01
6.7513289e-01
6.9707502e-01
7.0924976e-01
7.1228052e-01
7.1126709e-01
7.1339541e-01
7.2393600e-01
7.4337810e-01
7.6756990e-01
7.9042820e-01
8.0747485e-01
8.1842753e-01
8.2736342e-01
8.3999689e-01
8.5965281e-01
8.8466376e-01
9.0870292e-01
9.2349404e-01
9.2240267e-01
9.0344248e-01
8.7024981e-01
8.3006470e-01
7.8961601e-01
7.5162648e-01
7.1413532e-01
6.7262890e-01
6.2346683e-01
5.6673815e-01
5.0675340e-01
4.4941164e-01
3.9798009e-01
3.5031299e-01
2.9933973e-01
2.3624334e-01
1.5459138e-01
5.3696151e-02
-6.0407532e-02
-1.7720401e-01
-2.8605857e-01
-3.8013931e-01
-4.5789175e-01
-5.2181603e-01
-5.7563740e-01
-6.2147420e-01
-6.5863009e-01
-6.8489952e-01
-6.9949886e-01
-7.0530807e-01
-7.0872180e-01
-7.1726049e-01
-7.3623221e-01
-7.6600706e-01
-8.0150397e-01
-8.3468314e-01
-8.5883524e-01
-8.7203266e-01
-8.7785361e-01
-8.8332582e-01
-8.9524763e-01
-9.1658839e-01
-9.4492256e-01
-9.7413101e-01
-9.9843872e-01
-1.0159026e+00
-1.0290071e+00
-1.0424642e+00
-1.0598924e+00
-1.0810591e+00
-1.1011376e+00
-1.1127844e+00
-1.1099915e+00
-1.0912042e+00
-1.0599649e+00
-1.0232111e+00
-9.8827753e-01
-9.5982427e-01
-9.3820951e-01
-9.2049357e-01
-9.0345264e-01
-8.8623929e-01
-8.7075479e-01
-8.5972337e-01
-8.5378872e-01
-8.4927826e-01
-8.3820148e-01
-8.1122149e-01
-7.6232932e-01
-6.9221267e-01
-6.0804600e-01
-5.2010558e-01
-4.3735576e-01
-3.6402666e-01
-2.9862343e-01
-2.3595688e-01
-1.7095551e-01
-1.0165380e-01
-2.9677880e-02
4.1442379e-02
1.0887253e-01
1.7272096e-01
2.3663104e-01
3.0585655e-01
3.8361709e-01
4.6813997e-01
5.5241916e-01
6.2677224e-01
6.8283237e-01
7.1725931e-01
7.3339685e-01
7.3968707e-01
7.4560877e-01
7.5770668e-01
7.7783212e-01
8.0390712e-01
8.3243056e-01
8.6144364e-01
8.9212441e-01
9.2766167e-01
9.7013469e-01
1.0179181e+00
1.0656018e+00
1.1062687e+00
1.1345731e+00
1.1491090e+00
1.1529315e+00
1.1516854e+00
1.1502633e+00
1.1501624e+00
1.1491155e+00
1.1428772e+00
1.1279965e+00
1.1041451e+00
1.0746048e+00
1.0442941e+00
1.0164295e+00
9.9007850e-01
9.6013252e-01
9.1954411e-01
8.6268344e-01
7.8840347e-01
7.0117448e-01
6.0911818e-01
5.1976736e-01
4.3633620e-01
3.5691050e-01
2.7675055e-01
1.9213859e-01
1.0371599e-01
1.7423295e-02
-5.7888298e-02
-1.1493643e-01
-1.5159951e-01
-1.7147826e-01
-1.8165563e-01
-1.8917771e-01
-1.9780541e-01
-2.0655195e-01
-2.1108745e-01
-2.0741684e-01
-1.9544335e-01
-1.8008753e-01
-1.6939330e-01
-1.7067569e-01
-1.8655711e-01
-2.1313472e-01
-2.4182466e-01
-2.6395733e-01
-2.7502538e-01
-2.7605045e-01
-2.7184135e-01
-2.6751292e-01
-2.6508990e-01
-2.6206794e-01
-2.5305644e-01
-2.3356618e-01
-2.0324259e-01
-1.6641192e-01
-1.2996047e-01
-1.0004545e-01
-7.9324775e-02
-6.6093670e-02
-5.5982193e-02
-4.5273445e-02
-3.3539902e-02
-2.3879504e-02
-2.0995230e-02
-2.8517780e-02
-4.6857126e-02
-7.2680266e-02
-1.0079279e-01
-1.2770660e-01
-1.5451532e-01
-1.8703292e-01
-2.3304643e-01
-2.9800441e-01
-3.8118128e-01
-4.7454795e-01
-5.6546470e-01
-6.4189768e-01
-6.9708485e-01
-7.3115448e-01
-7.4935336e-01
-7.5827431e-01
-7.6210695e-01
-7.6089794e-01
-7.5188407e-01
-7.3288527e-01
-7.0509403e-01
-6.7331746e-01
-6.4387682e-01
-6.2154941e-01
-6.0699759e-01
-5.9617275e-01
-5.8260626e-01
-5.6149567e-01
-5.3284661e-01
-5.0168034e-01
-4.7545250e-01
-4.6018691e-01
-4.5707779e-01
-4.6124818e-01
-4.6376205e-01
-4.5611221e-01
-4.3443488e-01
-4.0090887e-01
-3.6190206e-01
-3.2417312e-01
-2.9108095e-01
-2.6084447e-01
-2.2804012e-01
-1.8739310e-01
-1.3722026e-01
-8.0436321e-02
-2.2935219e-02
2.9553856e-02
7.4539940e-02
1.1396437e-01
1.5246070e-01
1.9369909e-01
2.3744331e-01
2.7925503e-01
3.1270914e-01
3.3269220e-01
3.3817697e-01
3.3300847e-01
3.2395424e-01
3.1700185e-01
3.1429578e-01
3.1351419e-01
3.0970861e-01
2.9858127e-01
2.7977757e-01
2.5829271e-01
2.4258419e-01
2.4024810e-01
2.5415520e-01
2.8140616e-01
3.1522292e-01
3.4842042e-01
3.7681371e-01
4.0084538e-01
4.2428006e-01
4.5077718e-01
4.8096806e-01
5.1209634e-01
5.4002943e-01
5.6204465e-01
5.7884721e-01
5.9466461e-01
6.1491905e-01
6.4257183e-01
6.7559002e-01
7.0719705e-01
7.2846548e-01
7.3178592e-01
7.1390806e-01
6.7723359e-01
6.2827149e-01
5.7387099e-01
5.1776558e-01
4.5962121e-01
3.9664465e-01
3.2640931e-01
2.4942923e-01
1.7006336e-01
9.4824282e-02
2.8917926e-02
-2.6511258e-02
-7.4543131e-02
-1.2027949e-01
-1.6769584e-01
-2.1695047e-01
-2.6357015e-01
-3.0044661e-01
-3.2164871e-01
-3.2544576e-01
-3.1469953e-01
-2.9485203e-01
-2.7095878e-01
-2.4526781e-01
-2.1650576e-01
-1.8141902e-01
-1.3783220e-01
-8.7222007e-02
-3.5073253e-02
1.1100560e-02
4.5004810e-02
6.4657080e-02
7.3574484e-02
7.8785906e-02
8.6662366e-02
9.9473414e-02
1.1468075e-01
1.2675229e-01
1.3028945e-01
1.2309785e-01
1.0747381e-01
8.8506087e-02
7.0341660e-02
5.3213728e-02
3.3376821e-02
5.7156253e-03
-3.2752688e-02
-8.0264963e-02
-1.2996729e-01
-1.7250267e-01
-2.0042812e-01
-2.1175917e-01
-2.1054724e-01
-2.0452359e-01
-2.0125805e-01
-2.0459862e-01
-2.1309834e-01
-2.2141125e-01
-2.2387120e-01
-2.1790991e-01
-2.0529320e-01
-1.9089008e-01
-1.7995107e-01
-1.7521783e-01
-1.7541455e-01
-1.7637522e-01
-1.7428272e-01
-1.6862172e-01
-1.6282162e-01
-1.6253464e-01
-1.7267438e-01
-1.9451964e-01
-2.2443723e-01
-2.5545667e-01
-2.8101185e-01
-2.9823103e-01
-3.0858960e-01
-3.1593452e-01
-3.2340504e-01
-3.3093931e-01
-3.3474850e-01
-3.2934062e-01
-3.1100897e-01
-2.8044074e-01
-2.4282631e-01
-2.0575619e-01
-1.7622318e-01
-1.5792432e-01
-1.4996903e-01
-1.4794590e-01
-1.4695477e-01
-1.4455360e-01
-1.4173561e-01
-1.4170812e-01
-1.4736192e-01
-1.5864781e-01
-1.7144962e-01
-1.7925216e-01
-1.7695555e-01
-1.6418505e-01
-1.4581765e-01
-1.2962785e-01
-1.2251380e-01
-1.2705255e-01
-1.4007640e-01
-1.5437540e-01
-1.6270372e-01
-1.6139635e-01
-1.5142514e-01
-1.3693374e-01
-1.2253887e-01
-1.1061471e-01
-9.9824518e-02
-8.6051067e-02
-6.5349425e-02
-3.6740437e-02
-2.8839107e-03
3.1465695e-02
6.2069053e-02
8.7625517e-02
1.1074635e-01
1.3646188e-01
1.6880544e-01
2.0781936e-01
2.4907793e-01
2.8583562e-01
3.1251387e-01
3.2795740e-01
3.3672150e-01
3.4705910e-01
3.6634590e-01
3.9693912e-01
4.3514519e-01
4.7343519e-01
5.0424979e-01
5.2359284e-01
5.3279726e-01
5.3734132e-01
5.4329334e-01
5.5370365e-01
5.6708969e-01
5.7850632e-01
5.8235038e-01
5.7549508e-01
5.5909726e-01
5.3778969e-01
5.1663540e-01
4.9804112e-01
4.8066898e-01
4.6060333e-01
4.3384050e-01
3.9889466e-01
3.5798065e-01
3.1557964e-01
2.7512411e-01
2.3628140e-01
1.9476638e-01
1.4464729e-01
8.1808236e-02
6.9343917e-03
-7.3625125e-02
-1.5017145e-01
-2.1426574e-01
-2.6272463e-01
-2.9844491e-01
-3.2801184e-01
-3.5783860e-01
-3.9064162e-01
-4.2381769e-01
-4.5083275e-01
-4.6499059e-01
-4.6314045e-01
-4.4715235e-01
-4.2276952e-01
-3.9672317e-01
-3.7347834e-01
-3.5333930e-01
-3.3330626e-01
-3.1024481e-01
-2.8397900e-01
-2.5810206e-01
-2.3824853e-01
-2.2903178e-01
-2.3120708e-01
-2.4065470e-01
-2.5020325e-01
-2.5348425e-01
-2.4825319e-01
-2.3705018e-01
-2.2521416e-01
-2.1766961e-01
-2.1600566e-01
-2.1731087e-01
-2.1574038e-01
-2.0604667e-01
-1.8669667e-01
-1.6061986e-01
-1.3346926e-01
-1.1061538e-01
-9.4382938e-02
-8.2943533e-02
-7.1737696e-02
-5.6730838e-02
-3.7251805e-02
-1.6514967e-02
2.1537132e-04
8.6060406e-03
8.0108273e-03
2.5709021e-03
-4.6672907e-04
5.3621523e-03
2.2131793e-02
4.6486889e-02
7.1514876e-02
9.0372054e-02
9.9949320e-02
1.0265579e-01
1.0497797e-01
1.1344388e-01
1.3068747e-01
1.5417968e-01
1.7796110e-01
1.9590012e-01
2.0475915e-01
2.0562390e-01
2.0276260e-01
2.0050223e-01
2.0029297e-01
1.9986805e-01
1.9470877e-01
1.8079676e-01
1.5726456e-01
1.2743873e-01
9.7311949e-02
7.2196570e-02
5.3846613e-02
3.9877953e-02
2.5512130e-02
6.5118781e-03
-1.8047676e-02
-4.4683775e-02
-6.7232924e-02
-8.0736900e-02
-8.4876229e-02
-8.4547533e-02
-8.7314920e-02
-9.9290948e-02
-1.2153406e-01
-1.4890324e-01
-1.7243190e-01
-1.8408833e-01
-1.8081789e-01
-1.6543892e-01
-1.4445070e-01
-1.2431938e-01
-1.0797144e-01
-9.3189549e-02
-7.4041551e-02
-4.4690978e-02
-3.1707475e-03
4.7182820e-02
9.9210093e-02
1.4539633e-01
1.8172166e-01
2.0982940e-01
2.3584640e-01
2.6639970e-01
3.0462808e-01
3.4867003e-01
3.9296026e-01
4.3121479e-01
4.5961326e-01
4.7845304e-01
4.9098532e-01
5.0011336e-01
5.0553906e-01
5.0345708e-01
4.8869747e-01
4.5782784e-01
4.1170968e-01
3.5616657e-01
2.9983066e-01
2.4993518e-01
2.0871568e-01
1.7273313e-01
1.3513959e-01
8.9306889e-02
3.2164029e-02
-3.4194552e-02
-1.0365913e-01
-1.6953081e-01
-2.2803021e-01
-2.7974783e-01
-3.2853365e-01
-3.7868944e-01
-4.3182934e-01
-4.8507761e-01
-5.3200000e-01
-5.6592144e-01
-5.8331926e-01
-5.8508259e-01
-5.7528458e-01
-5.5851623e-01
-5.3713073e-01
-5.0984988e-01
-4.7294013e-01
-4.2356247e-01
-3.6291778e-01
-2.9687961e-01
-2.3386774e-01
-1.8131728e-01
-1.4240966e-01
-1.1471586e-01
-9.1841429e-02
-6.7328628e-02
-3.8358035e-02
-7.1070435e-03
2.0645877e-02
3.8747403e-02
4.4218316e-02
3.9278155e-02
3.0368574e-02
2.4525003e-02
2.5504805e-02
3.2128334e-02
3.9451134e-02
4.1801496e-02
3.6178323e-02
2.4233726e-02
1.1374471e-02
3.3588250e-03
2.7963168e-03
7.8622296e-03
1.3681857e-02
1.5311986e-02
1.0755638e-02
2.3994960e-03
-4.2683985e-03
-4.1706636e-03
3.9921343e-03
1.6865932e-02
2.8390149e-02
3.3182950e-02
2.9629204e-02
2.1053592e-02
1.3960122e-02
1.4148844e-02
2.3254347e-02
3.7832254e-02
5.1175571e-02
5.6667131e-02
5.1133464e-02
3.6566293e-02
1.8919730e-02
4.3912962e-03
-4.3667044e-03
-9.6161655e-03
-1.6864514e-02
-3.1245958e-02
-5.3818695e-02
-7.9886801e-02
-1.0075993e-01
-1.0821327e-01
-9.8754833e-02
-7.5032875e-02
-4.4055652e-02
-1.3669240e-02
1.1021654e-02
2.9654399e-02
4.5766861e-02
6.3609605e-02
8.4975245e-02
1.0814820e-01
1.2923920e-01
1.4482196e-01
1.5443080e-01
1.6150957e-01
1.7194217e-01
1.9075835e-01
2.1908663e-01
2.5325856e-01
2.8630457e-01
3.1082502e-01
3.2203001e-01
3.1962808e-01
3.0730777e-01
2.8995350e-01
2.7064015e-01
2.4949659e-01
2.2471324e-01
1.9465286e-01
1.5996316e-01
1.2451932e-01
9.4083856e-02
7.3087268e-02
6.1819096e-02
5.6105785e-02
4.9579428e-02
3.7197673e-02
1.8346415e-02
-2.1245767e-03
-1.5971007e-02
-1.5925452e-02
2.7912507e-04
2.8665657e-02
6.0935125e-02
8.8262173e-02
1.0522300e-01
1.1199843e-01
1.1334734e-01
1.1476823e-01
1.1854464e-01
1.2235323e-01
1.2093765e-01
1.0944941e-01
8.6529776e-02
5.5458216e-02
2.2488738e-02
-6.8304674e-03
-3.0923168e-02
-5.2839820e-02
-7.8085046e-02
-1.1105429e-01
-1.5190558e-01
-1.9556870e-01
-2.3394023e-01
-2.6033927e-01
-2.7331810e-01
-2.7740804e-01
-2.8073347e-01
-2.9099823e-01
-3.1168124e-01
-3.4031738e-01
-3.7002347e-01
-3.9339794e-01
-4.0618310e-01
-4.0857785e-01
-4.0404538e-01
-3.9667510e-01
-3.8834840e-01
-3.7720091e-01
-3.5873270e-01
-3.2918146e-01
-2.8872968e-01
-2.4229777e-01
-1.9763698e-01
-1.6184133e-01
-1.3785642e-01
-1.2284300e-01
-1.0975674e-01
-9.1484225e-02
-6.4833244e-02
-3.1866906e-02
1.8239619e-03
3.0559961e-02
5.1910070e-02
6.8188647e-02
8.4931302e-02
1.0699269e-01
1.3494696e-01
1.6428533e-01
1.8763071e-01
1.9844516e-01
1.9447964e-01
1.7936679e-01
1.6115772e-01
1.4824647e-01
1.4514121e-01
1.5061079e-01
1.5886782e-01
1.6287997e-01
1.5831153e-01
1.4611009e-01
1.3191267e-01
1.2238329e-01
1.2100746e-01
1.2618530e-01
1.3251121e-01
1.3408736e-01
1.2797220e-01
1.1595282e-01
1.0346070e-01
9.6166165e-02
9.6634978e-02
1.0321625e-01
1.1134004e-01
1.1608120e-01
1.1479074e-01
1.0855988e-01
1.0136804e-01
9.7122225e-02
9.6619314e-02
9.6599698e-02
9.1395510e-02
7.6108090e-02
4.9745952e-02
1.6689503e-02
-1.4799719e-02
-3.6623008e-02
-4.4960519e-02
-4.1925921e-02
-3.4111600e-02
-2.8991893e-02
-3.0882329e-02
-3.8617266e-02
-4.6660851e-02
-4.9141469e-02
-4.3900527e-02
-3.3748032e-02
-2.4496326e-02
-2.1341269e-02
-2.5630967e-02
-3.3802388e-02
-3.9392752e-02
-3.7109814e-02
-2.6274344e-02
-1.1447411e-02
-1.5856653e-04
8.1965142e-04
-1.1056435e-02
-3.2475148e-02
-5.5694997e-02
-7.2620300e-02
-7.9041511e-02
-7.6419857e-02
-7.0578234e-02
-6.8418826e-02
-7.4312329e-02
-8.7928234e-02
-1.0490599e-01
-1.2006909e-01
-1.3092340e-01
-1.3905921e-01
-1.4874565e-01
-1.6370508e-01
-1.8391603e-01
-2.0442883e-01
-2.1736088e-01
-2.1624682e-01
-1.9999962e-01
-1.7391098e-01
-1.4730325e-01
-1.2933104e-01
-1.2489424e-01
-1.3255181e-01
-1.4573055e-01
-1.5660629e-01
-1.6009085e-01
-1.5554454e-01
-1.4572825e-01
-1.3406097e-01
-1.2176612e-01
-1.0650193e-01
-8.3536326e-02
-4.8986299e-02
-2.9629110e-03
4.9549588e-02
1.0055182e-01
1.4256012e-01
1.7220020e-01
1.9200122e-01
2.0891246e-01
2.3007609e-01
2.5863073e-01
2.9219900e-01
3.2453458e-01
3.4906001e-01
3.6250550e-01
3.6675708e-01
3.6755713e-01
3.7063030e-01
3.7791913e-01
3.8653533e-01
3.9079204e-01
3.8573580e-01
3.7023951e-01
3.4811343e-01
3.2639224e-01
3.1150875e-01
3.0569946e-01
3.0584685e-01
3.0516244e-01
2.9662312e-01
2.7664165e-01
2.4722557e-01
2.1504250e-01
1.8755353e-01
1.6866862e-01
1.5661677e-01
1.4493624e-01
1.2583504e-01
9.4297337e-02
5.0766943e-02
6.5382045e-04
-4.9066200e-02
-9.3692837e-02
-1.3254793e-01
-1.6804810e-01
-2.0320972e-01
-2.3903658e-01
-2.7314215e-01
-3.0066517e-01
-3.1720239e-01
-3.2179762e-01
-3.1798732e-01
-3.1246673e-01
-3.1220229e-01
-3.2115224e-01
-3.3807697e-01
-3.5703160e-01
-3.7068299e-01
-3.7433528e-01
-3.6808220e-01
-3.5609804e-01
-3.4373876e-01
-3.3404413e-01
-3.2568371e-01
-3.1385187e-01
-2.9364344e-01
-2.6342986e-01
-2.2586787e-01
-1.8626972e-01
-1.4970752e-01
-1.1833590e-01
-9.0160715e-02
-6.0161161e-02
-2.3338666e-02
2.2326469e-02
7.4906244e-02
1.2981201e-01
1.8238718e-01
2.3054335e-01
2.7594142e-01
3.2238517e-01
3.7181660e-01
4.2049855e-01
4.5805741e-01
4.7006385e-01
4.4306206e-01
3.7027579e-01
2.5580730e-01
1.1507497e-01
