# Supplementary material for: Characterization of the disruption of neural control strategies for dynamic fingertip forces from attractor reconstruction
Source: PLoS One. 2017 Feb 13;12(2):e0172025. doi: 10.1371/journal.pone.0172025 (PMC5305200; doi:10.1371/journal.pone.0172025)
Supplement: S2 File — Zip file containing the code to reproduce the results of our study. (ZIP) [file pone.0172025.s002.zip › PLOS_One_Code/tis_YO/y2_3.dat]

-8.3395431e-01
-1.0433658e+00
-1.2350971e+00
-1.3974105e+00
-1.5272154e+00
-1.6300540e+00
-1.7170869e+00
-1.8002926e+00
-1.8877144e+00
-1.9804429e+00
-2.0726064e+00
-2.1545329e+00
-2.2173577e+00
-2.2563229e+00
-2.2712117e+00
-2.2643975e+00
-2.2378775e+00
-2.1906773e+00
-2.1180908e+00
-2.0134982e+00
-1.8715935e+00
-1.6907254e+00
-1.4730950e+00
-1.2232189e+00
-9.4570949e-01
-6.4350906e-01
-3.1777013e-01
3.0115105e-02
3.9547460e-01
7.6850381e-01
1.1350099e+00
1.4794461e+00
1.7888976e+00
2.0563524e+00
2.2815594e+00
2.4687664e+00
2.6227279e+00
2.7455613e+00
2.8360480e+00
2.8911630e+00
2.9086872e+00
2.8896076e+00
2.8389369e+00
2.7641081e+00
2.6718161e+00
2.5655786e+00
2.4455811e+00
2.3105169e+00
2.1601729e+00
1.9974668e+00
1.8286476e+00
1.6610540e+00
1.4996179e+00
1.3445348e+00
1.1916179e+00
1.0348916e+00
8.6998326e-01
6.9685317e-01
5.2035369e-01
3.4778540e-01
1.8479062e-01
3.2438947e-02
-1.1285195e-01
-2.5714917e-01
-4.0597186e-01
-5.6154894e-01
-7.2155723e-01
-8.8022412e-01
-1.0311806e+00
-1.1700273e+00
-1.2949391e+00
-1.4052073e+00
-1.4987606e+00
-1.5702003e+00
-1.6110189e+00
-1.6126629e+00
-1.5709078e+00
-1.4887238e+00
-1.3759234e+00
-1.2459824e+00
-1.1115928e+00
-9.8077087e-01
-8.5536704e-01
-7.3292470e-01
-6.1064341e-01
-4.8867504e-01
-3.7087804e-01
-2.6315901e-01
-1.7059239e-01
-9.4788258e-02
-3.3153063e-02
1.9121009e-02
6.5569680e-02
1.0598127e-01
1.3648542e-01
1.5194590e-01
1.4938359e-01
1.3077175e-01
1.0345082e-01
7.7404457e-02
6.0819071e-02
5.6725230e-02
6.2548072e-02
7.2379653e-02
8.0593371e-02
8.4993029e-02
8.7676794e-02
9.2915094e-02
1.0345780e-01
1.1788275e-01
1.3064717e-01
1.3458339e-01
1.2442327e-01
9.9659340e-02
6.5081638e-02
2.8244643e-02
-4.7793851e-03
-3.2628946e-02
-5.9048962e-02
-9.0533378e-02
-1.3243760e-01
-1.8533643e-01
-2.4369395e-01
-2.9799417e-01
-3.3915823e-01
-3.6241326e-01
-3.6847777e-01
-3.6192286e-01
-3.4795735e-01
-3.2934897e-01
-3.0521607e-01
-2.7259551e-01
-2.2971980e-01
-1.7848827e-01
-1.2441504e-01
-7.4321068e-02
-3.3149356e-02
-1.4216341e-03
2.5226691e-02
5.3750338e-02
8.9751193e-02
1.3435434e-01
1.8370093e-01
2.3100727e-01
2.6996778e-01
2.9793953e-01
3.1716844e-01
3.3300589e-01
3.5018345e-01
3.6985061e-01
3.8926780e-01
4.0390171e-01
4.1043770e-01
4.0911609e-01
4.0396213e-01
4.0032517e-01
4.0112572e-01
4.0453410e-01
4.0463020e-01
3.9432432e-01
3.6886134e-01
3.2836482e-01
2.7802341e-01
2.2537916e-01
1.7617549e-01
1.3146729e-01
8.7593518e-02
3.8553104e-02
-2.0580890e-02
-9.0636631e-02
-1.6735449e-01
-2.4342822e-01
-3.1236138e-01
-3.7141506e-01
-4.2198245e-01
-4.6775546e-01
-5.1195661e-01
-5.5497056e-01
-5.9376886e-01
-6.2391768e-01
-6.4306018e-01
-6.5328982e-01
-6.6076265e-01
-6.7300204e-01
-6.9529969e-01
-7.2767750e-01
-7.6406577e-01
-7.9469327e-01
-8.1047498e-01
-8.0654203e-01
-7.8299578e-01
-7.4309207e-01
-6.9016077e-01
-6.2483066e-01
-5.4424972e-01
-4.4411909e-01
-3.2230640e-01
-1.8155392e-01
-2.9692253e-02
1.2249646e-01
2.6468678e-01
3.9026744e-01
4.9774460e-01
5.8927633e-01
6.6737422e-01
7.3220020e-01
7.8104317e-01
8.0984221e-01
8.1576765e-01
7.9963167e-01
7.6666270e-01
7.2472109e-01
6.8088806e-01
6.3876306e-01
5.9799865e-01
5.5584945e-01
5.0978501e-01
4.6005616e-01
4.1067703e-01
3.6775224e-01
3.3607984e-01
3.1649754e-01
3.0571040e-01
2.9839938e-01
2.9028129e-01
2.8067385e-01
2.7317144e-01
2.7366205e-01
2.8669188e-01
3.1256706e-01
3.4687324e-01
3.8229973e-01
4.1166235e-01
4.3079150e-01
4.3977647e-01
4.4162824e-01
4.3926532e-01
4.3311577e-01
4.2086740e-01
3.9912070e-01
3.6587577e-01
3.2274647e-01
2.7556950e-01
2.3240827e-01
1.9978065e-01
1.7961930e-01
1.6883864e-01
1.6137189e-01
1.5141773e-01
1.3645309e-01
1.1843665e-01
1.0219104e-01
9.1847982e-02
8.7836864e-02
8.6287497e-02
8.0775426e-02
6.5233829e-02
3.6719174e-02
-3.4490123e-03
-5.1180490e-02
-1.0285931e-01
-1.5793873e-01
-2.1915744e-01
-2.9045889e-01
-3.7381918e-01
-4.6653552e-01
-5.6061278e-01
-6.4518956e-01
-7.1092425e-01
-7.5354604e-01
-7.7456135e-01
-7.7934370e-01
-7.7391760e-01
-7.6181113e-01
-7.4264325e-01
-7.1362528e-01
-6.7301409e-01
-6.2286456e-01
-5.6922312e-01
-5.1992402e-01
-4.8123736e-01
-4.5486104e-01
-4.3698546e-01
-4.2049638e-01
-3.9917226e-01
-3.7108782e-01
-3.3927906e-01
-3.0971634e-01
-2.8781952e-01
-2.7523435e-01
-2.6875293e-01
-2.6231864e-01
-2.5089556e-01
-2.3351161e-01
-2.1364942e-01
-1.9717615e-01
-1.8907019e-01
-1.9036695e-01
-1.9695867e-01
-2.0141199e-01
-1.9695396e-01
-1.8097330e-01
-1.5598542e-01
-1.2801090e-01
-1.0341729e-01
-8.5584777e-02
-7.3217325e-02
-6.1664440e-02
-4.6462610e-02
-2.6502830e-02
-4.8188193e-03
1.3076987e-02
2.2236036e-02
2.1342645e-02
1.4124322e-02
7.8174016e-03
9.4464065e-03
2.2487247e-02
4.5892731e-02
7.5523066e-02
1.0690680e-01
1.3798059e-01
1.7019796e-01
2.0690333e-01
2.4987947e-01
2.9668395e-01
3.4069153e-01
3.7367852e-01
3.8956004e-01
3.8762600e-01
3.7349763e-01
3.5672963e-01
3.4614389e-01
3.4573233e-01
3.5329929e-01
3.6204606e-01
3.6411251e-01
3.5457334e-01
3.3383882e-01
3.0681093e-01
2.7933577e-01
2.5464300e-01
2.3212238e-01
2.0866635e-01
1.8142566e-01
1.5051700e-01
1.1998568e-01
9.5889466e-02
8.2500284e-02
7.9370091e-02
8.1293111e-02
8.1038068e-02
7.3261191e-02
5.7641189e-02
3.9480420e-02
2.7112134e-02
2.7575392e-02
4.3370721e-02
7.2037125e-02
1.0817542e-01
1.4658176e-01
1.8509270e-01
2.2557955e-01
2.7208755e-01
3.2715074e-01
3.8899136e-01
4.5152061e-01
5.0682940e-01
5.4861956e-01
5.7499582e-01
5.8917295e-01
5.9738037e-01
6.0512545e-01
6.1427738e-01
6.2251996e-01
6.2494710e-01
6.1679632e-01
5.9613317e-01
5.6498376e-01
5.2785817e-01
4.8850655e-01
4.4735454e-01
4.0133058e-01
3.4583593e-01
2.7766266e-01
1.9751090e-01
1.1053187e-01
2.4008094e-02
-5.6609949e-02
-1.3058349e-01
-2.0188691e-01
-2.7668671e-01
-3.5979585e-01
-4.5172173e-01
-5.4793898e-01
-6.4124463e-01
-7.2589928e-01
-8.0061796e-01
-8.6845719e-01
-9.3413386e-01
-1.0006195e+00
-1.0666576e+00
-1.1265015e+00
-1.1724508e+00
-1.1989053e+00
-1.2052246e+00
-1.1956581e+00
-1.1768304e+00
-1.1543276e+00
-1.1298140e+00
-1.1000852e+00
-1.0590458e+00
-1.0016993e+00
-9.2741423e-01
-8.4043815e-01
-7.4790181e-01
-6.5666865e-01
-5.7038219e-01
-4.8825664e-01
-4.0671588e-01
-3.2297212e-01
-2.3788358e-01
-1.5614865e-01
-8.4089708e-02
-2.6461387e-02
1.6288379e-02
4.8849925e-02
7.9050501e-02
1.1402674e-01
1.5707207e-01
2.0686988e-01
2.5906063e-01
3.0918301e-01
3.5567490e-01
4.0126835e-01
4.5163597e-01
5.1202787e-01
5.8419943e-01
6.6541197e-01
7.4962505e-01
8.3007756e-01
9.0213790e-01
9.6488285e-01
1.0202486e+00
1.0703554e+00
1.1150677e+00
1.1513933e+00
1.1747876e+00
1.1815282e+00
1.1710495e+00
1.1468381e+00
1.1149081e+00
1.0806083e+00
1.0459362e+00
1.0089560e+00
9.6524266e-01
9.1040254e-01
8.4257926e-01
7.6352295e-01
6.7714566e-01
5.8639713e-01
4.9085175e-01
3.8664798e-01
2.6862004e-01
1.3350444e-01
-1.7182029e-02
-1.7625081e-01
-3.3298920e-01
-4.7737092e-01
-6.0374710e-01
-7.1203079e-01
-8.0618270e-01
-8.9103499e-01
-9.6897774e-01
-1.0382603e+00
-1.0940983e+00
-1.1318618e+00
-1.1499487e+00
-1.1504967e+00
-1.1379408e+00
-1.1164426e+00
-1.0874318e+00
-1.0487138e+00
-9.9614474e-01
-9.2710221e-01
-8.4333901e-01
-7.5125464e-01
-6.5956086e-01
-5.7565212e-01
-5.0231386e-01
-4.3646926e-01
-3.7099672e-01
-2.9873054e-01
-2.1616726e-01
-1.2487065e-01
-3.0315194e-02
6.0914536e-02
1.4427862e-01
2.1920184e-01
2.8842923e-01
3.5520959e-01
4.2054289e-01
4.8240887e-01
5.3701276e-01
5.8102423e-01
6.1379020e-01
6.3832573e-01
6.5995878e-01
6.8303403e-01
7.0791580e-01
7.3035351e-01
7.4339612e-01
7.4071647e-01
7.1995134e-01
6.8444638e-01
6.4203516e-01
6.0127263e-01
5.6750570e-01
5.4102683e-01
5.1788357e-01
4.9268088e-01
4.6204347e-01
4.2670782e-01
3.9056222e-01
3.5723538e-01
3.2695178e-01
2.9584768e-01
2.5781220e-01
2.0769304e-01
1.4448353e-01
7.2770433e-02
1.0390378e-03
-6.2499736e-02
-1.1386566e-01
-1.5475418e-01
-1.9113105e-01
-2.2994863e-01
-2.7549661e-01
-3.2731980e-01
-3.8114259e-01
-4.3222239e-01
-4.7868221e-01
-5.2260843e-01
-5.6848023e-01
-6.1994798e-01
-6.7657108e-01
-7.3237386e-01
-7.7758965e-01
-8.0297325e-01
-8.0398598e-01
-7.8238942e-01
-7.4480435e-01
-6.9927084e-01
-6.5142910e-01
-6.0233913e-01
-5.4939738e-01
-4.8963879e-01
-4.2282057e-01
-3.5220667e-01
-2.8297128e-01
-2.1939273e-01
-1.6226310e-01
-1.0798812e-01
-5.0341316e-02
1.5818269e-02
9.1173305e-02
1.7102730e-01
2.4721681e-01
3.1176427e-01
3.6056827e-01
3.9517111e-01
4.2120297e-01
4.4421499e-01
4.6570847e-01
4.8193949e-01
4.8601240e-01
4.7196994e-01
4.3875295e-01
3.9177398e-01
3.4084153e-01
2.9551100e-01
2.6084661e-01
2.3599017e-01
2.1575858e-01
1.9408242e-01
1.6764598e-01
1.3776051e-01
1.0906294e-01
8.5806755e-02
6.8490989e-02
5.3099941e-02
3.3075774e-02
2.7372291e-03
-3.9429124e-02
-8.9350999e-02
-1.3910256e-01
-1.8103422e-01
-2.1154983e-01
-2.3219725e-01
-2.4795825e-01
-2.6408753e-01
-2.8301034e-01
-3.0285165e-01
-3.1880186e-01
-3.2664758e-01
-3.2590323e-01
-3.2040568e-01
-3.1630913e-01
-3.1882191e-01
-3.2925829e-01
-3.4393425e-01
-3.5591720e-01
-3.5884667e-01
-3.5029854e-01
-3.3268800e-01
-3.1170312e-01
-2.9333901e-01
-2.8078653e-01
-2.7281243e-01
-2.6497761e-01
-2.5306083e-01
-2.3608545e-01
-2.1680631e-01
-1.9973506e-01
-1.8814122e-01
-1.8149601e-01
-1.7481172e-01
-1.6080563e-01
-1.3377999e-01
-9.2479296e-02
-4.0239263e-02
1.7025101e-02
7.3606247e-02
1.2644228e-01
1.7607240e-01
2.2520849e-01
2.7560718e-01
3.2558416e-01
3.6998461e-01
4.0239171e-01
4.1823565e-01
4.1747147e-01
4.0541593e-01
3.9068482e-01
3.8108895e-01
3.8020456e-01
3.8662932e-01
3.9573706e-01
4.0267293e-01
4.0529821e-01
4.0560343e-01
4.0843260e-01
4.1815067e-01
4.3566100e-01
4.5772281e-01
4.7853808e-01
4.9247216e-01
4.9674678e-01
4.9276625e-01
4.8496228e-01
4.7772716e-01
4.7263292e-01
4.6769142e-01
4.5874928e-01
4.4209952e-01
4.1709557e-01
3.8731013e-01
3.5912114e-01
3.3828724e-01
3.2679471e-01
3.2194124e-01
3.1784714e-01
3.0844021e-01
2.9063004e-01
2.6605729e-01
2.4010365e-01
2.1857271e-01
2.0426542e-01
1.9555968e-01
1.8742388e-01
1.7405905e-01
1.5199638e-01
1.2203665e-01
8.8504615e-02
5.6118400e-02
2.6844812e-02
-1.1026848e-03
-3.1864330e-02
-6.9112015e-02
-1.1311220e-01
-1.5935302e-01
-2.0013693e-01
-2.2855253e-01
-2.4219748e-01
-2.4438745e-01
-2.4258332e-01
-2.4506096e-01
-2.5727020e-01
-2.7968888e-01
-3.0858276e-01
-3.3922596e-01
-3.6930765e-01
-4.0036928e-01
-4.3672283e-01
-4.8261736e-01
-5.3908522e-01
-6.0236677e-01
-6.6530957e-01
-7.2100372e-01
-7.6603949e-01
-8.0137911e-01
-8.3084983e-01
-8.5828832e-01
-8.8451164e-01
-9.0573994e-01
-9.1497084e-01
-9.0583942e-01
-8.7633376e-01
-8.2997972e-01
-7.7417055e-01
-7.1675614e-01
-6.6243500e-01
-6.1078797e-01
-5.5737178e-01
-4.9729842e-01
-4.2872986e-01
-3.5403045e-01
-2.7829661e-01
-2.0634236e-01
-1.3967647e-01
-7.5278178e-02
-7.3641358e-03
6.8726964e-02
1.5318739e-01
2.4104367e-01
3.2418626e-01
3.9491133e-01
4.4943913e-01
4.8961921e-01
5.2150564e-01
5.5149260e-01
5.8259051e-01
6.1309039e-01
6.3799116e-01
6.5213857e-01
6.5348945e-01
6.4473795e-01
6.3204719e-01
6.2142801e-01
6.1519171e-01
6.1075581e-01
6.0224806e-01
5.8393783e-01
5.5392492e-01
5.1608901e-01
4.7877872e-01
4.5076233e-01
4.3697831e-01
4.3655973e-01
4.4382853e-01
4.5138481e-01
4.5376770e-01
4.4984295e-01
4.4236975e-01
4.3499727e-01
4.2901510e-01
4.2216471e-01
4.0994674e-01
3.8838721e-01
3.5684255e-01
3.1924469e-01
2.8251917e-01
2.5271916e-01
2.3139040e-01
2.1449899e-01
1.9431444e-01
1.6310498e-01
1.1696027e-01
5.7830724e-02
-7.6394725e-03
-7.1910409e-02
-1.3034627e-01
-1.8267384e-01
-2.3182617e-01
-2.8126637e-01
-3.3215263e-01
-3.8192651e-01
-4.2558074e-01
-4.5900730e-01
-4.8188715e-01
-4.9797854e-01
-5.1286727e-01
-5.3063491e-01
-5.5095918e-01
-5.6818460e-01
-5.7349144e-01
-5.5932981e-01
-5.2335442e-01
-4.6960003e-01
-4.0677104e-01
-3.4482092e-01
-2.9120172e-01
-2.4843352e-01
-2.1451852e-01
-1.8595109e-01
-1.6098871e-01
-1.4101762e-01
-1.2967551e-01
-1.3049147e-01
-1.4412629e-01
-1.6679042e-01
-1.9121086e-01
-2.0976025e-01
-2.1765217e-01
-2.1437112e-01
-2.0301581e-01
-1.8817728e-01
-1.7329543e-01
-1.5891282e-01
-1.4318406e-01
-1.2441188e-01
-1.0359893e-01
-8.5106600e-02
-7.5069175e-02
-7.8450537e-02
-9.6111262e-02
-1.2346118e-01
-1.5191730e-01
-1.7271328e-01
-1.8067584e-01
-1.7569986e-01
-1.6156242e-01
-1.4305392e-01
-1.2272056e-01
-9.8861375e-02
-6.6294789e-02
-1.9717906e-02
4.2555627e-02
1.1681974e-01
1.9482922e-01
2.6653312e-01
3.2354713e-01
3.6192124e-01
3.8257733e-01
3.8902029e-01
3.8404863e-01
3.6780345e-01
3.3812071e-01
2.9270411e-01
2.3198348e-01
1.6102285e-01
8.8881030e-02
2.5419765e-02
-2.2409700e-02
-5.2546069e-02
-6.7316767e-02
-7.1076809e-02
-6.7212857e-02
-5.6141988e-02
-3.5761124e-02
-4.1565559e-03
3.7545912e-02
8.4219846e-02
1.2800229e-01
1.6098982e-01
1.7825948e-01
1.7972839e-01
1.6949875e-01
1.5296429e-01
1.3376955e-01
1.1251356e-01
8.7438789e-02
5.6391444e-02
1.9188662e-02
-2.0880507e-02
-5.7787530e-02
-8.5677504e-02
-1.0199461e-01
-1.0869528e-01
-1.1103346e-01
-1.1478236e-01
-1.2318133e-01
-1.3513714e-01
-1.4601676e-01
-1.5078971e-01
-1.4738948e-01
-1.3813042e-01
-1.2859521e-01
-1.2465899e-01
-1.2890884e-01
-1.3839234e-01
-1.4554713e-01
-1.4212331e-01
-1.2351609e-01
-9.0883884e-02
-5.0320645e-02
-9.8079969e-03
2.4732546e-02
5.2347477e-02
7.6972425e-02
1.0423714e-01
1.3744238e-01
1.7537447e-01
2.1290683e-01
2.4375814e-01
2.6401975e-01
2.7443481e-01
2.7966739e-01
2.8488589e-01
2.9214195e-01
2.9886493e-01
2.9896780e-01
2.8580758e-01
2.5580959e-01
2.1093475e-01
1.5806378e-01
1.0532433e-01
5.7978832e-02
1.6596084e-02
-2.1924425e-02
-6.1491141e-02
-1.0351711e-01
-1.4494459e-01
-1.7923388e-01
-2.0001058e-01
-2.0478198e-01
-1.9626328e-01
-1.8091855e-01
-1.6573723e-01
-1.5464227e-01
-1.4632641e-01
-1.3515532e-01
-1.1490249e-01
-8.2808955e-02
-4.1356202e-02
2.9315892e-03
4.2744945e-02
7.3784174e-02
9.7054935e-02
1.1791037e-01
1.4226511e-01
1.7266685e-01
2.0668109e-01
2.3809541e-01
2.6009631e-01
2.6900401e-01
2.6658576e-01
2.5917817e-01
2.5387272e-01
2.5436267e-01
2.5911160e-01
2.6255213e-01
2.5836694e-01
2.4319500e-01
2.1876460e-01
1.9096644e-01
1.6634370e-01
1.4845251e-01
1.3640242e-01
1.2603317e-01
1.1279807e-01
9.4993104e-02
7.5578649e-02
6.1033744e-02
5.7602166e-02
6.7499258e-02
8.7537454e-02
1.1055463e-01
1.2855565e-01
1.3625045e-01
1.3338719e-01
1.2421996e-01
1.1417887e-01
1.0613572e-01
9.8704745e-02
8.7140796e-02
6.6054634e-02
3.2637605e-02
-1.1436211e-02
-6.0952955e-02
-1.1041514e-01
-1.5703331e-01
-2.0140078e-01
-2.4605889e-01
-2.9322248e-01
-3.4258046e-01
-3.9017283e-01
-4.2953929e-01
-4.5488957e-01
-4.6408510e-01
-4.5942949e-01
-4.4616514e-01
-4.2974793e-01
-4.1310055e-01
-3.9519049e-01
-3.7209533e-01
-3.4015458e-01
-2.9899614e-01
-2.5244955e-01
-2.0712449e-01
-1.6953978e-01
-1.4301026e-01
-1.2592450e-01
-1.1280475e-01
-9.7726862e-02
-7.7753473e-02
-5.4184040e-02
-3.1287014e-02
-1.3553247e-02
-2.7839475e-03
3.4735680e-03
1.0820256e-02
2.4601630e-02
4.6483384e-02
7.3165174e-02
9.7706541e-02
1.1261428e-01
1.1329212e-01
1.0013351e-01
7.7881794e-02
5.2582122e-02
2.8262978e-02
5.4254699e-03
-1.8162521e-02
-4.5135954e-02
-7.5911202e-02
-1.0730914e-01
-1.3368243e-01
-1.5014137e-01
-1.5564234e-01
-1.5389363e-01
-1.5178676e-01
-1.5627587e-01
-1.7104029e-01
-1.9462007e-01
-2.2135726e-01
-2.4469353e-01
-2.6060320e-01
-2.6909719e-01
-2.7335841e-01
-2.7728175e-01
-2.8258627e-01
-2.8705594e-01
-2.8536181e-01
-2.7225318e-01
-2.4592777e-01
-2.0934633e-01
-1.6892185e-01
-1.3146877e-01
-1.0083402e-01
-7.5884715e-02
-5.1328406e-02
-2.1188770e-02
1.7378255e-02
6.2394499e-02
1.0814444e-01
1.4814222e-01
1.7855002e-01
2.0026545e-01
2.1810868e-01
2.3736828e-01
2.6014952e-01
2.8397027e-01
3.0309141e-01
3.1158846e-01
3.0679085e-01
2.9132088e-01
2.7207467e-01
2.5644077e-01
2.4831993e-01
2.4644094e-01
2.4557999e-01
2.3978775e-01
2.2605274e-01
2.0643287e-01
1.8706684e-01
1.7442773e-01
1.7139020e-01
1.7568766e-01
1.8134790e-01
1.8204528e-01
1.7468777e-01
1.6133782e-01
1.4810937e-01
1.4153102e-01
1.4475818e-01
1.5599893e-01
1.6975850e-01
1.7994381e-01
1.8328691e-01
1.8129068e-01
1.7920414e-01
1.8235139e-01
1.9233333e-01
2.0568625e-01
2.1558619e-01
2.1546001e-01
2.0274766e-01
1.8083443e-01
1.5766794e-01
1.4158173e-01
1.3696207e-01
1.4235086e-01
1.5171149e-01
1.5792881e-01
1.5682932e-01
1.4962278e-01
1.4207979e-01
1.4074738e-01
1.4875699e-01
1.6384514e-01
1.7935834e-01
1.8749356e-01
1.8327086e-01
1.6711357e-01
1.4420406e-01
1.2083921e-01
1.0031634e-01
8.1022405e-02
5.7548542e-02
2.3939202e-02
-2.2611421e-02
-7.9653828e-02
-1.4050922e-01
-1.9801069e-01
-2.4844227e-01
-2.9314749e-01
-3.3718070e-01
-3.8598546e-01
-4.4171054e-01
-5.0114615e-01
-5.5685863e-01
-6.0106674e-01
-6.2967334e-01
-6.4395523e-01
-6.4929386e-01
-6.5188713e-01
-6.5503235e-01
-6.5692870e-01
-6.5159545e-01
-6.3256798e-01
-5.9682800e-01
-5.4643859e-01
-4.8731807e-01
-4.2612007e-01
-3.6670811e-01
-3.0808609e-01
-2.4538016e-01
-1.7356309e-01
-9.1369911e-02
-2.8002198e-03
8.4341483e-02
1.6173400e-01
2.2414171e-01
2.7165602e-01
3.0908419e-01
3.4268606e-01
3.7652410e-01
4.1070521e-01
4.4207313e-01
4.6661067e-01
4.8234873e-01
4.9114118e-01
4.9776571e-01
5.0657285e-01
5.1806815e-01
5.2778731e-01
5.2791999e-01
5.1072142e-01
4.7224743e-01
4.1455322e-01
3.4481692e-01
2.7173600e-01
2.0161363e-01
1.3652903e-01
7.5157252e-02
1.5335111e-02
-4.3047203e-02
-9.6552598e-02
-1.3938825e-01
-1.6664991e-01
-1.7722229e-01
-1.7440546e-01
-1.6425281e-01
-1.5278559e-01
-1.4328797e-01
-1.3486541e-01
-1.2340449e-01
-1.0479324e-01
-7.8300817e-02
-4.7806580e-02
-2.0338936e-02
-2.9426180e-03
6.4714681e-04
-8.0298607e-03
-2.2767768e-02
-3.5723939e-02
-4.1032454e-02
-3.6926349e-02
-2.5714717e-02
