# Supplementary material for: Characterization of the disruption of neural control strategies for dynamic fingertip forces from attractor reconstruction
Source: PLoS One. 2017 Feb 13;12(2):e0172025. doi: 10.1371/journal.pone.0172025 (PMC5305200; doi:10.1371/journal.pone.0172025)
Supplement: S2 File — Zip file containing the code to reproduce the results of our study. (ZIP) [file pone.0172025.s002.zip › PLOS_One_Code/tis_YO/y3_1.dat]

-5.9041632e-03
-2.5300953e-03
3.7867939e-03
1.5847745e-02
3.4299030e-02
5.7385464e-02
8.1569894e-02
1.0296760e-01
1.1911558e-01
1.3011071e-01
1.3825591e-01
1.4640125e-01
1.5621178e-01
1.6745509e-01
1.7847614e-01
1.8740872e-01
1.9349965e-01
1.9787025e-01
2.0323624e-01
2.1270035e-01
2.2827794e-01
2.4984335e-01
2.7497301e-01
2.9995508e-01
3.2166441e-01
3.3919130e-01
3.5404237e-01
3.6885179e-01
3.8575748e-01
4.0558333e-01
4.2806616e-01
4.5273612e-01
4.7986812e-01
5.1084144e-01
5.4747087e-01
5.9058785e-01
6.3875552e-01
6.8786071e-01
7.3178344e-01
7.6392004e-01
7.7896148e-01
7.7409274e-01
7.4909934e-01
7.0568624e-01
6.4685195e-01
5.7680760e-01
5.0122006e-01
4.2734163e-01
3.6368349e-01
3.1885785e-01
2.9947087e-01
3.0777433e-01
3.4034116e-01
3.8852245e-01
4.4045068e-01
4.8389542e-01
5.0923253e-01
5.1156160e-01
4.9099342e-01
4.5100196e-01
3.9592152e-01
3.2895529e-01
2.5136410e-01
1.6275319e-01
6.2026122e-02
-5.1584921e-02
-1.7799267e-01
-3.1638133e-01
-4.6556433e-01
-6.2411331e-01
-7.9015547e-01
-9.6088768e-01
-1.1319867e+00
-1.2974639e+00
-1.4505106e+00
-1.5851366e+00
-1.6976709e+00
-1.7872678e+00
-1.8552585e+00
-1.9038134e+00
-1.9345875e+00
-1.9479481e+00
-1.9431461e+00
-1.9192767e+00
-1.8763520e+00
-1.8158385e+00
-1.7404668e+00
-1.6534217e+00
-1.5572391e+00
-1.4530791e+00
-1.3410212e+00
-1.2212556e+00
-1.0952361e+00
-9.6594056e-01
-8.3713619e-01
-7.1207396e-01
-5.9218405e-01
-4.7641279e-01
-3.6165334e-01
-2.4407208e-01
-1.2060926e-01
9.9409041e-03
1.4658961e-01
2.8681997e-01
4.2809025e-01
5.6912619e-01
7.0982200e-01
8.4976516e-01
9.8669955e-01
1.1161790e+00
1.2325806e+00
1.3308657e+00
1.4082500e+00
1.4649472e+00
1.5035629e+00
1.5275720e+00
1.5398276e+00
1.5417970e+00
1.5337158e+00
1.5155321e+00
1.4881165e+00
1.4537971e+00
1.4156023e+00
1.3756999e+00
1.3342435e+00
1.2893906e+00
1.2383421e+00
1.1788450e+00
1.1105851e+00
1.0358129e+00
9.5865940e-01
8.8328478e-01
8.1180852e-01
7.4309330e-01
6.7298035e-01
5.9600532e-01
5.0790263e-01
4.0745890e-01
2.9643872e-01
1.7773833e-01
5.3352032e-02
-7.6314618e-02
-2.1153927e-01
-3.5164451e-01
-4.9374666e-01
-6.3269661e-01
-7.6237278e-01
-8.7770293e-01
-9.7636261e-01
-1.0593671e+00
-1.1303462e+00
-1.1937039e+00
-1.2522661e+00
-1.3054597e+00
-1.3489972e+00
-1.3762190e+00
-1.3802985e+00
-1.3562654e+00
-1.3021915e+00
-1.2193710e+00
-1.1116632e+00
-9.8443805e-01
-8.4364222e-01
-6.9523132e-01
-5.4486995e-01
-3.9775202e-01
-2.5837375e-01
-1.2997954e-01
-1.3736139e-02
9.1611863e-02
1.8881681e-01
2.8015398e-01
3.6563477e-01
4.4254182e-01
5.0650335e-01
5.5355015e-01
5.8213718e-01
5.9395007e-01
5.9296597e-01
5.8351658e-01
5.6868631e-01
5.4972214e-01
5.2637092e-01
4.9793777e-01
4.6466329e-01
4.2851522e-01
3.9264406e-01
3.5983008e-01
3.3112369e-01
3.0559915e-01
2.8113798e-01
2.5555303e-01
2.2749984e-01
1.9688582e-01
1.6459467e-01
1.3169966e-01
9.8746706e-02
6.5529983e-02
3.1394761e-02
-4.0010266e-03
-3.9753240e-02
-7.3347013e-02
-1.0145086e-01
-1.2146309e-01
-1.3268319e-01
-1.3634251e-01
-1.3457811e-01
-1.2899599e-01
-1.1965478e-01
-1.0511970e-01
-8.3619703e-02
-5.4550759e-02
-1.9322131e-02
1.8815466e-02
5.5629089e-02
8.7114416e-02
1.1076221e-01
1.2618231e-01
1.3444130e-01
1.3652155e-01
1.3216581e-01
1.1992626e-01
9.8194478e-02
6.6449841e-02
2.6019253e-02
-2.0028104e-02
-6.7796991e-02
-1.1380943e-01
-1.5591891e-01
-1.9355922e-01
-2.2737159e-01
-2.5828430e-01
-2.8634231e-01
-3.1015052e-01
-3.2759821e-01
-3.3729935e-01
-3.3941635e-01
-3.3517674e-01
-3.2551586e-01
-3.0977807e-01
-2.8523613e-01
-2.4776010e-01
-1.9346639e-01
-1.2063733e-01
-3.0996207e-02
7.0130899e-02
1.7471042e-01
2.7378887e-01
3.5970072e-01
4.2759365e-01
4.7540974e-01
5.0279150e-01
5.1017439e-01
4.9871233e-01
4.7074102e-01
4.3019870e-01
3.8252506e-01
3.3370773e-01
2.8858122e-01
2.4916673e-01
2.1404727e-01
1.7915203e-01
1.3956597e-01
9.1720882e-02
3.5281700e-02
-2.6114563e-02
-8.5934193e-02
-1.3739511e-01
-1.7636969e-01
-2.0301006e-01
-2.2141130e-01
-2.3769652e-01
-2.5757034e-01
-2.8454260e-01
-3.1952368e-01
-3.6156550e-01
-4.0892873e-01
-4.5972980e-01
-5.1178450e-01
-5.6167261e-01
-6.0363831e-01
-6.2946239e-01
-6.3011781e-01
-5.9872979e-01
-5.3326379e-01
-4.3750069e-01
-3.1989836e-01
-1.9099932e-01
-6.0627886e-02
6.3933969e-02
1.7823115e-01
2.7973065e-01
3.6665209e-01
4.3723006e-01
4.8956329e-01
5.2202550e-01
5.3411595e-01
5.2721133e-01
5.0445421e-01
4.6961204e-01
4.2566646e-01
3.7406120e-01
3.1492345e-01
2.4799447e-01
1.7372539e-01
9.3909497e-02
1.1476293e-02
-7.0345829e-02
-1.4885740e-01
-2.2219433e-01
-2.8903423e-01
-3.4790229e-01
-3.9648742e-01
-4.3161062e-01
-4.5024946e-01
-4.5114007e-01
-4.3584528e-01
-4.0855379e-01
-3.7470205e-01
-3.3901644e-01
-3.0382739e-01
-2.6855464e-01
-2.3070231e-01
-1.8770134e-01
-1.3845788e-01
-8.3926861e-02
-2.6709978e-02
3.0031153e-02
8.3913997e-02
1.3424611e-01
1.8186348e-01
2.2796626e-01
2.7283013e-01
3.1523927e-01
3.5282265e-01
3.8301874e-01
4.0419476e-01
4.1624905e-01
4.2019464e-01
4.1697757e-01
4.0642030e-01
3.8703727e-01
3.5687041e-01
3.1497626e-01
2.6278938e-01
2.0440542e-01
1.4534743e-01
9.0487504e-02
4.2437128e-02
1.2831280e-03
-3.4354544e-02
-6.5633891e-02
-9.2147442e-02
-1.1171946e-01
-1.2148758e-01
-1.1965189e-01
-1.0695353e-01
-8.7186093e-02
-6.6397600e-02
-5.0847147e-02
-4.4539131e-02
-4.7737609e-02
-5.7413217e-02
-6.9282506e-02
-8.0059080e-02
-8.8616796e-02
-9.5675739e-02
-1.0243168e-01
-1.0898559e-01
-1.1355690e-01
-1.1299222e-01
-1.0418188e-01
-8.5530074e-02
-5.7835653e-02
-2.4212197e-02
1.1089804e-02
4.4452906e-02
7.4135044e-02
1.0019256e-01
1.2336635e-01
1.4392339e-01
1.6119927e-01
1.7388913e-01
1.8073776e-01
1.8122722e-01
1.7583464e-01
1.6557928e-01
1.5111604e-01
1.3207217e-01
1.0712527e-01
7.4816906e-02
3.4774860e-02
-1.1241554e-02
-5.9265128e-02
-1.0439771e-01
-1.4275851e-01
-1.7278252e-01
-1.9510372e-01
-2.1128495e-01
-2.2214966e-01
-2.2648358e-01
-2.2083150e-01
-2.0076828e-01
-1.6310922e-01
-1.0784062e-01
-3.8869433e-02
3.6620941e-02
1.1008187e-01
1.7419686e-01
2.2485926e-01
2.6131792e-01
2.8466802e-01
2.9609717e-01
2.9605565e-01
2.8457296e-01
2.6238244e-01
2.3214175e-01
1.9873069e-01
1.6801648e-01
1.4457848e-01
1.2965480e-01
1.2044707e-01
1.1127535e-01
9.6196832e-02
7.1764086e-02
3.8348507e-02
-6.3301851e-04
-4.0845778e-02
-7.9023729e-02
-1.1371641e-01
-1.4468692e-01
-1.7162621e-01
-1.9316624e-01
-2.0697145e-01
-2.1096395e-01
-2.0493174e-01
-1.9146418e-01
-1.7558998e-01
-1.6324473e-01
-1.5913169e-01
-1.6476180e-01
-1.7770661e-01
-1.9273977e-01
-2.0436014e-01
-2.0928696e-01
-2.0767101e-01
-2.0251585e-01
-1.9766761e-01
-1.9552839e-01
-1.9583210e-01
-1.9605684e-01
-1.9293515e-01
-1.8403767e-01
-1.6873651e-01
-1.4824682e-01
-1.2468404e-01
-9.9660901e-02
-7.3467537e-02
-4.5482430e-02
-1.5466320e-02
1.5246178e-02
4.3479727e-02
6.5057011e-02
7.6415713e-02
7.6357134e-02
6.6924514e-02
5.2591599e-02
3.8123607e-02
2.6476231e-02
1.7763650e-02
9.4841867e-03
-2.1418274e-03
-2.0170742e-02
-4.5311973e-02
-7.5714945e-02
-1.0815941e-01
-1.3960470e-01
-1.6797193e-01
-1.9168825e-01
-2.0842807e-01
-2.1417791e-01
-2.0358747e-01
-1.7163299e-01
-1.1576338e-01
-3.7491627e-02
5.7201748e-02
1.5877189e-01
2.5616056e-01
3.3948446e-01
4.0229219e-01
4.4227404e-01
4.6032421e-01
4.5904604e-01
4.4176965e-01
4.1222867e-01
3.7458729e-01
3.3355516e-01
2.9414219e-01
2.6061124e-01
2.3497628e-01
2.1605982e-01
1.9968849e-01
1.7981669e-01
1.5022019e-01
1.0641102e-01
4.7018876e-02
-2.6210428e-02
-1.0981534e-01
-2.0043948e-01
-2.9593148e-01
-3.9521895e-01
-4.9723038e-01
-5.9959850e-01
-6.9797743e-01
-7.8651627e-01
-8.5929044e-01
-9.1188140e-01
-9.4243801e-01
-9.5193048e-01
-9.4338701e-01
-9.2023778e-01
-8.8468613e-01
-8.3725309e-01
-7.7769114e-01
-7.0636072e-01
-6.2504945e-01
-5.3681543e-01
-4.4500094e-01
-3.5196874e-01
-2.5835633e-01
-1.6341145e-01
-6.6162270e-02
3.3549805e-02
1.3495274e-01
2.3708675e-01
3.3980330e-01
4.4424885e-01
5.5215368e-01
6.6401105e-01
7.7732141e-01
8.8619491e-01
9.8254692e-01
1.0582056e+00
1.1072234e+00
1.1277889e+00
1.1228815e+00
1.0990476e+00
1.0638240e+00
1.0232321e+00
9.8044521e-01
9.3584363e-01
8.8815191e-01
8.3606668e-01
7.7945940e-01
7.1937704e-01
6.5697774e-01
5.9241500e-01
5.2458683e-01
4.5186747e-01
3.7336396e-01
2.9007258e-01
2.0527046e-01
1.2377392e-01
5.0380154e-02
-1.1750091e-02
-6.2070971e-02
-1.0249648e-01
-1.3603612e-01
-1.6494619e-01
-1.8961808e-01
-2.0893452e-01
-2.2171047e-01
-2.2807191e-01
-2.2982215e-01
-2.2961569e-01
-2.2935783e-01
-2.2864575e-01
-2.2431878e-01
-2.1167705e-01
-1.8671703e-01
-1.4808564e-01
-9.7842313e-02
-4.0702025e-02
1.8028600e-02
7.4791049e-02
1.2892745e-01
1.8195402e-01
2.3560241e-01
2.8991654e-01
3.4241583e-01
3.8875061e-01
4.2458162e-01
4.4764307e-01
4.5869547e-01
4.6078531e-01
4.5734907e-01
4.5028812e-01
4.3893291e-01
4.2030498e-01
3.9058851e-01
3.4707326e-01
2.8932925e-01
2.1878919e-01
1.3713601e-01
4.4748837e-02
-5.9796535e-02
-1.7902704e-01
-3.1514945e-01
-4.6864509e-01
-6.3760299e-01
-8.1806475e-01
-1.0049553e+00
-1.1928951e+00
-1.3765217e+00
-1.5502849e+00
-1.7078440e+00
-1.8415643e+00
-1.9428891e+00
-2.0039474e+00
-2.0198101e+00
-1.9901405e+00
-1.9192597e+00
-1.8145582e+00
-1.6839831e+00
-1.5337209e+00
-1.3671468e+00
-1.1854964e+00
-9.8973228e-01
-7.8243040e-01
-5.6872451e-01
-3.5597937e-01
-1.5228810e-01
3.5637042e-02
2.0406067e-01
3.5236624e-01
4.8183298e-01
5.9403576e-01
6.8989852e-01
7.6980661e-01
8.3447329e-01
8.8582059e-01
9.2709400e-01
9.6194063e-01
9.9304055e-01
1.0212166e+00
1.0454190e+00
1.0634382e+00
1.0731189e+00
1.0736780e+00
1.0663721e+00
1.0538974e+00
1.0387653e+00
1.0217009e+00
1.0010886e+00
9.7379562e-01
9.3692823e-01
8.8954280e-01
8.3325171e-01
7.7131721e-01
7.0692486e-01
6.4189625e-01
5.7664752e-01
5.1129092e-01
4.4709293e-01
3.8726000e-01
3.3630371e-01
2.9808360e-01
2.7364453e-01
2.6022522e-01
2.5193505e-01
2.4155605e-01
2.2260373e-01
1.9089287e-01
1.4506591e-01
8.6002376e-02
1.5673457e-02
-6.3704818e-02
-1.4975860e-01
-2.3944331e-01
-3.2841875e-01
-4.1083701e-01
-4.7993295e-01
-5.2950870e-01
-5.5589274e-01
-5.5945838e-01
-5.4485329e-01
-5.1975709e-01
-4.9270283e-01
-4.7085470e-01
-4.5850895e-01
-4.5664894e-01
-4.6345077e-01
-4.7536590e-01
-4.8831236e-01
-4.9848633e-01
-5.0247567e-01
-4.9692925e-01
-4.7856923e-01
-4.4511779e-01
-3.9681817e-01
-3.3750369e-01
-2.7431649e-01
-2.1599506e-01
-1.7038214e-01
-1.4211929e-01
-1.3146593e-01
-1.3474095e-01
-1.4610368e-01
-1.5978347e-01
-1.7177952e-01
-1.8036210e-01
-1.8528877e-01
-1.8638656e-01
-1.8257497e-01
-1.7206518e-01
-1.5355037e-01
-1.2743614e-01
-9.6171121e-02
-6.3418669e-02
-3.2517375e-02
-5.0483705e-03
1.9659527e-02
4.3765564e-02
6.9428406e-02
9.7480055e-02
1.2678862e-01
1.5452255e-01
1.7734316e-01
1.9298507e-01
2.0115747e-01
2.0308166e-01
2.0013488e-01
1.9278781e-01
1.8053365e-01
1.6258979e-01
1.3882106e-01
1.1042805e-01
7.9963812e-02
5.0410945e-02
2.3700027e-02
-3.9952824e-04
-2.4322744e-02
-5.1609705e-02
-8.5017932e-02
-1.2462391e-01
-1.6704097e-01
-2.0648394e-01
-2.3718133e-01
-2.5562611e-01
-2.6135708e-01
-2.5604512e-01
-2.4161332e-01
-2.1853917e-01
-1.8537351e-01
-1.3975890e-01
-8.0208139e-02
-7.5350570e-03
7.4707088e-02
1.6093797e-01
2.4524795e-01
3.2331227e-01
3.9335693e-01
4.5560086e-01
5.1071567e-01
5.5842198e-01
5.9705385e-01
6.2425184e-01
6.3837747e-01
6.3985280e-01
6.3149533e-01
6.1742088e-01
6.0110563e-01
5.8373223e-01
5.6359974e-01
5.3687466e-01
4.9954409e-01
4.4976042e-01
3.8923613e-01
3.2275759e-01
2.5615682e-01
1.9411074e-01
1.3900597e-01
9.1164612e-02
4.9949776e-02
1.4958581e-02
-1.3494151e-02
-3.4958436e-02
-5.0041536e-02
-6.1304348e-02
-7.3215324e-02
-9.0991809e-02
-1.1863305e-01
-1.5703717e-01
-2.0335163e-01
-2.5209253e-01
-2.9740923e-01
-3.3515543e-01
-3.6373835e-01
-3.8359577e-01
-3.9581799e-01
-4.0073373e-01
-3.9730860e-01
-3.8373568e-01
-3.5876205e-01
-3.2291471e-01
-2.7907374e-01
-2.3209265e-01
-1.8734800e-01
-1.4876721e-01
-1.1756955e-01
-9.2621347e-02
-7.2095672e-02
-5.5226096e-02
-4.3066477e-02
-3.7933459e-02
-4.1909877e-02
-5.5247476e-02
-7.5669187e-02
-9.9065694e-02
-1.2112161e-01
-1.3892473e-01
-1.5184788e-01
-1.6137723e-01
-1.6995602e-01
-1.7948794e-01
-1.9049792e-01
-2.0251539e-01
-2.1522914e-01
-2.2933594e-01
-2.4635394e-01
-2.6743814e-01
-2.9176834e-01
-3.1544276e-01
-3.3183393e-01
-3.3360387e-01
-3.1547817e-01
-2.7640826e-01
-2.2011138e-01
-1.5369769e-01
-8.4921812e-02
-1.9399801e-02
4.0661251e-02
9.5595338e-02
1.4616506e-01
1.9183381e-01
2.3040804e-01
2.5896662e-01
2.7544822e-01
2.8008607e-01
2.7588925e-01
2.6788764e-01
2.6164925e-01
2.6182081e-01
2.7112349e-01
2.9009930e-01
3.1784254e-01
3.5329445e-01
3.9594849e-01
4.4520156e-01
4.9890230e-01
5.5238977e-01
5.9886636e-01
6.3112768e-01
6.4402224e-01
6.3648820e-01
6.1202058e-01
5.7727296e-01
5.3956926e-01
5.0450558e-01
4.7444188e-01
4.4820805e-01
4.2211667e-01
3.9190732e-01
3.5454605e-01
3.0880911e-01
2.5458237e-01
1.9174973e-01
1.1957451e-01
3.6955884e-02
-5.6589747e-02
-1.5982360e-01
-2.6934789e-01
-3.8027492e-01
-4.8772268e-01
-5.8834246e-01
-6.8105540e-01
-7.6653990e-01
-8.4565133e-01
-9.1766225e-01
-9.7951463e-01
-1.0267121e+00
-1.0552793e+00
-1.0634704e+00
-1.0522899e+00
-1.0247590e+00
-9.8447137e-01
-9.3429306e-01
-8.7597564e-01
-8.1079846e-01
-7.4062402e-01
-6.6853483e-01
-5.9858503e-01
-5.3474530e-01
-4.7942597e-01
-4.3211726e-01
-3.8890859e-01
-3.4349754e-01
-2.8940434e-01
-2.2226157e-01
-1.4113942e-01
-4.8516264e-02
5.0969331e-02
1.5236173e-01
2.5181599e-01
3.4692869e-01
4.3620551e-01
5.1837706e-01
5.9203060e-01
6.5574285e-01
7.0875884e-01
7.5185440e-01
7.8755660e-01
8.1919441e-01
8.4930412e-01
8.7846636e-01
9.0512186e-01
9.2626196e-01
9.3866406e-01
9.4007954e-01
9.2960617e-01
9.0699068e-01
8.7152060e-01
8.2146756e-01
7.5449752e-01
6.6886642e-01
5.6493654e-01
4.4622580e-01
3.1915353e-01
1.9143191e-01
7.0008805e-02
-4.0428451e-02
-1.3797995e-01
-2.2315732e-01
-2.9783443e-01
-3.6401813e-01
-4.2316629e-01
-4.7636432e-01
-5.2483600e-01
-5.7003074e-01
-6.1307982e-01
-6.5388214e-01
-6.9019565e-01
-7.1738288e-01
-7.2954472e-01
-7.2190542e-01
-6.9315686e-01
-6.4637402e-01
-5.8808004e-01
-5.2601970e-01
-4.6663871e-01
-4.1329445e-01
-3.6589720e-01
-3.2196853e-01
-2.7835872e-01
-2.3267611e-01
-1.8392912e-01
-1.3233904e-01
-7.8512063e-02
-2.2575167e-02
3.5849598e-02
9.6642026e-02
1.5805199e-01
2.1647102e-01
2.6727257e-01
3.0620959e-01
3.3088858e-01
3.4191895e-01
3.4309881e-01
3.4018309e-01
3.3874992e-01
3.4237856e-01
3.5200159e-01
3.6654895e-01
3.8442887e-01
4.0486233e-01
4.2799718e-01
4.5365524e-01
4.7982035e-01
5.0218259e-01
5.1509628e-01
5.1337985e-01
4.9411854e-01
4.5766503e-01
4.0729757e-01
3.4771357e-01
2.8325193e-01
2.1673693e-01
1.4928641e-01
8.1055879e-02
1.2650659e-02
-5.3620408e-02
-1.1375162e-01
-1.6356345e-01
-2.0072514e-01
-2.2594918e-01
-2.4275756e-01
-2.5600547e-01
-2.6981502e-01
-2.8587139e-01
-3.0291288e-01
-3.1755351e-01
-3.2583364e-01
-3.2469105e-01
-3.1280557e-01
-2.9052580e-01
-2.5893367e-01
-2.1877267e-01
-1.7025226e-01
-1.1399296e-01
-5.2293922e-02
1.0360818e-02
6.8007804e-02
1.1483478e-01
1.4704052e-01
1.6408878e-01
1.6873862e-01
1.6584289e-01
1.6055456e-01
1.5679557e-01
1.5655358e-01
1.6019573e-01
1.6764609e-01
1.7970382e-01
1.9838017e-01
2.2571303e-01
2.6180321e-01
3.0345404e-01
3.4421685e-01
3.7577033e-01
3.9011705e-01
3.8178958e-01
3.4909057e-01
2.9383533e-01
2.1997676e-01
1.3200282e-01
3.3813953e-02
-7.1546580e-02
-1.8128625e-01
-2.9200186e-01
-3.9960251e-01
-5.0038423e-01
-5.9236003e-01
-6.7564849e-01
-7.5165543e-01
-8.2161729e-01
-8.8520914e-01
-9.3988015e-01
-9.8140767e-01
-1.0055170e+00
-1.0096861e+00
-9.9419911e-01
-9.6208622e-01
-9.1806490e-01
-8.6682030e-01
-8.1132521e-01
-7.5213392e-01
-6.8802652e-01
-6.1740235e-01
-5.3949794e-01
-4.5494722e-01
-3.6562359e-01
-2.7388776e-01
-1.8166114e-01
-8.9999939e-02
4.4737626e-04
8.8480570e-02
1.7170728e-01
2.4667195e-01
3.0964852e-01
3.5789490e-01
3.9102092e-01
4.1163259e-01
4.2451849e-01
4.3468181e-01
4.4539122e-01
4.5731839e-01
4.6912728e-01
4.7910755e-01
4.8680642e-01
4.9356273e-01
5.0167348e-01
5.1293168e-01
5.2753712e-01
5.4389299e-01
5.5928357e-01
5.7119403e-01
5.7873303e-01
5.8329607e-01
5.8789282e-01
5.9546388e-01
6.0715388e-01
6.2140514e-01
6.3429038e-01
6.4101848e-01
6.3789144e-01
6.2352010e-01
5.9860445e-01
5.6477628e-01
5.2354672e-01
4.7593350e-01
4.2282976e-01
3.6594844e-01
3.0868870e-01
2.5587048e-01
2.1199282e-01
1.7906257e-01
1.5546537e-01
1.3646924e-01
1.1596327e-01
8.8583376e-02
5.1246951e-02
3.3788002e-03
-5.4102807e-02
-1.2021652e-01
-1.9489220e-01
-2.7907366e-01
-3.7387613e-01
-4.7902575e-01
-5.9141067e-01
-7.0491821e-01
-8.1195019e-01
-9.0561530e-01
-9.8119076e-01
-1.0362932e+00
-1.0700180e+00
-1.0816105e+00
-1.0694836e+00
-1.0313772e+00
-9.6569665e-01
-8.7313613e-01
-7.5756827e-01
-6.2581028e-01
-4.8635134e-01
-3.4731200e-01
-2.1440767e-01
-9.0126486e-02
2.5302598e-02
1.3194630e-01
2.2865836e-01
3.1289682e-01
3.8178405e-01
4.3374011e-01
4.6979674e-01
4.9385430e-01
5.1170371e-01
5.2922510e-01
5.5047469e-01
5.7645044e-01
6.0521581e-01
6.3347340e-01
6.5867197e-01
6.8019570e-01
6.9885647e-01
7.1523845e-01
7.2817494e-01
7.3426753e-01
7.2861265e-01
7.0647235e-01
6.6519346e-01
6.0521561e-01
5.2949294e-01
4.4197699e-01
3.4634076e-01
2.4547929e-01
1.4173909e-01
3.7691650e-02
-6.3076476e-02
-1.5605036e-01
-2.3708704e-01
-3.0400856e-01
-3.5719802e-01
-3.9891758e-01
-4.3201860e-01
-4.5870372e-01
-4.7970022e-01
-4.9418350e-01
-5.0063802e-01
-4.9821891e-01
-4.8775736e-01
-4.7188085e-01
-4.5417135e-01
-4.3751243e-01
-4.2226860e-01
-4.0542818e-01
-3.8139588e-01
-3.4398687e-01
-2.8860722e-01
-2.1393183e-01
-1.2277415e-01
-2.1878254e-02
