# Supplementary material for: Characterization of the disruption of neural control strategies for dynamic fingertip forces from attractor reconstruction
Source: PLoS One. 2017 Feb 13;12(2):e0172025. doi: 10.1371/journal.pone.0172025 (PMC5305200; doi:10.1371/journal.pone.0172025)
Supplement: S2 File — Zip file containing the code to reproduce the results of our study. (ZIP) [file pone.0172025.s002.zip › PLOS_One_Code/tis_YO/y3_2.dat]

3.3193758e-01
4.0777649e-01
4.8816590e-01
5.7516285e-01
6.6762291e-01
7.6020087e-01
8.4405299e-01
9.0930012e-01
9.4831208e-01
9.5878456e-01
9.4518007e-01
9.1710830e-01
8.8500982e-01
8.5572508e-01
8.3047277e-01
8.0565098e-01
7.7538812e-01
7.3469572e-01
6.8190135e-01
6.1878453e-01
5.4820944e-01
4.7128840e-01
3.8636574e-01
2.9026376e-01
1.8078219e-01
5.9202781e-02
-6.8603838e-02
-1.9372432e-01
-3.0796781e-01
-4.0739446e-01
-4.9336078e-01
-5.7084131e-01
-6.4513723e-01
-7.1836671e-01
-7.8745184e-01
-8.4516803e-01
-8.8390863e-01
-8.9957959e-01
-8.9322018e-01
-8.6997534e-01
-8.3633820e-01
-7.9693094e-01
-7.5257120e-01
-7.0112639e-01
-6.4065380e-01
-5.7236145e-01
-5.0131588e-01
-4.3475922e-01
-3.7911978e-01
-3.3700381e-01
-3.0563514e-01
-2.7804848e-01
-2.4672462e-01
-2.0731048e-01
-1.6010963e-01
-1.0902722e-01
-5.9035014e-02
-1.3317107e-02
2.8566490e-02
7.0129081e-02
1.1515544e-01
1.6477952e-01
2.1654168e-01
2.6570059e-01
3.0779386e-01
3.4123757e-01
3.6858743e-01
3.9529125e-01
4.2637067e-01
4.6328209e-01
5.0302846e-01
5.3976203e-01
5.6773269e-01
5.8415373e-01
5.9055703e-01
5.9156605e-01
5.9160529e-01
5.9184759e-01
5.8943538e-01
5.7908401e-01
5.5589239e-01
5.1807467e-01
4.6832695e-01
4.1277711e-01
3.5793753e-01
3.0778194e-01
2.6283823e-01
2.2146153e-01
1.8230975e-01
1.4674691e-01
1.1968317e-01
1.0779678e-01
1.1586841e-01
1.4366081e-01
1.8536662e-01
2.3166584e-01
2.7314590e-01
3.0377018e-01
3.2299764e-01
3.3516411e-01
3.4621415e-01
3.5994579e-01
3.7608123e-01
3.9079568e-01
3.9901506e-01
3.9733439e-01
3.8598066e-01
3.6836986e-01
3.4844938e-01
3.2787186e-01
3.0496402e-01
2.7585077e-01
2.3693378e-01
1.8756670e-01
1.3145246e-01
7.5470240e-02
2.6308341e-02
-1.2797173e-02
-4.3115989e-02
-6.9075805e-02
-9.5582016e-02
-1.2529168e-01
-1.5728277e-01
-1.8821439e-01
-2.1538018e-01
-2.3935025e-01
-2.6429069e-01
-2.9596987e-01
-3.3867234e-01
-3.9240648e-01
-4.5187041e-01
-5.0821543e-01
-5.5292367e-01
-5.8139553e-01
-5.9412279e-01
-5.9521005e-01
-5.8940913e-01
-5.7912113e-01
-5.6291219e-01
-5.3671427e-01
-4.9709160e-01
-4.4417714e-01
-3.8235553e-01
-3.1869081e-01
-2.6014030e-01
-2.1065073e-01
-1.6954818e-01
-1.3256037e-01
-9.4996630e-02
-5.4690793e-02
-1.2847656e-02
2.7104275e-02
6.1660906e-02
8.9433830e-02
1.1217100e-01
1.3350696e-01
1.5595266e-01
1.7838951e-01
1.9591622e-01
2.0193066e-01
1.9121085e-01
1.6272403e-01
1.2074820e-01
7.3141663e-02
2.7426542e-02
-1.2681409e-02
-4.8133108e-02
-8.2832744e-02
-1.2060758e-01
-1.6215411e-01
-2.0351654e-01
-2.3753796e-01
-2.5782326e-01
-2.6249594e-01
-2.5524519e-01
-2.4347650e-01
-2.3496263e-01
-2.3451759e-01
-2.4220444e-01
-2.5430096e-01
-2.6657809e-01
-2.7751569e-01
-2.8925155e-01
-3.0605783e-01
-3.3154190e-01
-3.6593370e-01
-4.0491998e-01
-4.4123390e-01
-4.6842594e-01
-4.8425733e-01
-4.9147205e-01
-4.9583971e-01
-5.0282883e-01
-5.1445311e-01
-5.2783549e-01
-5.3668502e-01
-5.3509039e-01
-5.2102407e-01
-4.9722881e-01
-4.6933712e-01
-4.4261415e-01
-4.1888702e-01
-3.9513744e-01
-3.6493124e-01
-3.2223237e-01
-2.6505071e-01
-1.9641331e-01
-1.2240995e-01
-4.8867461e-02
2.1568655e-02
9.0439243e-02
1.6167604e-01
2.3786260e-01
3.1715995e-01
3.9306667e-01
4.5693987e-01
5.0167100e-01
5.2487839e-01
5.3022277e-01
5.2581504e-01
5.2021982e-01
5.1849905e-01
5.2075403e-01
5.2358782e-01
5.2318181e-01
5.1838822e-01
5.1236263e-01
5.1153968e-01
5.2222344e-01
5.4699263e-01
5.8322877e-01
6.2435753e-01
6.6294804e-01
6.9421643e-01
7.1801270e-01
7.3775281e-01
7.5687413e-01
7.7544715e-01
7.8925146e-01
7.9161165e-01
7.7677075e-01
7.4315665e-01
6.9486467e-01
6.4012376e-01
5.8728506e-01
5.4094299e-01
5.0068953e-01
4.6283968e-01
4.2376403e-01
3.8306825e-01
3.4487755e-01
3.1608653e-01
3.0231213e-01
3.0413923e-01
3.1601988e-01
3.2827848e-01
3.3110503e-01
3.1876162e-01
2.9189489e-01
2.5635774e-01
2.1909940e-01
1.8390860e-01
1.4963598e-01
1.1144713e-01
6.4038556e-02
5.2039166e-03
-6.2152515e-02
-1.3107753e-01
-1.9427525e-01
-2.4793408e-01
-2.9325958e-01
-3.3515209e-01
-3.7892937e-01
-4.2665842e-01
-4.7515945e-01
-5.1730839e-01
-5.4603309e-01
-5.5821258e-01
-5.5603488e-01
-5.4547714e-01
-5.3304422e-01
-5.2233942e-01
-5.1226354e-01
-4.9824210e-01
-4.7597243e-01
-4.4508002e-01
-4.1024564e-01
-3.7941540e-01
-3.6024632e-01
-3.5648761e-01
-3.6624001e-01
-3.8340033e-01
-4.0154036e-01
-4.1757119e-01
-4.3288154e-01
-4.5162991e-01
-4.7737653e-01
-5.0977827e-01
-5.4321355e-01
-5.6853782e-01
-5.7724710e-01
-5.6549330e-01
-5.3558502e-01
-4.9450872e-01
-4.5053591e-01
-4.0944364e-01
-3.7212808e-01
-3.3517770e-01
-2.9420667e-01
-2.4757200e-01
-1.9800654e-01
-1.5151598e-01
-1.1436084e-01
-8.9551514e-02
-7.4824730e-02
-6.3780958e-02
-4.9696394e-02
-2.9304523e-02
-4.1544560e-03
2.0753998e-02
3.9979747e-02
5.0940690e-02
5.5843014e-02
6.0637517e-02
7.1234284e-02
8.9584159e-02
1.1225347e-01
1.3198770e-01
1.4114038e-01
1.3542738e-01
1.1617255e-01
8.9432527e-02
6.2336340e-02
3.9230298e-02
2.0104102e-02
1.7548748e-03
-1.9326925e-02
-4.3810212e-02
-6.7847747e-02
-8.4282069e-02
-8.6330571e-02
-7.1285538e-02
-4.1831982e-02
-4.5896718e-03
3.3017826e-02
6.6215280e-02
9.5075062e-02
1.2391186e-01
1.5794117e-01
1.9940480e-01
2.4557136e-01
2.8949037e-01
3.2303097e-01
3.4090147e-01
3.4348928e-01
3.3647768e-01
3.2735230e-01
3.2133152e-01
3.1932728e-01
3.1864836e-01
3.1557342e-01
3.0841555e-01
2.9942895e-01
2.9400299e-01
2.9727983e-01
3.1061904e-01
3.3040946e-01
3.4965897e-01
3.6121668e-01
3.6119284e-01
3.5096797e-01
3.3628595e-01
3.2364929e-01
3.1650243e-01
3.1368301e-01
3.1057167e-01
3.0192098e-01
2.8504487e-01
2.6173841e-01
2.3739134e-01
2.1751826e-01
2.0415735e-01
1.9459284e-01
1.8280179e-01
1.6255737e-01
1.3087986e-01
9.0177963e-02
4.7425573e-02
1.0540358e-02
-1.5619339e-02
-3.1207867e-02
-4.0665716e-02
-5.0027527e-02
-6.3465434e-02
-8.0811379e-02
-9.7839407e-02
-1.0930454e-01
-1.1238999e-01
-1.0809133e-01
-1.0005759e-01
-9.2005393e-02
-8.5124434e-02
-7.6919655e-02
-6.2670855e-02
-3.8991128e-02
-6.9330012e-03
2.7612208e-02
5.6209833e-02
7.1371700e-02
6.9738380e-02
5.3621415e-02
2.9814417e-02
6.0291773e-03
-1.2823158e-02
-2.6311808e-02
-3.7677197e-02
-5.1330917e-02
-6.9800317e-02
-9.1699792e-02
-1.1233652e-01
-1.2688580e-01
-1.3387245e-01
-1.3653435e-01
-1.4144971e-01
-1.5536644e-01
-1.8174777e-01
-2.1881254e-01
-2.6045818e-01
-2.9967680e-01
-3.3215350e-01
-3.5778988e-01
-3.7967745e-01
-4.0146619e-01
-4.2448017e-01
-4.4617192e-01
-4.6122555e-01
-4.6482731e-01
-4.5576052e-01
-4.3731928e-01
-4.1585770e-01
-3.9792919e-01
-3.8721369e-01
-3.8270431e-01
-3.7947576e-01
-3.7178479e-01
-3.5640475e-01
-3.3410439e-01
-3.0877146e-01
-2.8496529e-01
-2.6513579e-01
-2.4803380e-01
-2.2964632e-01
-2.0633110e-01
-1.7783791e-01
-1.4805689e-01
-1.2328610e-01
-1.0915236e-01
-1.0758917e-01
-1.1542343e-01
-1.2576519e-01
-1.3168796e-01
-1.2982436e-01
-1.2160739e-01
-1.1174232e-01
-1.0503359e-01
-1.0315967e-01
-1.0306573e-01
-9.8182000e-02
-8.1936479e-02
-5.1164296e-02
-7.2779799e-03
4.4945006e-02
9.9886933e-02
1.5385345e-01
2.0677866e-01
2.6149575e-01
3.2076260e-01
3.8428164e-01
4.4783640e-01
5.0473592e-01
5.4854220e-01
5.7596084e-01
5.8848079e-01
5.9132950e-01
5.9003117e-01
5.8702054e-01
5.8060977e-01
5.6650159e-01
5.4060021e-01
5.0173834e-01
4.5294373e-01
4.0008950e-01
3.4842295e-01
2.9954173e-01
2.5112687e-01
1.9933405e-01
1.4210178e-01
8.1694176e-02
2.5216990e-02
-1.7634489e-02
-3.8821767e-02
-3.5722287e-02
-1.2137148e-02
2.3685045e-02
6.2682364e-02
9.8690735e-02
1.3062164e-01
1.6172316e-01
1.9620883e-01
2.3567121e-01
2.7769984e-01
3.1710087e-01
3.4861699e-01
3.6979589e-01
3.8249696e-01
3.9174085e-01
4.0233834e-01
4.1567172e-01
4.2875030e-01
4.3573073e-01
4.3081409e-01
4.1126312e-01
3.7911461e-01
3.4021177e-01
3.0079597e-01
2.6407790e-01
2.2912577e-01
1.9226511e-01
1.4977734e-01
1.0059631e-01
4.7628765e-02
-3.4409959e-03
-4.7392510e-02
-8.2503522e-02
-1.1136240e-01
-1.3924704e-01
-1.7111099e-01
-2.0857454e-01
-2.4855447e-01
-2.8476724e-01
-3.1147937e-01
-3.2691477e-01
-3.3402381e-01
-3.3853967e-01
-3.4579727e-01
-3.5785742e-01
-3.7232253e-01
-3.8386358e-01
-3.8781395e-01
-3.8337600e-01
-3.7438240e-01
-3.6755275e-01
-3.6936891e-01
-3.8282293e-01
-4.0556612e-01
-4.3092940e-01
-4.5158213e-01
-4.6341182e-01
-4.6714635e-01
-4.6720290e-01
-4.6885897e-01
-4.7520702e-01
-4.8539113e-01
-4.9541337e-01
-5.0132544e-01
-5.0259067e-01
-5.0315655e-01
-5.0961390e-01
-5.2761462e-01
-5.5830915e-01
-5.9661919e-01
-6.3275385e-01
-6.5659435e-01
-6.6233311e-01
-6.5056556e-01
-6.2701064e-01
-5.9891968e-01
-5.7103461e-01
-5.4321240e-01
-5.1125777e-01
-4.7045031e-01
-4.1913697e-01
-3.5993736e-01
-2.9821551e-01
-2.3909139e-01
-1.8455331e-01
-1.3213420e-01
-7.6252765e-02
-1.1815947e-02
6.2213616e-02
1.4166845e-01
2.1898900e-01
2.8682757e-01
3.4165252e-01
3.8547830e-01
4.2444660e-01
4.6490283e-01
5.0957012e-01
5.5625149e-01
5.9947032e-01
6.3374839e-01
6.5679297e-01
6.7099152e-01
6.8204539e-01
6.9521617e-01
7.1174316e-01
7.2794509e-01
7.3727182e-01
7.3381613e-01
7.1561392e-01
6.8621527e-01
6.5328418e-01
6.2457526e-01
6.0376194e-01
5.8872084e-01
5.7292270e-01
5.4883504e-01
5.1167034e-01
4.6170618e-01
4.0376349e-01
3.4405547e-01
2.8663488e-01
2.3180794e-01
1.7710528e-01
1.1988884e-01
6.0236046e-02
2.5249826e-03
-4.5702713e-02
-7.7432097e-02
-9.0044421e-02
-8.6705300e-02
-7.4599369e-02
-6.1268914e-02
-5.0907079e-02
-4.2442644e-02
-3.0701425e-02
-1.0113970e-02
2.1479078e-02
6.1260149e-02
1.0265032e-01
1.3837212e-01
1.6384610e-01
1.7914687e-01
1.8807188e-01
1.9464807e-01
1.9955897e-01
1.9904335e-01
1.8673265e-01
1.5706707e-01
1.0856167e-01
4.5381685e-02
-2.3958791e-02
-9.0452288e-02
-1.4862343e-01
-1.9820604e-01
-2.4287483e-01
-2.8708112e-01
-3.3260658e-01
-3.7663861e-01
-4.1274996e-01
-4.3447239e-01
-4.3917756e-01
-4.2974738e-01
-4.1323976e-01
-3.9752345e-01
-3.8750751e-01
-3.8279556e-01
-3.7840667e-01
-3.6847071e-01
-3.5038927e-01
-3.2662745e-01
-3.0334861e-01
-2.8706814e-01
-2.8113965e-01
-2.8389262e-01
-2.8969714e-01
-2.9248502e-01
-2.8937104e-01
-2.8205642e-01
-2.7549274e-01
-2.7484894e-01
-2.8230227e-01
-2.9523047e-01
-3.0711934e-01
-3.1101301e-01
-3.0326784e-01
-2.8512414e-01
-2.6147516e-01
-2.3786832e-01
-2.1719376e-01
-1.9767020e-01
-1.7359723e-01
-1.3877292e-01
-9.0340370e-02
-3.0565574e-02
3.4232345e-02
9.6750143e-02
1.5223785e-01
2.0071163e-01
2.4639736e-01
2.9458075e-01
3.4799849e-01
4.0510819e-01
4.6089660e-01
5.0938548e-01
5.4658106e-01
5.7236066e-01
5.8985780e-01
6.0252422e-01
6.1111260e-01
6.1278940e-01
6.0269738e-01
5.7686390e-01
5.3503915e-01
4.8195893e-01
4.2582684e-01
3.7443176e-01
3.3129553e-01
2.9432081e-01
2.5751705e-01
2.1460790e-01
1.6272770e-01
1.0439144e-01
4.6395246e-02
-3.9358635e-03
-4.2642804e-02
-7.0648269e-02
-9.2405441e-02
-1.1286684e-01
-1.3438262e-01
-1.5515911e-01
-1.7047220e-01
-1.7616012e-01
-1.7204610e-01
-1.6298945e-01
-1.5706477e-01
-1.6192764e-01
-1.8106439e-01
-2.1182185e-01
-2.4658230e-01
-2.7665983e-01
-2.9654824e-01
-3.0604175e-01
-3.0944607e-01
-3.1265735e-01
-3.1955410e-01
-3.2957708e-01
-3.3816690e-01
-3.3990429e-01
-3.3203504e-01
-3.1598833e-01
-2.9628236e-01
-2.7771981e-01
-2.6235758e-01
-2.4797015e-01
-2.2928741e-01
-2.0153688e-01
-1.6392979e-01
-1.2076859e-01
-7.9666435e-02
-4.7996185e-02
-2.9296694e-02
-2.1444303e-02
-1.7875071e-02
-1.1407760e-02
1.7632935e-03
2.0388087e-02
3.9414346e-02
5.3136573e-02
5.8594312e-02
5.7451508e-02
5.5080480e-02
5.7207578e-02
6.6332038e-02
8.0279345e-02
9.3543382e-02
1.0039732e-01
9.8161760e-02
8.8958619e-02
7.8680648e-02
7.3472939e-02
7.5970970e-02
8.3724235e-02
9.0495495e-02
8.9528294e-02
7.7278098e-02
5.5757362e-02
3.1826220e-02
1.3501752e-02
5.6379068e-03
7.7300788e-03
1.4880642e-02
2.1036976e-02
2.2667255e-02
2.0889123e-02
2.0671806e-02
2.7496364e-02
4.3792925e-02
6.7484012e-02
9.3172616e-02
1.1505576e-01
1.3015378e-01
1.4017056e-01
1.5057192e-01
1.6710534e-01
1.9201900e-01
2.2253306e-01
2.5229750e-01
2.7463926e-01
2.8586410e-01
2.8707538e-01
2.8332968e-01
2.8031185e-01
2.8066458e-01
2.8241798e-01
2.8024287e-01
2.6855879e-01
2.4493447e-01
2.1204831e-01
1.7677376e-01
1.4661086e-01
1.2575729e-01
1.1331764e-01
1.0436862e-01
9.2869862e-02
7.4868883e-02
5.0478985e-02
2.3377288e-02
-2.0926283e-03
-2.4202587e-02
-4.5185201e-02
-6.9939992e-02
-1.0298351e-01
-1.4518068e-01
-1.9206671e-01
-2.3521951e-01
-2.6631232e-01
-2.8128216e-01
-2.8199371e-01
-2.7482404e-01
-2.6731788e-01
-2.6452357e-01
-2.6669868e-01
-2.6979395e-01
-2.6855936e-01
-2.6010943e-01
-2.4562504e-01
-2.2957085e-01
-2.1720978e-01
-2.1160904e-01
-2.1164809e-01
-2.1251703e-01
-2.0873865e-01
-1.9767642e-01
-1.8113498e-01
-1.6432546e-01
-1.5305912e-01
-1.5052716e-01
-1.5531327e-01
-1.6221635e-01
-1.6576747e-01
-1.6401631e-01
-1.5994945e-01
-1.5992729e-01
-1.7031876e-01
-1.9396829e-01
-2.2820960e-01
-2.6584843e-01
-2.9882173e-01
-3.2214026e-01
-3.3564761e-01
-3.4299125e-01
-3.4877540e-01
-3.5533261e-01
-3.6075162e-01
-3.5961440e-01
-3.4626211e-01
-3.1829652e-01
-2.7794852e-01
-2.3084719e-01
-1.8317861e-01
-1.3852988e-01
-9.5955604e-02
-5.0745410e-02
2.1997013e-03
6.4641585e-02
1.3344409e-01
2.0183272e-01
2.6248735e-01
3.1103461e-01
3.4824090e-01
3.7930851e-01
4.1038888e-01
4.4469192e-01
4.8078632e-01
5.1377099e-01
5.3831378e-01
5.5206531e-01
5.5770589e-01
5.6207682e-01
5.7260402e-01
5.9334061e-01
6.2305523e-01
6.5611252e-01
6.8542219e-01
7.0605390e-01
7.1764445e-01
7.2391811e-01
7.2945528e-01
7.3607173e-01
7.4131020e-01
7.3963815e-01
7.2535387e-01
6.9584617e-01
6.5366342e-01
6.0584656e-01
5.6048957e-01
5.2270022e-01
4.9247903e-01
4.6538505e-01
4.3533266e-01
3.9818516e-01
3.5430649e-01
3.0833956e-01
2.6617665e-01
2.3127900e-01
2.0284209e-01
1.7660868e-01
1.4747920e-01
1.1253862e-01
7.2954588e-02
3.3330962e-02
-1.4351654e-03
-2.9666524e-02
-5.4376025e-02
-8.2037533e-02
-1.1957608e-01
-1.7093715e-01
-2.3487180e-01
-3.0551367e-01
-3.7568105e-01
-4.4067709e-01
-5.0015657e-01
-5.5732012e-01
-6.1628416e-01
-6.7908248e-01
-7.4388528e-01
-8.0574629e-01
-8.5971930e-01
-9.0415105e-01
-9.4174577e-01
-9.7793127e-01
-1.0177377e+00
-1.0627182e+00
-1.1094186e+00
-1.1506252e+00
-1.1790690e+00
-1.1913189e+00
-1.1894932e+00
-1.1801529e+00
-1.1712201e+00
-1.1682775e+00
-1.1719500e+00
-1.1780087e+00
-1.1802788e+00
-1.1743110e+00
-1.1594571e+00
-1.1385659e+00
-1.1158402e+00
-1.0938043e+00
-1.0708897e+00
-1.0414602e+00
-9.9863098e-01
-9.3786348e-01
-8.5879338e-01
-7.6447731e-01
-6.5892967e-01
-5.4431144e-01
-4.1930295e-01
-2.8007273e-01
-1.2368647e-01
4.8343785e-02
2.2884562e-01
4.0670478e-01
5.7045643e-01
7.1218346e-01
8.2999447e-01
9.2759116e-01
1.0110418e+00
1.0849294e+00
1.1502114e+00
1.2045094e+00
1.2442411e+00
1.2675728e+00
1.2766556e+00
1.2773761e+00
1.2763262e+00
1.2771329e+00
1.2788307e+00
1.2771050e+00
1.2673915e+00
1.2482397e+00
1.2232550e+00
1.2001670e+00
1.1870629e+00
1.1880174e+00
1.2008423e+00
1.2179341e+00
1.2293549e+00
1.2266141e+00
1.2055209e+00
1.1666901e+00
1.1135333e+00
1.0493686e+00
9.7574979e-01
8.9280042e-01
8.0092752e-01
7.0276966e-01
6.0408238e-01
5.1246975e-01
4.3419574e-01
3.7103109e-01
3.1922142e-01
2.7106106e-01
2.1809610e-01
1.5454828e-01
7.9482033e-02
-3.4970179e-03
-8.8895214e-02
-1.7252421e-01
-2.5315012e-01
-3.3187658e-01
-4.1002149e-01
-4.8683912e-01
-5.5844748e-01
-6.1893226e-01
-6.6333390e-01
-6.9068204e-01
-7.0510170e-01
-7.1439518e-01
-7.2686091e-01
-7.4772414e-01
-7.7683964e-01
-8.0907482e-01
-8.3728110e-01
-8.5591914e-01
-8.6316574e-01
-8.6071079e-01
-8.5179771e-01
-8.3867687e-01
-8.2091612e-01
-7.9579021e-01
-7.6066111e-01
-7.1557729e-01
-6.6407998e-01
-6.1170147e-01
-5.6314463e-01
-5.1958483e-01
-4.7752260e-01
-4.3021499e-01
-3.7120959e-01
-2.9782572e-01
-2.1250380e-01
-1.2159760e-01
-3.2588099e-02
4.8913169e-02
1.2104189e-01
1.8541124e-01
2.4480754e-01
3.0043846e-01
3.5057785e-01
3.9127783e-01
4.1855580e-01
4.3091370e-01
4.3081829e-01
4.2390904e-01
4.1602602e-01
4.0998625e-01
4.0428627e-01
3.9433999e-01
3.7532811e-01
3.4520703e-01
3.0637410e-01
2.6480286e-01
2.2678254e-01
1.9522459e-01
1.6796302e-01
1.3894447e-01
1.0137531e-01
5.1208919e-02
-1.0681275e-02
-7.8990023e-02
-1.4697694e-01
-2.0987509e-01
-2.6648268e-01
-3.1841627e-01
-3.6792629e-01
-4.1551571e-01
-4.5865556e-01
-4.9262163e-01
-5.1317285e-01
-5.1928450e-01
-5.1410731e-01
-5.0368943e-01
-4.9429038e-01
-4.8956659e-01
-4.8897876e-01
-4.8858693e-01
-4.8408409e-01
-4.7399735e-01
-4.6077843e-01
-4.4930303e-01
-4.4388960e-01
-4.4534633e-01
-4.4958633e-01
-4.4903174e-01
-4.3642754e-01
-4.0865727e-01
-3.6811089e-01
-3.2116914e-01
-2.7499662e-01
-2.3416475e-01
-1.9868066e-01
-1.6475390e-01
-1.2806626e-01
-8.7257636e-02
-4.5183182e-02
-7.4105995e-03
2.0877713e-02
3.8001783e-02
4.7362989e-02
5.6266970e-02
7.2312168e-02
9.9628838e-02
1.3735421e-01
1.8083054e-01
2.2445575e-01
2.6486061e-01
3.0296286e-01
3.4340124e-01
3.9125161e-01
4.4817469e-01
5.1066709e-01
5.7133647e-01
6.2218256e-01
6.5814614e-01
6.7919830e-01
6.8965871e-01
6.9493294e-01
6.9788059e-01
6.9733728e-01
6.8941535e-01
6.7033992e-01
6.3924729e-01
5.9964777e-01
5.5844529e-01
5.2256293e-01
4.9519230e-01
4.7415129e-01
4.5318226e-01
4.2528065e-01
3.8648076e-01
3.3829133e-01
2.8713679e-01
2.4075202e-01
2.0385633e-01
1.7597503e-01
1.5236983e-01
1.2703367e-01
9.6080308e-02
5.9913967e-02
2.2904241e-02
-9.4379761e-03
-3.3950565e-02
-5.1576525e-02
-6.6427857e-02
-8.3042844e-02
-1.0344631e-01
-1.2558076e-01
-1.4430688e-01
-1.5477791e-01
-1.5600421e-01
-1.5206739e-01
-1.5033535e-01
-1.5797612e-01
-1.7851223e-01
-2.0995021e-01
-2.4568224e-01
-2.7798464e-01
-3.0202515e-01
-3.1787363e-01
-3.2946036e-01
-3.4125648e-01
-3.5454482e-01
-3.6536070e-01
-3.6550264e-01
-3.4632533e-01
-3.0317842e-01
-2.3802968e-01
-1.5922920e-01
