# Supplementary material for: Characterization of the disruption of neural control strategies for dynamic fingertip forces from attractor reconstruction
Source: PLoS One. 2017 Feb 13;12(2):e0172025. doi: 10.1371/journal.pone.0172025 (PMC5305200; doi:10.1371/journal.pone.0172025)
Supplement: S2 File — Zip file containing the code to reproduce the results of our study. (ZIP) [file pone.0172025.s002.zip › PLOS_One_Code/tis_YO/y3_3.dat]

-7.1335031e-01
-9.8397406e-01
-1.2341825e+00
-1.4452592e+00
-1.6084131e+00
-1.7242208e+00
-1.7988401e+00
-1.8390321e+00
-1.8481271e+00
-1.8248667e+00
-1.7658090e+00
-1.6696330e+00
-1.5403327e+00
-1.3873920e+00
-1.2231700e+00
-1.0589446e+00
-9.0137963e-01
-7.5124693e-01
-6.0537014e-01
-4.6057595e-01
-3.1692082e-01
-1.7835165e-01
-5.0955556e-02
5.9995024e-02
1.5272463e-01
2.2972009e-01
2.9574712e-01
3.5435642e-01
4.0539340e-01
4.4507018e-01
4.6834318e-01
4.7232483e-01
4.5907186e-01
4.3599711e-01
4.1314558e-01
3.9875588e-01
3.9590439e-01
4.0205843e-01
4.1135091e-01
4.1819630e-01
4.2044050e-01
4.2022502e-01
4.2186461e-01
4.2815396e-01
4.3771568e-01
4.4505121e-01
4.4303611e-01
4.2644426e-01
3.9480885e-01
3.5295917e-01
3.0848760e-01
2.6750298e-01
2.3140216e-01
1.9647437e-01
1.5625868e-01
1.0543157e-01
4.3448981e-02
-2.4123543e-02
-8.7741556e-02
-1.3829891e-01
-1.7099666e-01
-1.8652837e-01
-1.8944146e-01
-1.8492221e-01
-1.7571702e-01
-1.6092407e-01
-1.3756119e-01
-1.0384302e-01
-6.1652117e-02
-1.6486911e-02
2.4846221e-02
5.7417832e-02
8.0718704e-02
9.9124940e-02
1.1960178e-01
1.4776066e-01
1.8473532e-01
2.2667459e-01
2.6680165e-01
2.9881689e-01
3.2008253e-01
3.3284887e-01
3.4247089e-01
3.5368299e-01
3.6763683e-01
3.8159431e-01
3.9102295e-01
3.9260830e-01
3.8659029e-01
3.7699323e-01
3.6916499e-01
3.6602408e-01
3.6573839e-01
3.6238487e-01
3.4887053e-01
3.2043654e-01
2.7720236e-01
2.2435222e-01
1.6942348e-01
1.1815453e-01
7.1594979e-02
2.6078281e-02
-2.4402348e-02
-8.4779765e-02
-1.5588822e-01
-2.3347430e-01
-3.1023813e-01
-3.7968971e-01
-4.3909670e-01
-4.8985887e-01
-5.3567483e-01
-5.7977375e-01
-6.2254705e-01
-6.6097296e-01
-6.9062434e-01
-7.0915105e-01
-7.1865315e-01
-7.2529326e-01
-7.3660127e-01
-7.5787529e-01
-7.8914356e-01
-8.2434261e-01
-8.5370734e-01
-8.6815875e-01
-8.6283384e-01
-8.3783973e-01
-7.9643787e-01
-7.4196361e-01
-6.7505104e-01
-5.9285332e-01
-4.9107657e-01
-3.6759328e-01
-2.2515040e-01
-7.1583029e-02
8.2322348e-02
2.2623614e-01
3.5354308e-01
4.6274552e-01
5.5599788e-01
6.3580829e-01
7.0233539e-01
7.5286496e-01
7.8333314e-01
7.9090749e-01
7.7639758e-01
7.4502941e-01
7.0466106e-01
6.6237164e-01
6.2175863e-01
5.8247283e-01
5.4176721e-01
4.9710984e-01
4.4875018e-01
4.0070118e-01
3.5906641e-01
3.2864297e-01
3.1026778e-01
3.0064524e-01
2.9445575e-01
2.8741572e-01
2.7884251e-01
2.7233031e-01
2.7376701e-01
2.8769881e-01
3.1443192e-01
3.4955217e-01
3.8574915e-01
4.1583902e-01
4.3565260e-01
4.4527969e-01
4.4773185e-01
4.4592818e-01
4.4029747e-01
4.2852826e-01
4.0722183e-01
3.7437913e-01
3.3161493e-01
2.8476681e-01
2.4189919e-01
2.0953089e-01
1.8959563e-01
1.7900886e-01
1.7170487e-01
1.6188342e-01
1.4702255e-01
1.2908205e-01
1.1288568e-01
1.0256628e-01
9.8554366e-02
9.6980889e-02
9.1422522e-02
7.5813569e-02
4.7211617e-02
6.9373057e-03
-4.0918026e-02
-9.2737344e-02
-1.4797282e-01
-2.0936210e-01
-2.8084758e-01
-3.6440435e-01
-4.5732861e-01
-5.5162425e-01
-6.3642892e-01
-7.0240006e-01
-7.4526597e-01
-7.6653216e-01
-7.7157132e-01
-7.6640712e-01
-7.5456682e-01
-7.3566862e-01
-7.0692309e-01
-6.6658637e-01
-6.1671266e-01
-5.6334773e-01
-5.1432518e-01
-4.7591453e-01
-4.4981308e-01
-4.3221070e-01
-4.1599264e-01
-3.9493686e-01
-3.6711762e-01
-3.3557048e-01
-3.0626542e-01
-2.8462190e-01
-2.7228534e-01
-2.6604749e-01
-2.5985145e-01
-2.4866104e-01
-2.3150390e-01
-2.1186245e-01
-1.9560366e-01
-1.8770574e-01
-1.8920393e-01
-1.9599034e-01
-2.0063152e-01
-1.9635440e-01
-1.8054763e-01
-1.5572658e-01
-1.2791179e-01
-1.0347077e-01
-8.5783722e-02
-7.3554619e-02
-6.2132993e-02
-4.7055374e-02
-2.7212810e-02
-5.6390871e-03
1.2153279e-02
2.1215644e-02
2.0232226e-02
1.2930423e-02
6.5464475e-03
8.1046948e-03
2.1080939e-02
4.4427845e-02
7.4005471e-02
1.0534221e-01
1.3637456e-01
1.6855587e-01
2.0523040e-01
2.4818074e-01
2.9496430e-01
3.3895563e-01
3.7193090e-01
3.8780502e-01
3.8586772e-01
3.7174006e-01
3.5497654e-01
3.4439887e-01
3.4399880e-01
3.5158048e-01
3.6034501e-01
3.6243210e-01
3.5291625e-01
3.3220758e-01
3.0520789e-01
2.7776310e-01
2.5310271e-01
2.3061633e-01
2.0719622e-01
1.7999299e-01
1.4912316e-01
1.1863192e-01
9.4576868e-02
8.1229803e-02
7.8142542e-02
8.0109180e-02
7.9898315e-02
7.2166055e-02
5.6590990e-02
3.8475367e-02
2.6152329e-02
2.6660834e-02
4.2501309e-02
7.1212668e-02
1.0739564e-01
1.4584628e-01
1.8440108e-01
2.2493128e-01
2.7148203e-01
3.2658733e-01
3.8846933e-01
4.5103919e-01
5.0638777e-01
5.4821684e-01
5.7463110e-01
5.8884526e-01
5.9708873e-01
6.0486882e-01
6.1405471e-01
6.2233017e-01
6.2478910e-01
6.1666897e-01
5.9603535e-01
5.6491431e-01
5.2781594e-01
4.8849038e-01
4.4736326e-01
4.0136304e-01
3.4589095e-01
2.7773909e-01
1.9760759e-01
1.1064767e-01
2.4141884e-02
-5.6459293e-02
-1.3041707e-01
-2.0170582e-01
-2.7649201e-01
-3.5958858e-01
-4.5150294e-01
-5.4770966e-01
-6.4100576e-01
-7.2565183e-01
-8.0036286e-01
-8.6819534e-01
-9.3386614e-01
-1.0003468e+00
-1.0663807e+00
-1.1262211e+00
-1.1721678e+00
-1.1986204e+00
-1.2049385e+00
-1.1953715e+00
-1.1765439e+00
-1.1540419e+00
-1.1295296e+00
-1.0998026e+00
-1.0587657e+00
-1.0014221e+00
-9.2714039e-01
-8.4016812e-01
-7.4763600e-01
-6.5640744e-01
-5.7012595e-01
-4.8800568e-01
-4.0647052e-01
-3.2273262e-01
-2.3765019e-01
-1.5592159e-01
-8.3869192e-02
-2.6247587e-02
1.6495308e-02
4.9049851e-02
7.9243312e-02
1.1421235e-01
1.5725040e-01
2.0704088e-01
2.5922427e-01
3.0933928e-01
3.5582378e-01
4.0140987e-01
4.5177017e-01
5.1215478e-01
5.8431912e-01
6.6552451e-01
7.4973053e-01
8.3017606e-01
9.0222954e-01
9.6496774e-01
1.0203269e+00
1.0704272e+00
1.1151332e+00
1.1514526e+00
1.1748409e+00
1.1815755e+00
1.1710911e+00
1.1468742e+00
1.1149389e+00
1.0806339e+00
1.0459568e+00
1.0089718e+00
9.6525382e-01
9.1040927e-01
8.4258175e-01
7.6352138e-01
6.7714023e-01
5.8638803e-01
4.9083916e-01
3.8663209e-01
2.6860104e-01
1.3348251e-01
-1.7206698e-02
-1.7627804e-01
-3.3301882e-01
-4.7740275e-01
-6.0378097e-01
-7.1206654e-01
-8.0622016e-01
-8.9107400e-01
-9.6901815e-01
-1.0383020e+00
-1.0941410e+00
-1.1319055e+00
-1.1499932e+00
-1.1505419e+00
-1.1379866e+00
-1.1164887e+00
-1.0874783e+00
-1.0487605e+00
-9.9619149e-01
-9.2714893e-01
-8.4338561e-01
-7.5130102e-01
-6.5960693e-01
-5.7569779e-01
-5.0235906e-01
-4.3651391e-01
-3.7104074e-01
-2.9877387e-01
-2.1620984e-01
-1.2491243e-01
-3.0356104e-02
6.0874539e-02
1.4423958e-01
2.1916380e-01
2.8839222e-01
3.5517364e-01
4.2050804e-01
4.8237515e-01
5.3698018e-01
5.8099280e-01
6.1375994e-01
6.3829666e-01
6.5993090e-01
6.8300735e-01
7.0789033e-01
7.3032924e-01
7.4337305e-01
7.4069460e-01
7.1993064e-01
6.8442686e-01
6.4201680e-01
6.0125542e-01
5.6748963e-01
5.4101188e-01
5.1786971e-01
4.9266810e-01
4.6203174e-01
4.2669713e-01
3.9055253e-01
3.5722667e-01
3.2694403e-01
2.9584086e-01
2.5780627e-01
2.0768798e-01
1.4447931e-01
7.2767027e-02
1.0364125e-03
-6.2501611e-02
-1.1386681e-01
-1.5475464e-01
-1.9113086e-01
-2.2994781e-01
-2.7549519e-01
-3.2731783e-01
-3.8114008e-01
-4.3221937e-01
-4.7867872e-01
-5.2260449e-01
-5.6847587e-01
-6.1994324e-01
-6.7656598e-01
-7.3236842e-01
-7.7758392e-01
-8.0296724e-01
-8.0397972e-01
-7.8238293e-01
-7.4479765e-01
-6.9926396e-01
-6.5142207e-01
-6.0233197e-01
-5.4939011e-01
-4.8963143e-01
-4.2281314e-01
-3.5219919e-01
-2.8296376e-01
-2.1938520e-01
-1.6225557e-01
-1.0798061e-01
-5.0333835e-02
1.5825703e-02
9.1180678e-02
1.7103460e-01
2.4722403e-01
3.1177139e-01
3.6057528e-01
3.9517801e-01
4.2120974e-01
4.4422163e-01
4.6571496e-01
4.8194584e-01
4.8601859e-01
4.7197597e-01
4.3875881e-01
3.9177968e-01
3.4084706e-01
2.9551635e-01
2.6085178e-01
2.3599516e-01
2.1576339e-01
1.9408705e-01
1.6765042e-01
1.3776478e-01
1.0906702e-01
8.5810654e-02
6.8494708e-02
5.3103481e-02
3.3079138e-02
2.7404180e-03
-3.9426107e-02
-8.9348151e-02
-1.3909987e-01
-1.8103170e-01
-2.1154747e-01
-2.3219505e-01
-2.4795619e-01
-2.6408562e-01
-2.8300857e-01
-3.0285003e-01
-3.1880037e-01
-3.2664622e-01
-3.2590199e-01
-3.2040457e-01
-3.1630813e-01
-3.1882102e-01
-3.2925751e-01
-3.4393357e-01
-3.5591661e-01
-3.5884618e-01
-3.5029813e-01
-3.3268768e-01
-3.1170288e-01
-2.9333884e-01
-2.8078643e-01
-2.7281239e-01
-2.6497764e-01
-2.5306092e-01
-2.3608560e-01
-2.1680651e-01
-1.9973530e-01
-1.8814151e-01
-1.8149634e-01
-1.7481209e-01
-1.6080603e-01
-1.3378042e-01
-9.2479761e-02
-4.0239757e-02
1.7024580e-02
7.3605702e-02
1.2644171e-01
1.7607181e-01
2.2520788e-01
2.7560655e-01
3.2558351e-01
3.6998394e-01
4.0239103e-01
4.1823495e-01
4.1747075e-01
4.0541519e-01
3.9068407e-01
3.8108818e-01
3.8020376e-01
3.8662851e-01
3.9573623e-01
4.0267208e-01
4.0529733e-01
4.0560253e-01
4.0843167e-01
4.1814972e-01
4.3566002e-01
4.5772180e-01
4.7853703e-01
4.9247108e-01
4.9674566e-01
4.9276509e-01
4.8496108e-01
4.7772591e-01
4.7263163e-01
4.6769008e-01
4.5874788e-01
4.4209808e-01
4.1709406e-01
3.8730857e-01
3.5911951e-01
3.3828555e-01
3.2679296e-01
3.2193942e-01
3.1784525e-01
3.0843824e-01
2.9062800e-01
2.6605518e-01
2.4010146e-01
2.1857044e-01
2.0426307e-01
1.9555725e-01
1.8742137e-01
1.7405646e-01
1.5199370e-01
1.2203389e-01
8.8501777e-02
5.6115479e-02
2.6841809e-02
-1.1057681e-03
-3.1867493e-02
-6.9115256e-02
-1.1311551e-01
-1.5935641e-01
-2.0014039e-01
-2.2855606e-01
-2.4220107e-01
-2.4439110e-01
-2.4258703e-01
-2.4506473e-01
-2.5727401e-01
-2.7969274e-01
-3.0858665e-01
-3.3922989e-01
-3.6931159e-01
-4.0037325e-01
-4.3672680e-01
-4.8262133e-01
-5.3908919e-01
-6.0237072e-01
-6.6531349e-01
-7.2100761e-01
-7.6604334e-01
-8.0138290e-01
-8.3085355e-01
-8.5829196e-01
-8.8451519e-01
-9.0574339e-01
-9.1497417e-01
-9.0584262e-01
-8.7633682e-01
-8.2998262e-01
-7.7417327e-01
-7.1675868e-01
-6.6243734e-01
-6.1079009e-01
-5.5737368e-01
-4.9730007e-01
-4.2873124e-01
-3.5403155e-01
-2.7829742e-01
-2.0634285e-01
-1.3967664e-01
-7.5277998e-02
-7.3635930e-03
6.8727886e-02
1.5318870e-01
2.4104540e-01
3.2418842e-01
3.9491394e-01
4.4944219e-01
4.8962276e-01
5.2150968e-01
5.5149715e-01
5.8259557e-01
6.1309599e-01
6.3799731e-01
6.5214529e-01
6.5349674e-01
6.4474583e-01
6.3205566e-01
6.2143710e-01
6.1520141e-01
6.1076614e-01
6.0225902e-01
5.8394943e-01
5.5393716e-01
5.1610191e-01
4.7879226e-01
4.5077652e-01
4.3699316e-01
4.3657522e-01
4.4384466e-01
4.5140159e-01
4.5378510e-01
4.4986098e-01
4.4238840e-01
4.3501652e-01
4.2903493e-01
4.2218511e-01
4.0996769e-01
3.8840869e-01
3.5686454e-01
3.1926716e-01
2.8254209e-01
2.5274251e-01
2.3141414e-01
2.1452309e-01
1.9433886e-01
1.6312967e-01
1.1698520e-01
5.7855848e-02
-7.6142045e-03
-7.1885047e-02
-1.3032087e-01
-1.8264845e-01
-2.3180086e-01
-2.8124119e-01
-3.3212765e-01
-3.8190180e-01
-4.2555636e-01
-4.5898332e-01
-4.8186366e-01
-4.9795559e-01
-5.1284496e-01
-5.3061332e-01
-5.5093838e-01
-5.6816469e-01
-5.7347251e-01
-5.5931194e-01
-5.2333770e-01
-4.6958456e-01
-4.0675691e-01
-3.4480824e-01
-2.9119057e-01
-2.4842402e-01
-2.1451075e-01
-1.8594517e-01
-1.6098474e-01
-1.4101569e-01
-1.2967573e-01
-1.3049395e-01
-1.4413112e-01
-1.6679771e-01
-1.9122072e-01
-2.0977276e-01
-2.1766745e-01
-2.1438926e-01
-2.0303691e-01
-1.8820143e-01
-1.7332273e-01
-1.5894336e-01
-1.4321792e-01
-1.2444915e-01
-1.0363968e-01
-8.5150911e-02
-7.5117118e-02
-7.8502179e-02
-9.6166664e-02
-1.2352040e-01
-1.5198038e-01
-1.7278027e-01
-1.8074677e-01
-1.7577477e-01
-1.6164132e-01
-1.4313683e-01
-1.2280748e-01
-9.8952304e-02
-6.6389713e-02
-1.9816802e-02
4.2452792e-02
1.1671301e-01
1.9471865e-01
2.6641877e-01
3.2342909e-01
3.6179959e-01
3.8245218e-01
3.8889175e-01
3.8391683e-01
3.6766853e-01
3.3798284e-01
2.9256344e-01
2.3184020e-01
1.6087717e-01
8.8733165e-02
2.5269941e-02
-2.2561237e-02
-5.2699055e-02
-6.7470926e-02
-7.1231847e-02
-6.7368463e-02
-5.6297836e-02
-3.5916871e-02
-4.3118431e-03
3.7391460e-02
8.4066620e-02
1.2785070e-01
1.6084029e-01
1.7811245e-01
1.7958431e-01
1.6935809e-01
1.5282754e-01
1.3363721e-01
1.1238614e-01
8.7316812e-02
5.6275455e-02
1.9079214e-02
-2.0982850e-02
-5.7882192e-02
-8.5763898e-02
-1.0207214e-01
-1.0876334e-01
-1.1109144e-01
-1.1482966e-01
-1.2321730e-01
-1.3516116e-01
-1.4602820e-01
-1.5078794e-01
-1.4737387e-01
-1.3810033e-01
-1.2855001e-01
-1.2459805e-01
-1.2883155e-01
-1.3829808e-01
-1.4543529e-01
-1.4199330e-01
-1.2336733e-01
-9.0715808e-02
-5.0132703e-02
-9.5996569e-03
2.4961794e-02
5.2598122e-02
7.7244930e-02
1.0453194e-01
1.3775988e-01
1.7571505e-01
2.1327081e-01
2.4414584e-01
2.6443143e-01
2.7487069e-01
2.8012765e-01
2.8537065e-01
2.9265130e-01
2.9939890e-01
2.9952636e-01
2.8639065e-01
2.5641702e-01
2.1156634e-01
1.5871927e-01
1.0600337e-01
5.8681015e-02
1.7320934e-02
-2.1177461e-02
-6.0722692e-02
-1.0272789e-01
-1.4413539e-01
-1.7840557e-01
-1.9916412e-01
-2.0391842e-01
-1.9538376e-01
-1.8002429e-01
-1.6482956e-01
-1.5372260e-01
-1.4539625e-01
-1.3421627e-01
-1.1395627e-01
-8.1857362e-02
-4.0401138e-02
3.8881220e-03
4.3700845e-02
7.4737240e-02
9.8002865e-02
1.1885077e-01
1.4319547e-01
1.7358458e-01
2.0758349e-01
2.3897970e-01
2.6095961e-01
2.6984335e-01
2.6739807e-01
2.5996030e-01
2.5462145e-01
2.5507469e-01
2.5978352e-01
2.6318049e-01
2.5894823e-01
2.4372562e-01
2.1924090e-01
1.9138473e-01
1.6670023e-01
1.4874350e-01
1.3662406e-01
1.2618161e-01
1.1286945e-01
9.4983551e-02
7.5484289e-02
6.0850709e-02
5.7326604e-02
6.7127339e-02
8.7065386e-02
1.0997867e-01
1.2787210e-01
1.3545569e-01
1.3247767e-01
1.2319222e-01
1.1302956e-01
1.0486160e-01
9.7302708e-02
8.5607872e-02
6.4388012e-02
3.0834640e-02
-1.3377980e-02
-6.3035791e-02
-1.1264109e-01
-1.5940420e-01
-2.0391820e-01
-2.4872415e-01
-2.9603663e-01
-3.4554427e-01
-3.9328675e-01
-4.3280346e-01
-4.5830378e-01
-4.6764880e-01
-4.6314176e-01
-4.5002468e-01
-4.3375302e-01
-4.1724908e-01
-3.9947991e-01
-3.7652265e-01
-3.4471634e-01
-3.0368841e-01
-2.5726792e-01
-2.1206404e-01
-1.7459507e-01
-1.4817533e-01
-1.3119286e-01
-1.1816934e-01
-1.0318006e-01
-8.3287103e-02
-5.9789334e-02
-3.6954616e-02
-1.9273207e-02
-8.5457097e-03
-2.3188354e-03
5.0089844e-03
1.8783879e-02
4.0672159e-02
6.7374096e-02
9.1949848e-02
1.0690683e-01
1.0764936e-01
9.4571508e-02
7.2417215e-02
4.7232213e-02
2.3045566e-02
3.5894696e-04
-2.3059213e-02
-4.9843339e-02
-8.0409286e-02
-1.1157744e-01
-1.3769997e-01
-1.5388674e-01
-1.5909372e-01
-1.5702878e-01
-1.5458308e-01
-1.5871044e-01
-1.7308990e-01
-1.9626126e-01
-2.2256632e-01
-2.4544662e-01
-2.6087632e-01
-2.6886628e-01
-2.7259938e-01
-2.7597052e-01
-2.8069886e-01
-2.8456849e-01
-2.8225066e-01
-2.6849495e-01
-2.4149937e-01
-2.0422508e-01
-1.6308552e-01
-1.2489568e-01
-9.3503079e-02
-6.7775522e-02
-4.2421325e-02
-1.1465001e-02
2.7936587e-02
7.3804263e-02
1.2042141e-01
1.6130100e-01
1.9260393e-01
2.1522646e-01
2.3398732e-01
2.5417353e-01
2.7788871e-01
3.0264903e-01
3.2271354e-01
3.3215583e-01
3.2830334e-01
3.1377623e-01
2.9546846e-01
2.8076626e-01
2.7356801e-01
2.7260002e-01
2.7263590e-01
2.6772368e-01
2.5484912e-01
2.3606731e-01
2.1751405e-01
2.0565943e-01
2.0337503e-01
2.0839113e-01
2.1473233e-01
2.1606969e-01
2.0930787e-01
1.9650594e-01
1.8377438e-01
1.7763833e-01
1.8124969e-01
1.9281297e-01
2.0682983e-01
2.1720362e-01
2.2066276e-01
2.1870654e-01
2.1658039e-01
2.1960482e-01
2.2937716e-01
2.4243020e-01
2.5193650e-01
2.5131948e-01
2.3801575e-01
2.1540731e-01
1.9143858e-01
1.7444002e-01
1.6879492e-01
1.7304233e-01
1.8114293e-01
1.8597899e-01
1.8337465e-01
1.7453743e-01
1.6523592e-01
1.6201534e-01
1.6800555e-01
1.8094173e-01
1.9416930e-01
1.9988441e-01
1.9310661e-01
1.7425899e-01
1.4852402e-01
1.2219902e-01
9.8582074e-02
7.6061312e-02
4.9229400e-02
1.2132732e-02
-3.8032141e-02
-9.8812924e-02
-1.6352757e-01
-2.2500548e-01
-2.7952646e-01
-3.2842938e-01
-3.7676336e-01
-4.2996625e-01
-4.9018052e-01
-5.5418957e-01
-6.1455231e-01
-6.6347954e-01
-6.9686552e-01
-7.1597786e-01
-7.2618822e-01
-7.3368405e-01
-7.4175159e-01
-7.4857830e-01
-7.4817107e-01
-7.3405224e-01
-7.0318981e-01
-6.5763246e-01
-6.0328345e-01
-5.4678064e-01
-4.9197112e-01
-4.3784168e-01
-3.7950065e-01
-3.1190236e-01
-2.3376270e-01
-1.4906153e-01
-6.5582955e-02
8.3728491e-03
6.7591920e-02
1.1218795e-01
1.4699116e-01
1.7828502e-01
2.1015638e-01
2.4273719e-01
2.7289698e-01
2.9664498e-01
3.1203900e-01
3.2096017e-01
3.2821352e-01
3.3817671e-01
3.5138201e-01
3.6339130e-01
3.6641989e-01
3.5274849e-01
3.1845895e-01
2.6563408e-01
2.0148238e-01
1.3473590e-01
7.1737413e-02
1.4610947e-02
-3.7919709e-02
-8.7968133e-02
-1.3559879e-01
-1.7734043e-01
-2.0738513e-01
-2.2083975e-01
-2.1663029e-01
-1.9812624e-01
-1.7146726e-01
-1.4275528e-01
-1.1531556e-01
-8.8212187e-02
-5.7163384e-02
-1.7726678e-02
3.1331344e-02
8.6773729e-02
1.4226411e-01
1.9134341e-01
2.3053982e-01
2.6108575e-01
2.8808063e-01
3.1733334e-01
3.5182130e-01
3.8994828e-01
4.2634362e-01
4.5451864e-01
4.7011741e-01
4.7309538e-01
4.6726238e-01
4.5731968e-01
4.4563072e-01
4.3101847e-01
4.1001436e-01
3.7951839e-01
3.3955082e-01
2.9465831e-01
2.5268456e-01
2.2113877e-01
2.0337592e-01
1.9696996e-01
1.9498458e-01
1.8926279e-01
1.7420908e-01
1.4927118e-01
1.1857471e-01
8.7802244e-02
6.0505775e-02
3.6234765e-02
1.1185752e-02
-1.9296393e-02
-5.7528336e-02
-1.0126581e-01
-1.4417046e-01
-1.7906537e-01
-2.0177290e-01
-2.1299204e-01
-2.1746486e-01
-2.2125092e-01
-2.2838271e-01
-2.3854185e-01
-2.4745682e-01
-2.5008779e-01
-2.4435245e-01
-2.3286603e-01
-2.2191509e-01
-2.1843440e-01
-2.2636588e-01
-2.4419318e-01
-2.6538521e-01
-2.8180297e-01
-2.8780381e-01
-2.8248856e-01
-2.6928471e-01
-2.5344924e-01
-2.3866098e-01
-2.2460464e-01
-2.0743128e-01
-1.8300527e-01
-1.5052998e-01
-1.1403957e-01
-8.1035289e-02
-5.9068115e-02
-5.1774782e-02
-5.6375422e-02
-6.4309895e-02
-6.4764027e-02
-4.8874520e-02
-1.2511028e-02
4.2921513e-02
1.1125645e-01
