# Supplementary material for: Characterization of the disruption of neural control strategies for dynamic fingertip forces from attractor reconstruction
Source: PLoS One. 2017 Feb 13;12(2):e0172025. doi: 10.1371/journal.pone.0172025 (PMC5305200; doi:10.1371/journal.pone.0172025)
Supplement: S2 File — Zip file containing the code to reproduce the results of our study. (ZIP) [file pone.0172025.s002.zip › PLOS_One_Code/tis_YO/y4_1.dat]

-1.4604127e-02
-3.9559249e-03
4.1067192e-03
7.4111098e-03
8.5507315e-03
1.2388216e-02
2.1614988e-02
3.3762721e-02
4.1790995e-02
3.7717101e-02
1.7135303e-02
-1.7674873e-02
-5.7864102e-02
-9.1870702e-02
-1.1114878e-01
-1.1423853e-01
-1.0675499e-01
-9.7630901e-02
-9.3856408e-02
-9.6483436e-02
-1.0026523e-01
-9.7487101e-02
-8.3613886e-02
-6.0864932e-02
-3.7437325e-02
-2.3131212e-02
-2.3928191e-02
-3.8184387e-02
-5.6439161e-02
-6.5351117e-02
-5.3835494e-02
-1.7893762e-02
3.8401096e-02
1.0582408e-01
1.7494315e-01
2.4036748e-01
3.0175690e-01
3.6082518e-01
4.1659865e-01
4.6277772e-01
4.8925344e-01
4.8670583e-01
4.5171798e-01
3.8988071e-01
3.1483556e-01
2.4284822e-01
1.8552686e-01
1.4507056e-01
1.1474068e-01
8.3740579e-02
4.3489910e-02
-7.8487700e-03
-6.4761025e-02
-1.1801715e-01
-1.6035260e-01
-1.9058220e-01
-2.1379494e-01
-2.3791786e-01
-2.6870880e-01
-3.0576339e-01
-3.4185726e-01
-3.6643250e-01
-3.7136960e-01
-3.5542527e-01
-3.2467571e-01
-2.8897612e-01
-2.5657025e-01
-2.2978888e-01
-2.0436771e-01
-1.7296774e-01
-1.3063703e-01
-7.8606563e-02
-2.4258686e-02
2.2355079e-02
5.3507656e-02
6.7856183e-02
7.1233463e-02
7.3240699e-02
8.1528610e-02
9.7541803e-02
1.1628677e-01
1.2980968e-01
1.3225714e-01
1.2389848e-01
1.1165178e-01
1.0526342e-01
1.1131722e-01
1.2902373e-01
1.5034793e-01
1.6415380e-01
1.6209793e-01
1.4328052e-01
1.1491696e-01
8.8204757e-02
7.1770101e-02
6.6968873e-02
6.7855052e-02
6.5295495e-02
5.2528425e-02
2.9226404e-02
1.8819830e-03
-1.9936878e-02
-2.9260245e-02
-2.5636428e-02
-1.5010272e-02
-6.0102391e-03
-4.8352574e-03
-1.1413149e-02
-1.9127275e-02
-1.8671762e-02
-3.8181922e-03
2.4627667e-02
5.9035399e-02
8.8927110e-02
1.0648170e-01
1.1078713e-01
1.0842223e-01
1.0964290e-01
1.2226818e-01
1.4709380e-01
1.7752859e-01
2.0335669e-01
2.1640259e-01
2.1509382e-01
2.0522841e-01
1.9611531e-01
1.9439465e-01
1.9967957e-01
2.0465191e-01
1.9904124e-01
1.7498074e-01
1.3108975e-01
7.3221996e-02
1.1217969e-02
-4.6503230e-02
-9.7014321e-02
-1.4328006e-01
-1.9115170e-01
-2.4479626e-01
-3.0287840e-01
-3.5777103e-01
-3.9875936e-01
-4.1753571e-01
-4.1247743e-01
-3.8918956e-01
-3.5737731e-01
-3.2588145e-01
-2.9830026e-01
-2.7168738e-01
-2.3956605e-01
-1.9752970e-01
-1.4754061e-01
-9.8119359e-02
-6.0527402e-02
-4.3080495e-02
-4.6489996e-02
-6.3005525e-02
-8.0356613e-02
-8.8288473e-02
-8.3566414e-02
-7.0652764e-02
-5.8269052e-02
-5.4052212e-02
-6.0006416e-02
-7.1182385e-02
-7.8632715e-02
-7.4974480e-02
-5.8872452e-02
-3.5618942e-02
-1.3801480e-02
-2.4594771e-04
3.9288682e-03
3.8433022e-03
7.4416928e-03
2.0204639e-02
4.1491337e-02
6.4708646e-02
8.0856563e-02
8.3402707e-02
7.2117415e-02
5.3706835e-02
3.8390059e-02
3.4226587e-02
4.2861989e-02
5.9310479e-02
7.5539695e-02
8.5575247e-02
8.9339376e-02
9.2951388e-02
1.0496174e-01
1.3072309e-01
1.6861133e-01
2.1039648e-01
2.4522146e-01
2.6490328e-01
2.6797427e-01
2.6029825e-01
2.5159771e-01
2.4982837e-01
2.5694362e-01
2.6844686e-01
2.7650619e-01
2.7463114e-01
2.6147700e-01
2.4167686e-01
2.2292554e-01
2.1095955e-01
2.0577793e-01
2.0152736e-01
1.8993761e-01
1.6530564e-01
1.2836261e-01
8.6659918e-02
5.0779635e-02
2.8444444e-02
2.0281936e-02
1.9793497e-02
1.7243858e-02
5.1619476e-03
-1.7415445e-02
-4.4314525e-02
-6.5814597e-02
-7.4380692e-02
-6.8889377e-02
-5.4904472e-02
-4.1286568e-02
-3.5251570e-02
-3.8457716e-02
-4.6385267e-02
-5.1721874e-02
-4.9718719e-02
-4.1885967e-02
-3.5740928e-02
-4.1001907e-02
-6.4293795e-02
-1.0496497e-01
-1.5445755e-01
-2.0014925e-01
-2.3172781e-01
-2.4624893e-01
-2.4903422e-01
-2.5031339e-01
-2.5960508e-01
-2.8065154e-01
-3.0961249e-01
-3.3768698e-01
-3.5645637e-01
-3.6233456e-01
-3.5752306e-01
-3.4749762e-01
-3.3687261e-01
-3.2601048e-01
-3.1048606e-01
-2.8413446e-01
-2.4390300e-01
-1.9314462e-01
-1.4111861e-01
-9.9022386e-02
-7.4655400e-02
-6.8424589e-02
-7.3035403e-02
-7.7419602e-02
-7.2711911e-02
-5.6647768e-02
-3.4036647e-02
-1.3503577e-02
-2.4073816e-03
-2.5138466e-03
-8.9024040e-03
-1.3075463e-02
-8.4521160e-03
5.4352666e-03
2.2749476e-02
3.5036569e-02
3.6426548e-02
2.7368917e-02
1.4642105e-02
7.3489073e-03
1.1301003e-02
2.5487841e-02
4.2774715e-02
5.4102196e-02
5.3706460e-02
4.2709877e-02
2.9076057e-02
2.3499449e-02
3.3343729e-02
5.8319942e-02
9.0421427e-02
1.1790191e-01
1.3112300e-01
1.2742860e-01
1.1240322e-01
9.6490731e-02
8.8983472e-02
9.3339438e-02
1.0649416e-01
1.2183189e-01
1.3363698e-01
1.4061881e-01
1.4652734e-01
1.5720863e-01
1.7591886e-01
2.0027589e-01
2.2295394e-01
2.3550635e-01
2.3306806e-01
2.1749861e-01
1.9705739e-01
1.8224179e-01
1.7994776e-01
1.8960920e-01
2.0365402e-01
2.1173662e-01
2.0627451e-01
1.8654092e-01
1.5926221e-01
1.3517354e-01
1.2330604e-01
1.2642717e-01
1.4023640e-01
1.5636730e-01
1.6728918e-01
1.7060043e-01
1.7039732e-01
1.7465404e-01
1.9011595e-01
2.1814871e-01
2.5410248e-01
2.9010521e-01
3.1943662e-01
3.4020234e-01
3.5612476e-01
3.7346265e-01
3.9571758e-01
4.1969301e-01
4.3551238e-01
4.3055113e-01
3.9526946e-01
3.2811301e-01
2.3671069e-01
1.3430381e-01
3.3489641e-02
-5.8751669e-02
-1.4208731e-01
-2.2009664e-01
-2.9577955e-01
-3.6784491e-01
-4.3008353e-01
-4.7460558e-01
-4.9696256e-01
-4.9955014e-01
-4.9107621e-01
-4.8266165e-01
-4.8274018e-01
-4.9318145e-01
-5.0876600e-01
-5.2073444e-01
-5.2243146e-01
-5.1331435e-01
-4.9886232e-01
-4.8688435e-01
-4.8262673e-01
-4.8528672e-01
-4.8788057e-01
-4.8089139e-01
-4.5774852e-01
-4.1874260e-01
-3.7105745e-01
-3.2510280e-01
-2.8916411e-01
-2.6504014e-01
-2.4711192e-01
-2.2572019e-01
-1.9292759e-01
-1.4697263e-01
-9.2909984e-02
-3.9649573e-02
4.7112899e-03
3.6955082e-02
5.9945964e-02
7.9878059e-02
1.0118073e-01
1.2262863e-01
1.3724611e-01
1.3596344e-01
1.1296477e-01
6.9866103e-02
1.6194839e-02
-3.4556087e-02
-7.1217860e-02
-8.9827435e-02
-9.4431418e-02
-9.3748773e-02
-9.5608071e-02
-1.0198253e-01
-1.0746097e-01
-1.0241497e-01
-7.9030902e-02
-3.6237233e-02
1.9418995e-02
7.6997296e-02
1.2648091e-01
1.6347725e-01
1.9069216e-01
2.1507356e-01
2.4246671e-01
2.7351501e-01
3.0328009e-01
3.2423252e-01
3.3067427e-01
3.2246310e-01
3.0598974e-01
2.9127274e-01
2.8653875e-01
2.9377979e-01
3.0804909e-01
3.2058786e-01
3.2386902e-01
3.1592320e-01
3.0143396e-01
2.8862586e-01
2.8383237e-01
2.8740538e-01
2.9342616e-01
2.9298483e-01
2.7904897e-01
2.5044974e-01
2.1271879e-01
1.7489586e-01
1.4405670e-01
1.2112897e-01
1.0062355e-01
7.4199819e-02
3.5902887e-02
-1.3716579e-02
-6.6958337e-02
-1.1258078e-01
-1.4177403e-01
-1.5276916e-01
-1.5136786e-01
-1.4748927e-01
-1.4979127e-01
-1.6099042e-01
-1.7639429e-01
-1.8680967e-01
-1.8416674e-01
-1.6619184e-01
-1.3739479e-01
-1.0625919e-01
-8.0427700e-02
-6.2410777e-02
-4.8279094e-02
-3.0439842e-02
-2.9592565e-03
3.4040724e-02
7.3657309e-02
1.0537247e-01
1.2027453e-01
1.1564253e-01
9.6295430e-02
7.1599883e-02
4.9839144e-02
3.3632646e-02
1.9192545e-02
-5.7685780e-04
-3.1205523e-02
-7.2625081e-02
-1.1818544e-01
-1.5755055e-01
-1.8195785e-01
-1.8862174e-01
-1.8171908e-01
-1.6965384e-01
-1.6019434e-01
-1.5602856e-01
-1.5336621e-01
-1.4479640e-01
-1.2472725e-01
-9.3671621e-02
-5.8601692e-02
-2.9453560e-02
-1.3950965e-02
-1.3520523e-02
-2.2672958e-02
-3.2522929e-02
-3.6351498e-02
-3.3531171e-02
-2.9481866e-02
-3.2122587e-02
-4.6980004e-02
-7.3386365e-02
-1.0387963e-01
-1.2763553e-01
-1.3619709e-01
-1.2788362e-01
-1.0819850e-01
-8.6322692e-02
-6.9897226e-02
-6.0939865e-02
-5.5207398e-02
-4.5571062e-02
-2.7369946e-02
-2.1224564e-03
2.2822388e-02
3.8244674e-02
3.8227100e-02
2.3774636e-02
2.7384940e-03
-1.4294322e-02
-1.9820046e-02
-1.3235437e-02
-4.2975022e-04
1.0153822e-02
1.2527905e-02
6.7272346e-03
-9.1927246e-04
-1.3263859e-03
1.1813478e-02
3.7962486e-02
6.9595765e-02
9.5808992e-02
1.0761698e-01
1.0234183e-01
8.4739284e-02
6.3887174e-02
4.7573272e-02
3.7913757e-02
3.0906830e-02
1.9718221e-02
-4.8292528e-04
-2.8757419e-02
-5.7906107e-02
-7.7951199e-02
-8.1747247e-02
-6.9235505e-02
-4.7766980e-02
-2.8448557e-02
-2.0553422e-02
-2.6870876e-02
-4.2535338e-02
-5.8213348e-02
-6.5826279e-02
-6.3140086e-02
-5.4458331e-02
-4.7437667e-02
-4.8182110e-02
-5.7317183e-02
-6.9248909e-02
-7.5301082e-02
-6.8943935e-02
-4.9670863e-02
-2.3070187e-02
2.7214688e-03
2.2037826e-02
3.5435440e-02
4.9878653e-02
7.4787377e-02
1.1611617e-01
1.7221010e-01
2.3390572e-01
2.8854521e-01
3.2562260e-01
3.4129338e-01
3.3949942e-01
3.2901158e-01
3.1808420e-01
3.1004420e-01
3.0237796e-01
2.8940667e-01
2.6661810e-01
2.3417004e-01
1.9756766e-01
1.6484560e-01
1.4178436e-01
1.2830000e-01
1.1833617e-01
1.0314145e-01
7.6043863e-02
3.6330194e-02
-9.9655476e-03
-5.3205930e-02
-8.5444631e-02
-1.0440627e-01
-1.1381704e-01
-1.2030368e-01
-1.2878123e-01
-1.3882724e-01
-1.4429370e-01
-1.3679455e-01
-1.1107851e-01
-6.8829816e-02
-1.8586065e-02
2.7982877e-02
6.1339314e-02
7.8311555e-02
8.3139607e-02
8.4497478e-02
9.0030948e-02
1.0180127e-01
1.1536801e-01
1.2275670e-01
1.1748293e-01
9.8924012e-02
7.3410533e-02
5.0952169e-02
3.9451227e-02
4.0197901e-02
4.7315801e-02
5.1055976e-02
4.2976285e-02
2.0478813e-02
-1.1671663e-02
-4.3939856e-02
-6.7293670e-02
-7.7867384e-02
-7.8359482e-02
-7.5801475e-02
-7.7237569e-02
-8.5694485e-02
-9.8758712e-02
-1.1076379e-01
-1.1712320e-01
-1.1764971e-01
-1.1666070e-01
-1.2022781e-01
-1.3248142e-01
-1.5289148e-01
-1.7605911e-01
-1.9462225e-01
-2.0381129e-01
-2.0464708e-01
-2.0367341e-01
-2.0944859e-01
-2.2766981e-01
-2.5736787e-01
-2.9044980e-01
-3.1546603e-01
-3.2371910e-01
-3.1385335e-01
-2.9213068e-01
-2.6860071e-01
-2.5149818e-01
-2.4272057e-01
-2.3684030e-01
-2.2452105e-01
-1.9843126e-01
-1.5788413e-01
-1.0945505e-01
-6.3623570e-02
-2.9510766e-02
-1.0339777e-02
-2.0428586e-03
3.8287944e-03
1.4494881e-02
3.1384761e-02
4.9398425e-02
5.9918257e-02
5.5680637e-02
3.5115502e-02
3.7567934e-03
-2.8481146e-02
-5.2676296e-02
-6.5431088e-02
-6.9831970e-02
-7.2647313e-02
-7.9618949e-02
-9.1468410e-02
-1.0297323e-01
-1.0598292e-01
-9.4661697e-02
-6.9455192e-02
-3.7248602e-02
-7.8986328e-03
1.0822099e-02
1.7372800e-02
1.7335500e-02
1.9979261e-02
3.2277451e-02
5.4352269e-02
7.9342139e-02
9.7524421e-02
1.0208452e-01
9.3300459e-02
7.8684758e-02
6.8735001e-02
7.0814925e-02
8.5088495e-02
1.0484078e-01
1.2057173e-01
1.2546206e-01
1.1947523e-01
1.0977881e-01
1.0677219e-01
1.1785664e-01
1.4298691e-01
1.7481467e-01
2.0297408e-01
2.1975659e-01
2.2417706e-01
2.2237473e-01
2.2396792e-01
2.3631956e-01
2.6023150e-01
2.8962002e-01
3.1502964e-01
3.2882584e-01
3.2937378e-01
3.2190697e-01
3.1527842e-01
3.1640327e-01
3.2600972e-01
3.3829846e-01
3.4435505e-01
3.3725436e-01
3.1626032e-01
2.8770873e-01
2.6160977e-01
2.4580946e-01
2.4142388e-01
2.4224962e-01
2.3817519e-01
2.2059847e-01
1.8708784e-01
1.4270989e-01
9.6978053e-02
5.8152689e-02
2.8569946e-02
3.8419077e-03
-2.3920229e-02
-6.0909664e-02
-1.0731975e-01
-1.5644440e-01
-1.9803265e-01
-2.2402193e-01
-2.3296815e-01
-2.3052085e-01
-2.2606636e-01
-2.2758813e-01
-2.3728870e-01
-2.5030794e-01
-2.5764485e-01
-2.5181885e-01
-2.3163053e-01
-2.0292220e-01
-1.7512170e-01
-1.5593275e-01
-1.4721902e-01
-1.4429259e-01
-1.3906292e-01
-1.2522433e-01
-1.0224101e-01
-7.5768579e-02
-5.4522868e-02
-4.5440517e-02
-4.9635673e-02
-6.1488490e-02
-7.1835440e-02
-7.3574306e-02
-6.6054008e-02
-5.5510740e-02
-5.1542956e-02
-6.1694216e-02
-8.6931074e-02
-1.2055692e-01
-1.5154047e-01
-1.7044300e-01
-1.7425131e-01
-1.6738436e-01
-1.5873065e-01
-1.5651142e-01
-1.6362681e-01
-1.7618407e-01
-1.8644701e-01
-1.8844725e-01
-1.8234572e-01
-1.7466859e-01
-1.7461124e-01
-1.8884268e-01
-2.1764714e-01
-2.5443973e-01
-2.8908473e-01
-3.1323571e-01
-3.2446182e-01
-3.2679329e-01
-3.2771995e-01
-3.3343969e-01
-3.4474756e-01
-3.5596166e-01
-3.5810285e-01
-3.4464997e-01
-3.1588323e-01
-2.7889699e-01
-2.4363495e-01
-2.1746468e-01
-2.0104403e-01
-1.8764961e-01
-1.6674717e-01
-1.3005459e-01
-7.6427974e-02
-1.2704535e-02
4.9671278e-02
1.0025374e-01
1.3461414e-01
1.5605426e-01
1.7274759e-01
1.9198974e-01
2.1545650e-01
2.3841007e-01
2.5280115e-01
2.5219015e-01
2.3601635e-01
2.1088029e-01
1.8751283e-01
1.7485855e-01
1.7522378e-01
1.8371887e-01
1.9197457e-01
1.9360276e-01
1.8835455e-01
1.8262629e-01
1.8573763e-01
2.0412187e-01
2.3718922e-01
2.7732452e-01
3.1362765e-01
3.3719423e-01
3.4541538e-01
3.4311225e-01
3.3957247e-01
3.4304212e-01
3.5613115e-01
3.7483831e-01
3.9137023e-01
3.9898072e-01
3.9633137e-01
3.8891224e-01
3.8631066e-01
3.9678758e-01
4.2267109e-01
4.5932606e-01
4.9787353e-01
5.2988788e-01
5.5164913e-01
5.6564082e-01
5.7820859e-01
5.9478993e-01
6.1595339e-01
6.3667971e-01
6.4893287e-01
6.4589129e-01
6.2564974e-01
5.9223354e-01
5.5289900e-01
5.1319644e-01
4.7319106e-01
4.2739629e-01
3.6824258e-01
2.9090641e-01
1.9696037e-01
9.4806739e-02
-3.8346342e-03
-8.9732384e-02
-1.6072453e-01
-2.2227361e-01
-2.8392852e-01
-3.5395431e-01
-4.3504378e-01
-5.2334118e-01
-6.1134227e-01
-6.9284335e-01
-7.6660236e-01
-8.3644507e-01
-9.0812129e-01
-9.8489552e-01
-1.0642156e+00
-1.1374916e+00
-1.1936413e+00
-1.2245310e+00
-1.2288299e+00
-1.2119661e+00
-1.1825668e+00
-1.1475254e+00
-1.1082162e+00
-1.0599421e+00
-9.9521797e-01
-9.0908733e-01
-8.0313559e-01
-6.8582789e-01
-5.6924843e-01
-4.6409226e-01
-3.7528980e-01
-3.0046448e-01
-2.3230843e-01
-1.6363027e-01
-9.1853473e-02
-2.0172907e-02
4.5039051e-02
9.8787938e-02
1.4125577e-01
1.7841297e-01
2.1866321e-01
2.6745286e-01
3.2349201e-01
3.7904332e-01
4.2384390e-01
4.5034071e-01
4.5770014e-01
4.5256808e-01
4.4580654e-01
4.4677749e-01
4.5859851e-01
4.7708252e-01
4.9356547e-01
4.9986963e-01
4.9284406e-01
4.7587611e-01
4.5615529e-01
4.3940222e-01
4.2581275e-01
4.0986964e-01
3.8372756e-01
3.4193717e-01
2.8508579e-01
2.2048858e-01
1.5920626e-01
1.1078650e-01
7.8867831e-02
6.0192199e-02
4.7238146e-02
3.2805907e-02
1.4201655e-02
-5.2403861e-03
-1.8394428e-02
-1.9004553e-02
-5.5626439e-03
1.8033738e-02
4.4960379e-02
6.9284780e-02
8.9068508e-02
1.0705516e-01
1.2827837e-01
1.5590431e-01
1.8808808e-01
2.1791725e-01
2.3643908e-01
2.3720474e-01
2.2009338e-01
1.9212214e-01
1.6421466e-01
1.4559836e-01
1.3938020e-01
1.4184604e-01
1.4534415e-01
1.4281021e-01
1.3164969e-01
1.1501533e-01
9.9555391e-02
9.0803458e-02
8.9179894e-02
8.9215464e-02
8.2427362e-02
6.2176543e-02
2.7869507e-02
-1.3952323e-02
-5.2616340e-02
-7.8798123e-02
-8.9034490e-02
-8.6704843e-02
-7.9470471e-02
-7.4905549e-02
-7.6476441e-02
-8.1958802e-02
-8.5460026e-02
-8.1888873e-02
-7.0734644e-02
-5.6610236e-02
-4.6444261e-02
-4.5123082e-02
-5.2009991e-02
-6.0497387e-02
-6.1353527e-02
-4.8143764e-02
-2.1305601e-02
1.1611990e-02
3.9428633e-02
5.2516168e-02
4.7198214e-02
2.7186116e-02
1.0566644e-03
-2.2876812e-02
-4.1035392e-02
-5.5695520e-02
-7.2489482e-02
-9.5983296e-02
-1.2576071e-01
-1.5541215e-01
-1.7562492e-01
-1.7984118e-01
-1.6875128e-01
-1.5065965e-01
-1.3762160e-01
-1.3949527e-01
-1.5879884e-01
-1.8908112e-01
-2.1813811e-01
-2.3453692e-01
-2.3349393e-01
-2.1866035e-01
-1.9923753e-01
-1.8447488e-01
-1.7862647e-01
-1.7905507e-01
-1.7855770e-01
-1.7041509e-01
-1.5279563e-01
-1.2979888e-01
-1.0889693e-01
-9.6485146e-02
-9.3888179e-02
-9.6078485e-02
-9.4286257e-02
-8.1223202e-02
-5.5562118e-02
-2.2856374e-02
7.3852611e-03
2.6679894e-02
3.2073103e-02
2.7717035e-02
2.2320642e-02
2.3864146e-02
3.4981478e-02
5.1761458e-02
6.6255391e-02
7.1049665e-02
6.3588480e-02
4.7951576e-02
3.2749968e-02
2.6178962e-02
3.1483790e-02
4.5736792e-02
6.2260435e-02
7.4858731e-02
8.1467161e-02
8.5227684e-02
9.2109390e-02
1.0634164e-01
1.2672780e-01
1.4628622e-01
1.5526536e-01
1.4582567e-01
1.1619370e-01
7.2093268e-02
2.4152858e-02
-1.7543519e-02
-4.8291234e-02
-6.9955358e-02
-8.8212760e-02
-1.0787914e-01
-1.2907176e-01
-1.4646346e-01
-1.5229571e-01
-1.4139030e-01
-1.1485307e-01
-8.0135166e-02
-4.7677111e-02
-2.6154551e-02
-1.8618978e-02
-2.1387048e-02
-2.6502072e-02
-2.6547444e-02
-1.8753803e-02
-5.7971447e-03
6.8349831e-03
1.4971745e-02
1.9061030e-02
2.4858599e-02
4.0765226e-02
7.3018443e-02
1.2166834e-01
1.7980670e-01
2.3633694e-01
2.8079079e-01
3.0792692e-01
3.1966379e-01
3.2289661e-01
3.2434457e-01
3.2586722e-01
3.2328668e-01
3.0916903e-01
2.7772699e-01
2.2911378e-01
1.7056519e-01
1.1328260e-01
6.6644110e-02
3.3375994e-02
8.5946630e-03
-1.7089175e-02
-5.2365118e-02
-1.0048080e-01
-1.5728229e-01
-2.1332564e-01
-2.5903613e-01
-2.8963622e-01
-3.0677243e-01
-3.1629199e-01
-3.2393167e-01
-3.3144794e-01
-3.3539847e-01
-3.2952431e-01
-3.0938817e-01
-2.7612172e-01
-2.3676649e-01
-2.0110863e-01
-1.7682624e-01
-1.6541238e-01
-1.6117162e-01
-1.5434805e-01
-1.3687145e-01
-1.0710844e-01
-7.0698834e-02
-3.7351012e-02
-1.5665384e-02
-8.6752967e-03
-1.2453574e-02
-1.8737062e-02
-1.9986565e-02
-1.3510513e-02
-2.2127111e-03
7.9750564e-03
1.2297399e-02
1.0855061e-02
9.5312066e-03
1.6977041e-02
3.9124665e-02
7.4895195e-02
1.1600951e-01
1.5089626e-01
1.7039214e-01
1.7228583e-01
1.6232225e-01
1.5093941e-01
1.4749866e-01
1.5547874e-01
1.7134276e-01
1.8727182e-01
1.9593893e-01
1.9479282e-01
1.8745730e-01
1.8107851e-01
1.8104175e-01
1.8662109e-01
1.9048159e-01
1.8219857e-01
1.5373891e-01
1.0413269e-01
4.0818638e-02
-2.3435598e-02
-7.6457234e-02
-1.1182264e-01
-1.3033915e-01
-1.3757032e-01
-1.3922356e-01
-1.3697517e-01
-1.2712705e-01
-1.0318099e-01
-6.0875653e-02
-2.2287663e-03
6.4149569e-02
1.2647571e-01
1.7487374e-01
2.0556902e-01
2.2203492e-01
2.3219713e-01
2.4316409e-01
2.5684417e-01
2.6914619e-01
2.7286177e-01
2.6231004e-01
2.3726654e-01
2.0391567e-01
1.7180456e-01
1.4839768e-01
1.3487343e-01
1.2590303e-01
1.1324084e-01
9.0836107e-02
5.8776346e-02
2.3965102e-02
-3.1522127e-03
-1.4222743e-02
-7.6685049e-03
1.0273088e-02
2.8439072e-02
3.5794574e-02
2.6083439e-02
-2.8683750e-04
-3.8150050e-02
-8.1852694e-02
-1.2863310e-01
