# Supplementary material for: Characterization of the disruption of neural control strategies for dynamic fingertip forces from attractor reconstruction
Source: PLoS One. 2017 Feb 13;12(2):e0172025. doi: 10.1371/journal.pone.0172025 (PMC5305200; doi:10.1371/journal.pone.0172025)
Supplement: S2 File — Zip file containing the code to reproduce the results of our study. (ZIP) [file pone.0172025.s002.zip › PLOS_One_Code/tis_YO/y4_2.dat]

-5.3136416e-02
1.7905828e-01
3.9100514e-01
5.6287674e-01
6.8043855e-01
7.3708258e-01
7.3477991e-01
6.8315794e-01
5.9624029e-01
4.8791569e-01
3.6869806e-01
2.4567012e-01
1.2508215e-01
1.5402475e-02
-7.1352325e-02
-1.2133357e-01
-1.2354475e-01
-7.5325882e-02
1.4781313e-02
1.2889336e-01
2.4554217e-01
3.4647786e-01
4.2162547e-01
4.7039539e-01
4.9897506e-01
5.1508575e-01
5.2322628e-01
5.2300538e-01
5.1094951e-01
4.8419365e-01
4.4379867e-01
3.9568468e-01
3.4821010e-01
3.0751877e-01
2.7374363e-01
2.4084381e-01
2.0024319e-01
1.4596633e-01
7.8363406e-02
4.4491195e-03
-6.5437694e-02
-1.2291818e-01
-1.6568770e-01
-1.9802063e-01
-2.2766562e-01
-2.6120330e-01
-3.0032709e-01
-3.4084326e-01
-3.7506567e-01
-3.9646383e-01
-4.0370030e-01
-4.0137796e-01
-3.9708015e-01
-3.9664875e-01
-4.0049133e-01
-4.0309552e-01
-3.9629345e-01
-3.7452527e-01
-3.3881562e-01
-2.9696602e-01
-2.5999238e-01
-2.3694184e-01
-2.3077655e-01
-2.3739080e-01
-2.4840676e-01
-2.5626912e-01
-2.5851643e-01
-2.5866119e-01
-2.6347855e-01
-2.7852713e-01
-3.0433289e-01
-3.3529860e-01
-3.6223213e-01
-3.7724461e-01
-3.7789268e-01
-3.6787948e-01
-3.5414891e-01
-3.4242030e-01
-3.3374629e-01
-3.2395849e-01
-3.0643759e-01
-2.7673748e-01
-2.3619376e-01
-1.9213171e-01
-1.5447806e-01
-1.3069541e-01
-1.2174680e-01
-1.2134378e-01
-1.1921363e-01
-1.0671808e-01
-8.1396600e-02
-4.7721769e-02
-1.3947919e-02
1.2880737e-02
3.1023735e-02
4.5019033e-02
6.2839783e-02
9.0857992e-02
1.2985481e-01
1.7453555e-01
2.1654795e-01
2.4913299e-01
2.7104117e-01
2.8758864e-01
3.0782009e-01
3.3910327e-01
3.8257868e-01
4.3238242e-01
4.7885155e-01
5.1365806e-01
5.3419408e-01
5.4488899e-01
5.5440284e-01
5.7013377e-01
5.9360127e-01
6.1962628e-01
6.3934328e-01
6.4485521e-01
6.3306867e-01
6.0689843e-01
5.7306151e-01
5.3757286e-01
5.0186928e-01
4.6218518e-01
4.1246694e-01
3.4890196e-01
2.7341946e-01
1.9412916e-01
1.2218623e-01
6.6637163e-02
3.0276926e-02
9.0179031e-03
-5.0446509e-03
-1.8872367e-02
-3.4686223e-02
-4.9108695e-02
-5.5749693e-02
-4.9755013e-02
-3.1467566e-02
-6.9770448e-03
1.4598740e-02
2.5526283e-02
2.3304547e-02
1.1827618e-02
-1.1554540e-03
-9.0738241e-03
-1.0863537e-02
-1.1742735e-02
-2.0114181e-02
-4.2611490e-02
-8.0045578e-02
-1.2650816e-01
-1.7238695e-01
-2.0966822e-01
-2.3617485e-01
-2.5610193e-01
-2.7682681e-01
-3.0414225e-01
-3.3850315e-01
-3.7417583e-01
-4.0191321e-01
-4.1382972e-01
-4.0751784e-01
-3.8692046e-01
-3.5971969e-01
-3.3295326e-01
-3.0926228e-01
-2.8587745e-01
-2.5715862e-01
-2.1927830e-01
-1.7394596e-01
-1.2865432e-01
-9.3364636e-02
-7.5715094e-02
-7.7392781e-02
-9.3511674e-02
-1.1537902e-01
-1.3521279e-01
-1.5000285e-01
-1.6216988e-01
-1.7683851e-01
-1.9752980e-01
-2.2271733e-01
-2.4527631e-01
-2.5558073e-01
-2.4678526e-01
-2.1895670e-01
-1.7927019e-01
-1.3824074e-01
-1.0437464e-01
-8.0161206e-02
-6.1466947e-02
-4.0727950e-02
-1.2138627e-02
2.4424418e-02
6.3190984e-02
9.5879357e-02
1.1644137e-01
1.2452581e-01
1.2582706e-01
1.2892480e-01
1.4014552e-01
1.5947995e-01
1.8015841e-01
1.9214110e-01
1.8742806e-01
1.6427845e-01
1.2811433e-01
8.8533139e-02
5.4077069e-02
2.7982169e-02
7.4700343e-03
-1.3367653e-02
-3.9171732e-02
-6.9915287e-02
-1.0026907e-01
-1.2222092e-01
-1.2962537e-01
-1.2190440e-01
-1.0459143e-01
-8.6523629e-02
-7.5331568e-02
-7.3546764e-02
-7.7407453e-02
-7.9243719e-02
-7.2174087e-02
-5.4116215e-02
-2.8584662e-02
-2.0862279e-03
2.0040339e-02
3.6926617e-02
5.2713926e-02
7.3760426e-02
1.0403553e-01
1.4174566e-01
1.7950960e-01
2.0792563e-01
2.2038481e-01
2.1660469e-01
2.0306736e-01
1.8990491e-01
1.8573306e-01
1.9346433e-01
2.0961019e-01
2.2718762e-01
2.4023510e-01
2.4744035e-01
2.5299015e-01
2.6401980e-01
2.8598382e-01
3.1880778e-01
3.5624930e-01
3.8879565e-01
4.0843365e-01
4.1278190e-01
4.0633886e-01
3.9793022e-01
3.9563236e-01
4.0217473e-01
4.1353248e-01
4.2132817e-01
4.1746421e-01
3.9837213e-01
3.6655106e-01
3.2847158e-01
2.9011118e-01
2.5308752e-01
2.1393747e-01
1.6682371e-01
1.0788004e-01
3.8710791e-02
-3.3012825e-02
-9.6519516e-02
-1.4295191e-01
-1.6941739e-01
-1.7974909e-01
-1.8184476e-01
-1.8325400e-01
-1.8734000e-01
-1.9208890e-01
-1.9238041e-01
-1.8439645e-01
-1.6924010e-01
-1.5330327e-01
-1.4515605e-01
-1.5086449e-01
-1.7037465e-01
-1.9707406e-01
-2.2120094e-01
-2.3548299e-01
-2.3952501e-01
-2.4004618e-01
-2.4688710e-01
-2.6730140e-01
-3.0176499e-01
-3.4356936e-01
-3.8250217e-01
-4.1058358e-01
-4.2641147e-01
-4.3556329e-01
-4.4713534e-01
-4.6862069e-01
-5.0175977e-01
-5.4139005e-01
-5.7810696e-01
-6.0343052e-01
-6.1429032e-01
-6.1409657e-01
-6.1012545e-01
-6.0903101e-01
-6.1292877e-01
-6.1815155e-01
-6.1753951e-01
-6.0496540e-01
-5.7911474e-01
-5.4406936e-01
-5.0651518e-01
-4.7133617e-01
-4.3796938e-01
-3.9963002e-01
-3.4647198e-01
-2.7151241e-01
-1.7586058e-01
-6.9855860e-02
3.0639245e-02
1.1076950e-01
1.6281044e-01
1.8884879e-01
1.9848120e-01
2.0282376e-01
2.0857526e-01
2.1561593e-01
2.1895847e-01
2.1329433e-01
1.9737817e-01
1.7583439e-01
1.5728223e-01
1.4982002e-01
1.5676432e-01
1.7537845e-01
1.9915569e-01
2.2205153e-01
2.4225775e-01
2.6337067e-01
2.9192890e-01
3.3252250e-01
3.8368345e-01
4.3736758e-01
4.8226121e-01
5.0888815e-01
5.1394796e-01
5.0181392e-01
4.8221864e-01
4.6523505e-01
4.5659968e-01
4.5611472e-01
4.5956907e-01
4.6255852e-01
4.6386658e-01
4.6640179e-01
4.7490371e-01
4.9166880e-01
5.1325819e-01
5.3070773e-01
5.3322898e-01
5.1314821e-01
4.6949173e-01
4.0857455e-01
3.4126717e-01
2.7822279e-01
2.2568697e-01
1.8418903e-01
1.5039469e-01
1.2058036e-01
9.3731663e-02
7.2595014e-02
6.1860320e-02
6.4378236e-02
7.7962030e-02
9.5132845e-02
1.0615269e-01
1.0363656e-01
8.6192331e-02
5.8956634e-02
3.0460887e-02
7.5388137e-03
-8.5483080e-03
-2.2336980e-02
-4.0733374e-02
-6.8100413e-02
-1.0266050e-01
-1.3629485e-01
-1.5822812e-01
-1.6081947e-01
-1.4398141e-01
-1.1543239e-01
-8.6743859e-02
-6.7604855e-02
-6.1364153e-02
-6.4081702e-02
-6.7636664e-02
-6.5110029e-02
-5.5022723e-02
-4.1835124e-02
-3.2758857e-02
-3.3040756e-02
-4.2382100e-02
-5.4535589e-02
-6.0669919e-02
-5.4793651e-02
-3.7754659e-02
-1.7146319e-02
-3.3761420e-03
-4.3734518e-03
-2.1609235e-02
-4.9284521e-02
-7.7324861e-02
-9.6824209e-02
-1.0474839e-01
-1.0509298e-01
-1.0623965e-01
-1.1646945e-01
-1.3997766e-01
-1.7514852e-01
-2.1599850e-01
-2.5607000e-01
-2.9225782e-01
-3.2606336e-01
-3.6176446e-01
-4.0291905e-01
-4.4926379e-01
-4.9581853e-01
-5.3502232e-01
-5.6084899e-01
-5.7225363e-01
-5.7365267e-01
-5.7219627e-01
-5.7351965e-01
-5.7830602e-01
-5.8156351e-01
-5.7530792e-01
-5.5334094e-01
-5.1515098e-01
-4.6644607e-01
-4.1620238e-01
-3.7217506e-01
-3.3730217e-01
-3.0880450e-01
-2.8053336e-01
-2.4724123e-01
-2.0799523e-01
-1.6659200e-01
-1.2909380e-01
-1.0020281e-01
-8.0330667e-02
-6.4894176e-02
-4.6693741e-02
-2.0425711e-02
1.3572174e-02
4.9033931e-02
7.7170975e-02
9.1655249e-02
9.2404276e-02
8.6136029e-02
8.3213014e-02
9.2347667e-02
1.1622641e-01
1.5056315e-01
1.8683106e-01
2.1687931e-01
2.3693300e-01
2.4891316e-01
2.5835163e-01
2.7014476e-01
2.8491420e-01
2.9843657e-01
3.0445764e-01
2.9897947e-01
2.8342125e-01
2.6481075e-01
2.5261894e-01
2.5375730e-01
2.6873061e-01
2.9140958e-01
3.1247768e-01
3.2441542e-01
3.2535143e-01
3.1987381e-01
3.1631713e-01
3.2192103e-01
3.3869859e-01
3.6246407e-01
3.8540724e-01
4.0059880e-01
4.0600070e-01
4.0578178e-01
4.0790107e-01
4.1911771e-01
4.4055548e-01
4.6668160e-01
4.8815342e-01
4.9666316e-01
4.8910957e-01
4.6889565e-01
4.4355211e-01
4.2005604e-01
4.0083348e-01
3.8289589e-01
3.6033031e-01
3.2843338e-01
2.8716806e-01
2.4199886e-01
2.0131121e-01
1.7161352e-01
1.5348593e-01
1.4095787e-01
1.2468473e-01
9.7020181e-02
5.6266376e-02
7.8205441e-03
-3.8662282e-02
-7.4651253e-02
-9.7343482e-02
-1.1068987e-01
-1.2260616e-01
-1.4031994e-01
-1.6638947e-01
-1.9745674e-01
-2.2655593e-01
-2.4770518e-01
-2.5982119e-01
-2.6744353e-01
-2.7792750e-01
-2.9679928e-01
-3.2391820e-01
-3.5284147e-01
-3.7415253e-01
-3.8095177e-01
-3.7306162e-01
-3.5736912e-01
-3.4430730e-01
-3.4257134e-01
-3.5473975e-01
-3.7594945e-01
-3.9650501e-01
-4.0717027e-01
-4.0397711e-01
-3.8970542e-01
-3.7156265e-01
-3.5673532e-01
-3.4825561e-01
-3.4339759e-01
-3.3567616e-01
-3.1939726e-01
-2.9377448e-01
-2.6380867e-01
-2.3747684e-01
-2.2109790e-01
-2.1549675e-01
-2.1510234e-01
-2.1077504e-01
-1.9496796e-01
-1.6603311e-01
-1.2895476e-01
-9.2269709e-02
-6.3187885e-02
-4.3612370e-02
-2.9200998e-02
-1.2194323e-02
1.3444268e-02
4.7789028e-02
8.4408649e-02
1.1380884e-01
1.2866998e-01
1.2791962e-01
1.1747357e-01
1.0709957e-01
1.0498852e-01
1.1323707e-01
1.2694156e-01
1.3719955e-01
1.3611464e-01
1.2116043e-01
9.6674170e-02
7.1557977e-02
5.4393769e-02
4.8948525e-02
5.2793473e-02
5.9575248e-02
6.3276987e-02
6.2008488e-02
5.9267043e-02
6.1752166e-02
7.4784901e-02
9.8271052e-02
1.2596028e-01
1.4840053e-01
1.5775123e-01
1.5189846e-01
1.3567773e-01
1.1824117e-01
1.0786452e-01
1.0740454e-01
1.1317728e-01
1.1761923e-01
1.1396136e-01
1.0038695e-01
8.1439533e-02
6.5673147e-02
6.0696871e-02
6.8668093e-02
8.5122895e-02
1.0172267e-01
1.1104747e-01
1.1066996e-01
1.0430789e-01
9.9282271e-02
1.0164722e-01
1.1211180e-01
1.2543253e-01
1.3349208e-01
1.2999807e-01
1.1411178e-01
9.1075859e-02
6.9374288e-02
5.5862885e-02
5.1783750e-02
5.2119005e-02
4.8481243e-02
3.3730662e-02
5.9255998e-03
-3.0450937e-02
-6.6954028e-02
-9.6137481e-02
-1.1584692e-01
-1.3003937e-01
-1.4586792e-01
-1.6904522e-01
-2.0009374e-01
-2.3351976e-01
-2.6058559e-01
-2.7421344e-01
-2.7291633e-01
-2.6127822e-01
-2.4698460e-01
-2.3643016e-01
-2.3125438e-01
-2.2749974e-01
-2.1804656e-01
-1.9723520e-01
-1.6485960e-01
-1.2686931e-01
-9.2353539e-02
-6.8711858e-02
-5.7744687e-02
-5.4831745e-02
-5.1896962e-02
-4.2638537e-02
-2.6706664e-02
-1.0047934e-02
-1.3372186e-03
-6.8403103e-03
-2.6552964e-02
-5.3533377e-02
-7.6868144e-02
-8.6863308e-02
-7.9578408e-02
-5.8139811e-02
-3.0307783e-02
-3.8430290e-03
1.7834437e-02
3.7369053e-02
6.1409477e-02
9.5753013e-02
1.4076903e-01
1.9019800e-01
2.3404372e-01
2.6361492e-01
2.7574875e-01
2.7388389e-01
2.6534592e-01
2.5646861e-01
2.4869360e-01
2.3808944e-01
2.1828292e-01
1.8478365e-01
1.3834919e-01
8.5690563e-02
3.6847824e-02
3.2212040e-04
-2.1190532e-02
-3.1748892e-02
-3.9295274e-02
-5.0762792e-02
-6.7827037e-02
-8.5585213e-02
-9.5169197e-02
-8.9007650e-02
-6.5414870e-02
-2.9592443e-02
9.2537995e-03
4.2683143e-02
6.7116429e-02
8.5279462e-02
1.0413310e-01
1.3025950e-01
1.6548420e-01
2.0552028e-01
2.4232977e-01
2.6854890e-01
2.8136319e-01
2.8371006e-01
2.8207926e-01
2.8212308e-01
2.8485309e-01
2.8592547e-01
2.7838408e-01
2.5708442e-01
2.2229772e-01
1.8049322e-01
1.4156562e-01
1.1380048e-01
9.9581846e-02
9.4430945e-02
8.9672290e-02
7.7030349e-02
5.2833447e-02
1.9731545e-02
-1.5140808e-02
-4.4556995e-02
-6.5334679e-02
-7.9675628e-02
-9.3214690e-02
-1.1121446e-01
-1.3510545e-01
-1.6133444e-01
-1.8340889e-01
-1.9608528e-01
-1.9892509e-01
-1.9674879e-01
-1.9679554e-01
-2.0450068e-01
-2.2027397e-01
-2.3894282e-01
-2.5233681e-01
-2.5379899e-01
-2.4190424e-01
-2.2102082e-01
-1.9857762e-01
-1.8087160e-01
-1.6967846e-01
-1.6139627e-01
-1.4941234e-01
-1.2858565e-01
-9.9040044e-02
-6.6712004e-02
-4.0354645e-02
-2.6905779e-02
-2.7834644e-02
-3.8476345e-02
-5.0867577e-02
-5.8512896e-02
-6.0078179e-02
-5.9711649e-02
-6.4060656e-02
-7.7987276e-02
-1.0134483e-01
-1.2845974e-01
-1.5074506e-01
-1.6121396e-01
-1.5827850e-01
-1.4647613e-01
-1.3374141e-01
-1.2689159e-01
-1.2781522e-01
-1.3250396e-01
-1.3373524e-01
-1.2598042e-01
-1.0937996e-01
-9.0191311e-02
-7.7552853e-02
-7.8588137e-02
-9.4534973e-02
-1.1992831e-01
-1.4539135e-01
-1.6259954e-01
-1.6849139e-01
-1.6626103e-01
-1.6283496e-01
-1.6450141e-01
-1.7303363e-01
-1.8435327e-01
-1.9071514e-01
-1.8536553e-01
-1.6670931e-01
-1.3923669e-01
-1.1081431e-01
-8.8186397e-02
-7.3242842e-02
-6.2101226e-02
-4.7671400e-02
-2.4298527e-02
8.4623307e-03
4.5317497e-02
7.8032958e-02
9.9758755e-02
1.0865884e-01
1.0902851e-01
1.0906278e-01
1.1629652e-01
1.3347121e-01
1.5742251e-01
1.8150764e-01
1.9993641e-01
2.1149355e-01
2.2053234e-01
2.3450773e-01
2.5941087e-01
2.9601683e-01
3.3934912e-01
3.8148409e-01
4.1579143e-01
4.4025887e-01
4.5818388e-01
4.7565834e-01
4.9711546e-01
5.2181119e-01
5.4362643e-01
5.5423760e-01
5.4769043e-01
5.2389196e-01
4.8909573e-01
4.5278782e-01
4.2247415e-01
3.9950541e-01
3.7851221e-01
3.5062682e-01
3.0853363e-01
2.5068334e-01
1.8250127e-01
1.1380266e-01
5.3721147e-02
6.1735758e-03
-3.1419805e-02
-6.5670316e-02
-1.0272815e-01
-1.4433492e-01
-1.8660512e-01
-2.2239859e-01
-2.4603363e-01
-2.5726629e-01
-2.6177763e-01
-2.6791543e-01
-2.8182138e-01
-3.0372614e-01
-3.2748606e-01
-3.4384867e-01
-3.4569356e-01
-3.3199642e-01
-3.0811246e-01
-2.8252613e-01
-2.6219906e-01
-2.4896039e-01
-2.3866736e-01
-2.2369874e-01
-1.9761915e-01
-1.5927710e-01
-1.1375893e-01
-6.9691818e-02
-3.4589286e-02
-1.0803725e-02
5.6780197e-03
2.2603955e-02
4.6267139e-02
7.7062464e-02
1.0872646e-01
1.3154266e-01
1.3735277e-01
1.2360937e-01
9.4467514e-02
5.8318280e-02
2.3112248e-02
-7.6371032e-03
-3.5744026e-02
-6.5940730e-02
-1.0193373e-01
-1.4319751e-01
-1.8423876e-01
-2.1697348e-01
-2.3517001e-01
-2.3829585e-01
-2.3215309e-01
-2.2578730e-01
-2.2656679e-01
-2.3623354e-01
-2.5004381e-01
-2.5955505e-01
-2.5757836e-01
-2.4234239e-01
-2.1843302e-01
-1.9423204e-01
-1.7749524e-01
-1.7141416e-01
-1.7324448e-01
-1.7640504e-01
-1.7486230e-01
-1.6689410e-01
-1.5573678e-01
-1.4691105e-01
-1.4406286e-01
-1.4570702e-01
-1.4475171e-01
-1.3148929e-01
-9.8785089e-02
-4.6451685e-02
1.7946865e-02
8.2259993e-02
1.3491030e-01
1.6936642e-01
1.8593380e-01
1.9010819e-01
1.8843881e-01
1.8448517e-01
1.7745274e-01
1.6408017e-01
1.4217670e-01
1.1351709e-01
8.4336014e-02
6.2804302e-02
5.4666318e-02
5.9785606e-02
7.1937883e-02
8.1974047e-02
8.2526462e-02
7.1858206e-02
5.4851224e-02
4.0347049e-02
3.6170081e-02
4.4855598e-02
6.2622580e-02
8.1899926e-02
9.5726866e-02
1.0162738e-01
1.0286201e-01
1.0614045e-01
1.1696751e-01
1.3564762e-01
1.5667137e-01
1.7176484e-01
1.7457406e-01
1.6435425e-01
1.4669650e-01
1.3065748e-01
1.2367408e-01
1.2736070e-01
1.3688413e-01
1.4413107e-01
1.4258147e-01
1.3123026e-01
1.1558717e-01
1.0504460e-01
1.0777780e-01
1.2606650e-01
1.5486022e-01
1.8435499e-01
2.0499062e-01
2.1209099e-01
2.0761864e-01
1.9802293e-01
1.8950876e-01
1.8384865e-01
1.7744939e-01
1.6398809e-01
1.3867785e-01
1.0162263e-01
5.8447736e-02
1.7720306e-02
-1.3566939e-02
-3.3731489e-02
-4.6988942e-02
-6.0700109e-02
-8.1131574e-02
-1.1005016e-01
-1.4380429e-01
-1.7545518e-01
-1.9893326e-01
-2.1271893e-01
-2.2066113e-01
-2.2943324e-01
-2.4422843e-01
-2.6523486e-01
-2.8699121e-01
-3.0122957e-01
-3.0175743e-01
-2.8844550e-01
-2.6780216e-01
-2.4981621e-01
-2.4299154e-01
-2.5027359e-01
-2.6788865e-01
-2.8767679e-01
-3.0165928e-01
-3.0613390e-01
-3.0290328e-01
-2.9722165e-01
-2.9391953e-01
-2.9385838e-01
-2.9269620e-01
-2.8303209e-01
-2.5901343e-01
-2.2046847e-01
-1.7372793e-01
-1.2868441e-01
-9.3986552e-02
-7.2961794e-02
-6.2330887e-02
-5.4547104e-02
-4.2582012e-02
-2.4189598e-02
-2.9485778e-03
1.4305398e-02
2.1808979e-02
1.8444954e-02
8.6297913e-03
-1.4130742e-04
-1.8203802e-03
4.5014197e-03
1.4232415e-02
2.0386350e-02
1.8125891e-02
8.1508919e-03
-2.9496602e-03
-5.8385884e-03
6.4477451e-03
3.4448251e-02
7.1860500e-02
1.0890783e-01
1.3738514e-01
1.5467041e-01
1.6468782e-01
1.7520755e-01
1.9286368e-01
2.1888781e-01
2.4816314e-01
2.7193376e-01
2.8238363e-01
2.7665183e-01
2.5826971e-01
2.3506590e-01
2.1453277e-01
1.9957837e-01
1.8744115e-01
1.7219927e-01
1.4906136e-01
1.1799881e-01
8.4801800e-02
5.8780151e-02
4.8161092e-02
5.5896965e-02
7.8470625e-02
1.0829154e-01
1.3810129e-01
1.6487194e-01
1.9108376e-01
2.2257378e-01
2.6410888e-01
3.1553305e-01
3.7109407e-01
4.2227922e-01
4.6226342e-01
4.8942099e-01
5.0796274e-01
5.2511941e-01
5.4631169e-01
5.7136638e-01
5.9430238e-01
6.0667607e-01
6.0227336e-01
5.8058396e-01
5.4738554e-01
5.1204473e-01
4.8276111e-01
4.6237477e-01
4.4719946e-01
4.2945980e-01
4.0180540e-01
3.6140069e-01
3.1132910e-01
2.5829378e-01
2.0781935e-01
1.6012278e-01
1.0951165e-01
4.7688848e-02
-3.1075131e-02
-1.2577746e-01
-2.2776655e-01
-3.2376081e-01
-4.0141712e-01
-4.5443093e-01
-4.8436280e-01
-4.9846266e-01
-5.0502031e-01
-5.0886462e-01
-5.0943275e-01
-5.0249891e-01
-4.8446028e-01
-4.5627189e-01
-4.2435279e-01
-3.9793886e-01
-3.8454177e-01
-3.8609592e-01
-3.9802124e-01
-4.1195664e-01
-4.2070751e-01
-4.2236953e-01
-4.2106314e-01
-4.2398136e-01
-4.3668489e-01
-4.5929048e-01
-4.8551532e-01
-5.0524516e-01
-5.0952977e-01
-4.9517062e-01
-4.6602929e-01
-4.3041764e-01
-3.9642582e-01
-3.6782517e-01
-3.4254086e-01
-3.1452388e-01
-2.7808299e-01
-2.3192342e-01
-1.8013329e-01
-1.2960463e-01
-8.5801059e-02
-4.9485043e-02
-1.6198991e-02
2.1093091e-02
6.7470415e-02
1.2228815e-01
1.7860538e-01
2.2619377e-01
2.5638711e-01
2.6623927e-01
2.5985291e-01
2.4595709e-01
2.3289813e-01
2.2411792e-01
2.1694204e-01
2.0506227e-01
1.8279958e-01
1.4865493e-01
1.0633367e-01
6.2649155e-02
2.3447573e-02
-9.7970353e-03
-4.0425893e-02
-7.4000275e-02
-1.1449321e-01
-1.6134687e-01
-2.0885652e-01
-2.4849486e-01
-2.7325745e-01
-2.8142705e-01
-2.7721588e-01
-2.6791116e-01
-2.5941400e-01
-2.5279333e-01
-2.4381122e-01
-2.2584738e-01
-1.9462026e-01
-1.5172875e-01
-1.0472906e-01
-6.3802389e-02
-3.7001911e-02
-2.6462368e-02
-2.7387019e-02
-3.0551761e-02
-2.7240196e-02
-1.3766260e-02
7.1094711e-03
2.8423308e-02
4.3320909e-02
4.9035066e-02
4.8413822e-02
4.7987552e-02
5.3575862e-02
6.6327742e-02
8.1905424e-02
9.3193601e-02
9.4672066e-02
8.5966568e-02
7.2674348e-02
6.3756530e-02
6.6640079e-02
8.2888752e-02
1.0716816e-01
1.3004359e-01
1.4287879e-01
1.4226523e-01
1.3177708e-01
