# Supplementary material for: Characterization of the disruption of neural control strategies for dynamic fingertip forces from attractor reconstruction
Source: PLoS One. 2017 Feb 13;12(2):e0172025. doi: 10.1371/journal.pone.0172025 (PMC5305200; doi:10.1371/journal.pone.0172025)
Supplement: S2 File — Zip file containing the code to reproduce the results of our study. (ZIP) [file pone.0172025.s002.zip › PLOS_One_Code/tis_YO/y4_3.dat]

2.6783828e-02
-2.6285048e-01
-5.1486660e-01
-6.9934044e-01
-8.0348333e-01
-8.3280545e-01
-8.0653574e-01
-7.4935630e-01
-6.8266915e-01
-6.1859232e-01
-5.5902194e-01
-4.9983548e-01
-4.3731601e-01
-3.7271109e-01
-3.1259996e-01
-2.6552003e-01
-2.3706610e-01
-2.2628405e-01
-2.2574377e-01
-2.2561690e-01
-2.1926062e-01
-2.0675061e-01
-1.9442004e-01
-1.9098361e-01
-2.0242695e-01
-2.2827257e-01
-2.6137069e-01
-2.9164469e-01
-3.1161959e-01
-3.2028388e-01
-3.2315358e-01
-3.2875703e-01
-3.4342767e-01
-3.6719894e-01
-3.9345478e-01
-4.1288293e-01
-4.1913752e-01
-4.1238569e-01
-3.9877829e-01
-3.8663447e-01
-3.8152005e-01
-3.8271147e-01
-3.8330039e-01
-3.7440602e-01
-3.5090056e-01
-3.1467878e-01
-2.7347539e-01
-2.3632245e-01
-2.0828219e-01
-1.8716393e-01
-1.6426597e-01
-1.2921227e-01
-7.6150716e-02
-7.4671263e-03
6.7060538e-02
1.3493745e-01
1.8695639e-01
2.2150165e-01
2.4470504e-01
2.6620915e-01
2.9322581e-01
3.2661951e-01
3.6095291e-01
3.8787605e-01
4.0088657e-01
3.9912325e-01
3.8802771e-01
3.7618757e-01
3.7030060e-01
3.7160863e-01
3.7587047e-01
3.7655474e-01
3.6936072e-01
3.5552774e-01
3.4166282e-01
3.3572050e-01
3.4157585e-01
3.5580818e-01
3.6871801e-01
3.6893637e-01
3.4923816e-01
3.1062463e-01
2.6226178e-01
2.1694025e-01
1.8463655e-01
1.6802873e-01
1.6227343e-01
1.5864227e-01
1.4980424e-01
1.3401550e-01
1.1591882e-01
1.0333985e-01
1.0204933e-01
1.1193462e-01
1.2696207e-01
1.3878577e-01
1.4184758e-01
1.3708219e-01
1.3184274e-01
1.3568089e-01
1.5449754e-01
1.8685544e-01
2.2455897e-01
2.5676260e-01
2.7518607e-01
2.7778114e-01
2.6888183e-01
2.5567738e-01
2.4329287e-01
2.3170297e-01
2.1613180e-01
1.9033652e-01
1.5092121e-01
1.0035589e-01
4.6689152e-02
-2.7046145e-04
-3.4082798e-02
-5.4931262e-02
-6.9142436e-02
-8.5352355e-02
-1.0934599e-01
-1.4033990e-01
-1.7115562e-01
-1.9264045e-01
-1.9959584e-01
-1.9423143e-01
-1.8512899e-01
-1.8267254e-01
-1.9345480e-01
-2.1638873e-01
-2.4276368e-01
-2.6068363e-01
-2.6146522e-01
-2.4414975e-01
-2.1579567e-01
-1.8783836e-01
-1.7046308e-01
-1.6773491e-01
-1.7624700e-01
-1.8823995e-01
-1.9703478e-01
-2.0104600e-01
-2.0407872e-01
-2.1225088e-01
-2.2950301e-01
-2.5417017e-01
-2.7891482e-01
-2.9465870e-01
-2.9619805e-01
-2.8562361e-01
-2.7130856e-01
-2.6334566e-01
-2.6814620e-01
-2.8490808e-01
-3.0576553e-01
-3.1974435e-01
-3.1830449e-01
-2.9914830e-01
-2.6642184e-01
-2.2784706e-01
-1.9059830e-01
-1.5792643e-01
-1.2833630e-01
-9.7972783e-02
-6.4629656e-02
-3.0442212e-02
-1.4144875e-03
1.5821026e-02
1.8187213e-02
9.0300416e-03
-2.3812737e-03
-5.1893376e-03
7.2137661e-03
3.3599345e-02
6.5647257e-02
9.2273172e-02
1.0524441e-01
1.0345188e-01
9.3512759e-02
8.6057329e-02
8.9833034e-02
1.0722616e-01
1.3352710e-01
1.5985758e-01
1.7811753e-01
1.8555176e-01
1.8633131e-01
1.8889558e-01
2.0066185e-01
2.2363816e-01
2.5360113e-01
2.8296428e-01
3.0548148e-01
3.2014094e-01
3.3177879e-01
3.4759170e-01
3.7168131e-01
4.0150219e-01
4.2856651e-01
4.4265857e-01
4.3705228e-01
4.1213729e-01
3.7545753e-01
3.3776737e-01
3.0733509e-01
2.8614127e-01
2.7011856e-01
2.5274368e-01
2.2960477e-01
2.0138550e-01
1.7348457e-01
1.5232944e-01
1.4068960e-01
1.3506968e-01
1.2683235e-01
1.0644701e-01
6.8719503e-02
1.6282631e-02
-4.0954242e-02
-9.0658687e-02
-1.2445831e-01
-1.4181280e-01
-1.4929096e-01
-1.5619656e-01
-1.6910765e-01
-1.8811416e-01
-2.0688914e-01
-2.1678332e-01
-2.1246911e-01
-1.9556009e-01
-1.7421044e-01
-1.5924527e-01
-1.5887510e-01
-1.7451636e-01
-2.0008266e-01
-2.2552379e-01
-2.4256601e-01
-2.4901519e-01
-2.4917513e-01
-2.5047759e-01
-2.5836037e-01
-2.7230790e-01
-2.8561812e-01
-2.8935950e-01
-2.7804557e-01
-2.5330149e-01
-2.2335602e-01
-1.9887132e-01
-1.8740976e-01
-1.8940374e-01
-1.9797057e-01
-2.0292953e-01
-1.9665633e-01
-1.7822405e-01
-1.5364216e-01
-1.3235623e-01
-1.2191674e-01
-1.2365635e-01
-1.3199733e-01
-1.3800204e-01
-1.3492076e-01
-1.2214301e-01
-1.0522086e-01
-9.2189098e-02
-8.8374717e-02
-9.2615327e-02
-9.7295755e-02
-9.2547949e-02
-7.2084302e-02
-3.6942282e-02
4.9171204e-03
4.2568235e-02
6.7458628e-02
7.7480945e-02
7.7485678e-02
7.5684653e-02
7.8149673e-02
8.4971296e-02
9.0184513e-02
8.5091657e-02
6.3217843e-02
2.4558207e-02
-2.3398664e-02
-6.8987611e-02
-1.0216582e-01
-1.1908938e-01
-1.2287296e-01
-1.2051927e-01
-1.1795708e-01
-1.1603303e-01
-1.1003206e-01
-9.3260082e-02
-6.2298441e-02
-2.0307470e-02
2.3677242e-02
5.8935748e-02
7.8593014e-02
8.3733075e-02
8.3590405e-02
9.1166660e-02
1.1661060e-01
1.6220886e-01
2.2144011e-01
2.8203372e-01
3.3142088e-01
3.6218211e-01
3.7465834e-01
3.7506557e-01
3.7049494e-01
3.6434531e-01
3.5491197e-01
3.3745654e-01
3.0824545e-01
2.6814672e-01
2.2341921e-01
1.8287911e-01
1.5318796e-01
1.3537638e-01
1.2465381e-01
1.1343060e-01
9.5940034e-02
7.2014903e-02
4.7572321e-02
3.1080702e-02
2.8179428e-02
3.8040703e-02
5.3605449e-02
6.5258655e-02
6.5893031e-02
5.4781287e-02
3.8010642e-02
2.4943827e-02
2.2803611e-02
3.2807506e-02
4.9990891e-02
6.6410996e-02
7.5764836e-02
7.6889489e-02
7.3998920e-02
7.3247824e-02
7.7806254e-02
8.4887252e-02
8.6662155e-02
7.4299763e-02
4.2855359e-02
-5.4197088e-03
-6.1331188e-02
-1.1297603e-01
-1.5166978e-01
-1.7580227e-01
-1.9045870e-01
-2.0357486e-01
-2.2094322e-01
-2.4248684e-01
-2.6183372e-01
-2.6982153e-01
-2.5999648e-01
-2.3259146e-01
-1.9466619e-01
-1.5669807e-01
-1.2758586e-01
-1.1051814e-01
-1.0201040e-01
-9.4978815e-02
-8.3958462e-02
-6.8867647e-02
-5.4998963e-02
-4.9623751e-02
-5.7222396e-02
-7.5815088e-02
-9.6754209e-02
-1.0878898e-01
-1.0424859e-01
-8.3403989e-02
-5.4395285e-02
-2.9033514e-02
-1.6803203e-02
-2.0053475e-02
-3.3019168e-02
-4.5452466e-02
-4.8679369e-02
-4.0259669e-02
-2.4711241e-02
-1.0457732e-02
-4.9335789e-03
-1.0292582e-02
-2.2094950e-02
-3.2133644e-02
-3.3787036e-02
-2.6166561e-02
-1.4309572e-02
-5.6336346e-03
-4.9746179e-03
-1.1022634e-02
-1.6439926e-02
-1.2095827e-02
7.0525510e-03
3.8367015e-02
7.2401536e-02
9.7337599e-02
1.0446750e-01
9.2242212e-02
6.6942651e-02
3.9318069e-02
1.8932704e-02
9.6703335e-03
8.8803680e-03
1.0066668e-02
7.2723429e-03
-1.1312833e-03
-1.1379212e-02
-1.6897860e-02
-1.2988035e-02
-2.7955953e-04
1.5404513e-02
2.6469669e-02
2.8117536e-02
2.1581276e-02
1.4022768e-02
1.4609966e-02
2.8909124e-02
5.5257073e-02
8.5353521e-02
1.0846219e-01
1.1687672e-01
1.0998578e-01
9.4739283e-02
8.1924245e-02
8.0218127e-02
9.1535236e-02
1.1024531e-01
1.2644699e-01
1.3145834e-01
1.2265384e-01
1.0484331e-01
8.7121286e-02
7.7147233e-02
7.6695025e-02
8.1130286e-02
8.2646511e-02
7.5132325e-02
5.7988936e-02
3.6680314e-02
1.9517734e-02
1.2653615e-02
1.6451048e-02
2.5200579e-02
3.0035835e-02
2.3533579e-02
3.8098942e-03
-2.4245055e-02
-5.1714855e-02
-7.0879719e-02
-7.9579111e-02
-8.2125285e-02
-8.6514424e-02
-9.9593315e-02
-1.2274234e-01
-1.5065273e-01
-1.7428103e-01
-1.8621490e-01
-1.8488072e-01
-1.7511064e-01
-1.6516536e-01
-1.6205030e-01
-1.6751730e-01
-1.7697264e-01
-1.8217404e-01
-1.7615448e-01
-1.5717404e-01
-1.2932334e-01
-9.9733142e-02
-7.4149542e-02
-5.3293414e-02
-3.2232410e-02
-3.6168021e-03
3.6934899e-02
8.6847954e-02
1.3667468e-01
1.7417222e-01
1.9009005e-01
1.8271434e-01
1.5873278e-01
1.2971638e-01
1.0619708e-01
9.2906570e-02
8.7604133e-02
8.3486286e-02
7.3597749e-02
5.5039423e-02
3.0647054e-02
6.9137095e-03
-1.0552409e-02
-2.0816678e-02
-2.8120456e-02
-3.9003417e-02
-5.7873717e-02
-8.3537754e-02
-1.0893455e-01
-1.2472422e-01
-1.2472568e-01
-1.0970829e-01
-8.7283658e-02
-6.8205957e-02
-6.1079829e-02
-6.7986297e-02
-8.3352982e-02
-9.6996579e-02
-9.9622216e-02
-8.7348684e-02
-6.2798452e-02
-3.2656349e-02
-3.3058500e-03
2.3082887e-02
4.9624479e-02
8.1975628e-02
1.2347791e-01
1.7154563e-01
2.1763855e-01
2.5080130e-01
2.6302828e-01
2.5376505e-01
2.3070860e-01
2.0582046e-01
1.8876452e-01
1.8188526e-01
1.7948098e-01
1.7129198e-01
1.4823979e-01
1.0765044e-01
5.5139010e-02
1.8572415e-03
-4.1252897e-02
-6.8626385e-02
-8.1909313e-02
-8.8026037e-02
-9.4846701e-02
-1.0674859e-01
-1.2262187e-01
-1.3770278e-01
-1.4790611e-01
-1.5336351e-01
-1.5872222e-01
-1.7021244e-01
-1.9125509e-01
-2.1906112e-01
-2.4456886e-01
-2.5651393e-01
-2.4753123e-01
-2.1840704e-01
-1.7793771e-01
-1.3879615e-01
-1.1168411e-01
-1.0050069e-01
-1.0099757e-01
-1.0389282e-01
-1.0059975e-01
-8.7886022e-02
-6.8864103e-02
-5.0389676e-02
-3.8732132e-02
-3.5836125e-02
-3.8264748e-02
-3.9669406e-02
-3.5273040e-02
-2.5279565e-02
-1.5009938e-02
-1.1793489e-02
-2.0267780e-02
-3.8539674e-02
-5.7777795e-02
-6.6251222e-02
-5.5673241e-02
-2.5763506e-02
1.5653081e-02
5.6659487e-02
8.7088541e-02
1.0337968e-01
1.0991025e-01
1.1587178e-01
1.2960347e-01
1.5404269e-01
1.8578541e-01
2.1762755e-01
2.4287269e-01
2.5930467e-01
2.7060201e-01
2.8385150e-01
3.0444381e-01
3.3185297e-01
3.5910654e-01
3.7608670e-01
3.7470547e-01
3.5325559e-01
3.1748062e-01
2.7740823e-01
2.4169181e-01
2.1306405e-01
1.8758175e-01
1.5772416e-01
1.1745524e-01
6.6655132e-02
1.2439349e-02
-3.3796704e-02
-6.2115499e-02
-6.9017098e-02
-5.8803173e-02
-4.1014507e-02
-2.5565725e-02
-1.7926719e-02
-1.6871453e-02
-1.6308302e-02
-1.0034527e-02
3.9100730e-03
2.1999935e-02
3.7437931e-02
4.4344966e-02
4.1601984e-02
3.3887738e-02
2.8751619e-02
3.1386964e-02
4.0750648e-02
4.9603362e-02
4.8236726e-02
2.9790249e-02
-5.4397690e-03
-4.9133949e-02
-8.8565477e-02
-1.1291717e-01
-1.1848084e-01
-1.0975990e-01
-9.6265247e-02
-8.7073963e-02
-8.5994460e-02
-8.9796303e-02
-9.0533887e-02
-8.0616976e-02
-5.7451102e-02
-2.4889131e-02
9.0887763e-03
3.6945905e-02
5.5792774e-02
6.8665427e-02
8.1843347e-02
9.9835724e-02
1.2144920e-01
1.3947411e-01
1.4402482e-01
1.2765911e-01
8.9666033e-02
3.7063998e-02
-1.8680937e-02
-6.7505280e-02
-1.0559582e-01
-1.3652847e-01
-1.6852787e-01
-2.0959759e-01
-2.6298592e-01
-3.2540281e-01
-3.8916325e-01
-4.4688953e-01
-4.9558514e-01
-5.3762823e-01
-5.7842896e-01
-6.2217681e-01
-6.6797967e-01
-7.0893949e-01
-7.3539567e-01
-7.4056588e-01
-7.2472525e-01
-6.9524004e-01
-6.6273367e-01
-6.3557805e-01
-6.1539363e-01
-5.9602052e-01
-5.6694736e-01
-5.1937889e-01
-4.5124256e-01
-3.6839042e-01
-2.8179192e-01
-2.0237342e-01
-1.3599871e-01
-8.1262010e-02
-3.1500559e-02
2.0369243e-02
7.7527797e-02
1.3791275e-01
1.9608073e-01
2.4698717e-01
2.8968330e-01
3.2857236e-01
3.7084096e-01
4.2140017e-01
4.7885088e-01
5.3522311e-01
5.7952328e-01
6.0307952e-01
6.0403867e-01
5.8861048e-01
5.6805517e-01
5.5297574e-01
5.4827955e-01
5.5148469e-01
5.5484582e-01
5.5001927e-01
5.3301403e-01
5.0665597e-01
4.7872562e-01
4.5687835e-01
4.4394601e-01
4.3657733e-01
4.2755349e-01
4.1022264e-01
3.8276181e-01
3.4975677e-01
3.1966734e-01
2.9957499e-01
2.9078747e-01
2.8799124e-01
2.8205972e-01
2.6491088e-01
2.3409261e-01
1.9453444e-01
1.5607369e-01
1.2812287e-01
1.1482937e-01
1.1337458e-01
1.1591855e-01
1.1407589e-01
1.0372904e-01
8.7278970e-02
7.1492605e-02
6.2299661e-02
6.0346611e-02
6.0211328e-02
5.3340302e-02
3.2845117e-02
-2.2616225e-03
-4.5752395e-02
-8.7008788e-02
-1.1659833e-01
-1.3109394e-01
-1.3423811e-01
-1.3414445e-01
-1.3829549e-01
-1.4888689e-01
-1.6113492e-01
-1.6596074e-01
-1.5564141e-01
-1.2877352e-01
-9.1572897e-02
-5.5132880e-02
-3.0290794e-02
-2.2628816e-02
-3.0301944e-02
-4.6198062e-02
-6.3097456e-02
-7.8216370e-02
-9.4222952e-02
-1.1657002e-01
-1.4906082e-01
-1.9017786e-01
-2.3250519e-01
-2.6617587e-01
-2.8446840e-01
-2.8774170e-01
-2.8315473e-01
-2.8065417e-01
-2.8758218e-01
-3.0450354e-01
-3.2443223e-01
-3.3630796e-01
-3.3105664e-01
-3.0666749e-01
-2.6946530e-01
-2.3123288e-01
-2.0375670e-01
-1.9333286e-01
-1.9810880e-01
-2.0993643e-01
-2.1951978e-01
-2.2139987e-01
-2.1586742e-01
-2.0728614e-01
-2.0022788e-01
-1.9560222e-01
-1.8912900e-01
-1.7359894e-01
-1.4384947e-01
-1.0105328e-01
-5.3315304e-02
-1.2241825e-02
1.2548360e-02
1.8229890e-02
1.0393871e-02
2.8530071e-04
-1.0067856e-03
1.1968586e-02
3.6788974e-02
6.4908432e-02
8.6242016e-02
9.4330946e-02
8.9319087e-02
7.6846777e-02
6.3657382e-02
5.3141833e-02
4.3750821e-02
3.0871004e-02
1.0756267e-02
-1.5826516e-02
-4.2630841e-02
-6.0720239e-02
-6.3516064e-02
-5.0806134e-02
-2.9188480e-02
-8.7967462e-03
1.9731082e-03
1.1874570e-03
-5.0586165e-03
-5.6042223e-03
9.6621083e-03
4.4187322e-02
9.2800399e-02
1.4408352e-01
1.8564394e-01
2.0976020e-01
2.1637284e-01
2.1145916e-01
2.0192223e-01
1.9071625e-01
1.7536627e-01
1.5032088e-01
1.1142878e-01
6.0013909e-02
4.0319343e-03
-4.4939711e-02
-7.7413367e-02
-9.0841537e-02
-9.0716456e-02
-8.7579969e-02
-9.1647343e-02
-1.0761407e-01
-1.3232801e-01
-1.5682688e-01
-1.7150468e-01
-1.7098281e-01
-1.5585896e-01
-1.3094760e-01
-1.0148006e-01
-6.9429777e-02
-3.2186154e-02
1.5256235e-02
7.5839525e-02
1.4687702e-01
2.1993095e-01
2.8425152e-01
3.3186931e-01
3.6165196e-01
3.7984777e-01
3.9625846e-01
4.1812890e-01
4.4568305e-01
4.7186654e-01
4.8590859e-01
4.7864465e-01
4.4729146e-01
3.9737897e-01
3.4036421e-01
2.8796564e-01
2.4669250e-01
2.1573727e-01
1.8889369e-01
1.5911231e-01
1.2338089e-01
8.5129662e-02
5.2235219e-02
3.1707496e-02
2.4808164e-02
2.5802907e-02
2.4787593e-02
1.2839519e-02
-1.3100412e-02
-4.8256426e-02
-8.2492579e-02
-1.0609879e-01
-1.1527610e-01
-1.1395690e-01
-1.1126032e-01
-1.1634381e-01
-1.3339238e-01
-1.5942751e-01
-1.8638673e-01
-2.0629222e-01
-2.1607659e-01
-2.1902244e-01
-2.2228613e-01
-2.3222038e-01
-2.5009750e-01
-2.7070306e-01
-2.8500275e-01
-2.8552234e-01
-2.7094096e-01
-2.4697122e-01
-2.2331806e-01
-2.0865427e-01
-2.0610761e-01
-2.1161601e-01
-2.1655003e-01
-2.1344032e-01
-2.0110201e-01
-1.8574474e-01
-1.7754377e-01
-1.8480417e-01
-2.0884214e-01
-2.4239598e-01
-2.7277495e-01
-2.8816063e-01
-2.8333247e-01
-2.6160393e-01
-2.3231462e-01
-2.0554753e-01
-1.8677840e-01
-1.7422894e-01
-1.6061154e-01
-1.3835686e-01
-1.0488946e-01
-6.4556281e-02
-2.6279102e-02
1.5250157e-03
1.5983731e-02
2.1797034e-02
2.8586278e-02
4.4942639e-02
7.3063545e-02
1.0733044e-01
1.3735792e-01
1.5357820e-01
1.5246312e-01
1.3862225e-01
1.2234987e-01
1.1390804e-01
1.1812625e-01
1.3251843e-01
1.4961532e-01
1.6186575e-01
1.6630898e-01
1.6626110e-01
1.6884308e-01
1.7995545e-01
2.0007101e-01
2.2334828e-01
2.4034224e-01
2.4293190e-01
2.2912893e-01
2.0498289e-01
1.8188134e-01
1.7048630e-01
1.7502396e-01
1.9120803e-01
2.0855930e-01
2.1569109e-01
2.0595608e-01
1.8040971e-01
1.4615358e-01
1.1117673e-01
7.9396188e-02
4.9026989e-02
1.4691959e-02
-2.8362850e-02
-8.0252027e-02
-1.3492502e-01
-1.8239019e-01
-2.1359741e-01
-2.2491692e-01
-2.1955110e-01
-2.0536480e-01
-1.9043701e-01
-1.7854652e-01
-1.6715299e-01
-1.4948216e-01
-1.1962435e-01
-7.7191806e-02
-2.8490015e-02
1.6317289e-02
4.8360240e-02
6.4863132e-02
7.0886689e-02
7.6608351e-02
9.1511848e-02
1.1910740e-01
1.5525827e-01
1.9060303e-01
2.1548020e-01
2.2491911e-01
2.2103478e-01
2.1113623e-01
2.0260728e-01
1.9810608e-01
1.9417647e-01
1.8369294e-01
1.6049596e-01
1.2383595e-01
8.0081627e-02
4.0167771e-02
1.3959389e-02
5.0254560e-03
8.8895363e-03
1.5405608e-02
1.3845081e-02
-1.7385659e-03
-2.9699249e-02
-6.2465757e-02
-9.1754173e-02
-1.1369959e-01
-1.3061763e-01
-1.4879558e-01
-1.7394259e-01
-2.0682752e-01
-2.4172059e-01
-2.6905992e-01
-2.8100127e-01
-2.7621271e-01
-2.6084628e-01
-2.4535146e-01
-2.3907117e-01
-2.4536520e-01
-2.5977868e-01
-2.7241819e-01
-2.7324706e-01
-2.5710665e-01
-2.2569388e-01
-1.8584643e-01
-1.4530583e-01
-1.0808039e-01
-7.2021771e-02
-3.0469769e-02
2.2858575e-02
8.9093416e-02
1.6264865e-01
2.3350743e-01
2.9183700e-01
3.3253149e-01
3.5726092e-01
3.7261850e-01
3.8534865e-01
3.9785495e-01
4.0688485e-01
4.0587460e-01
3.8939553e-01
3.5735027e-01
3.1647553e-01
2.7772598e-01
2.5068512e-01
2.3845529e-01
2.3614202e-01
2.3357363e-01
2.2065332e-01
1.9267998e-01
1.5280028e-01
1.0990207e-01
7.3046699e-02
4.6068292e-02
2.5733466e-02
4.2232815e-03
-2.5807141e-02
-6.6443635e-02
-1.1278809e-01
-1.5563988e-01
-1.8708471e-01
-2.0529474e-01
-2.1557453e-01
-2.2740406e-01
-2.4929065e-01
-2.8397425e-01
-3.2652601e-01
-3.6671050e-01
-3.9439411e-01
-4.0466402e-01
-3.9974699e-01
-3.8706326e-01
-3.7470552e-01
-3.6667056e-01
-3.6051581e-01
-3.4915246e-01
-3.2586780e-01
-2.8922227e-01
-2.4461934e-01
-2.0177110e-01
-1.6962479e-01
-1.5146206e-01
-1.4298188e-01
-1.3483746e-01
-1.1828817e-01
-9.0408928e-02
-5.5780596e-02
-2.3987129e-02
-4.3826923e-03
-7.3797369e-04
-8.6998356e-03
-1.7851395e-02
-1.7302502e-02
-1.3242801e-03
2.8141252e-02
6.3027285e-02
9.3684096e-02
1.1414703e-01
1.2524305e-01
1.3342678e-01
1.4593918e-01
1.6559905e-01
1.8857802e-01
2.0615314e-01
2.0915947e-01
1.9278855e-01
1.5916379e-01
1.1600175e-01
7.1993516e-02
3.1881008e-02
-5.6522235e-03
-4.6166788e-02
-9.4878070e-02
-1.5184800e-01
-2.0991420e-01
-2.5714502e-01
-2.8273294e-01
-2.8268121e-01
-2.6185768e-01
-2.3148608e-01
-2.0354601e-01
-1.8485129e-01
-1.7388484e-01
-1.6231682e-01
-1.4035254e-01
-1.0253504e-01
-5.0643021e-02
7.5373889e-03
6.2608173e-02
1.0877260e-01
1.4687607e-01
1.8314905e-01
2.2430847e-01
2.7237621e-01
3.2261835e-01
3.6569405e-01
3.9265472e-01
4.0002986e-01
3.9205264e-01
3.7844855e-01
3.6893526e-01
3.6782710e-01
3.7190454e-01
3.7246334e-01
3.6027528e-01
3.3093070e-01
2.8761004e-01
2.3942534e-01
1.9628932e-01
1.6367857e-01
1.4036161e-01
1.1991892e-01
9.4969244e-02
6.2007089e-02
2.4158263e-02
-1.0236484e-02
-3.2598668e-02
-3.9226696e-02
-3.3234453e-02
-2.2537601e-02
-1.5279450e-02
-1.5080144e-02
-1.8861308e-02
-1.9033968e-02
-8.9437085e-03
1.2169481e-02
3.7939373e-02
5.7738792e-02
6.1845807e-02
4.6486311e-02
1.6228302e-02
-1.7999343e-02
-4.4464948e-02
-5.6407302e-02
-5.4719375e-02
-4.6560354e-02
-4.1012698e-02
-4.3958448e-02
-5.4969389e-02
-6.8429286e-02
-7.8319589e-02
-8.3159337e-02
-8.7648172e-02
-1.0014881e-01
-1.2746618e-01
-1.6951111e-01
-2.1682856e-01
-2.5303443e-01
-2.6142125e-01
-2.3221451e-01
-1.6678276e-01
-7.7287091e-02
