# Supplementary material for: Characterization of the disruption of neural control strategies for dynamic fingertip forces from attractor reconstruction
Source: PLoS One. 2017 Feb 13;12(2):e0172025. doi: 10.1371/journal.pone.0172025 (PMC5305200; doi:10.1371/journal.pone.0172025)
Supplement: S2 File — Zip file containing the code to reproduce the results of our study. (ZIP) [file pone.0172025.s002.zip › PLOS_One_Code/tis_YO/y5_1.dat]

1.0281833e-01
-2.9655248e-02
-1.4807022e-01
-2.4149686e-01
-3.0340775e-01
-3.3286435e-01
-3.3456323e-01
-3.1737675e-01
-2.9162046e-01
-2.6592566e-01
-2.4492113e-01
-2.2873584e-01
-2.1453247e-01
-1.9911543e-01
-1.8104569e-01
-1.6124930e-01
-1.4214409e-01
-1.2593830e-01
-1.1300445e-01
-1.0130125e-01
-8.7386641e-02
-6.8518664e-02
-4.4470138e-02
-1.7912128e-02
6.7312979e-03
2.5238372e-02
3.5403024e-02
3.7807201e-02
3.5044816e-02
2.9805542e-02
2.3063221e-02
1.3500016e-02
-1.5654054e-03
-2.4284807e-02
-5.4468615e-02
-8.8994557e-02
-1.2296533e-01
-1.5206949e-01
-1.7481719e-01
-1.9334915e-01
-2.1229791e-01
-2.3628784e-01
-2.6748471e-01
-3.0461618e-01
-3.4402382e-01
-3.8205464e-01
-4.1726768e-01
-4.5108220e-01
-4.8645137e-01
-5.2534082e-01
-5.6655618e-01
-6.0525784e-01
-6.3449480e-01
-6.4794120e-01
-6.4236563e-01
-6.1859706e-01
-5.8061948e-01
-5.3333786e-01
-4.8017304e-01
-4.2170749e-01
-3.5602160e-01
-2.8041417e-01
-1.9341949e-01
-9.5941898e-02
9.0046302e-03
1.1757821e-01
2.2655595e-01
3.3415458e-01
4.3981044e-01
5.4307343e-01
6.4237219e-01
7.3454738e-01
8.1554768e-01
8.8194110e-01
9.3228327e-01
9.6733231e-01
9.8893902e-01
9.9846739e-01
9.9575843e-01
9.7909663e-01
9.4615082e-01
8.9551623e-01
8.2810363e-01
7.4754988e-01
6.5934427e-01
5.6911688e-01
4.8096712e-01
3.9662059e-01
3.1576301e-01
2.3735926e-01
1.6124206e-01
8.8933747e-02
2.2952576e-02
-3.5085471e-02
-8.6193760e-02
-1.3423526e-01
-1.8437909e-01
-2.4059025e-01
-3.0338994e-01
-3.6895461e-01
-4.2999312e-01
-4.7805889e-01
-5.0628774e-01
-5.1129818e-01
-4.9347835e-01
-4.5588368e-01
-4.0266864e-01
-3.3794154e-01
-2.6549604e-01
-1.8933799e-01
-1.1435908e-01
-4.6301606e-02
9.3825212e-03
4.9345906e-02
7.3761545e-02
8.6330222e-02
9.2703572e-02
9.8172722e-02
1.0591918e-01
1.1664118e-01
1.2942948e-01
1.4318135e-01
1.5773112e-01
1.7398254e-01
1.9286679e-01
2.1391842e-01
2.3469377e-01
2.5154829e-01
2.6127811e-01
2.6269880e-01
2.5724071e-01
2.4800927e-01
2.3771908e-01
2.2682252e-01
2.1299942e-01
1.9218797e-01
1.6053421e-01
1.1635928e-01
6.1247176e-02
-3.8752487e-04
-6.3208769e-02
-1.2340050e-01
-1.8029767e-01
-2.3634972e-01
-2.9550179e-01
-3.6091707e-01
-4.3333329e-01
-5.1094362e-01
-5.9068391e-01
-6.6994018e-01
-7.4756528e-01
-8.2365261e-01
-8.9823874e-01
-9.6962704e-01
-1.0333218e+00
-1.0824448e+00
-1.1096790e+00
-1.1097229e+00
-1.0809243e+00
-1.0253816e+00
-9.4767784e-01
-8.5300460e-01
-7.4565140e-01
-6.2861272e-01
-5.0438949e-01
-3.7629386e-01
-2.4918106e-01
-1.2888179e-01
-2.0522607e-02
7.3332434e-02
1.5365698e-01
2.2437482e-01
2.9029283e-01
3.5456822e-01
4.1721559e-01
4.7559630e-01
5.2647835e-01
5.6827580e-01
6.0212788e-01
6.3116576e-01
6.5831968e-01
6.8407991e-01
7.0576731e-01
7.1870674e-01
7.1849050e-01
7.0323138e-01
6.7484992e-01
6.3866906e-01
6.0127969e-01
5.6773256e-01
5.3968862e-01
5.1552326e-01
4.9208404e-01
4.6695816e-01
4.4004914e-01
4.1366712e-01
3.9104915e-01
3.7415394e-01
3.6211424e-01
3.5131892e-01
3.3708703e-01
3.1600868e-01
2.8763479e-01
2.5449037e-01
2.2032475e-01
1.8761449e-01
1.5589792e-01
1.2206518e-01
8.2450029e-02
3.5394659e-02
-1.7266661e-02
-7.0629276e-02
-1.1876799e-01
-1.5727045e-01
-1.8488112e-01
-2.0334627e-01
-2.1551170e-01
-2.2279391e-01
-2.2359266e-01
-2.1363393e-01
-1.8810459e-01
-1.4443413e-01
-8.4152683e-02
-1.2798807e-02
6.1960419e-02
1.3297903e-01
1.9585205e-01
2.4973231e-01
2.9643221e-01
3.3848842e-01
3.7743683e-01
4.1316300e-01
4.4437501e-01
4.6973342e-01
4.8895560e-01
5.0312507e-01
5.1377614e-01
5.2118681e-01
5.2307154e-01
5.1473621e-01
4.9080452e-01
4.4764008e-01
3.8517369e-01
3.0715806e-01
2.1970802e-01
1.2885368e-01
3.8303667e-02
-5.1546201e-02
-1.4303974e-01
-2.3957954e-01
-3.4371887e-01
-4.5597059e-01
-5.7490767e-01
-6.9826465e-01
-8.2400448e-01
-9.5042436e-01
-1.0751960e+00
-1.1940858e+00
-1.3004160e+00
-1.3859225e+00
-1.4428739e+00
-1.4666042e+00
-1.4572013e+00
-1.4193295e+00
-1.3601869e+00
-1.2866980e+00
-1.2033578e+00
-1.1116642e+00
-1.0112680e+00
-9.0204450e-01
-7.8565914e-01
-6.6553873e-01
-5.4535476e-01
-4.2712140e-01
-3.1012836e-01
-1.9137279e-01
-6.7366601e-02
6.3571337e-02
1.9981729e-01
3.3659432e-01
4.6761213e-01
5.8727972e-01
6.9244469e-01
7.8283651e-01
8.5996456e-01
9.2512059e-01
9.7771626e-01
1.0149325e+00
1.0328446e+00
1.0283587e+00
1.0008571e+00
9.5262914e-01
8.8784225e-01
8.1064398e-01
7.2362767e-01
6.2770500e-01
5.2341176e-01
4.1273757e-01
3.0031094e-01
1.9309921e-01
9.8533781e-02
2.1894373e-02
-3.5669056e-02
-7.7372068e-02
-1.0907134e-01
-1.3636101e-01
-1.6198881e-01
-1.8500021e-01
-2.0195242e-01
-2.0928015e-01
-2.0538855e-01
-1.9143412e-01
-1.7051877e-01
-1.4582632e-01
-1.1890773e-01
-8.9321756e-02
-5.5905368e-02
-1.8751126e-02
1.9591295e-02
5.4638129e-02
8.1899440e-02
9.8964213e-02
1.0656552e-01
1.0811044e-01
1.0784884e-01
1.0850433e-01
1.0961666e-01
1.0758530e-01
9.7476067e-02
7.5659609e-02
4.1870836e-02
-4.4868043e-04
-4.5765506e-02
-8.9193821e-02
-1.2883720e-01
-1.6634871e-01
-2.0532725e-01
-2.4846006e-01
-2.9507480e-01
-3.4051899e-01
-3.7768770e-01
-3.9975771e-01
-4.0260400e-01
-3.8574900e-01
-3.5155466e-01
-3.0322939e-01
-2.4286499e-01
-1.7076031e-01
-8.6488654e-02
9.0315979e-03
1.1192275e-01
2.1530746e-01
3.1095112e-01
3.9187011e-01
4.5471524e-01
5.0063336e-01
5.3403283e-01
5.6000312e-01
5.8192597e-01
6.0048550e-01
6.1434385e-01
6.2188828e-01
6.2292392e-01
6.1913241e-01
6.1281214e-01
6.0461351e-01
5.9175199e-01
5.6795826e-01
5.2550549e-01
4.5850936e-01
3.6581238e-01
2.5184834e-01
1.2505563e-01
-5.1920199e-03
-1.3148819e-01
-2.4981576e-01
-3.5912397e-01
-4.5961385e-01
-5.5080612e-01
-6.3049981e-01
-6.9520476e-01
-7.4165597e-01
-7.6830276e-01
-7.7587747e-01
-7.6685666e-01
-7.4414687e-01
-7.0967833e-01
-6.6375199e-01
-6.0561881e-01
-5.3494911e-01
-4.5320563e-01
-3.6404352e-01
-2.7253951e-01
-1.8363536e-01
-1.0050934e-01
-2.3804143e-02
4.7659860e-02
1.1507331e-01
1.7795443e-01
2.3366492e-01
2.7836192e-01
3.0878766e-01
3.2388232e-01
3.2537331e-01
3.1708207e-01
3.0334865e-01
2.8739219e-01
2.7041257e-01
2.5187758e-01
2.3087327e-01
2.0770129e-01
1.8456274e-01
1.6472821e-01
1.5070063e-01
1.4255537e-01
1.3747236e-01
1.3081963e-01
1.1840922e-01
9.8833122e-02
7.4459376e-02
5.0329670e-02
3.1630549e-02
2.1377281e-02
1.9601659e-02
2.4195188e-02
3.2668333e-02
4.3772347e-02
5.8040328e-02
7.6870690e-02
1.0073558e-01
1.2780822e-01
1.5401027e-01
1.7441304e-01
1.8512668e-01
1.8471369e-01
1.7447338e-01
1.5749139e-01
1.3701355e-01
1.1504411e-01
9.1840185e-02
6.6484045e-02
3.8183272e-02
7.4526337e-03
-2.3713632e-02
-5.2919585e-02
-7.8994039e-02
-1.0298327e-01
-1.2774658e-01
-1.5630921e-01
-1.8987308e-01
-2.2662500e-01
-2.6204806e-01
-2.9059534e-01
-3.0791915e-01
-3.1257422e-01
-3.0629832e-01
-2.9276263e-01
-2.7562627e-01
-2.5703284e-01
-2.3724654e-01
-2.1547643e-01
-1.9141520e-01
-1.6659892e-01
-1.4460142e-01
-1.2970970e-01
-1.2476197e-01
-1.2938311e-01
-1.3961646e-01
-1.4926721e-01
-1.5244505e-01
-1.4610122e-01
-1.3125869e-01
-1.1228836e-01
-9.4585333e-02
-8.1900009e-02
-7.4905651e-02
-7.1813111e-02
-7.0398519e-02
-6.9981390e-02
-7.2184657e-02
-8.0139675e-02
-9.6611202e-02
-1.2211274e-01
-1.5419838e-01
-1.8847878e-01
-2.2075686e-01
-2.4889027e-01
-2.7326255e-01
-2.9571490e-01
-3.1762125e-01
-3.3821734e-01
-3.5423628e-01
-3.6117360e-01
-3.5548958e-01
-3.3649558e-01
-3.0688185e-01
-2.7163107e-01
-2.3594737e-01
-2.0330717e-01
-1.7457839e-01
-1.4852666e-01
-1.2324390e-01
-9.7492625e-02
-7.1094966e-02
-4.4224364e-02
-1.6201093e-02
1.5258030e-02
5.3652281e-02
1.0229340e-01
1.6267648e-01
2.3341252e-01
3.1010222e-01
3.8619657e-01
4.5462653e-01
5.0965236e-01
5.4816631e-01
5.6984755e-01
5.7620521e-01
5.6928902e-01
5.5097741e-01
5.2317987e-01
4.8864124e-01
4.5165969e-01
4.1796380e-01
3.9337675e-01
3.8169787e-01
3.8296500e-01
3.9326231e-01
4.0634631e-01
4.1625150e-01
4.1952482e-01
4.1603701e-01
4.0813246e-01
3.9874019e-01
3.8954188e-01
3.8017019e-01
3.6879195e-01
3.5364800e-01
3.3455117e-01
3.1334170e-01
2.9299846e-01
2.7600950e-01
2.6297903e-01
2.5220675e-01
2.4048283e-01
2.2475179e-01
2.0375764e-01
1.7868381e-01
1.5237991e-01
1.2770442e-01
1.0609025e-01
8.7208868e-02
6.9826382e-02
5.3207903e-02
3.8137323e-02
2.6870917e-02
2.1975337e-02
2.4723765e-02
3.4118985e-02
4.7226077e-02
6.0586008e-02
7.1840261e-02
8.0615015e-02
8.8112508e-02
9.5618329e-02
1.0283598e-01
1.0708401e-01
1.0380143e-01
8.8014927e-02
5.6046352e-02
6.7479501e-03
-5.8274748e-02
-1.3556520e-01
-2.2135768e-01
-3.1291739e-01
-4.0896163e-01
-5.0891558e-01
-6.1139210e-01
-7.1287728e-01
-8.0764753e-01
-8.8916684e-01
-9.5221534e-01
-9.9456875e-01
-1.0172956e+00
-1.0234430e+00
-1.0157784e+00
-9.9484561e-01
-9.5848146e-01
-9.0317028e-01
-8.2654905e-01
-7.2964627e-01
-6.1757793e-01
-4.9827146e-01
-3.7981066e-01
-2.6774801e-01
-1.6382775e-01
-6.6834336e-02
2.4984380e-02
1.1152352e-01
1.9003228e-01
2.5631091e-01
3.0693267e-01
3.4102539e-01
3.6055310e-01
3.6895417e-01
3.6898888e-01
3.6115499e-01
3.4366146e-01
3.1402091e-01
2.7143979e-01
2.1867740e-01
1.6214955e-01
1.0996858e-01
6.8942731e-02
4.2254376e-02
2.8908731e-02
2.4825456e-02
2.4810018e-02
2.4549720e-02
2.1777775e-02
1.6118727e-02
8.0017932e-03
-2.3100963e-03
-1.4780489e-02
-2.8813292e-02
-4.2303860e-02
-5.1317846e-02
-5.0928928e-02
-3.7142365e-02
-9.0692414e-03
2.9878715e-02
7.2630088e-02
1.1085202e-01
1.3810739e-01
1.5229819e-01
1.5617429e-01
1.5564738e-01
1.5681398e-01
1.6326869e-01
1.7501957e-01
1.8931313e-01
2.0267648e-01
2.1295921e-01
2.2022176e-01
2.2602944e-01
2.3174362e-01
2.3699505e-01
2.3933630e-01
2.3538314e-01
2.2283625e-01
2.0208467e-01
1.7630426e-01
1.4993512e-01
1.2635972e-01
1.0603571e-01
8.6109574e-02
6.1767873e-02
2.8692150e-02
-1.4598339e-02
-6.5745923e-02
-1.1952167e-01
-1.7028817e-01
-2.1445737e-01
-2.5142684e-01
-2.8262189e-01
-3.0951854e-01
-3.3196744e-01
-3.4781531e-01
-3.5403470e-01
-3.4860280e-01
-3.3187083e-01
-3.0660958e-01
-2.7678129e-01
-2.4569251e-01
-2.1449698e-01
-1.8191447e-01
-1.4529638e-01
-1.0234224e-01
-5.2492037e-02
2.7134567e-03
6.0428625e-02
1.1794539e-01
1.7388926e-01
2.2837241e-01
2.8195349e-01
3.3408589e-01
3.8212169e-01
4.2163242e-01
4.4804831e-01
4.5878311e-01
4.5462020e-01
4.3956832e-01
4.1926700e-01
3.9870006e-01
3.8032255e-01
3.6356496e-01
3.4592789e-01
3.2500329e-01
3.0027829e-01
2.7365568e-01
2.4831021e-01
2.2652694e-01
2.0784812e-01
1.8870050e-01
1.6386675e-01
1.2912370e-01
8.3575192e-02
3.0298091e-02
-2.5050338e-02
-7.6782181e-02
-1.2130219e-01
-1.5754522e-01
-1.8573618e-01
-2.0563849e-01
-2.1555994e-01
-2.1272502e-01
-1.9491029e-01
-1.6258349e-01
-1.2023568e-01
-7.5743582e-02
-3.7731066e-02
-1.2199135e-02
-1.4058119e-04
2.6797318e-03
3.6478430e-03
9.9029562e-03
2.5288753e-02
4.9150177e-02
7.7429133e-02
1.0521756e-01
1.2920190e-01
1.4868710e-01
1.6484853e-01
1.7889216e-01
1.9033763e-01
1.9647243e-01
1.9340652e-01
1.7832500e-01
1.5167227e-01
1.1775949e-01
8.3181935e-02
5.3889031e-02
3.2606196e-02
1.7948653e-02
5.5281532e-03
-9.5490423e-03
-3.0061183e-02
-5.5407965e-02
-8.2431119e-02
-1.0771208e-01
-1.2983148e-01
-1.5017887e-01
-1.7191800e-01
-1.9791601e-01
-2.2899648e-01
-2.6350797e-01
-2.9836604e-01
-3.3095033e-01
-3.6072599e-01
-3.8955080e-01
-4.2047065e-01
-4.5574048e-01
-4.9518113e-01
-5.3576942e-01
-5.7274950e-01
-6.0172010e-01
-6.2051101e-01
-6.2975725e-01
-6.3190353e-01
-6.2928508e-01
-6.2239617e-01
-6.0936508e-01
-5.8703127e-01
-5.5302504e-01
-5.0756149e-01
-4.5389909e-01
-3.9722853e-01
-3.4256101e-01
-2.9279325e-01
-2.4810843e-01
-2.0703340e-01
-1.6849665e-01
-1.3369315e-01
-1.0655307e-01
-9.2285835e-02
-9.4675258e-02
-1.1368482e-01
-1.4473697e-01
-1.7998191e-01
-2.1082110e-01
-2.3040938e-01
-2.3494478e-01
-2.2323878e-01
-1.9505924e-01
-1.4953070e-01
-8.4884634e-02
5.5874032e-05
1.0351667e-01
2.1917519e-01
3.3668420e-01
4.4440374e-01
5.3304411e-01
5.9834633e-01
6.4142707e-01
6.6665461e-01
6.7827302e-01
6.7774285e-01
6.6329272e-01
6.3171544e-01
5.8114972e-01
5.1326393e-01
4.3379473e-01
3.5124855e-01
2.7435745e-01
2.0946930e-01
1.5915935e-01
1.2273269e-01
9.8209638e-02
8.4448322e-02
8.1948518e-02
9.1859213e-02
1.1405355e-01
1.4570733e-01
1.8135165e-01
2.1454403e-01
2.4048100e-01
2.5814393e-01
2.7064448e-01
2.8357711e-01
3.0237093e-01
3.2998367e-01
3.6589196e-01
4.0670738e-01
4.4813338e-01
4.8733322e-01
5.2438831e-01
5.6191109e-01
6.0301371e-01
6.4894443e-01
6.9787822e-01
7.4552544e-01
7.8715250e-01
8.1987198e-01
8.4385854e-01
8.6167064e-01
8.7603114e-01
8.8749391e-01
8.9350498e-01
8.8943121e-01
8.7091199e-01
8.3609261e-01
7.8640561e-01
7.2554795e-01
6.5738555e-01
5.8400027e-01
5.0491410e-01
4.1790113e-01
3.2093955e-01
2.1412754e-01
1.0035557e-01
-1.5689049e-02
-1.2962371e-01
-2.3941415e-01
-3.4623843e-01
-4.5373747e-01
-5.6609195e-01
-6.8590250e-01
-8.1289694e-01
-9.4406060e-01
-1.0749989e+00
-1.2016132e+00
-1.3210821e+00
-1.4317300e+00
-1.5320628e+00
-1.6196435e+00
-1.6905889e+00
-1.7402364e+00
-1.7648745e+00
-1.7636131e+00
-1.7391660e+00
-1.6968925e+00
-1.6424803e+00
-1.5795071e+00
-1.5082615e+00
-1.4264714e+00
-1.3314480e+00
-1.2223783e+00
-1.1015226e+00
-9.7371546e-01
-8.4443518e-01
-7.1752811e-01
-5.9397545e-01
-4.7245432e-01
-3.5121009e-01
-2.2992400e-01
-1.1045237e-01
3.8725864e-03
1.0989551e-01
2.0623934e-01
2.9386301e-01
3.7523585e-01
4.5265938e-01
5.2677280e-01
5.9611452e-01
6.5796061e-01
7.0999217e-01
7.5192070e-01
7.8612468e-01
8.1679265e-01
8.4794034e-01
8.8142802e-01
9.1615423e-01
9.4887466e-01
9.7610774e-01
9.9594369e-01
1.0086203e+00
1.0155269e+00
1.0174112e+00
1.0130988e+00
9.9951079e-01
9.7287054e-01
9.3053084e-01
8.7269041e-01
8.0309482e-01
7.2807155e-01
6.5420448e-01
5.8590355e-01
5.2418541e-01
4.6720503e-01
4.1212774e-01
3.5724714e-01
3.0311570e-01
2.5200783e-01
2.0606218e-01
1.6532080e-01
1.2694011e-01
8.6135896e-02
3.8433533e-02
-1.8053374e-02
-8.1674157e-02
-1.4811989e-01
-2.1256577e-01
-2.7188472e-01
-3.2573223e-01
-3.7594245e-01
-4.2463970e-01
-4.7219954e-01
-5.1628701e-01
-5.5257954e-01
-5.7673942e-01
-5.8644102e-01
-5.8236740e-01
-5.6778847e-01
-5.4698709e-01
-5.2328809e-01
-4.9773160e-01
-4.6918086e-01
-4.3581000e-01
-3.9700449e-01
-3.5442871e-01
-3.1161106e-01
-2.7234218e-01
-2.3878919e-01
-2.1035041e-01
-1.8395802e-01
-1.5575370e-01
-1.2319619e-01
-8.6386801e-02
-4.7921456e-02
-1.1468602e-02
2.0050388e-02
4.5669799e-02
6.6359473e-02
8.3854301e-02
9.9074136e-02
1.1108849e-01
1.1726499e-01
1.1463358e-01
1.0172377e-01
7.9609225e-02
5.1341106e-02
2.0189592e-02
-1.2015665e-02
-4.5365910e-02
-8.0974120e-02
-1.1928375e-01
-1.5855661e-01
-1.9443781e-01
-2.2097800e-01
-2.3274560e-01
-2.2700005e-01
-2.0474441e-01
-1.7008596e-01
-1.2831066e-01
-8.3772001e-02
-3.8751110e-02
6.1832183e-03
5.0752231e-02
9.3566078e-02
1.3173979e-01
1.6186613e-01
1.8186950e-01
1.9266313e-01
1.9851133e-01
2.0565427e-01
2.1973405e-01
2.4333427e-01
2.7497392e-01
3.1004173e-01
3.4309345e-01
3.7037371e-01
3.9137838e-01
4.0865455e-01
4.2590622e-01
4.4545145e-01
4.6648452e-01
4.8516296e-01
4.9651984e-01
4.9711636e-01
4.8684646e-01
4.6882060e-01
4.4751713e-01
4.2647215e-01
4.0687894e-01
3.8771477e-01
3.6711851e-01
3.4406956e-01
3.1923855e-01
2.9449100e-01
2.7149617e-01
2.5039315e-01
2.2928709e-01
2.0487015e-01
1.7392892e-01
1.3496150e-01
8.8925091e-02
3.8587056e-02
-1.3168163e-02
-6.4993644e-02
-1.1761859e-01
-1.7296552e-01
-2.3239757e-01
-2.9508549e-01
-3.5747258e-01
-4.1431284e-01
-4.6083753e-01
-4.9484592e-01
-5.1755206e-01
-5.3276195e-01
-5.4483262e-01
-5.5647053e-01
-5.6751805e-01
-5.7534915e-01
-5.7657559e-01
-5.6902377e-01
-5.5289960e-01
-5.3056411e-01
-5.0501770e-01
-4.7798517e-01
-4.4895793e-01
-4.1596532e-01
-3.7753420e-01
-3.3446105e-01
-2.9026820e-01
-2.5004001e-01
-2.1814041e-01
-1.9596083e-01
-1.8099464e-01
-1.6783711e-01
-1.5058321e-01
-1.2532094e-01
-9.1447024e-02
-5.1284657e-02
-8.4538109e-03
3.3930083e-02
7.4193759e-02
1.1177839e-01
1.4605043e-01
1.7518310e-01
1.9600297e-01
2.0507420e-01
2.0049206e-01
1.8339713e-01
1.5828449e-01
1.3172209e-01
1.0997203e-01
9.6751012e-02
9.2312396e-02
9.4212769e-02
9.9252368e-02
1.0555577e-01
1.1363713e-01
1.2576787e-01
1.4401238e-01
1.6824715e-01
1.9547685e-01
2.2082231e-01
2.3959750e-01
2.4946128e-01
2.5156548e-01
2.4996323e-01
2.4949236e-01
2.5335294e-01
2.6174387e-01
2.7220738e-01
2.8137243e-01
2.8703367e-01
2.8934897e-01
2.9050468e-01
2.9309015e-01
2.9817325e-01
3.0427709e-01
3.0792418e-01
3.0543597e-01
2.9489450e-01
2.7708841e-01
2.5488384e-01
2.3139397e-01
2.0800918e-01
1.8338064e-01
1.5393569e-01
1.1575152e-01
6.6819197e-02
8.3577866e-03
-5.5640904e-02
-1.2031166e-01
-1.8207554e-01
-2.3991860e-01
-2.9525409e-01
-3.5043200e-01
-4.0657523e-01
-4.6199356e-01
-5.1232756e-01
-5.5248445e-01
-5.7911253e-01
-5.9201448e-01
-5.9376241e-01
-5.8797898e-01
-5.7739102e-01
-5.6264924e-01
-5.4239140e-01
-5.1440994e-01
-4.7722015e-01
-4.3111589e-01
-3.7814374e-01
-3.2110803e-01
-2.6232209e-01
-2.0291890e-01
-1.4309443e-01
-8.3109183e-02
-2.4433019e-02
2.9795111e-02
7.5483674e-02
1.0920824e-01
1.2987541e-01
1.3950121e-01
1.4257233e-01
1.4419480e-01
1.4799169e-01
1.5488646e-01
1.6331766e-01
1.7063181e-01
1.7486988e-01
1.7598351e-01
1.7577099e-01
1.7655046e-01
1.7944476e-01
1.8345045e-01
1.8590124e-01
1.8400933e-01
1.7655596e-01
1.6475709e-01
1.5174234e-01
1.4087107e-01
1.3394935e-01
1.3052352e-01
1.2862712e-01
1.2639250e-01
1.2347568e-01
1.2144872e-01
1.2294006e-01
1.2997482e-01
1.4243805e-01
1.5757110e-01
1.7082112e-01
1.7762242e-01
1.7526730e-01
1.6400554e-01
1.4679079e-01
1.2767914e-01
1.0969540e-01
9.3420792e-02
7.7087722e-02
5.8006596e-02
3.4458439e-02
6.9724464e-03
-2.1828657e-02
-4.8799779e-02
-7.2223450e-02
-9.2774520e-02
