# Supplementary material for: Characterization of the disruption of neural control strategies for dynamic fingertip forces from attractor reconstruction
Source: PLoS One. 2017 Feb 13;12(2):e0172025. doi: 10.1371/journal.pone.0172025 (PMC5305200; doi:10.1371/journal.pone.0172025)
Supplement: S2 File — Zip file containing the code to reproduce the results of our study. (ZIP) [file pone.0172025.s002.zip › PLOS_One_Code/tis_YO/y5_2.dat]

-1.1125273e-01
-2.5320626e-01
-3.8915398e-01
-5.1421306e-01
-6.2393079e-01
-7.1529733e-01
-7.8792604e-01
-8.4433087e-01
-8.8875413e-01
-9.2504431e-01
-9.5473988e-01
-9.7644011e-01
-9.8689802e-01
-9.8325560e-01
-9.6502294e-01
-9.3465513e-01
-8.9668132e-01
-8.5608092e-01
-8.1667374e-01
-7.8018139e-01
-7.4635962e-01
-7.1406541e-01
-6.8255808e-01
-6.5215521e-01
-6.2379300e-01
-5.9784735e-01
-5.7315813e-01
-5.4705913e-01
-5.1649344e-01
-4.7965851e-01
-4.3736998e-01
-3.9331370e-01
-3.5271701e-01
-3.1985496e-01
-2.9568928e-01
-2.7704161e-01
-2.5788866e-01
-2.3216325e-01
-1.9651119e-01
-1.5144643e-01
-1.0041218e-01
-4.7544542e-02
4.5016463e-03
5.5596995e-02
1.0764635e-01
1.6287035e-01
2.2188434e-01
2.8286005e-01
3.4241013e-01
3.9766332e-01
4.4812835e-01
4.9604509e-01
5.4496337e-01
5.9745380e-01
6.5329384e-01
7.0901490e-01
7.5892693e-01
7.9717009e-01
8.1991045e-01
8.2662191e-01
8.1977042e-01
8.0300751e-01
7.7888431e-01
7.4757198e-01
7.0747245e-01
6.5726370e-01
5.9800411e-01
5.3399162e-01
4.7183949e-01
4.1822667e-01
3.7755969e-01
3.5083920e-01
3.3621649e-01
3.3062271e-01
3.3130147e-01
3.3643600e-01
3.4481517e-01
3.5491756e-01
3.6397264e-01
3.6770254e-01
3.6121058e-01
3.4076801e-01
3.0556935e-01
2.5835226e-01
2.0431717e-01
1.4883530e-01
9.5271894e-02
4.4206310e-02
-5.5508535e-03
-5.4829763e-02
-1.0214839e-01
-1.4301521e-01
-1.7088889e-01
-1.7950968e-01
-1.6565985e-01
-1.3095203e-01
-8.1528652e-02
-2.5695464e-02
2.9231448e-02
7.9145564e-02
1.2330383e-01
1.6250085e-01
1.9658656e-01
2.2302101e-01
2.3735510e-01
2.3530378e-01
2.1521344e-01
1.7949403e-01
1.3406904e-01
8.5975621e-02
4.0452949e-02
-6.9118444e-04
-3.8490339e-02
-7.4535555e-02
-1.0851359e-01
-1.3709054e-01
-1.5481613e-01
-1.5653842e-01
-1.3997618e-01
-1.0704408e-01
-6.3241409e-02
-1.5473402e-02
3.0455478e-02
7.1290403e-02
1.0615088e-01
1.3527954e-01
1.5871979e-01
1.7569828e-01
1.8501247e-01
1.8609589e-01
1.7991275e-01
1.6892847e-01
1.5601694e-01
1.4279634e-01
1.2831114e-01
1.0890094e-01
7.9381357e-02
3.4957826e-02
-2.6889493e-02
-1.0526074e-01
-1.9604177e-01
-2.9358176e-01
-3.9304792e-01
-4.9208316e-01
-5.9081347e-01
-6.9037172e-01
-7.9105545e-01
-8.9135729e-01
-9.8846072e-01
-1.0798896e+00
-1.1651997e+00
-1.2463913e+00
-1.3265179e+00
-1.4072514e+00
-1.4869444e+00
-1.5604506e+00
-1.6209164e+00
-1.6626703e+00
-1.6837468e+00
-1.6867131e+00
-1.6773583e+00
-1.6619717e+00
-1.6446364e+00
-1.6258211e+00
-1.6027952e+00
-1.5714494e+00
-1.5283944e+00
-1.4721467e+00
-1.4028152e+00
-1.3206002e+00
-1.2241896e+00
-1.1102798e+00
-9.7467541e-01
-8.1432893e-01
-6.2918054e-01
-4.2286349e-01
-2.0197538e-01
2.5655821e-02
2.5287687e-01
4.7452575e-01
6.8765994e-01
8.9059631e-01
1.0813727e+00
1.2567524e+00
1.4125384e+00
1.5450078e+00
1.6525318e+00
1.7364009e+00
1.8003768e+00
1.8491469e+00
1.8864624e+00
1.9140000e+00
1.9315468e+00
1.9382275e+00
1.9338880e+00
1.9197428e+00
1.8978398e+00
1.8695973e+00
1.8343853e+00
1.7892623e+00
1.7302857e+00
1.6548375e+00
1.5637186e+00
1.4617070e+00
1.3560605e+00
1.2537461e+00
1.1589880e+00
1.0723773e+00
9.9177953e-01
9.1443627e-01
8.3917460e-01
7.6757770e-01
7.0349954e-01
6.5123870e-01
6.1342167e-01
5.8969315e-01
5.7673914e-01
5.6941265e-01
5.6219397e-01
5.5020115e-01
5.2937378e-01
4.9596815e-01
4.4603552e-01
3.7571539e-01
2.8254876e-01
1.6714581e-01
3.4234314e-02
-1.0755772e-01
-2.4724115e-01
-3.7386538e-01
-4.7897328e-01
-5.5816260e-01
-6.1106736e-01
-6.3982586e-01
-6.4697824e-01
-6.3410063e-01
-6.0197327e-01
-5.5202158e-01
-4.8789904e-01
-4.1598057e-01
-3.4426054e-01
-2.8014677e-01
-2.2827986e-01
-1.8958068e-01
-1.6219908e-01
-1.4392296e-01
-1.3452952e-01
-1.3654200e-01
-1.5397354e-01
-1.8987254e-01
-2.4406902e-01
-3.1236971e-01
-3.8771915e-01
-4.6281398e-01
-5.3281889e-01
-5.9680624e-01
-6.5732808e-01
-7.1844369e-01
-7.8320500e-01
-8.5195848e-01
-9.2248180e-01
-9.9177575e-01
-1.0580664e+00
-1.1214830e+00
-1.1830625e+00
-1.2429592e+00
-1.2991266e+00
-1.3473404e+00
-1.3826317e+00
-1.4013940e+00
-1.4030065e+00
-1.3900328e+00
-1.3668586e+00
-1.3375424e+00
-1.3040812e+00
-1.2660159e+00
-1.2215457e+00
-1.1694722e+00
-1.1107857e+00
-1.0489196e+00
-9.8850386e-01
-9.3324647e-01
-8.8402973e-01
-8.3830150e-01
-7.9118860e-01
-7.3771286e-01
-6.7475999e-01
-6.0165768e-01
-5.1921179e-01
-4.2800178e-01
-3.2706203e-01
-2.1376961e-01
-8.5133406e-02
6.0019230e-02
2.1912285e-01
3.8551710e-01
5.5015208e-01
7.0463056e-01
8.4404350e-01
9.6814695e-01
1.0803277e+00
1.1849275e+00
1.2843444e+00
1.3774986e+00
1.4604718e+00
1.5287982e+00
1.5799059e+00
1.6142761e+00
1.6348317e+00
1.6450974e+00
1.6472084e+00
1.6408020e+00
1.6233266e+00
1.5915851e+00
1.5436653e+00
1.4801464e+00
1.4038610e+00
1.3183166e+00
1.2257301e+00
1.1259538e+00
1.0170084e+00
8.9685856e-01
7.6531419e-01
6.2495011e-01
4.8054999e-01
3.3739214e-01
1.9932304e-01
6.7699332e-02
-5.8183378e-02
-1.7940392e-01
-2.9547126e-01
-4.0329434e-01
-4.9766919e-01
-5.7299368e-01
-6.2524742e-01
-6.5320272e-01
-6.5836038e-01
-6.4382795e-01
-6.1290398e-01
-5.6828473e-01
-5.1244389e-01
-4.4889455e-01
-3.8316375e-01
-3.2233354e-01
-2.7315462e-01
-2.3983073e-01
-2.2269727e-01
-2.1845800e-01
-2.2189252e-01
-2.2824690e-01
-2.3514535e-01
-2.4313343e-01
-2.5472819e-01
-2.7254850e-01
-2.9749879e-01
-3.2799897e-01
-3.6072079e-01
-3.9239394e-01
-4.2153165e-01
-4.4892333e-01
-4.7651767e-01
-5.0532914e-01
-5.3360404e-01
-5.5638357e-01
-5.6689787e-01
-5.5924345e-01
-5.3097098e-01
-4.8413782e-01
-4.2425890e-01
-3.5776599e-01
-2.8930881e-01
-2.2027926e-01
-1.4936256e-01
-7.4806230e-02
3.0452203e-03
8.0588165e-02
1.5184259e-01
2.1086634e-01
2.5440347e-01
2.8327716e-01
3.0171297e-01
3.1504434e-01
3.2722551e-01
3.3954808e-01
3.5101884e-01
3.5985563e-01
3.6510120e-01
3.6740661e-01
3.6846187e-01
3.6934667e-01
3.6895397e-01
3.6374953e-01
3.4917253e-01
3.2188046e-01
2.8155379e-01
2.3119832e-01
1.7574842e-01
1.1978264e-01
6.5614099e-02
1.2745954e-02
-4.1009505e-02
-9.7301680e-02
-1.5516395e-01
-2.1036439e-01
-2.5664990e-01
-2.8826718e-01
-3.0240379e-01
-3.0022397e-01
-2.8602870e-01
-2.6513296e-01
-2.4162622e-01
-2.1712399e-01
-1.9108432e-01
-1.6236615e-01
-1.3088577e-01
-9.8217532e-02
-6.6814237e-02
-3.8426970e-02
-1.2738201e-02
1.2886676e-02
4.2153398e-02
7.7523985e-02
1.1807690e-01
1.5894640e-01
1.9283022e-01
2.1278309e-01
2.1486244e-01
1.9938077e-01
1.7029664e-01
1.3322127e-01
9.3104801e-02
5.2651545e-02
1.2120474e-02
-2.9423424e-02
-7.2145914e-02
-1.1403116e-01
-1.5092004e-01
-1.7798810e-01
-1.9185138e-01
-1.9212911e-01
-1.8162949e-01
-1.6517296e-01
-1.4774981e-01
-1.3289630e-01
-1.2202745e-01
-1.1499759e-01
-1.1136176e-01
-1.1129559e-01
-1.1544376e-01
-1.2380766e-01
-1.3453875e-01
-1.4369329e-01
-1.4640262e-01
-1.3890693e-01
-1.2028197e-01
-9.2883716e-02
-6.1252810e-02
-2.9975585e-02
-1.5404454e-03
2.4684655e-02
5.1747263e-02
8.3021983e-02
1.1998081e-01
1.6120536e-01
2.0313480e-01
2.4184294e-01
2.7460911e-01
3.0045386e-01
3.1962356e-01
3.3252598e-01
3.3873158e-01
3.3665200e-01
3.2430850e-01
3.0097027e-01
2.6868929e-01
2.3257492e-01
1.9928733e-01
1.7429494e-01
1.5932324e-01
1.5147440e-01
1.4456393e-01
1.3203146e-01
1.1004457e-01
7.9324267e-02
4.4821433e-02
1.3424599e-02
-9.1460087e-03
-2.0693627e-02
-2.3013486e-02
-2.0456737e-02
-1.7654996e-02
-1.7693234e-02
-2.1451520e-02
-2.8182877e-02
-3.6839888e-02
-4.7225398e-02
-6.0155892e-02
-7.6575943e-02
-9.6346654e-02
-1.1767395e-01
-1.3772832e-01
-1.5417693e-01
-1.6664140e-01
-1.7708595e-01
-1.8883575e-01
-2.0473558e-01
-2.2538673e-01
-2.4837278e-01
-2.6901259e-01
-2.8245994e-01
-2.8609501e-01
-2.8081056e-01
-2.7044769e-01
-2.5980100e-01
-2.5237865e-01
-2.4904718e-01
-2.4812007e-01
-2.4677747e-01
-2.4303015e-01
-2.3704510e-01
-2.3100153e-01
-2.2762229e-01
-2.2839073e-01
-2.3259375e-01
-2.3772184e-01
-2.4088167e-01
-2.4024413e-01
-2.3553520e-01
-2.2721042e-01
-2.1481322e-01
-1.9562688e-01
-1.6471770e-01
-1.1670850e-01
-4.8577786e-02
3.7891852e-02
1.3534916e-01
2.3236040e-01
3.1660057e-01
3.7837757e-01
4.1303585e-01
4.2142066e-01
4.0851487e-01
3.8114225e-01
3.4590678e-01
3.0816160e-01
2.7206316e-01
2.4116107e-01
2.1879220e-01
2.0783101e-01
2.0988397e-01
2.2442284e-01
2.4847970e-01
2.7738342e-01
3.0645852e-01
3.3288296e-01
3.5673094e-01
3.8066276e-01
4.0829398e-01
4.4200771e-01
4.8157887e-01
5.2452522e-01
5.6776938e-01
6.0936471e-01
6.4928074e-01
6.8890868e-01
7.2951246e-01
7.7042416e-01
8.0811642e-01
8.3683801e-01
8.5052652e-01
8.4496521e-01
8.1901445e-01
7.7420075e-01
7.1282403e-01
6.3574124e-01
5.4134262e-01
4.2646994e-01
2.8881027e-01
1.2947532e-01
-4.5673800e-02
-2.2676482e-01
-4.0239060e-01
-5.6255990e-01
-7.0068591e-01
-8.1386210e-01
-9.0174544e-01
-9.6508178e-01
-1.0048348e+00
-1.0222938e+00
-1.0199679e+00
-1.0025873e+00
-9.7727332e-01
-9.5236728e-01
-9.3528616e-01
-9.3031755e-01
-9.3729916e-01
-9.5184812e-01
-9.6718613e-01
-9.7674181e-01
-9.7623314e-01
-9.6433006e-01
-9.4192811e-01
-9.1075746e-01
-8.7216541e-01
-8.2667647e-01
-7.7449175e-01
-7.1639461e-01
-6.5409684e-01
-5.8951836e-01
-5.2343869e-01
-4.5447896e-01
-3.7919828e-01
-2.9351178e-01
-1.9490601e-01
-8.4320261e-02
3.3361191e-02
1.5046942e-01
2.5885046e-01
3.5236140e-01
4.2847382e-01
4.8820857e-01
5.3443790e-01
5.6955881e-01
5.9399210e-01
6.0639624e-01
6.0532068e-01
5.9116196e-01
5.6722699e-01
5.3926328e-01
5.1357023e-01
4.9458744e-01
4.8328209e-01
4.7722231e-01
4.7222298e-01
4.6468279e-01
4.5347000e-01
4.4033973e-01
4.2854274e-01
4.2048753e-01
4.1605648e-01
4.1264823e-01
4.0680587e-01
3.9636881e-01
3.8185287e-01
3.6625587e-01
3.5344358e-01
3.4612141e-01
3.4458564e-01
3.4685850e-01
3.4993964e-01
3.5137217e-01
3.5028019e-01
3.4731722e-01
3.4350162e-01
3.3863572e-01
3.3040778e-01
3.1486119e-01
2.8800902e-01
2.4772364e-01
1.9489167e-01
1.3309842e-01
6.6909471e-02
-1.2213230e-04
-6.6359992e-02
-1.3147583e-01
-1.9493312e-01
-2.5453328e-01
-3.0594348e-01
-3.4379397e-01
-3.6411040e-01
-3.6681603e-01
-3.5671982e-01
-3.4218432e-01
-3.3194136e-01
-3.3158257e-01
-3.4153885e-01
-3.5759154e-01
-3.7353642e-01
-3.8442851e-01
-3.8865464e-01
-3.8796894e-01
-3.8577597e-01
-3.8469898e-01
-3.8477255e-01
-3.8332088e-01
-3.7657116e-01
-3.6188573e-01
-3.3916030e-01
-3.1061761e-01
-2.7926339e-01
-2.4703462e-01
-2.1381720e-01
-1.7796259e-01
-1.3801557e-01
-9.4577963e-02
-5.1045576e-02
-1.2610002e-02
1.5981808e-02
3.2659224e-02
3.9018506e-02
3.9492262e-02
3.9069333e-02
4.0818073e-02
4.4634200e-02
4.7826556e-02
4.7096735e-02
4.0846878e-02
3.0584204e-02
2.0492911e-02
1.5175359e-02
1.6789224e-02
2.3321633e-02
2.9044009e-02
2.6939378e-02
1.1870828e-02
-1.7147584e-02
-5.6769507e-02
-1.0123715e-01
-1.4517495e-01
-1.8560579e-01
-2.2219964e-01
-2.5589459e-01
-2.8691549e-01
-3.1342295e-01
-3.3154044e-01
-3.3676129e-01
-3.2599520e-01
-2.9901293e-01
-2.5833136e-01
-2.0760622e-01
-1.4954075e-01
-8.4568550e-02
-1.1080028e-02
7.3015268e-02
1.6843342e-01
2.7341110e-01
3.8371495e-01
4.9359428e-01
5.9729729e-01
6.9047159e-01
7.7058959e-01
8.3610601e-01
8.8511541e-01
9.1475886e-01
9.2205832e-01
9.0580429e-01
8.6832476e-01
8.1589527e-01
7.5731254e-01
7.0119864e-01
6.5327949e-01
6.1494585e-01
5.8381517e-01
5.5597082e-01
5.2856889e-01
5.0121260e-01
4.7527005e-01
4.5170040e-01
4.2895829e-01
4.0250354e-01
3.6641436e-01
3.1623981e-01
2.5144139e-01
1.7610943e-01
9.7672755e-02
2.4220541e-02
-3.8408477e-02
-8.8436947e-02
-1.2797769e-01
-1.6106762e-01
-1.9113552e-01
-2.1938310e-01
-2.4487994e-01
-2.6607551e-01
-2.8260298e-01
-2.9619853e-01
-3.1019944e-01
-3.2785879e-01
-3.5033066e-01
-3.7552193e-01
-3.9872940e-01
-4.1494100e-01
-4.2148821e-01
-4.1939785e-01
-4.1265702e-01
-4.0592459e-01
-4.0203808e-01
-4.0068859e-01
-3.9902933e-01
-3.9394603e-01
-3.8465957e-01
-3.7400667e-01
-3.6754748e-01
-3.7098882e-01
-3.8739009e-01
-4.1572526e-01
-4.5155506e-01
-4.8930970e-01
-5.2478353e-01
-5.5646313e-01
-5.8517748e-01
-6.1254016e-01
-6.3913353e-01
-6.6339794e-01
-6.8193326e-01
-6.9125252e-01
-6.9000542e-01
-6.8018218e-01
-6.6645755e-01
-6.5405466e-01
-6.4637110e-01
-6.4370573e-01
-6.4380581e-01
-6.4397916e-01
-6.4362541e-01
-6.4569821e-01
-6.5612945e-01
-6.8140962e-01
-7.2559412e-01
-7.8829972e-01
-8.6470025e-01
-9.4750507e-01
-1.0298416e+00
-1.1074415e+00
-1.1789603e+00
-1.2443942e+00
-1.3026998e+00
-1.3502025e+00
-1.3809065e+00
-1.3886637e+00
-1.3699007e+00
-1.3251291e+00
-1.2582226e+00
-1.1739169e+00
-1.0750352e+00
-9.6087127e-01
-8.2735519e-01
-6.6881748e-01
-4.8045721e-01
-2.6022058e-01
-9.2041075e-03
2.6927576e-01
5.7099330e-01
8.9147548e-01
1.2255830e+00
1.5664679e+00
1.9049927e+00
2.2304579e+00
2.5325209e+00
2.8034700e+00
3.0399325e+00
3.2433005e+00
3.4185057e+00
3.5714452e+00
3.7061986e+00
3.8234871e+00
3.9210783e+00
3.9955886e+00
4.0443697e+00
4.0662781e+00
4.0608791e+00
4.0265873e+00
3.9589390e+00
3.8502376e+00
3.6912150e+00
3.4743012e+00
3.1970546e+00
2.8640639e+00
2.4863867e+00
2.0787636e+00
1.6559598e+00
1.2301010e+00
8.1014092e-01
4.0309368e-01
1.5683806e-02
-3.4489091e-01
-6.7169162e-01
-9.5984747e-01
-1.2081649e+00
-1.4193492e+00
-1.5986266e+00
-1.7514893e+00
-1.8816621e+00
-1.9902629e+00
-2.0765773e+00
-2.1401029e+00
-2.1827787e+00
-2.2100337e+00
-2.2299389e+00
-2.2509007e+00
-2.2790273e+00
-2.3163558e+00
-2.3607563e+00
-2.4074789e+00
-2.4512515e+00
-2.4875556e+00
-2.5125952e+00
-2.5225215e+00
-2.5127753e+00
-2.4781858e+00
-2.4141472e+00
-2.3187327e+00
-2.1948197e+00
-2.0507378e+00
-1.8985550e+00
-1.7506224e+00
-1.6161183e+00
-1.4992610e+00
-1.3998438e+00
-1.3154937e+00
-1.2441453e+00
-1.1852421e+00
-1.1391918e+00
-1.1057719e+00
-1.0826732e+00
-1.0651694e+00
-1.0472507e+00
-1.0236497e+00
-9.9154945e-01
-9.5098450e-01
-9.0381633e-01
-8.5191585e-01
-7.9544664e-01
-7.3203855e-01
-6.5731616e-01
-5.6666696e-01
-4.5741410e-01
-3.3024172e-01
-1.8911840e-01
-3.9753594e-02
1.1258428e-01
2.6465864e-01
4.1538994e-01
5.6456713e-01
7.1114343e-01
8.5243932e-01
9.8486785e-01
1.1056290e+00
1.2142320e+00
1.3128913e+00
1.4053545e+00
1.4945079e+00
1.5800913e+00
1.6580467e+00
1.7219066e+00
1.7653402e+00
1.7845707e+00
1.7796423e+00
1.7539948e+00
1.7124966e+00
1.6589782e+00
1.5947961e+00
1.5193764e+00
1.4323002e+00
1.3354157e+00
1.2335275e+00
1.1332005e+00
1.0403523e+00
9.5801199e-01
8.8546795e-01
8.1912131e-01
7.5443719e-01
6.8798617e-01
6.1865602e-01
5.4752393e-01
4.7654602e-01
4.0694578e-01
3.3840450e-01
2.6957989e-01
1.9962558e-01
1.2983435e-01
6.4360510e-02
9.2602496e-03
-3.0016200e-02
-5.1429187e-02
-5.7808723e-02
-5.6079260e-02
-5.4648800e-02
-6.0329012e-02
-7.6304867e-02
-1.0200613e-01
-1.3470156e-01
-1.7171924e-01
-2.1188454e-01
-2.5542111e-01
-3.0265985e-01
-3.5255308e-01
-4.0198524e-01
-4.4644844e-01
-4.8191990e-01
-5.0690513e-01
-5.2326971e-01
-5.3521690e-01
-5.4700133e-01
-5.6067713e-01
-5.7505069e-01
-5.8635345e-01
-5.9029091e-01
-5.8431738e-01
-5.6876290e-01
-5.4620693e-01
-5.1969227e-01
-4.9100516e-01
-4.6004816e-01
-4.2568856e-01
-3.8761176e-01
-3.4792315e-01
-3.1126245e-01
-2.8320419e-01
-2.6779642e-01
-2.6552393e-01
-2.7279843e-01
-2.8337979e-01
-2.9112543e-01
-2.9269565e-01
-2.8882543e-01
-2.8353606e-01
-2.8173395e-01
-2.8644541e-01
-2.9710614e-01
-3.0982277e-01
-3.1947903e-01
-3.2239562e-01
-3.1787704e-01
-3.0786796e-01
-2.9523250e-01
-2.8179290e-01
-2.6717601e-01
-2.4908594e-01
-2.2492892e-01
-1.9386917e-01
-1.5793880e-01
-1.2132827e-01
-8.8206233e-02
-6.0405434e-02
-3.6347412e-02
-1.1821298e-02
1.7714520e-02
5.4450176e-02
9.6654100e-02
1.3917437e-01
1.7576354e-01
2.0192372e-01
2.1673257e-01
2.2274957e-01
2.2422340e-01
2.2484777e-01
2.2653307e-01
2.2979414e-01
2.3513126e-01
2.4421264e-01
2.5996933e-01
2.8540626e-01
3.2170211e-01
3.6679848e-01
4.1551470e-01
4.6121817e-01
4.9820597e-01
5.2369580e-01
5.3849074e-01
5.4595071e-01
5.4976305e-01
5.5171214e-01
5.5067757e-01
5.4332867e-01
5.2603801e-01
4.9700132e-01
4.5744872e-01
4.1116954e-01
3.6247934e-01
3.1384288e-01
2.6471075e-01
2.1228802e-01
1.5365141e-01
8.7898170e-02
1.7117793e-02
-5.4336532e-02
-1.2187818e-01
-1.8284131e-01
-2.3737973e-01
-2.8744923e-01
-3.3451322e-01
-3.7745345e-01
-4.1193932e-01
-4.3164360e-01
-4.3079395e-01
-4.0681866e-01
-3.6163593e-01
-3.0085183e-01
-2.3140815e-01
-1.5911113e-01
-8.7363035e-02
-1.7550645e-02
4.9438141e-02
1.1176968e-01
1.6643620e-01
2.1043231e-01
2.4243996e-01
2.6390105e-01
2.7890192e-01
2.9282188e-01
3.1010314e-01
3.3209632e-01
3.5620905e-01
3.7694960e-01
3.8836862e-01
3.8662488e-01
3.7135022e-01
3.4518323e-01
3.1187180e-01
2.7416293e-01
2.3277164e-01
1.8693878e-01
1.3610470e-01
8.1672260e-02
2.7748234e-02
-1.9835787e-02
-5.5911579e-02
-7.8383137e-02
-8.9109080e-02
-9.2717978e-02
-9.4130552e-02
-9.6192535e-02
-9.8564314e-02
-9.8350449e-02
-9.2219442e-02
-7.8951664e-02
-6.0871214e-02
-4.3166662e-02
-3.1461980e-02
-2.9081094e-02
-3.5618732e-02
-4.7737511e-02
-6.1751108e-02
-7.6225027e-02
-9.2795553e-02
-1.1484007e-01
-1.4506060e-01
-1.8342879e-01
-2.2657604e-01
-2.6900412e-01
-3.0554514e-01
-3.3371880e-01
-3.5464951e-01
-3.7207837e-01
-3.9011529e-01
-4.1103752e-01
-4.3428521e-01
-4.5705880e-01
-4.7606381e-01
-4.8927899e-01
-4.9662477e-01
-4.9922974e-01
-4.9790037e-01
-4.9181789e-01
-4.7838337e-01
-4.5450533e-01
-4.1866157e-01
-3.7240918e-01
-3.2030770e-01
-2.6827725e-01
-2.2132321e-01
-1.8177223e-01
-1.4886017e-01
-1.1997333e-01
-9.3035648e-02
-6.8618747e-02
-5.0241879e-02
-4.2540509e-02
-4.8451764e-02
-6.7019769e-02
-9.2905331e-02
-1.1785741e-01
-1.3356474e-01
-1.3457668e-01
-1.1981072e-01
-9.1937093e-02
-5.5169833e-02
-1.2799181e-02
3.4199568e-02
8.6838101e-02
1.4644234e-01
2.1275183e-01
2.8290864e-01
3.5185031e-01
4.1391366e-01
4.6486317e-01
5.0324560e-01
5.3027393e-01
5.4827191e-01
5.5855668e-01
5.6004971e-01
5.4955491e-01
5.2358410e-01
4.8056629e-01
4.2205906e-01
3.5228254e-01
2.7639286e-01
1.9869742e-01
1.2188101e-01
