# Supplementary material for: Characterization of the disruption of neural control strategies for dynamic fingertip forces from attractor reconstruction
Source: PLoS One. 2017 Feb 13;12(2):e0172025. doi: 10.1371/journal.pone.0172025 (PMC5305200; doi:10.1371/journal.pone.0172025)
Supplement: S2 File — Zip file containing the code to reproduce the results of our study. (ZIP) [file pone.0172025.s002.zip › PLOS_One_Code/tis_YO/y5_3.dat]

1.8970317e-01
2.8404613e-01
3.7928901e-01
4.7524363e-01
5.6900596e-01
6.5482092e-01
7.2544653e-01
7.7468357e-01
7.9983334e-01
8.0272250e-01
7.8866220e-01
7.6388861e-01
7.3295282e-01
6.9750236e-01
6.5695876e-01
6.1047713e-01
5.5891951e-01
5.0560369e-01
4.5524101e-01
4.1156986e-01
3.7520119e-01
3.4319833e-01
3.1073896e-01
2.7385210e-01
2.3167345e-01
1.8706224e-01
1.4528655e-01
1.1136436e-01
8.7384214e-02
7.1256094e-02
5.7472059e-02
3.9315472e-02
1.1469655e-02
-2.8003301e-02
-7.7164373e-02
-1.3140201e-01
-1.8553971e-01
-2.3555396e-01
-2.7907529e-01
-3.1468171e-01
-3.4069615e-01
-3.5449885e-01
-3.5298716e-01
-3.3400045e-01
-2.9786185e-01
-2.4804362e-01
-1.9045460e-01
-1.3163832e-01
-7.6730259e-02
-2.8175682e-02
1.4105338e-02
5.1279358e-02
8.3944841e-02
1.1132962e-01
1.3165162e-01
1.4332466e-01
1.4634632e-01
1.4300330e-01
1.3732947e-01
1.3350401e-01
1.3397573e-01
1.3826399e-01
1.4313932e-01
1.4422081e-01
1.3819171e-01
1.2444269e-01
1.0526375e-01
8.4452661e-02
6.5131948e-02
4.8148153e-02
3.2007057e-02
1.4178388e-02
-7.1950202e-03
-3.2205634e-02
-5.9300443e-02
-8.6535422e-02
-1.1319856e-01
-1.4073427e-01
-1.7226453e-01
-2.1082390e-01
-2.5724887e-01
-3.0899529e-01
-3.6069407e-01
-4.0623137e-01
-4.4120769e-01
-4.6443506e-01
-4.7779951e-01
-4.8473919e-01
-4.8817008e-01
-4.8884592e-01
-4.8496450e-01
-4.7331275e-01
-4.5137286e-01
-4.1910762e-01
-3.7931092e-01
-3.3632150e-01
-2.9386586e-01
-2.5333705e-01
-2.1361014e-01
-1.7249076e-01
-1.2875305e-01
-8.3407339e-02
-3.9477353e-02
-4.7814463e-04
3.1546124e-02
5.7336330e-02
8.0298946e-02
1.0488799e-01
1.3429897e-01
1.6881224e-01
2.0576041e-01
2.4105924e-01
2.7136941e-01
2.9571611e-01
3.1568802e-01
3.3407060e-01
3.5277033e-01
3.7140598e-01
3.8741461e-01
3.9750703e-01
3.9959357e-01
3.9406938e-01
3.8362847e-01
3.7157710e-01
3.5961585e-01
3.4657926e-01
3.2909000e-01
3.0375480e-01
2.6944686e-01
2.2823540e-01
1.8447217e-01
1.4261772e-01
1.0502026e-01
7.0853941e-02
3.6758768e-02
-1.2661029e-03
-4.5799089e-02
-9.6772638e-02
-1.5161939e-01
-2.0671940e-01
-2.5936370e-01
-3.0896215e-01
-3.5661099e-01
-4.0331759e-01
-4.4816316e-01
-4.8768137e-01
-5.1690279e-01
-5.3151073e-01
-5.2991297e-01
-5.1407191e-01
-4.8860302e-01
-4.5853557e-01
-4.2684562e-01
-3.9311415e-01
-3.5414716e-01
-3.0626698e-01
-2.4793856e-01
-1.8114190e-01
-1.1063918e-01
-4.1598491e-02
2.2940676e-02
8.3246901e-02
1.4207638e-01
2.0239599e-01
2.6507406e-01
3.2789012e-01
3.8622238e-01
4.3482329e-01
4.6981160e-01
4.9004131e-01
4.9711678e-01
4.9391382e-01
4.8249889e-01
4.6284491e-01
4.3315603e-01
3.9151969e-01
3.3783168e-01
2.7486721e-01
2.0789395e-01
1.4295626e-01
8.4667946e-02
3.4724744e-02
-8.0591345e-03
-4.6345576e-02
-8.2403819e-02
-1.1684493e-01
-1.4866550e-01
-1.7652433e-01
-2.0028486e-01
-2.2164562e-01
-2.4342669e-01
-2.6796515e-01
-2.9548420e-01
-3.2330116e-01
-3.4636463e-01
-3.5897829e-01
-3.5699152e-01
-3.3941476e-01
-3.0855512e-01
-2.6852003e-01
-2.2291436e-01
-1.7302972e-01
-1.1755750e-01
-5.4047914e-02
1.8761214e-02
9.9296966e-02
1.8324556e-01
2.6520759e-01
3.4080725e-01
4.0806322e-01
4.6739595e-01
5.2038822e-01
5.6802725e-01
6.0946621e-01
6.4208535e-01
6.6283803e-01
6.7002960e-01
6.6435327e-01
6.4842159e-01
6.2495259e-01
5.9466944e-01
5.5522403e-01
5.0184145e-01
4.2942922e-01
3.3521159e-01
2.2071287e-01
9.2105182e-02
-4.1402374e-02
-1.7038903e-01
-2.8773797e-01
-3.8961271e-01
-4.7471753e-01
-5.4257055e-01
-5.9193918e-01
-6.2048900e-01
-6.2592184e-01
-6.0776456e-01
-5.6846965e-01
-5.1303232e-01
-4.4734420e-01
-3.7624804e-01
-3.0235591e-01
-2.2618206e-01
-1.4741161e-01
-6.6531382e-02
1.4174078e-02
9.0897657e-02
1.5974878e-01
2.1861296e-01
2.6838984e-01
3.1272482e-01
3.5611431e-01
4.0133215e-01
4.4765300e-01
4.9086877e-01
5.2505811e-01
5.4516447e-01
5.4901948e-01
5.3768041e-01
5.1385228e-01
4.7938754e-01
4.3361016e-01
3.7376225e-01
2.9735754e-01
2.0483429e-01
1.0077230e-01
-7.0401293e-03
-1.1012005e-01
-2.0195715e-01
-2.7940931e-01
-3.4225171e-01
-3.9138491e-01
-4.2684939e-01
-4.4679783e-01
-4.4812211e-01
-4.2862230e-01
-3.8958000e-01
-3.3710969e-01
-2.8132629e-01
-2.3362083e-01
-2.0327546e-01
-1.9495305e-01
-2.0820342e-01
-2.3913107e-01
-2.8318020e-01
-3.3729862e-01
-4.0017501e-01
-4.7063915e-01
-5.4558137e-01
-6.1895150e-01
-6.8266645e-01
-7.2916223e-01
-7.5424815e-01
-7.5851128e-01
-7.4635516e-01
-7.2328729e-01
-6.9307792e-01
-6.5632660e-01
-6.1109627e-01
-5.5511244e-01
-4.8811528e-01
-4.1295244e-01
-3.3493630e-01
-2.5998786e-01
-1.9252224e-01
-1.3409136e-01
-8.3584943e-02
-3.8981835e-02
4.6904876e-04
3.3123534e-02
5.5599538e-02
6.4807588e-02
6.0139774e-02
4.4472187e-02
2.3336884e-02
2.7092061e-03
-1.3372993e-02
-2.4078515e-02
-3.1347520e-02
-3.8139459e-02
-4.6371711e-02
-5.5622100e-02
-6.3323585e-02
-6.6387592e-02
-6.3152075e-02
-5.4239722e-02
-4.1809140e-02
-2.7830171e-02
-1.2507068e-02
6.2075467e-03
3.1696256e-02
6.6776735e-02
1.1170921e-01
1.6314887e-01
2.1478106e-01
2.5950331e-01
2.9210194e-01
3.1115963e-01
3.1935542e-01
3.2203359e-01
3.2487185e-01
3.3208978e-01
3.4617049e-01
3.6891664e-01
4.0281916e-01
4.5164147e-01
5.1965982e-01
6.0979807e-01
7.2162801e-01
8.5045582e-01
9.8819727e-01
1.1257874e+00
1.2560388e+00
1.3755242e+00
1.4844649e+00
1.5846622e+00
1.6766361e+00
1.7575757e+00
1.8211592e+00
1.8591828e+00
1.8640129e+00
1.8306205e+00
1.7572879e+00
1.6447441e+00
1.4943943e+00
1.3069829e+00
1.0827299e+00
8.2295282e-01
5.3228997e-01
2.2023501e-01
-9.9152283e-02
-4.0957062e-01
-6.9577810e-01
-9.4626901e-01
-1.1543293e+00
-1.3175009e+00
-1.4362059e+00
-1.5125314e+00
-1.5499397e+00
-1.5539088e+00
-1.5326446e+00
-1.4967722e+00
-1.4575536e+00
-1.4241196e+00
-1.4008632e+00
-1.3862865e+00
-1.3740872e+00
-1.3561736e+00
-1.3261641e+00
-1.2816641e+00
-1.2244693e+00
-1.1590053e+00
-1.0900040e+00
-1.0206249e+00
-9.5202047e-01
-8.8453603e-01
-8.1955039e-01
-7.6037813e-01
-7.1134083e-01
-6.7551274e-01
-6.5260846e-01
-6.3835689e-01
-6.2577209e-01
-6.0768557e-01
-5.7921352e-01
-5.3883898e-01
-4.8763219e-01
-4.2727835e-01
-3.5819396e-01
-2.7878742e-01
-1.8621168e-01
-7.8178696e-02
4.5175364e-02
1.8042448e-01
3.2143673e-01
4.6104337e-01
5.9289309e-01
7.1256446e-01
8.1744801e-01
9.0563313e-01
9.7474902e-01
1.0217965e+00
1.0442178e+00
1.0415453e+00
1.0166451e+00
9.7574645e-01
9.2690998e-01
8.7735720e-01
8.3087317e-01
7.8670049e-01
7.4061573e-01
6.8764915e-01
6.2500746e-01
5.5372259e-01
4.7824466e-01
4.0424785e-01
3.3591554e-01
2.7422877e-01
2.1706365e-01
1.6091564e-01
1.0337515e-01
4.5081263e-02
-1.0015831e-02
-5.6325060e-02
-8.9179584e-02
-1.0674862e-01
-1.1034273e-01
-1.0317761e-01
-8.8513553e-02
-6.8407982e-02
-4.3817528e-02
-1.5748205e-02
1.3619001e-02
4.0781069e-02
6.1935869e-02
7.4722080e-02
7.9876787e-02
8.1833396e-02
8.7556470e-02
1.0380880e-01
1.3408498e-01
1.7683283e-01
2.2594617e-01
2.7324793e-01
3.1166001e-01
3.3756179e-01
3.5133007e-01
3.5594967e-01
3.5464746e-01
3.4899657e-01
3.3840651e-01
3.2094076e-01
2.9470536e-01
2.5889418e-01
2.1391061e-01
1.6056002e-01
9.8913351e-02
2.7772802e-02
-5.4651129e-02
-1.4907720e-01
-2.5344938e-01
-3.6223877e-01
-4.6733134e-01
-5.6034293e-01
-6.3535216e-01
-6.9058070e-01
-7.2813209e-01
-7.5212781e-01
-7.6637905e-01
-7.7269372e-01
-7.7047816e-01
-7.5779622e-01
-7.3330304e-01
-6.9779891e-01
-6.5437970e-01
-6.0713280e-01
-5.5918370e-01
-5.1127872e-01
-4.6186705e-01
-4.0870764e-01
-3.5093297e-01
-2.9021455e-01
-2.3034785e-01
-1.7552967e-01
-1.2829095e-01
-8.8250136e-02
-5.2464760e-02
-1.7281597e-02
1.9395548e-02
5.6855024e-02
9.2076731e-02
1.2159558e-01
1.4365891e-01
1.5948847e-01
1.7284311e-01
1.8801098e-01
2.0737848e-01
2.2998163e-01
2.5179040e-01
2.6757659e-01
2.7350392e-01
2.6913433e-01
2.5766620e-01
2.4414635e-01
2.3270731e-01
2.2458923e-01
2.1819585e-01
2.1104871e-01
2.0220356e-01
1.9344819e-01
1.8851678e-01
1.9079351e-01
2.0087315e-01
2.1550549e-01
2.2859288e-01
2.3364697e-01
2.2644043e-01
2.0662763e-01
1.7754939e-01
1.4429232e-01
1.1109674e-01
7.9598958e-02
4.8789606e-02
1.6540373e-02
-1.8270294e-02
-5.4329580e-02
-8.8076340e-02
-1.1545547e-01
-1.3420467e-01
-1.4522468e-01
-1.5213459e-01
-1.5932199e-01
-1.6971729e-01
-1.8352233e-01
-1.9846566e-01
-2.1136309e-01
-2.2003866e-01
-2.2439123e-01
-2.2598599e-01
-2.2655525e-01
-2.2641509e-01
-2.2379159e-01
-2.1547715e-01
-1.9840167e-01
-1.7120563e-01
-1.3506999e-01
-9.3526541e-02
-5.1313956e-02
-1.2657329e-02
2.0256748e-02
4.7742457e-02
7.1707689e-02
9.3954148e-02
1.1474100e-01
1.3241822e-01
1.4423407e-01
1.4775211e-01
1.4203053e-01
1.2791515e-01
1.0736034e-01
8.2363065e-02
5.4363931e-02
2.4514073e-02
-5.4915712e-03
-3.2653562e-02
-5.2566100e-02
-6.0264694e-02
-5.1835316e-02
-2.6066401e-02
1.4792452e-02
6.5678640e-02
1.2045677e-01
1.7385918e-01
2.2277502e-01
2.6644355e-01
3.0555200e-01
3.4074181e-01
3.7146721e-01
3.9601892e-01
4.1268586e-01
4.2118790e-01
4.2340349e-01
4.2289147e-01
4.2330156e-01
4.2643449e-01
4.3118809e-01
4.3422865e-01
4.3204712e-01
4.2313235e-01
4.0899238e-01
3.9343992e-01
3.8047333e-01
3.7191318e-01
3.6616306e-01
3.5877976e-01
3.4454777e-01
3.2005934e-01
2.8553501e-01
2.4488420e-01
2.0384632e-01
1.6715740e-01
1.3630439e-01
1.0901221e-01
8.0534218e-02
4.5860533e-02
1.5803873e-03
-5.3588087e-02
-1.1976758e-01
-1.9751874e-01
-2.8870537e-01
-3.9583645e-01
-5.2017007e-01
-6.5965999e-01
-8.0800969e-01
-9.5558052e-01
-1.0918830e+00
-1.2084325e+00
-1.3005089e+00
-1.3670173e+00
-1.4087304e+00
-1.4260412e+00
-1.4175174e+00
-1.3800424e+00
-1.3104928e+00
-1.2080806e+00
-1.0760554e+00
-9.2177124e-01
-7.5497779e-01
-5.8514414e-01
-4.1920257e-01
-2.6086010e-01
-1.1163449e-01
2.7325349e-02
1.5396704e-01
2.6536349e-01
3.5886553e-01
4.3359353e-01
4.9129967e-01
5.3587459e-01
5.7152538e-01
6.0063854e-01
6.2276864e-01
6.3555448e-01
6.3709427e-01
6.2832504e-01
6.1391091e-01
6.0099384e-01
5.9633158e-01
6.0334197e-01
6.2079682e-01
6.4391800e-01
6.6711174e-01
6.8675931e-01
7.0265036e-01
7.1737209e-01
7.3397726e-01
7.5325053e-01
7.7222433e-01
7.8487813e-01
7.8464631e-01
7.6733071e-01
7.3285286e-01
6.8495984e-01
6.2909967e-01
5.6973414e-01
5.0870884e-01
4.4554519e-01
3.7920336e-01
3.1000640e-01
2.4047072e-01
1.7449707e-01
1.1536429e-01
6.3822236e-02
1.7612528e-02
-2.7212882e-02
-7.3928746e-02
-1.2301601e-01
-1.7143981e-01
-2.1382584e-01
-2.4503166e-01
-2.6271884e-01
-2.6844492e-01
-2.6674439e-01
-2.6288772e-01
-2.6053473e-01
-2.6032787e-01
-2.6007804e-01
-2.5651908e-01
-2.4764432e-01
-2.3419756e-01
-2.1948759e-01
-2.0777088e-01
-2.0226699e-01
-2.0403014e-01
-2.1228648e-01
-2.2586634e-01
-2.4467996e-01
-2.7024705e-01
-3.0500986e-01
-3.5090933e-01
-4.0799189e-01
-4.7367832e-01
-5.4303359e-01
-6.1005024e-01
-6.6949762e-01
-7.1843639e-01
-7.5654365e-01
-7.8509988e-01
-8.0534795e-01
-8.1726564e-01
-8.1943943e-01
-8.0999861e-01
-7.8789477e-01
-7.5367066e-01
-7.0930793e-01
-6.5729071e-01
-5.9935023e-01
-5.3550900e-01
-4.6404965e-01
-3.8267989e-01
-2.9035310e-01
-1.8854550e-01
-8.1056080e-02
2.7586866e-02
1.3412007e-01
2.3770803e-01
3.3949473e-01
4.4070395e-01
5.4044338e-01
6.3466331e-01
7.1694696e-01
7.8069015e-01
8.2163964e-01
8.3964480e-01
8.3857859e-01
8.2414995e-01
8.0079095e-01
7.6958470e-01
7.2840268e-01
6.7395600e-01
6.0445582e-01
5.2130150e-01
4.2876920e-01
3.3195602e-01
2.3438505e-01
1.3673851e-01
3.7297485e-02
-6.6315629e-02
-1.7510048e-01
-2.8743210e-01
-3.9923900e-01
-5.0552573e-01
-6.0238733e-01
-6.8821131e-01
-7.6320000e-01
-8.2748976e-01
-8.7910656e-01
-9.1313989e-01
-9.2281778e-01
-9.0204876e-01
-8.4808154e-01
-7.6284617e-01
-6.5236837e-01
-5.2469489e-01
-3.8739456e-01
-2.4578838e-01
-1.0266958e-01
4.0527861e-02
1.8203902e-01
3.1879063e-01
4.4678347e-01
5.6250173e-01
6.6438957e-01
7.5345392e-01
8.3254297e-01
9.0458737e-01
9.7079665e-01
1.0299032e+00
1.0788422e+00
1.1143701e+00
1.1346732e+00
1.1400954e+00
1.1325859e+00
1.1142055e+00
1.0856646e+00
1.0458355e+00
9.9253185e-01
9.2418367e-01
8.4152264e-01
7.4814113e-01
6.4924150e-01
5.4909085e-01
4.4878956e-01
3.4585028e-01
2.3577671e-01
1.1464985e-01
-1.8522110e-02
-1.6063318e-01
-3.0493422e-01
-4.4287412e-01
-5.6641503e-01
-6.6970883e-01
-7.4951342e-01
-8.0451740e-01
-8.3427473e-01
-8.3856433e-01
-8.1775412e-01
-7.7410032e-01
-7.1303418e-01
-6.4317209e-01
-5.7455672e-01
-5.1588548e-01
-4.7215432e-01
-4.4386148e-01
-4.2809568e-01
-4.2096295e-01
-4.2010121e-01
-4.2591702e-01
-4.4091320e-01
-4.6752416e-01
-5.0562764e-01
-5.5107179e-01
-5.9606943e-01
-6.3140626e-01
-6.4941963e-01
-6.4618701e-01
-6.2188810e-01
-5.7945657e-01
-5.2245580e-01
-4.5328489e-01
-3.7260046e-01
-2.8025884e-01
-1.7710403e-01
-6.6258959e-02
4.7053964e-02
1.5712400e-01
2.5985010e-01
3.5400410e-01
4.4077745e-01
5.2182454e-01
5.9703860e-01
6.6349130e-01
7.1618481e-01
7.5017988e-01
7.6299639e-01
7.5605720e-01
7.3433463e-01
7.0424579e-01
6.7084783e-01
6.3583933e-01
5.9743361e-01
5.5212681e-01
4.9734362e-01
4.3343952e-01
3.6389956e-01
2.9368624e-01
2.2685601e-01
1.6491929e-01
1.0679146e-01
5.0191982e-02
-6.4455669e-03
-6.2785777e-02
-1.1693006e-01
-1.6710814e-01
-2.1355946e-01
-2.5913309e-01
-3.0797606e-01
-3.6306931e-01
-4.2403870e-01
-4.8632624e-01
-5.4216453e-01
-5.8310357e-01
-6.0296645e-01
-5.9970692e-01
-5.7534027e-01
-5.3430297e-01
-4.8134331e-01
-4.2006921e-01
-3.5270190e-01
-2.8086321e-01
-2.0671873e-01
-1.3357757e-01
-6.5358050e-02
-5.1332596e-03
4.6384786e-02
9.1448500e-02
1.3432219e-01
1.7897442e-01
2.2672976e-01
2.7546321e-01
3.2081227e-01
3.5852033e-01
3.8652813e-01
4.0572535e-01
4.1897906e-01
4.2896794e-01
4.3609729e-01
4.3777923e-01
4.2953169e-01
4.0730890e-01
3.6987278e-01
3.2000730e-01
2.6381604e-01
2.0819306e-01
1.5774211e-01
1.1306464e-01
7.1507210e-02
2.9748108e-02
-1.3497389e-02
-5.6222135e-02
-9.3930022e-02
-1.2200176e-01
-1.3828935e-01
-1.4443533e-01
-1.4516931e-01
-1.4601000e-01
-1.5065887e-01
-1.5954548e-01
-1.7028029e-01
-1.7955898e-01
-1.8529179e-01
-1.8780417e-01
-1.8954476e-01
-1.9355110e-01
-2.0167017e-01
-2.1365362e-01
-2.2759142e-01
-2.4131804e-01
-2.5396926e-01
-2.6682687e-01
-2.8287944e-01
-3.0513470e-01
-3.3449031e-01
-3.6845575e-01
-4.0172106e-01
-4.2848142e-01
-4.4520606e-01
-4.5212782e-01
-4.5255387e-01
-4.5051428e-01
-4.4818341e-01
-4.4447835e-01
-4.3552879e-01
-4.1672197e-01
-3.8517390e-01
-3.4128601e-01
-2.8862943e-01
-2.3227894e-01
-1.7649718e-01
-1.2306089e-01
-7.1190768e-02
-1.9090629e-02
3.3928666e-02
8.6201441e-02
1.3426467e-01
1.7501123e-01
2.0818696e-01
2.3756178e-01
2.6970574e-01
3.1078813e-01
3.6322995e-01
4.2426597e-01
4.8720242e-01
5.4437818e-01
5.9004504e-01
6.2187234e-01
6.4067456e-01
6.4875591e-01
6.4792865e-01
6.3841595e-01
6.1925782e-01
5.8990465e-01
5.5193472e-01
5.0965064e-01
4.6890103e-01
4.3457082e-01
4.0811126e-01
3.8661046e-01
3.6407242e-01
3.3429064e-01
2.9380680e-01
2.4343387e-01
1.8755472e-01
1.3151928e-01
7.8596194e-02
2.8338543e-02
-2.2625879e-02
-7.7883053e-02
-1.3823489e-01
-2.0015748e-01
-2.5655318e-01
-2.9932393e-01
-3.2234771e-01
-3.2339835e-01
-3.0431498e-01
-2.6965685e-01
-2.2471503e-01
-1.7394666e-01
-1.2058574e-01
-6.7476889e-02
-1.8368799e-02
2.1495576e-02
4.6227639e-02
5.1326201e-02
3.5777423e-02
2.9224937e-03
-4.0552662e-02
-8.7108038e-02
-1.3115785e-01
-1.7084085e-01
-2.0783682e-01
-2.4536158e-01
-2.8552179e-01
-3.2742161e-01
-3.6685140e-01
-3.9763981e-01
-4.1399243e-01
-4.1260780e-01
-3.9350495e-01
-3.5927547e-01
-3.1334070e-01
-2.5826213e-01
-1.9507846e-01
-1.2406220e-01
-4.6370128e-02
3.4616459e-02
1.1330133e-01
1.8338704e-01
2.4008289e-01
2.8174465e-01
3.0996084e-01
3.2796982e-01
3.3834908e-01
3.4141262e-01
3.3521572e-01
3.1703760e-01
2.8548487e-01
2.4209721e-01
1.9146277e-01
1.3956767e-01
9.1294147e-02
4.8615227e-02
1.0439503e-02
-2.6030172e-02
-6.3230468e-02
-1.0147724e-01
-1.3845194e-01
-1.7030146e-01
-1.9365692e-01
-2.0719581e-01
-2.1174657e-01
-2.0894289e-01
-1.9933634e-01
-1.8126718e-01
-1.5145881e-01
-1.0726437e-01
-4.9268678e-02
1.7550197e-02
8.5096485e-02
1.4526336e-01
1.9308790e-01
2.2825561e-01
2.5430929e-01
2.7608999e-01
2.9675452e-01
3.1593390e-01
3.2995030e-01
3.3379591e-01
3.2367710e-01
2.9880490e-01
2.6154037e-01
2.1582362e-01
1.6488621e-01
1.0974943e-01
4.9370281e-02
-1.7827074e-02
-9.2053687e-02
-1.7106136e-01
-2.5055169e-01
-3.2586122e-01
-3.9383211e-01
-4.5360275e-01
-5.0575144e-01
-5.5036870e-01
-5.8542587e-01
-6.0666610e-01
-6.0933849e-01
-5.9099043e-01
-5.5372702e-01
-5.0448693e-01
-4.5310020e-01
-4.0915136e-01
-3.7905402e-01
-3.6443441e-01
-3.6234647e-01
-3.6708473e-01
-3.7264508e-01
-3.7465817e-01
-3.7100418e-01
-3.6104079e-01
-3.4416246e-01
-3.1884150e-01
-2.8297795e-01
-2.3544472e-01
-1.7777725e-01
-1.1473904e-01
-5.3170812e-02
4.6191481e-04
4.2655090e-02
7.4255121e-02
9.9851963e-02
1.2538838e-01
1.5523668e-01
1.9032891e-01
2.2819299e-01
2.6463146e-01
2.9606275e-01
3.2136203e-01
3.4232041e-01
3.6252153e-01
3.8531010e-01
4.1212920e-01
4.4227120e-01
4.7406763e-01
5.0658059e-01
5.4063369e-01
5.7844286e-01
6.2189382e-01
6.7044984e-01
7.2012374e-01
7.6434491e-01
7.9634078e-01
8.1176899e-01
8.1026467e-01
7.9516999e-01
7.7157305e-01
7.4361032e-01
7.1247531e-01
6.7625122e-01
6.3154025e-01
5.7571296e-01
5.0838560e-01
4.3142224e-01
3.4761193e-01
2.5887937e-01
1.6521945e-01
6.5081093e-02
-4.2992335e-02
-1.5830410e-01
-2.7664239e-01
-3.9062749e-01
-4.9194653e-01
-5.7437092e-01
-6.3582856e-01
-6.7838149e-01
-7.0619717e-01
-7.2276587e-01
-7.2903307e-01
-7.2340257e-01
-7.0332709e-01
-6.6740660e-01
-6.1685952e-01
-5.5566323e-01
-4.8930997e-01
-4.2283516e-01
-3.5923290e-01
-2.9920936e-01
-2.4240469e-01
-1.8919599e-01
-1.4180059e-01
-1.0391132e-01
-7.8933539e-02
-6.7655798e-02
-6.6674551e-02
-6.8643913e-02
-6.4425552e-02
-4.6170212e-02
-9.9520927e-03
4.3067829e-02
1.0720415e-01
