# Supplementary material for: Characterization of the disruption of neural control strategies for dynamic fingertip forces from attractor reconstruction
Source: PLoS One. 2017 Feb 13;12(2):e0172025. doi: 10.1371/journal.pone.0172025 (PMC5305200; doi:10.1371/journal.pone.0172025)
Supplement: S2 File — Zip file containing the code to reproduce the results of our study. (ZIP) [file pone.0172025.s002.zip › PLOS_One_Code/tis_YO/y6_1.dat]

-3.4852724e-02
-9.2306098e-03
1.3762574e-02
3.1415207e-02
4.3170405e-02
5.0073758e-02
5.3414481e-02
5.3448611e-02
4.8914612e-02
3.7574777e-02
1.7535183e-02
-1.1352866e-02
-4.6899418e-02
-8.5249931e-02
-1.2246342e-01
-1.5614569e-01
-1.8637355e-01
-2.1549295e-01
-2.4684599e-01
-2.8302561e-01
-3.2453142e-01
-3.6942319e-01
-4.1397439e-01
-4.5386358e-01
-4.8532008e-01
-5.0577144e-01
-5.1375406e-01
-5.0822260e-01
-4.8792425e-01
-4.5156380e-01
-3.9875661e-01
-3.3103059e-01
-2.5213400e-01
-1.6737557e-01
-8.2143236e-02
-1.4558069e-04
7.7673448e-02
1.5275026e-01
2.2719857e-01
3.0182192e-01
3.7493571e-01
4.4259100e-01
5.0018769e-01
5.4473963e-01
5.7645301e-01
5.9856220e-01
6.1550530e-01
6.3048915e-01
6.4370937e-01
6.5212744e-01
6.5095577e-01
6.3604052e-01
6.0574945e-01
5.6137461e-01
5.0615486e-01
4.4385207e-01
3.7780865e-01
3.1082390e-01
2.4564725e-01
1.8563029e-01
1.3494039e-01
9.7877078e-02
7.7439973e-02
7.3914997e-02
8.4307174e-02
1.0300795e-01
1.2351231e-01
1.4044776e-01
1.5089390e-01
1.5442575e-01
1.5220438e-01
1.4583540e-01
1.3652428e-01
1.2482058e-01
1.1098728e-01
9.5608030e-02
7.9811003e-02
6.4825339e-02
5.1171514e-02
3.8038497e-02
2.3272102e-02
4.0982049e-03
-2.1686284e-02
-5.4617543e-02
-9.3100358e-02
-1.3377065e-01
-1.7247615e-01
-2.0543765e-01
-2.3012830e-01
-2.4552443e-01
-2.5161099e-01
-2.4841317e-01
-2.3527478e-01
-2.1109787e-01
-1.7552462e-01
-1.3024476e-01
-7.9486456e-02
-2.9219598e-02
1.4729448e-02
4.8810028e-02
7.2987753e-02
9.0361529e-02
1.0534060e-01
1.2132098e-01
1.3898920e-01
1.5603445e-01
1.6834755e-01
1.7201658e-01
1.6500167e-01
1.4760359e-01
1.2161582e-01
8.8813675e-02
4.9727592e-02
3.4235805e-03
-5.1559761e-02
-1.1565346e-01
-1.8704353e-01
-2.6154759e-01
-3.3356196e-01
-3.9742924e-01
-4.4855205e-01
-4.8390128e-01
-5.0190377e-01
-5.0202272e-01
-4.8453372e-01
-4.5078412e-01
-4.0369607e-01
-3.4792199e-01
-2.8926920e-01
-2.3354463e-01
-1.8524224e-01
-1.4649879e-01
-1.1678443e-01
-9.3606444e-02
-7.3970986e-02
-5.5963222e-02
-3.9771112e-02
-2.7665555e-02
-2.2876520e-02
-2.7907291e-02
-4.3254820e-02
-6.7299690e-02
-9.7324695e-02
-1.3092847e-01
-1.6702279e-01
-2.0589237e-01
-2.4819667e-01
-2.9338975e-01
-3.3856270e-01
-3.7860098e-01
-4.0777315e-01
-4.2193277e-01
-4.2004980e-01
-4.0417141e-01
-3.7782978e-01
-3.4377591e-01
-3.0237527e-01
-2.5168845e-01
-1.8919794e-01
-1.1411909e-01
-2.8943216e-02
6.0684529e-02
1.4773629e-01
2.2626890e-01
2.9325556e-01
3.4891284e-01
3.9556379e-01
4.3577585e-01
4.7076304e-01
4.9988758e-01
5.2146733e-01
5.3421844e-01
5.3823726e-01
5.3489180e-01
5.2591276e-01
5.1247158e-01
4.9479790e-01
4.7243623e-01
4.4499834e-01
4.1301488e-01
3.7821604e-01
3.4284607e-01
3.0836902e-01
2.7431158e-01
2.3781104e-01
1.9417319e-01
1.3846166e-01
6.7595276e-02
-1.8050216e-02
-1.1433515e-01
-2.1437812e-01
-3.1030551e-01
-3.9495165e-01
-4.6289290e-01
-5.1051007e-01
-5.3525810e-01
-5.3488469e-01
-5.0739842e-01
-4.5190931e-01
-3.6975070e-01
-2.6513553e-01
-1.4484699e-01
-1.6884971e-02
1.1140209e-01
2.3469305e-01
3.4983228e-01
4.5484552e-01
5.4755269e-01
6.2456498e-01
6.8130501e-01
7.1328001e-01
7.1800648e-01
6.9631554e-01
6.5211249e-01
5.9078152e-01
5.1723620e-01
4.3461901e-01
3.4420086e-01
2.4651877e-01
1.4316986e-01
3.8127365e-02
-6.2315090e-02
-1.5088699e-01
-2.2119188e-01
-2.6924325e-01
-2.9409432e-01
-2.9738324e-01
-2.8223682e-01
-2.5234481e-01
-2.1166141e-01
-1.6448334e-01
-1.1539765e-01
-6.8887498e-02
-2.8661775e-02
3.1389685e-03
2.6477049e-02
4.3155701e-02
5.5718735e-02
6.6171718e-02
7.5166731e-02
8.1763421e-02
8.3667687e-02
7.7957748e-02
6.2204024e-02
3.5570334e-02
-6.0860697e-04
-4.3037440e-02
-8.7391518e-02
-1.2959311e-01
-1.6685271e-01
-1.9802693e-01
-2.2333168e-01
-2.4386177e-01
-2.6128158e-01
-2.7768918e-01
-2.9549018e-01
-3.1713577e-01
-3.4460271e-01
-3.7860983e-01
-4.1784645e-01
-4.5869948e-01
-4.9584893e-01
-5.2371293e-01
-5.3829549e-01
-5.3868088e-01
-5.2738281e-01
-5.0921269e-01
-4.8923467e-01
-4.7102582e-01
-4.5614383e-01
-4.4476574e-01
-4.3679845e-01
-4.3261977e-01
-4.3287654e-01
-4.3747908e-01
-4.4466396e-01
-4.5100988e-01
-4.5259717e-01
-4.4675626e-01
-4.3349740e-01
-4.1586730e-01
-3.9906002e-01
-3.8872630e-01
-3.8920622e-01
-4.0237312e-01
-4.2749824e-01
-4.6207233e-01
-5.0306125e-01
-5.4782038e-01
-5.9406845e-01
-6.3903888e-01
-6.7865714e-01
-7.0759725e-01
-7.2035149e-01
-7.1269903e-01
-6.8278106e-01
-6.3133326e-01
-5.6103681e-01
-4.7521867e-01
-3.7640679e-01
-2.6545655e-01
-1.4173634e-01
-4.2442313e-03
1.4693332e-01
3.0949445e-01
4.7868187e-01
6.4817347e-01
8.1178914e-01
9.6517590e-01
1.1065946e+00
1.2364716e+00
1.3560768e+00
1.4660794e+00
1.5657588e+00
1.6533331e+00
1.7271699e+00
1.7869482e+00
1.8338803e+00
1.8698737e+00
1.8962227e+00
1.9126100e+00
1.9170211e+00
1.9067481e+00
1.8800023e+00
1.8371838e+00
1.7810380e+00
1.7156246e+00
1.6447172e+00
1.5705323e+00
1.4934284e+00
1.4125880e+00
1.3271187e+00
1.2368082e+00
1.1420677e+00
1.0432139e+00
9.3975341e-01
8.3034650e-01
7.1362045e-01
5.8940681e-01
4.5970432e-01
3.2873373e-01
2.0177342e-01
8.3089018e-02
-2.6046904e-02
-1.2809973e-01
-2.2833113e-01
-3.3272877e-01
-4.4588558e-01
-5.6974481e-01
-7.0354989e-01
-8.4468834e-01
-9.8978560e-01
-1.1354845e+00
-1.2785760e+00
-1.4154288e+00
-1.5410988e+00
-1.6488642e+00
-1.7307889e+00
-1.7793571e+00
-1.7896577e+00
-1.7612678e+00
-1.6989646e+00
-1.6117629e+00
-1.5104808e+00
-1.4048629e+00
-1.3015951e+00
-1.2039502e+00
-1.1128632e+00
-1.0286132e+00
-9.5207572e-01
-8.8477719e-01
-8.2787366e-01
-7.8106622e-01
-7.4245325e-01
-7.0948232e-01
-6.8035148e-01
-6.5494741e-01
-6.3473313e-01
-6.2169062e-01
-6.1705084e-01
-6.2064008e-01
-6.3116821e-01
-6.4710214e-01
-6.6738631e-01
-6.9140694e-01
-7.1813881e-01
-7.4495839e-01
-7.6682981e-01
-7.7646711e-01
-7.6570400e-01
-7.2772530e-01
-6.5928074e-01
-5.6184889e-01
-4.4116484e-01
-3.0538287e-01
-1.6283889e-01
-2.0470916e-02
1.1656788e-01
2.4435075e-01
3.5942121e-01
4.5854389e-01
5.3924401e-01
6.0086792e-01
6.4543426e-01
6.7750675e-01
7.0291306e-01
7.2689532e-01
7.5252336e-01
7.7996215e-01
8.0686494e-01
8.2974222e-01
8.4559531e-01
8.5291274e-01
8.5166402e-01
8.4259965e-01
8.2631209e-01
8.0244986e-01
7.6959315e-01
7.2610447e-01
6.7149773e-01
6.0733378e-01
5.3703471e-01
4.6480620e-01
3.9429114e-01
3.2761860e-01
2.6533218e-01
2.0720469e-01
1.5333526e-01
1.0473792e-01
6.3119106e-02
3.0144621e-02
6.6511879e-03
-7.7964110e-03
-1.4615074e-02
-1.5147012e-02
-9.5155620e-03
3.7053349e-03
2.6733345e-02
6.1179422e-02
1.0671654e-01
1.6048879e-01
2.1764768e-01
2.7281699e-01
3.2174237e-01
3.6224275e-01
3.9395227e-01
4.1707974e-01
4.3105211e-01
4.3392969e-01
4.2290833e-01
3.9560082e-01
3.5141176e-01
2.9219342e-01
2.2173018e-01
1.4443458e-01
6.4204707e-02
-1.5897438e-02
-9.3223562e-02
-1.6489160e-01
-2.2747417e-01
-2.7737918e-01
-3.1179789e-01
-3.2966075e-01
-3.3210902e-01
-3.2233345e-01
-3.0480895e-01
-2.8406649e-01
-2.6340372e-01
-2.4411788e-01
-2.2565940e-01
-2.0667172e-01
-1.8640767e-01
-1.6566166e-01
-1.4654934e-01
-1.3129245e-01
-1.2089288e-01
-1.1450875e-01
-1.0970680e-01
-1.0335465e-01
-9.2891806e-02
-7.7526641e-02
-5.8616779e-02
-3.8822232e-02
-2.0550838e-02
-4.7799750e-03
9.0787164e-03
2.2442696e-02
3.6525116e-02
5.1560789e-02
6.6778519e-02
8.1307104e-02
9.5473288e-02
1.1142840e-01
1.3246281e-01
1.6133235e-01
1.9851950e-01
2.4139493e-01
2.8486641e-01
3.2328907e-01
3.5256937e-01
3.7127250e-01
3.8028281e-01
3.8150614e-01
3.7651962e-01
3.6585159e-01
3.4910989e-01
3.2578864e-01
2.9625271e-01
2.6225789e-01
2.2670845e-01
1.9289596e-01
1.6362266e-01
1.4050006e-01
1.2371082e-01
1.1240254e-01
1.0540469e-01
1.0166915e-01
1.0018813e-01
9.9610419e-02
9.7836787e-02
9.1862135e-02
7.8212955e-02
5.4042023e-02
1.8326766e-02
-2.7583923e-02
-8.0399770e-02
-1.3610450e-01
-1.9141356e-01
-2.4470797e-01
-2.9590933e-01
-3.4553023e-01
-3.9376132e-01
-4.4027567e-01
-4.8467895e-01
-5.2711984e-01
-5.6878465e-01
-6.1218857e-01
-6.6101329e-01
-7.1918313e-01
-7.8934044e-01
-8.7152322e-01
-9.6285505e-01
-1.0583721e+00
-1.1524958e+00
-1.2404387e+00
-1.3188201e+00
-1.3851120e+00
-1.4364065e+00
-1.4686453e+00
-1.4770914e+00
-1.4578544e+00
-1.4096292e+00
-1.3346647e+00
-1.2383113e+00
-1.1272727e+00
-1.0074628e+00
-8.8257975e-01
-7.5400195e-01
-6.2176685e-01
-4.8583678e-01
-3.4698606e-01
-2.0710781e-01
-6.8983370e-02
6.4313246e-02
1.8999566e-01
3.0585825e-01
4.1043303e-01
5.0321459e-01
5.8484637e-01
6.5714117e-01
7.2299010e-01
7.8609323e-01
8.5030122e-01
9.1861458e-01
9.9220540e-01
1.0698757e+00
1.1482630e+00
1.2228782e+00
1.2896763e+00
1.3464780e+00
1.3934813e+00
1.4325386e+00
1.4655902e+00
1.4931226e+00
1.5134475e+00
1.5231575e+00
1.5186391e+00
1.4980534e+00
1.4627969e+00
1.4175136e+00
1.3685314e+00
1.3215427e+00
1.2796967e+00
1.2429642e+00
1.2089638e+00
1.1745411e+00
1.1369503e+00
1.0940408e+00
1.0437460e+00
9.8352643e-01
9.1028952e-01
8.2105611e-01
7.1428668e-01
5.9127440e-01
4.5669261e-01
3.1774989e-01
1.8229114e-01
5.6795935e-02
-5.4801204e-02
-1.5102499e-01
-2.3180069e-01
-2.9730214e-01
-3.4751101e-01
-3.8265807e-01
-4.0407884e-01
-4.1477413e-01
-4.1921548e-01
-4.2240047e-01
-4.2852077e-01
-4.3982143e-01
-4.5619246e-01
-4.7562546e-01
-4.9525939e-01
-5.1263366e-01
-5.2671568e-01
-5.3822469e-01
-5.4909652e-01
-5.6151297e-01
-5.7712731e-01
-5.9680639e-01
-6.2086592e-01
-6.4964181e-01
-6.8406772e-01
-7.2572347e-01
-7.7605462e-01
-8.3518650e-01
-9.0118737e-01
-9.7026691e-01
-1.0377189e+00
-1.0990761e+00
-1.1509845e+00
-1.1914649e+00
-1.2194602e+00
-1.2339742e+00
-1.2335128e+00
-1.2164114e+00
-1.1819575e+00
-1.1316103e+00
-1.0694774e+00
-1.0015509e+00
-9.3388814e-01
-8.7064080e-01
-8.1304849e-01
-7.5993210e-01
-7.0926734e-01
-6.5984720e-01
-6.1213197e-01
-5.6785539e-01
-5.2864245e-01
-4.9461458e-01
-4.6402540e-01
-4.3415263e-01
-4.0279465e-01
-3.6942607e-01
-3.3524155e-01
-3.0189314e-01
-2.6962188e-01
-2.3604060e-01
-1.9645984e-01
-1.4564160e-01
-7.9996354e-02
9.2561312e-04
9.4257515e-02
1.9485057e-01
2.9698646e-01
3.9604270e-01
4.8939659e-01
5.7626226e-01
6.5678239e-01
7.3103174e-01
7.9848994e-01
8.5821688e-01
9.0953918e-01
9.5269819e-01
9.8896208e-01
1.0201362e+00
1.0477271e+00
1.0721175e+00
1.0922139e+00
1.1059429e+00
1.1114837e+00
1.1085032e+00
1.0984646e+00
1.0836542e+00
1.0655126e+00
1.0432952e+00
1.0137985e+00
9.7237543e-01
9.1495803e-01
8.4023618e-01
7.5087779e-01
6.5311090e-01
5.5482017e-01
4.6300671e-01
3.8175688e-01
3.1164451e-01
2.5078254e-01
1.9678820e-01
1.4835018e-01
1.0551185e-01
6.8822247e-02
3.8149472e-02
1.1961954e-02
-1.2390888e-02
-3.7416331e-02
-6.4012379e-02
-9.0832629e-02
-1.1488369e-01
-1.3297702e-01
-1.4340371e-01
-1.4717510e-01
-1.4814445e-01
-1.5175667e-01
-1.6308649e-01
-1.8532159e-01
-2.1937642e-01
-2.6442433e-01
-3.1863882e-01
-3.7961499e-01
-4.4440168e-01
-5.0932860e-01
-5.6991521e-01
-6.2122034e-01
-6.5878729e-01
-6.7987298e-01
-6.8436734e-01
-6.7493542e-01
-6.5626916e-01
-6.3371283e-01
-6.1179992e-01
-5.9321981e-01
-5.7844067e-01
-5.6595405e-01
-5.5296662e-01
-5.3624049e-01
-5.1272693e-01
-4.7979386e-01
-4.3519961e-01
-3.7721708e-01
-3.0517893e-01
-2.2030872e-01
-1.2635736e-01
-2.9498460e-02
6.2820250e-02
1.4390919e-01
2.1001294e-01
2.6147484e-01
3.0205644e-01
3.3672796e-01
3.6923714e-01
4.0068129e-01
4.2954455e-01
4.5299601e-01
4.6869950e-01
4.7605569e-01
4.7620550e-01
4.7101068e-01
4.6175684e-01
4.4831813e-01
4.2926256e-01
4.0292113e-01
3.6883707e-01
3.2864049e-01
2.8568436e-01
2.4356833e-01
2.0437793e-01
1.6769253e-01
1.3104304e-01
9.1603944e-02
4.8048995e-02
1.4566032e-03
-4.5075301e-02
-8.7656438e-02
-1.2295679e-01
-1.4907587e-01
-1.6557399e-01
-1.7274190e-01
-1.7069391e-01
-1.5896331e-01
-1.3677717e-01
-1.0371157e-01
-6.0407872e-02
-9.0783730e-03
4.6556302e-02
1.0204082e-01
1.5327530e-01
1.9733385e-01
2.3274676e-01
2.5926303e-01
2.7716496e-01
2.8640733e-01
2.8615852e-01
2.7518239e-01
2.5285158e-01
2.2005164e-01
1.7928107e-01
1.3378123e-01
8.6165142e-02
3.7355972e-02
-1.3519032e-02
-6.8208449e-02
-1.2795688e-01
-1.9248977e-01
-2.5985679e-01
-3.2702930e-01
-3.9083761e-01
-4.4887312e-01
-5.0001378e-01
-5.4430759e-01
-5.8230260e-01
-6.1427219e-01
-6.3982967e-01
-6.5820448e-01
-6.6901354e-01
-6.7289155e-01
-6.7134830e-01
-6.6584514e-01
-6.5676705e-01
-6.4305633e-01
-6.2273971e-01
-5.9395852e-01
-5.5586193e-01
-5.0890515e-01
-4.5447919e-01
-3.9412750e-01
-3.2882853e-01
-2.5884188e-01
-1.8425104e-01
-1.0586555e-01
-2.5977595e-02
5.1482419e-02
1.2168476e-01
1.8036155e-01
2.2521508e-01
2.5643881e-01
2.7618028e-01
2.8741604e-01
2.9279424e-01
2.9384237e-01
2.9083358e-01
2.8337933e-01
2.7139263e-01
2.5579335e-01
2.3849104e-01
2.2158702e-01
2.0614148e-01
1.9118457e-01
1.7370259e-01
1.4986583e-01
1.1698615e-01
7.5167156e-02
2.7746431e-02
-1.9691028e-02
-6.1212358e-02
-9.2447029e-02
-1.1167300e-01
-1.1968178e-01
-1.1866418e-01
-1.1088145e-01
-9.7906240e-02
-8.0682674e-02
-6.0045642e-02
-3.7139257e-02
-1.3338073e-02
1.0394238e-02
3.4299878e-02
6.0097747e-02
9.0397911e-02
1.2750974e-01
1.7217645e-01
2.2284264e-01
2.7595617e-01
3.2726304e-01
3.7335675e-01
4.1259096e-01
4.4499243e-01
4.7151690e-01
4.9328010e-01
5.1111207e-01
5.2544378e-01
5.3650608e-01
5.4472196e-01
5.5092312e-01
5.5611819e-01
5.6094656e-01
5.6517446e-01
5.6753223e-01
5.6603494e-01
5.5871594e-01
5.4446251e-01
5.2356567e-01
4.9777701e-01
4.6986805e-01
4.4278052e-01
4.1863915e-01
3.9811402e-01
3.8050112e-01
3.6441876e-01
3.4859155e-01
3.3216287e-01
3.1437618e-01
2.9399091e-01
2.6902384e-01
2.3724958e-01
1.9748803e-01
1.5105844e-01
1.0233162e-01
5.7763044e-02
2.3803341e-02
4.6756847e-03
9.3059458e-04
9.2939146e-03
2.3794855e-02
3.7558572e-02
4.4376088e-02
3.9541777e-02
2.0023567e-02
-1.5712639e-02
-6.7845536e-02
-1.3499767e-01
-2.1377269e-01
-2.9859035e-01
-3.8239609e-01
-4.5827578e-01
-5.2131737e-01
-5.6979420e-01
-6.0515075e-01
-6.3091603e-01
-6.5104296e-01
-6.6835919e-01
-6.8384245e-01
-6.9698385e-01
-7.0679200e-01
-7.1271706e-01
-7.1504860e-01
-7.1466372e-01
-7.1226519e-01
-7.0763658e-01
-6.9954484e-01
-6.8640436e-01
-6.6725368e-01
-6.4249617e-01
-6.1405509e-01
-5.8485281e-01
-5.5782017e-01
-5.3492183e-01
-5.1665865e-01
-5.0212211e-01
-4.8941479e-01
-4.7626208e-01
-4.6058581e-01
-4.4078300e-01
-4.1570008e-01
-3.8453933e-01
-3.4685812e-01
-3.0265717e-01
-2.5259419e-01
-1.9833636e-01
-1.4276493e-01
-8.9550849e-02
-4.1953970e-02
-1.4232385e-03
3.3054280e-02
6.4395028e-02
9.5968500e-02
1.2996241e-01
1.6636068e-01
2.0316537e-01
2.3781905e-01
2.6890142e-01
2.9695535e-01
3.2401981e-01
3.5233320e-01
3.8301993e-01
4.1544647e-01
4.4753953e-01
4.7682907e-01
5.0158574e-01
5.2142391e-01
5.3712500e-01
5.4994255e-01
5.6095070e-01
5.7090461e-01
5.8068737e-01
5.9195348e-01
6.0728517e-01
6.2938253e-01
6.5953856e-01
6.9625606e-01
7.3476245e-01
7.6766433e-01
7.8661789e-01
7.8455772e-01
7.5752978e-01
7.0517760e-01
6.2986387e-01
5.3531558e-01
4.2561089e-01
3.0475533e-01
1.7678943e-01
4.6209089e-02
-8.1710983e-02
-2.0103635e-01
-3.0584170e-01
-3.9138524e-01
-4.5546033e-01
-4.9922133e-01
-5.2685833e-01
-5.4408742e-01
-5.5607700e-01
-5.6578400e-01
-5.7348831e-01
-5.7765708e-01
-5.7658818e-01
-5.6989126e-01
-5.5892517e-01
-5.4596766e-01
-5.3283793e-01
-5.2008522e-01
-5.0725015e-01
-4.9374745e-01
-4.7957208e-01
-4.6534830e-01
-4.5165968e-01
-4.3799816e-01
-4.2205818e-01
-4.0000672e-01
-3.6768213e-01
-3.2213511e-01
-2.6288835e-01
-1.9237463e-01
-1.1517466e-01
-3.6290325e-02
4.0563868e-02
1.1362883e-01
1.8247683e-01
2.4672802e-01
3.0505934e-01
3.5507576e-01
3.9402231e-01
4.1993508e-01
4.3261285e-01
4.3385993e-01
4.2689454e-01
4.1518781e-01
4.0113572e-01
3.8512459e-01
3.6555215e-01
3.3987571e-01
3.0605036e-01
2.6348264e-01
2.1312443e-01
1.5696738e-01
9.7353993e-02
3.6432382e-02
-2.3948386e-02
-8.1849870e-02
-1.3472402e-01
-1.7919324e-01
-2.1133967e-01
-2.2752018e-01
-2.2545479e-01
-2.0504185e-01
-1.6839153e-01
-1.1901360e-01
-6.0675642e-02
3.3418624e-03
7.0293227e-02
1.3757893e-01
2.0235891e-01
2.6152360e-01
3.1222277e-01
3.5281580e-01
3.8364360e-01
4.0694916e-01
4.2582885e-01
4.4265627e-01
4.5757593e-01
4.6775651e-01
4.6804202e-01
4.5293409e-01
4.1888881e-01
3.6569415e-01
2.9632076e-01
2.1549450e-01
1.2784731e-01
3.6609778e-02
-5.6625783e-02
-1.5120125e-01
-2.4633926e-01
-3.4039418e-01
-4.3075886e-01
-5.1437287e-01
-5.8850133e-01
-6.5130139e-01
-7.0177823e-01
-7.3923619e-01
-7.6283363e-01
-7.7172311e-01
-7.6566525e-01
-7.4560230e-01
-7.1372951e-01
-6.7289382e-01
-6.2548423e-01
-5.7235771e-01
-5.1253369e-01
-4.4396532e-01
-3.6491005e-01
-2.7510530e-01
-1.7628447e-01
-7.1945456e-02
3.3545517e-02
1.3616695e-01
2.3315332e-01
3.2316849e-01
4.0580782e-01
4.8075217e-01
5.4689642e-01
6.0188387e-01
6.4253814e-01
6.6619274e-01
6.7210729e-01
6.6198274e-01
6.3929128e-01
6.0789400e-01
5.7068331e-01
5.2892826e-01
4.8271751e-01
4.3226488e-01
3.7913856e-01
3.2643877e-01
2.7775404e-01
2.3554624e-01
1.9986794e-01
1.6817450e-01
1.3653939e-01
1.0177256e-01
6.3241816e-02
2.3309272e-02
-1.3801714e-02
-4.4021671e-02
-6.5320549e-02
-7.8532005e-02
-8.6649566e-02
-9.3036449e-02
-9.9731357e-02
-1.0686585e-01
-1.1334112e-01
-1.1811965e-01
-1.2125412e-01
-1.2411607e-01
-1.2879004e-01
-1.3693959e-01
-1.4874725e-01
-1.6261780e-01
-1.7584277e-01
-1.8580007e-01
-1.9115538e-01
-1.9266191e-01
-1.9312694e-01
-1.9632203e-01
-2.0533424e-01
-2.2134935e-01
-2.4340298e-01
-2.6883933e-01
-2.9400722e-01
-3.1492262e-01
-3.2775876e-01
-3.2919089e-01
-3.1675952e-01
-2.8924069e-01
-2.4688343e-01
-1.9156325e-01
-1.2685994e-01
-5.7714549e-02
1.0632926e-02
7.4132637e-02
1.3105667e-01
1.8210860e-01
2.2940160e-01
2.7470495e-01
3.1768256e-01
3.5498729e-01
3.8081706e-01
3.8879289e-01
3.7420787e-01
3.3556535e-01
2.7499229e-01
1.9776819e-01
1.1133340e-01
