# Supplementary material for: Characterization of the disruption of neural control strategies for dynamic fingertip forces from attractor reconstruction
Source: PLoS One. 2017 Feb 13;12(2):e0172025. doi: 10.1371/journal.pone.0172025 (PMC5305200; doi:10.1371/journal.pone.0172025)
Supplement: S2 File — Zip file containing the code to reproduce the results of our study. (ZIP) [file pone.0172025.s002.zip › PLOS_One_Code/tis_YO/y6_2.dat]

2.7853314e-01
2.3905305e-01
2.0643003e-01
1.8641370e-01
1.8326105e-01
1.9862416e-01
2.3063219e-01
2.7384813e-01
3.2052938e-01
3.6291111e-01
3.9546256e-01
4.1598168e-01
4.2514072e-01
4.2502414e-01
4.1760520e-01
4.0387411e-01
3.8385512e-01
3.5734934e-01
3.2489914e-01
2.8832248e-01
2.5050403e-01
2.1467008e-01
1.8354005e-01
1.5864336e-01
1.4009218e-01
1.2698074e-01
1.1810596e-01
1.1241251e-01
1.0891404e-01
1.0630612e-01
1.0255093e-01
9.4705146e-02
7.9343780e-02
5.3644957e-02
1.6585574e-02
-3.0505793e-02
-8.4367483e-02
-1.4100930e-01
-1.9716439e-01
-2.5122404e-01
-3.0311904e-01
-3.5337643e-01
-4.0220621e-01
-4.4929673e-01
-4.9425446e-01
-5.3721115e-01
-5.7932390e-01
-6.2307473e-01
-6.7211532e-01
-7.3034922e-01
-8.0041285e-01
-8.8235519e-01
-9.7332448e-01
-1.0683895e+00
-1.1620071e+00
-1.2494264e+00
-1.3273042e+00
-1.3931538e+00
-1.4441154e+00
-1.4761817e+00
-1.4846566e+00
-1.4656691e+00
-1.4179053e+00
-1.3435807e+00
-1.2479985e+00
-1.1378163e+00
-1.0189136e+00
-8.9496821e-01
-7.6734584e-01
-6.3607107e-01
-5.0109015e-01
-3.6316116e-01
-2.2416469e-01
-8.6873932e-02
4.5643843e-02
1.7061292e-01
2.8584621e-01
3.8989934e-01
4.8228530e-01
5.6364941e-01
6.3578443e-01
7.0154237e-01
7.6457523e-01
8.2869204e-01
8.9687233e-01
9.7029409e-01
1.0477874e+00
1.1260275e+00
1.2005586e+00
1.2673532e+00
1.3242302e+00
1.3713723e+00
1.4106153e+00
1.4438938e+00
1.4717068e+00
1.4923921e+00
1.5025728e+00
1.4986562e+00
1.4788032e+00
1.4443835e+00
1.3999946e+00
1.3519127e+00
1.3057896e+00
1.2647532e+00
1.2287734e+00
1.1954805e+00
1.1617368e+00
1.1248155e+00
1.0825910e+00
1.0330311e+00
9.7363700e-01
9.0135367e-01
8.1322533e-01
7.0771225e-01
5.8607970e-01
4.5295005e-01
3.1547059e-01
1.8142926e-01
5.7262512e-02
-5.3123442e-02
-1.4827230e-01
-2.2812592e-01
-2.9287416e-01
-3.4250795e-01
-3.7725064e-01
-3.9840807e-01
-4.0893365e-01
-4.1324610e-01
-4.1629891e-01
-4.2225841e-01
-4.3336512e-01
-4.4951897e-01
-4.6872568e-01
-4.8813510e-01
-5.0529195e-01
-5.1916441e-01
-5.3047069e-01
-5.4114649e-01
-5.5337456e-01
-5.6880658e-01
-5.8830111e-01
-6.1215853e-01
-6.4069587e-01
-6.7482904e-01
-7.1612558e-01
-7.6602862e-01
-8.2467337e-01
-8.9014816e-01
-9.5868679e-01
-1.0256060e+00
-1.0864593e+00
-1.1379138e+00
-1.1780151e+00
-1.2057358e+00
-1.2201127e+00
-1.2196827e+00
-1.2027992e+00
-1.1687453e+00
-1.1189503e+00
-1.0574725e+00
-9.9024795e-01
-9.2328677e-01
-8.6071396e-01
-8.0376288e-01
-7.5125863e-01
-7.0117887e-01
-6.5230943e-01
-6.0509653e-01
-5.6126199e-01
-5.2243152e-01
-4.8874469e-01
-4.5848428e-01
-4.2895407e-01
-3.9796204e-01
-3.6497199e-01
-3.3115638e-01
-2.9815260e-01
-2.6621209e-01
-2.3298687e-01
-1.9384170e-01
-1.4358488e-01
-7.8646126e-02
1.4378947e-03
9.3838667e-02
1.9345459e-01
2.9460853e-01
3.9270517e-01
4.8513629e-01
5.7112561e-01
6.5082773e-01
7.2433278e-01
7.9113440e-01
8.5029789e-01
9.0114207e-01
9.4388905e-01
9.7978468e-01
1.0106191e+00
1.0378966e+00
1.0620112e+00
1.0818871e+00
1.0954660e+00
1.1009306e+00
1.0979353e+00
1.0879233e+00
1.0731668e+00
1.0551116e+00
1.0330402e+00
1.0037899e+00
9.6275306e-01
9.0588442e-01
8.3186793e-01
7.4333582e-01
6.4646021e-01
5.4906516e-01
4.5810172e-01
3.7762628e-01
3.0820385e-01
2.4795246e-01
1.9449768e-01
1.4653327e-01
1.0410601e-01
6.7772062e-02
3.7413519e-02
1.1517721e-02
-1.2548821e-02
-3.7286962e-02
-6.3603975e-02
-9.0174286e-02
-1.1402572e-01
-1.3198063e-01
-1.4232524e-01
-1.4605001e-01
-1.4697633e-01
-1.5051523e-01
-1.6171459e-01
-1.8374563e-01
-2.1751418e-01
-2.6218947e-01
-3.1594616e-01
-3.7639052e-01
-4.4059687e-01
-5.0493527e-01
-5.6497547e-01
-6.1582607e-01
-6.5306654e-01
-6.7396736e-01
-6.7840838e-01
-6.6902759e-01
-6.5048290e-01
-6.2808660e-01
-6.0634701e-01
-5.8793552e-01
-5.7330866e-01
-5.6095372e-01
-5.4808351e-01
-5.3147922e-01
-5.0812386e-01
-4.7542613e-01
-4.3118633e-01
-3.7370865e-01
-3.0233386e-01
-2.1826304e-01
-1.2519601e-01
-2.9237853e-02
6.2232996e-02
1.4257957e-01
2.0806928e-01
2.5903604e-01
2.9921086e-01
3.3353112e-01
3.6572459e-01
3.9688601e-01
4.2550944e-01
4.4877667e-01
4.6435789e-01
4.7165095e-01
4.7178956e-01
4.6663148e-01
4.5746550e-01
4.4417501e-01
4.2533746e-01
3.9928536e-01
3.6554952e-01
3.2573468e-01
2.8316440e-01
2.4141666e-01
2.0257137e-01
1.6621826e-01
1.2990589e-01
9.0820913e-02
4.7635533e-02
1.4144555e-03
-4.4762049e-02
-8.7018397e-02
-1.2203476e-01
-1.4791874e-01
-1.6424032e-01
-1.7130435e-01
-1.6924268e-01
-1.5760326e-01
-1.3561726e-01
-1.0285103e-01
-5.9924665e-02
-9.0226200e-03
4.6163863e-02
1.0120577e-01
1.5202429e-01
1.9571074e-01
2.3081105e-01
2.5708826e-01
2.7483532e-01
2.8401348e-01
2.8379386e-01
2.7293877e-01
2.5081370e-01
2.1829169e-01
1.7785639e-01
1.3273647e-01
8.5537820e-02
3.7182301e-02
-1.3201310e-02
-6.7362229e-02
-1.2655169e-01
-1.9050738e-01
-2.5729319e-01
-3.2389387e-01
-3.8715268e-01
-4.4467471e-01
-4.9535200e-01
-5.3924536e-01
-5.7691241e-01
-6.0863052e-01
-6.3400948e-01
-6.5226738e-01
-6.6300368e-01
-6.6683462e-01
-6.6525890e-01
-6.5974176e-01
-6.5068734e-01
-6.3706402e-01
-6.1691922e-01
-5.8840133e-01
-5.5065281e-01
-5.0411517e-01
-4.5016749e-01
-3.9034903e-01
-3.2564169e-01
-2.5630943e-01
-1.8243125e-01
-1.0479691e-01
-2.5663626e-02
5.1081427e-02
1.2064911e-01
1.7879822e-01
2.2323826e-01
2.5415391e-01
2.7367702e-01
2.8476916e-01
2.9006657e-01
2.9108695e-01
2.8809366e-01
2.8068673e-01
2.6876579e-01
2.5323802e-01
2.3600558e-01
2.1917148e-01
2.0380822e-01
1.8896739e-01
1.7166061e-01
1.4807863e-01
1.1553994e-01
7.4136170e-02
2.7176028e-02
-1.9795095e-02
-6.0886694e-02
-9.1765578e-02
-1.1073616e-01
-1.1860304e-01
-1.1755708e-01
-1.0984768e-01
-9.7024837e-02
-8.0002582e-02
-5.9585289e-02
-3.6894483e-02
-1.3296159e-02
1.0238356e-02
3.3930115e-02
5.9471812e-02
8.9453469e-02
1.2617884e-01
1.7040211e-01
2.2059183e-01
2.7322521e-01
3.2407399e-01
3.6974837e-01
4.0861108e-01
4.4069597e-01
4.6696687e-01
4.8854513e-01
5.0625744e-01
5.2051919e-01
5.3153637e-01
5.3970508e-01
5.4583765e-01
5.5093895e-01
5.5566231e-01
5.5979977e-01
5.6210908e-01
5.6062505e-01
5.5338829e-01
5.3928128e-01
5.1858285e-01
4.9303026e-01
4.6538054e-01
4.3856045e-01
4.1467941e-01
3.9439363e-01
3.7698931e-01
3.6108114e-01
3.4539860e-01
3.2910047e-01
3.1145590e-01
2.9125573e-01
2.6654533e-01
2.3511491e-01
1.9577752e-01
1.4981853e-01
1.0155356e-01
5.7377183e-02
2.3691608e-02
4.6969261e-03
9.5044934e-04
9.2116876e-03
2.3561916e-02
3.7186455e-02
4.3936459e-02
3.9160721e-02
1.9869604e-02
-1.5448257e-02
-6.6975388e-02
-1.3336791e-01
-2.1128997e-01
-2.9523819e-01
-3.7823384e-01
-4.5341857e-01
-5.1590361e-01
-5.6395375e-01
-5.9898497e-01
-6.2449351e-01
-6.4440799e-01
-6.6154588e-01
-6.7688541e-01
-6.8991962e-01
-6.9965321e-01
-7.0552713e-01
-7.0782290e-01
-7.0741745e-01
-7.0502429e-01
-7.0044600e-01
-6.9246760e-01
-6.7950964e-01
-6.6059896e-01
-6.3611208e-01
-6.0793956e-01
-5.7897581e-01
-5.5213603e-01
-5.2938266e-01
-5.1122268e-01
-4.9675556e-01
-4.8409166e-01
-4.7096670e-01
-4.5531953e-01
-4.3557271e-01
-4.1060330e-01
-3.7964056e-01
-3.4225547e-01
-2.9844418e-01
-2.4884362e-01
-1.9509013e-01
-1.4003090e-01
-8.7306626e-02
-4.0158065e-02
-3.1360619e-05
3.4074608e-02
6.5058075e-02
9.6273421e-02
1.2990260e-01
1.6593433e-01
2.0238137e-01
2.3669412e-01
2.6745088e-01
2.9518520e-01
3.2192635e-01
3.4990963e-01
3.8026488e-01
4.1236880e-01
4.4415660e-01
4.7315962e-01
4.9764304e-01
5.1721480e-01
5.3265647e-01
5.4523146e-01
5.5602852e-01
5.6581154e-01
5.7545574e-01
5.8658685e-01
6.0174410e-01
6.2358767e-01
6.5339358e-01
6.8968222e-01
7.2773107e-01
7.6021623e-01
7.7886444e-01
7.7666437e-01
7.4969016e-01
6.9759062e-01
6.2272136e-01
5.2879730e-01
4.1987853e-01
2.9994087e-01
1.7297968e-01
4.3432086e-02
-8.3491832e-02
-2.0191682e-01
-3.0596158e-01
-3.9090779e-01
-4.5455090e-01
-4.9802923e-01
-5.2550594e-01
-5.4266849e-01
-5.5466312e-01
-5.6443514e-01
-5.7226229e-01
-5.7661411e-01
-5.7578905e-01
-5.6939081e-01
-5.5876543e-01
-5.4617581e-01
-5.3343015e-01
-5.2107038e-01
-5.0862765e-01
-4.9550080e-01
-4.8166591e-01
-4.6773503e-01
-4.5429663e-01
-4.4086951e-01
-4.2519246e-01
-4.0348002e-01
-3.7160442e-01
-3.2662568e-01
-2.6805009e-01
-1.9827570e-01
-1.2184305e-01
-4.3721610e-02
3.2392295e-02
1.0474773e-01
1.7292576e-01
2.3656422e-01
2.9436631e-01
3.4396435e-01
3.8262296e-01
4.0838411e-01
4.2103844e-01
4.2237369e-01
4.1559099e-01
4.0415000e-01
3.9044348e-01
3.7486196e-01
3.5581012e-01
3.3074799e-01
2.9762467e-01
2.5583416e-01
2.0631543e-01
1.5105053e-01
9.2374524e-02
3.2426808e-02
-2.6956942e-02
-8.3859025e-02
-1.3575897e-01
-1.7930897e-01
-2.1061701e-01
-2.2605722e-01
-2.2335648e-01
-2.0241020e-01
-1.6531891e-01
-1.1557968e-01
-5.6945488e-02
7.3230844e-03
7.4510383e-02
1.4205727e-01
2.0716772e-01
2.6676930e-01
3.1803196e-01
3.5931224e-01
3.9092677e-01
4.1508390e-01
4.3485023e-01
4.5258672e-01
4.6844835e-01
4.7963669e-01
4.8104246e-01
4.6721247e-01
4.3463155e-01
3.8309276e-01
3.1555105e-01
2.3670399e-01
1.5115022e-01
6.2085900e-02
-2.8931717e-02
-1.2127985e-01
-2.1421493e-01
-3.0612044e-01
-3.9441119e-01
-4.7604158e-01
-5.4828749e-01
-6.0931661e-01
-6.5814770e-01
-6.9410268e-01
-7.1635740e-01
-7.2407324e-01
-7.1700366e-01
-6.9606842e-01
-6.6343473e-01
-6.2193016e-01
-5.7394442e-01
-5.2035815e-01
-4.6022873e-01
-3.9154342e-01
-3.1257278e-01
-2.2304006e-01
-1.2464418e-01
-2.0841900e-02
8.4034788e-02
1.8598394e-01
2.8224610e-01
3.7148626e-01
4.5330513e-01
5.2739718e-01
5.9267786e-01
6.4681345e-01
6.8664557e-01
7.0951186e-01
7.1465766e-01
7.0375587e-01
6.8024765e-01
6.4796943e-01
6.0979847e-01
5.6699509e-01
5.1963808e-01
4.6792189e-01
4.1338280e-01
3.5908352e-01
3.0858284e-01
2.6433237e-01
2.2639719e-01
1.9226121e-01
1.5802797e-01
1.2052290e-01
7.9106134e-02
3.6113651e-02
-4.2615370e-03
-3.7969605e-02
-6.2981206e-02
-8.0113467e-02
-9.2336926e-02
-1.0299887e-01
-1.1413579e-01
-1.2588571e-01
-1.3715265e-01
-1.4688833e-01
-1.5511990e-01
-1.6318591e-01
-1.7314114e-01
-1.8663203e-01
-2.0383972e-01
-2.2317794e-01
-2.4194738e-01
-2.5752753e-01
-2.6857588e-01
-2.7582872e-01
-2.8207139e-01
-2.9105458e-01
-3.0585095e-01
-3.2763798e-01
-3.5544341e-01
-3.8659809e-01
-4.1742872e-01
-4.4391740e-01
-4.6218639e-01
-4.6883686e-01
-4.6131050e-01
-4.3827046e-01
-3.9986850e-01
-3.4794500e-01
-2.8615913e-01
-2.1969016e-01
-1.5419292e-01
-9.4277963e-02
-4.2279236e-02
2.0338299e-03
4.0677683e-02
7.5974087e-02
1.0903449e-01
1.3899563e-01
1.6352202e-01
1.8035100e-01
1.8888012e-01
1.9073380e-01
1.8902077e-01
1.8679958e-01
1.8557831e-01
1.8465810e-01
1.8175290e-01
1.7447817e-01
1.6163556e-01
1.4348313e-01
1.2104123e-01
9.5043628e-02
6.5183052e-02
3.0086163e-02
-1.1914836e-02
-6.1581405e-02
-1.1776625e-01
-1.7712001e-01
-2.3462134e-01
-2.8469123e-01
-3.2244518e-01
-3.4454964e-01
-3.4938140e-01
-3.3673096e-01
-3.0761862e-01
-2.6450377e-01
-2.1159983e-01
-1.5482648e-01
-1.0121413e-01
-5.7820416e-02
-3.0251705e-02
-2.1097026e-02
-2.9006266e-02
-4.9053631e-02
-7.4236461e-02
-9.7392137e-02
-1.1289630e-01
-1.1768337e-01
-1.1127799e-01
-9.4962326e-02
-7.0667629e-02
-4.0184236e-02
-4.9800081e-03
3.3378961e-02
7.2576289e-02
1.0932678e-01
1.4005019e-01
1.6222575e-01
1.7564483e-01
1.8279128e-01
1.8805083e-01
1.9599224e-01
2.0944485e-01
2.2831662e-01
2.4977185e-01
2.6966348e-01
2.8443923e-01
2.9254236e-01
2.9471055e-01
2.9316756e-01
2.9016731e-01
2.8666632e-01
2.8190232e-01
2.7409238e-01
2.6164405e-01
2.4396575e-01
2.2140149e-01
1.9448026e-01
1.6312535e-01
1.2654352e-01
8.4061940e-02
3.6443604e-02
-1.3209237e-02
-5.9629050e-02
-9.6662578e-02
-1.1910579e-01
-1.2425723e-01
-1.1245560e-01
-8.6424490e-02
-4.9938536e-02
-6.6412249e-03
4.0390343e-02
8.8305947e-02
1.3386669e-01
1.7321292e-01
2.0235839e-01
2.1823910e-01
2.1980414e-01
2.0852552e-01
1.8792504e-01
1.6230963e-01
1.3536904e-01
1.0923123e-01
8.4280443e-02
5.9813125e-02
3.5282538e-02
1.1489752e-02
-8.9321906e-03
-2.1976510e-02
-2.3484838e-02
-1.0658285e-02
1.6852290e-02
5.6888534e-02
1.0571454e-01
1.5915229e-01
2.1317979e-01
2.6395353e-01
3.0759516e-01
3.4003568e-01
3.5729296e-01
3.5643801e-01
3.3686341e-01
3.0102637e-01
2.5410051e-01
2.0254188e-01
1.5206385e-01
1.0583223e-01
6.3682640e-02
2.2747041e-02
-2.0802697e-02
-6.9805490e-02
-1.2492995e-01
-1.8464061e-01
-2.4605713e-01
-3.0619255e-01
-3.6295082e-01
-4.1528095e-01
-4.6240003e-01
-5.0280958e-01
-5.3401449e-01
-5.5320412e-01
-5.5848786e-01
-5.5001614e-01
-5.3031310e-01
-5.0346154e-01
-4.7347516e-01
-4.4281791e-01
-4.1192857e-01
-3.7981896e-01
-3.4517305e-01
-3.0731621e-01
-2.6662778e-01
-2.2422484e-01
-1.8115816e-01
-1.3775509e-01
-9.3615249e-02
-4.8175342e-02
-1.4173318e-03
4.5616674e-02
9.0762712e-02
1.3133450e-01
1.6520151e-01
1.9166446e-01
2.1151950e-01
2.2633636e-01
2.3745015e-01
2.4516955e-01
2.4853703e-01
2.4578537e-01
2.3528264e-01
2.1638427e-01
1.8967583e-01
1.5659447e-01
1.1874871e-01
7.7224030e-02
3.2182491e-02
-1.6844438e-02
-6.9880331e-02
-1.2525359e-01
-1.7911706e-01
-2.2620691e-01
-2.6151990e-01
-2.8212449e-01
-2.8824487e-01
-2.8296206e-01
-2.7052304e-01
-2.5421647e-01
-2.3514889e-01
-2.1247268e-01
-1.8455289e-01
-1.5022032e-01
-1.0950484e-01
-6.3616233e-02
-1.4337030e-02
3.6666593e-02
8.8088283e-02
1.3865145e-01
1.8650765e-01
2.2877362e-01
2.6157309e-01
2.8082147e-01
2.8355294e-01
2.6908967e-01
2.3937297e-01
1.9828616e-01
1.5034214e-01
9.9446351e-02
4.8367452e-02
-9.7610932e-04
-4.6806515e-02
-8.6869927e-02
-1.1828436e-01
-1.3796406e-01
-1.4346905e-01
-1.3395895e-01
-1.1079589e-01
-7.7341370e-02
-3.7947510e-02
3.2219908e-03
4.2902502e-02
7.8908267e-02
1.1000620e-01
1.3558988e-01
1.5531053e-01
1.6899143e-01
1.7689362e-01
1.7986492e-01
1.7893264e-01
1.7454361e-01
1.6598227e-01
1.5129080e-01
1.2782818e-01
9.3417402e-02
4.7605033e-02
-7.6926517e-03
-6.8491110e-02
-1.2969732e-01
-1.8630896e-01
-2.3460197e-01
-2.7292464e-01
-3.0154303e-01
-3.2140974e-01
-3.3259757e-01
-3.3350636e-01
-3.2136626e-01
-2.9370865e-01
-2.5001865e-01
-1.9264137e-01
-1.2627479e-01
-5.6284623e-02
1.3051696e-02
7.9343775e-02
1.4168943e-01
1.9953602e-01
2.5162191e-01
2.9577827e-01
3.2980379e-01
3.5283711e-01
3.6621417e-01
3.7305780e-01
3.7668638e-01
3.7870764e-01
3.7783721e-01
3.7010581e-01
3.5050371e-01
3.1541922e-01
2.6466045e-01
2.0190757e-01
1.3336705e-01
6.5514279e-02
3.2497383e-03
-5.0618439e-02
-9.4569331e-02
-1.2710408e-01
-1.4610883e-01
-1.4937179e-01
-1.3590805e-01
-1.0723265e-01
-6.7817246e-02
-2.4400614e-02
1.5739280e-02
4.6990578e-02
6.7100083e-02
7.7515263e-02
8.2338067e-02
8.6483852e-02
9.3754480e-02
1.0549054e-01
1.2031797e-01
1.3505666e-01
1.4627554e-01
1.5169648e-01
1.5082887e-01
1.4464917e-01
1.3464544e-01
1.2195051e-01
1.0725350e-01
9.1533530e-02
7.6819242e-02
6.6059856e-02
6.2016563e-02
6.5877643e-02
7.6405238e-02
9.0147792e-02
1.0281579e-01
1.1124283e-01
1.1484764e-01
1.1579939e-01
1.1792418e-01
1.2493300e-01
1.3865906e-01
1.5805001e-01
1.7952861e-01
1.9862792e-01
2.1193358e-01
2.1824293e-01
2.1853539e-01
2.1501241e-01
2.0976136e-01
2.0377326e-01
1.9693567e-01
1.8890681e-01
1.7996763e-01
1.7096152e-01
1.6227024e-01
1.5258989e-01
1.3845624e-01
1.1497961e-01
7.7478255e-02
2.3213951e-02
-4.7578705e-02
-1.3180161e-01
-2.2457388e-01
-3.2071727e-01
-4.1606318e-01
-5.0811758e-01
-5.9584208e-01
-6.7874618e-01
-7.5586832e-01
-8.2520595e-01
-8.8387104e-01
-9.2897258e-01
-9.5889022e-01
-9.7426066e-01
-9.7804391e-01
-9.7456285e-01
-9.6803677e-01
-9.6137621e-01
-9.5568874e-01
-9.5045073e-01
-9.4406331e-01
-9.3447220e-01
-9.1954735e-01
-8.9710297e-01
-8.6480209e-01
-8.2037637e-01
-7.6231945e-01
-6.9077286e-01
-6.0813278e-01
-5.1895532e-01
-4.2895743e-01
-3.4340464e-01
-2.6571391e-01
-1.9702929e-01
-1.3683146e-01
-8.4121592e-02
-3.8627809e-02
-1.3823631e-03
2.5911643e-02
4.2521293e-02
5.0146593e-02
5.3028297e-02
5.6572627e-02
6.5323437e-02
8.1350309e-02
1.0381424e-01
1.2986687e-01
1.5635665e-01
1.8137144e-01
2.0479669e-01
2.2779420e-01
2.5175300e-01
2.7736666e-01
3.0430352e-01
3.3165878e-01
3.5888663e-01
3.8651864e-01
4.1619967e-01
4.5012826e-01
4.9023481e-01
5.3742525e-01
5.9122914e-01
6.5006193e-01
7.1194454e-01
7.7521722e-01
8.3887971e-01
9.0252616e-01
9.6598408e-01
1.0287968e+00
1.0898577e+00
1.1475095e+00
1.2000503e+00
1.2462826e+00
1.2858549e+00
1.3193117e+00
1.3477131e+00
1.3718636e+00
1.3916214e+00
1.4058290e+00
1.4129411e+00
1.4118548e+00
1.4023023e+00
1.3845764e+00
1.3588115e+00
1.3242301e+00
1.2789188e+00
1.2206050e+00
1.1481671e+00
1.0628282e+00
9.6813424e-01
8.6871812e-01
7.6852614e-01
6.6937882e-01
5.7059252e-01
4.6984103e-01
3.6471196e-01
2.5403053e-01
1.3821263e-01
1.8505057e-02
-1.0440884e-01
-2.3161427e-01
-3.6615615e-01
-5.1180518e-01
-6.7081141e-01
-8.4178611e-01
-1.0187703e+00
-1.1917865e+00
-1.3485747e+00
-1.4770314e+00
-1.5677048e+00
-1.6155669e+00
-1.6206090e+00
-1.5874717e+00
-1.5245955e+00
-1.4430559e+00
-1.3550739e+00
-1.2723428e+00
-1.2042928e+00
-1.1564020e+00
-1.1290375e+00
-1.1175720e+00
-1.1140269e+00
-1.1096003e+00
-1.0971277e+00
-1.0728409e+00
-1.0370151e+00
-9.9322343e-01
-9.4643329e-01
-9.0082711e-01
-8.5834739e-01
-8.1848774e-01
-7.7925329e-01
-7.3871990e-01
-6.9630446e-01
-6.5293398e-01
-6.0994336e-01
-5.6745381e-01
-5.2335938e-01
-4.7356103e-01
-4.1337276e-01
-3.3946035e-01
-2.5127302e-01
-1.5111521e-01
-4.2945276e-02
6.9113674e-02
1.8159828e-01
2.9166150e-01
3.9653320e-01
4.9303675e-01
5.7769465e-01
6.4755808e-01
7.0120271e-01
7.3906838e-01
7.6284369e-01
7.7432869e-01
7.7444667e-01
7.6284394e-01
7.3820067e-01
6.9914487e-01
6.4547511e-01
5.7919688e-01
5.0480134e-01
4.2846150e-01
3.5636696e-01
2.9300673e-01
2.4036588e-01
1.9844273e-01
1.6657037e-01
1.4446766e-01
1.3228852e-01
1.2989838e-01
1.3616253e-01
1.4875248e-01
1.6447256e-01
