# Supplementary material for: Characterization of the disruption of neural control strategies for dynamic fingertip forces from attractor reconstruction
Source: PLoS One. 2017 Feb 13;12(2):e0172025. doi: 10.1371/journal.pone.0172025 (PMC5305200; doi:10.1371/journal.pone.0172025)
Supplement: S2 File — Zip file containing the code to reproduce the results of our study. (ZIP) [file pone.0172025.s002.zip › PLOS_One_Code/tis_YO/y6_3.dat]

-2.9839172e-01
-3.8596051e-01
-4.7342436e-01
-5.5982633e-01
-6.4280077e-01
-7.1914886e-01
-7.8591261e-01
-8.4110603e-01
-8.8371952e-01
-9.1316992e-01
-9.2861706e-01
-9.2863614e-01
-9.1162127e-01
-8.7690063e-01
-8.2598064e-01
-7.6300403e-01
-6.9387245e-01
-6.2434764e-01
-5.5804303e-01
-4.9524931e-01
-4.3324043e-01
-3.6808495e-01
-2.9705659e-01
-2.2024478e-01
-1.4053880e-01
-6.2223240e-02
1.0908996e-02
7.6904998e-02
1.3575990e-01
1.8829871e-01
2.3462840e-01
2.7323296e-01
3.0135452e-01
3.1654013e-01
3.1856480e-01
3.1060831e-01
2.9881899e-01
2.9028622e-01
2.9042832e-01
3.0116575e-01
3.2080320e-01
3.4562208e-01
3.7227632e-01
3.9964646e-01
4.2908835e-01
4.6292820e-01
5.0217609e-01
5.4501149e-01
5.8709864e-01
6.2355546e-01
6.5138004e-01
6.7096500e-01
6.8588932e-01
7.0102892e-01
7.1987143e-01
7.4242248e-01
7.6485025e-01
7.8102425e-01
7.8498607e-01
7.7296422e-01
7.4401016e-01
6.9923816e-01
6.4048605e-01
5.6944502e-01
4.8774460e-01
3.9768469e-01
3.0288080e-01
2.0816010e-01
1.1853176e-01
3.7680742e-02
-3.3205965e-02
-9.5570236e-02
-1.5236077e-01
-2.0618248e-01
-2.5775941e-01
-3.0558493e-01
-3.4696040e-01
-3.7992383e-01
-4.0503573e-01
-4.2592732e-01
-4.4818406e-01
-4.7707083e-01
-5.1517051e-01
-5.6103439e-01
-6.0948388e-01
-6.5341819e-01
-6.8626461e-01
-7.0393401e-01
-7.0539897e-01
-6.9171448e-01
-6.6420962e-01
-6.2311583e-01
-5.6759461e-01
-4.9718647e-01
-4.1373380e-01
-3.2244611e-01
-2.3126681e-01
-1.4869907e-01
-8.1078354e-02
-3.0580268e-02
5.0305706e-03
3.0728588e-02
5.1488819e-02
6.9906849e-02
8.5319608e-02
9.4766723e-02
9.5237777e-02
8.5928685e-02
6.9135072e-02
4.9248625e-02
3.0602970e-02
1.5639056e-02
4.5110459e-03
-3.7963492e-03
-9.7863926e-03
-1.2502753e-02
-1.0048435e-02
-1.2479517e-03
1.2659058e-02
2.7461368e-02
3.7123218e-02
3.6324643e-02
2.3255468e-02
1.1260417e-03
-2.2635469e-02
-3.9227451e-02
-4.1880127e-02
-2.8099704e-02
1.9627538e-04
3.8449046e-02
8.1999283e-02
1.2795960e-01
1.7550663e-01
2.2468201e-01
2.7463614e-01
3.2253832e-01
3.6397173e-01
3.9468820e-01
4.1264234e-01
4.1891541e-01
4.1678890e-01
4.0948452e-01
3.9805903e-01
3.8079719e-01
3.5434206e-01
3.1580008e-01
2.6471921e-01
2.0394067e-01
1.3879600e-01
7.5011275e-02
1.6508768e-02
-3.5653149e-02
-8.2733364e-02
-1.2660911e-01
-1.6792397e-01
-2.0514192e-01
-2.3511647e-01
-2.5488879e-01
-2.6354435e-01
-2.6288397e-01
-2.5658817e-01
-2.4850588e-01
-2.4094035e-01
-2.3368989e-01
-2.2438679e-01
-2.1005226e-01
-1.8892906e-01
-1.6143549e-01
-1.2979036e-01
-9.6748858e-02
-6.4315463e-02
-3.3206131e-02
-3.3453392e-03
2.4979711e-02
5.0131347e-02
6.9026695e-02
7.8103214e-02
7.4884905e-02
5.9335390e-02
3.4227533e-02
4.1511884e-03
-2.6515490e-02
-5.5571017e-02
-8.3696468e-02
-1.1355464e-01
-1.4783059e-01
-1.8709013e-01
-2.2844928e-01
-2.6595554e-01
-2.9278254e-01
-3.0415035e-01
-2.9936041e-01
-2.8191451e-01
-2.5779553e-01
-2.3286214e-01
-2.1064923e-01
-1.9161878e-01
-1.7406058e-01
-1.5582415e-01
-1.3570565e-01
-1.1380941e-01
-9.0904032e-02
-6.7262909e-02
-4.1743867e-02
-1.1840340e-02
2.5092130e-02
7.0088623e-02
1.2144237e-01
1.7498387e-01
2.2572058e-01
2.6993843e-01
3.0647528e-01
3.3633635e-01
3.6092011e-01
3.8004968e-01
3.9113772e-01
3.9010985e-01
3.7360164e-01
3.4113578e-01
2.9599483e-01
2.4422007e-01
1.9218140e-01
1.4408531e-01
1.0095025e-01
6.1579548e-02
2.4703002e-02
-9.1336185e-03
-3.7062505e-02
-5.5155127e-02
-6.0794119e-02
-5.4644028e-02
-4.0909783e-02
-2.5751836e-02
-1.4786543e-02
-1.0908876e-02
-1.3394224e-02
-1.8639080e-02
-2.2156275e-02
-2.0790958e-02
-1.4003983e-02
-3.6805055e-03
7.1704640e-03
1.5907971e-02
2.1131675e-02
2.2658635e-02
2.0848039e-02
1.5844195e-02
7.3566426e-03
-4.7646827e-03
-1.9494300e-02
-3.3910223e-02
-4.3551873e-02
-4.4020256e-02
-3.3089243e-02
-1.2135259e-02
1.3956917e-02
3.8465863e-02
5.5391074e-02
6.1697293e-02
5.8099981e-02
4.8061419e-02
3.5683693e-02
2.3655318e-02
1.2227272e-02
-3.6231791e-04
-1.6326153e-02
-3.6539582e-02
-5.9517036e-02
-8.1739806e-02
-9.9280884e-02
-1.0988518e-01
-1.1422439e-01
-1.1552078e-01
-1.1773046e-01
-1.2323011e-01
-1.3118564e-01
-1.3747954e-01
-1.3631355e-01
-1.2270820e-01
-9.4601739e-02
-5.3432123e-02
-2.9138166e-03
5.3161371e-02
1.1261006e-01
1.7493247e-01
2.3980666e-01
3.0511409e-01
3.6600972e-01
4.1592109e-01
4.4904624e-01
4.6290899e-01
4.5953028e-01
4.4454155e-01
4.2454336e-01
4.0395965e-01
3.8306282e-01
3.5820092e-01
3.2396874e-01
2.7607909e-01
2.1345721e-01
1.3855732e-01
5.5885239e-02
-3.0212343e-02
-1.1698338e-01
-2.0304450e-01
-2.8683567e-01
-3.6499486e-01
-4.3191681e-01
-4.8104341e-01
-5.0740469e-01
-5.1006096e-01
-4.9298187e-01
-4.6373805e-01
-4.3057862e-01
-3.9930470e-01
-3.7147588e-01
-3.4484192e-01
-3.1568854e-01
-2.8161748e-01
-2.4308626e-01
-2.0303852e-01
-1.6514313e-01
-1.3173989e-01
-1.0266918e-01
-7.5776166e-02
-4.8893507e-02
-2.2034109e-02
1.6579738e-03
1.6767840e-02
1.7754957e-02
1.2695501e-03
-3.2451205e-02
-7.9736498e-02
-1.3506449e-01
-1.9314303e-01
-2.5026281e-01
-3.0426913e-01
-3.5344265e-01
-3.9521137e-01
-4.2567548e-01
-4.4045866e-01
-4.3658100e-01
-4.1425259e-01
-3.7734474e-01
-3.3207691e-01
-2.8453497e-01
-2.3823697e-01
-1.9293382e-01
-1.4530565e-01
-9.1247970e-02
-2.8446826e-02
4.2225066e-02
1.1713164e-01
1.9173384e-01
2.6284158e-01
3.2998442e-01
3.9500961e-01
4.6004495e-01
5.2507869e-01
5.8672881e-01
6.3904593e-01
6.7600991e-01
6.9436593e-01
6.9512963e-01
6.8286098e-01
6.6319565e-01
6.4009857e-01
6.1433090e-01
5.8383514e-01
5.4561724e-01
4.9789465e-01
4.4126662e-01
3.7829045e-01
3.1170753e-01
2.4242297e-01
1.6866991e-01
8.7075424e-02
-4.9404770e-03
-1.0684546e-01
-2.1409162e-01
-3.1922019e-01
-4.1456182e-01
-4.9516002e-01
-5.6025115e-01
-6.1246375e-01
-6.5527137e-01
-6.9022620e-01
-7.1565592e-01
-7.2763856e-01
-7.2255849e-01
-6.9952604e-01
-6.6123638e-01
-6.1300685e-01
-5.6071841e-01
-5.0873079e-01
-4.5870218e-01
-4.0981552e-01
-3.6021054e-01
-3.0866740e-01
-2.5542850e-01
-2.0172236e-01
-1.4844682e-01
-9.4965944e-02
-3.8927122e-02
2.2530205e-02
9.0673758e-02
1.6346416e-01
2.3547405e-01
2.9970489e-01
3.5041143e-01
3.8544114e-01
4.0682316e-01
4.1931088e-01
4.2772025e-01
4.3453730e-01
4.3907473e-01
4.3854357e-01
4.3031242e-01
4.1405777e-01
3.9276764e-01
3.7222735e-01
3.5917768e-01
3.5884028e-01
3.7294412e-01
3.9927048e-01
4.3291842e-01
4.6853600e-01
5.0228272e-01
5.3249119e-01
5.5881630e-01
5.8071911e-01
5.9655231e-01
6.0388009e-01
6.0072804e-01
5.8697998e-01
5.6509041e-01
5.3949517e-01
5.1473136e-01
4.9320521e-01
4.7396394e-01
4.5323813e-01
4.2644040e-01
3.9047990e-01
3.4511163e-01
2.9264103e-01
2.3627739e-01
1.7821582e-01
1.1863076e-01
5.6108627e-02
-1.0842548e-02
-8.2141551e-02
-1.5529472e-01
-2.2584419e-01
-2.8890806e-01
-3.4108746e-01
-3.8186664e-01
-4.1384183e-01
-4.4151212e-01
-4.6905751e-01
-4.9830621e-01
-5.2812688e-01
-5.5555517e-01
-5.7782952e-01
-5.9398438e-01
-6.0499720e-01
-6.1245245e-01
-6.1674458e-01
-6.1623012e-01
-6.0802971e-01
-5.8997803e-01
-5.6247996e-01
-5.2909976e-01
-4.9537816e-01
-4.6631666e-01
-4.4382577e-01
-4.2566595e-01
-4.0671036e-01
-3.8200862e-01
-3.4988908e-01
-3.1318945e-01
-2.7789737e-01
-2.5003308e-01
-2.3251215e-01
-2.2367743e-01
-2.1827200e-01
-2.1027792e-01
-1.9600561e-01
-1.7575187e-01
-1.5328906e-01
-1.3370063e-01
-1.2087659e-01
-1.1596464e-01
-1.1737333e-01
-1.2204924e-01
-1.2714330e-01
-1.3106582e-01
-1.3337127e-01
-1.3374115e-01
-1.3100073e-01
-1.2300927e-01
-1.0756554e-01
-8.3855414e-02
-5.3625599e-02
-2.1231302e-02
7.7712798e-03
2.8939934e-02
4.1022343e-02
4.6719321e-02
5.1699515e-02
6.2240093e-02
8.2568975e-02
1.1323535e-01
1.5128887e-01
1.9202043e-01
2.3124538e-01
2.6694667e-01
2.9948890e-01
3.3042927e-01
3.6080907e-01
3.9005348e-01
4.1607413e-01
4.3640036e-01
4.4963814e-01
4.5639263e-01
4.5899791e-01
4.6004544e-01
4.6060808e-01
4.5939255e-01
4.5338438e-01
4.3960356e-01
4.1702999e-01
3.8758371e-01
3.5539453e-01
3.2460654e-01
2.9705107e-01
2.7131448e-01
2.4375118e-01
2.1067589e-01
1.7035381e-01
1.2373711e-01
7.3685267e-02
2.3184764e-02
-2.6379934e-02
-7.5866818e-02
-1.2750842e-01
-1.8289723e-01
-2.4086491e-01
-2.9664180e-01
-3.4318151e-01
-3.7422570e-01
-3.8746582e-01
-3.8595568e-01
-3.7690003e-01
-3.6844670e-01
-3.6621290e-01
-3.7130529e-01
-3.8066263e-01
-3.8933256e-01
-3.9328383e-01
-3.9106120e-01
-3.8344497e-01
-3.7169505e-01
-3.5574685e-01
-3.3352340e-01
-3.0183034e-01
-2.5841283e-01
-2.0388133e-01
-1.4209672e-01
-7.8617282e-02
-1.8107551e-02
3.7798544e-02
9.1000083e-02
1.4547828e-01
2.0459286e-01
2.6865112e-01
3.3426272e-01
3.9586495e-01
4.4843897e-01
4.8985745e-01
5.2164108e-01
5.4779219e-01
5.7234798e-01
5.9690287e-01
6.1935850e-01
6.3459457e-01
6.3678613e-01
6.2213222e-01
5.9046324e-01
5.4486406e-01
4.8965158e-01
4.2799587e-01
3.6057440e-01
2.8593718e-01
2.0226608e-01
1.0943476e-01
1.0124034e-02
-9.0657596e-02
-1.8735776e-01
-2.7592781e-01
-3.5494558e-01
-4.2520754e-01
-4.8811585e-01
-5.4387007e-01
-5.9051803e-01
-6.2440069e-01
-6.4183294e-01
-6.4120368e-01
-6.2430521e-01
-5.9603275e-01
-5.6252676e-01
-5.2875460e-01
-4.9689498e-01
-4.6642324e-01
-4.3570477e-01
-4.0392436e-01
-3.7208420e-01
-3.4258523e-01
-3.1781119e-01
-2.9864934e-01
-2.8388631e-01
-2.7089482e-01
-2.5727131e-01
-2.4248804e-01
-2.2845198e-01
-2.1837125e-01
-2.1442534e-01
-2.1566014e-01
-2.1748826e-01
-2.1325135e-01
-1.9717172e-01
-1.6718829e-01
-1.2608863e-01
-8.0285608e-02
-3.6983673e-02
-1.3316240e-03
2.5013006e-02
4.3385624e-02
5.6256931e-02
6.5373442e-02
7.1139466e-02
7.3495896e-02
7.3559469e-02
7.4876013e-02
8.3323619e-02
1.0540304e-01
1.4561351e-01
2.0431925e-01
2.7736332e-01
3.5761444e-01
4.3751428e-01
5.1133417e-01
5.7621283e-01
6.3173038e-01
6.7847823e-01
7.1656859e-01
7.4500931e-01
7.6230110e-01
7.6786010e-01
7.6336883e-01
7.5315294e-01
7.4314634e-01
7.3874915e-01
7.4260714e-01
7.5355068e-01
7.6732093e-01
7.7867094e-01
7.8365956e-01
7.8090897e-01
7.7124239e-01
7.5602963e-01
7.3530514e-01
7.0687898e-01
6.6703836e-01
6.1244023e-01
5.4210480e-01
4.5842911e-01
3.6672090e-01
2.7348398e-01
1.8429654e-01
1.0233414e-01
2.8187466e-02
-3.9086755e-02
-1.0036917e-01
-1.5538135e-01
-2.0291855e-01
-2.4232245e-01
-2.7512428e-01
-3.0563277e-01
-3.3994947e-01
-3.8380792e-01
-4.4030695e-01
-5.0874409e-01
-5.8516107e-01
-6.6424502e-01
-7.4147986e-01
-8.1433222e-01
-8.8188655e-01
-9.4334735e-01
-9.9654574e-01
-1.0375466e+00
-1.0617510e+00
-1.0659616e+00
-1.0501249e+00
-1.0174670e+00
-9.7275811e-01
-9.1968263e-01
-8.5882999e-01
-7.8750680e-01
-7.0168752e-01
-5.9920511e-01
-4.8227769e-01
-3.5767349e-01
-2.3440295e-01
-1.2041823e-01
-2.0137639e-02
6.6124700e-02
1.4077801e-01
2.0650156e-01
2.6411787e-01
3.1189335e-01
3.4643064e-01
3.6449289e-01
3.6473174e-01
3.4838374e-01
3.1856353e-01
2.7857265e-01
2.3025096e-01
1.7342392e-01
1.0684817e-01
3.0157174e-02
-5.4344922e-02
-1.4122417e-01
-2.2322373e-01
-2.9366112e-01
-3.4853922e-01
-3.8719401e-01
-4.1127498e-01
-4.2286771e-01
-4.2291984e-01
-4.1075839e-01
-3.8483090e-01
-3.4422188e-01
-2.9010286e-01
-2.2626102e-01
-1.5832409e-01
-9.1988149e-02
-3.1098931e-02
2.3460394e-02
7.3480805e-02
1.2173806e-01
1.6971272e-01
2.1616980e-01
2.5760698e-01
2.9018479e-01
3.1175036e-01
3.2276578e-01
3.2581492e-01
3.2409586e-01
3.1979341e-01
3.1334668e-01
3.0403309e-01
2.9134169e-01
2.7614492e-01
2.6093865e-01
2.4894374e-01
2.4235982e-01
2.4064183e-01
2.4001541e-01
2.3492908e-01
2.2085338e-01
1.9675645e-01
1.6572418e-01
1.3341159e-01
1.0521856e-01
8.3666583e-02
6.7340799e-02
5.1903525e-02
3.2510470e-02
6.2667190e-03
-2.6510489e-02
-6.2776957e-02
-9.8642256e-02
-1.3143442e-01
-1.6053698e-01
-1.8642411e-01
-2.0862665e-01
-2.2411063e-01
-2.2721727e-01
-2.1135256e-01
-1.7174981e-01
-1.0802150e-01
-2.5103154e-02
6.7992714e-02
1.6093646e-01
2.4500608e-01
3.1493069e-01
3.6893093e-01
4.0717650e-01
4.2996220e-01
4.3701554e-01
4.2820323e-01
4.0478412e-01
3.7014300e-01
3.2932152e-01
2.8731241e-01
2.4690298e-01
2.0739600e-01
1.6517763e-01
1.1598386e-01
5.7704593e-02
-7.7740504e-03
-7.4734350e-02
-1.3576220e-01
-1.8470306e-01
-2.1882596e-01
-2.3908963e-01
-2.4857126e-01
-2.5016523e-01
-2.4496570e-01
-2.3218695e-01
-2.1045474e-01
-1.7949626e-01
-1.4111117e-01
-9.8869092e-02
-5.6794105e-02
-1.7772227e-02
1.7526573e-02
5.0629674e-02
8.4027526e-02
1.1921909e-01
1.5507118e-01
1.8758625e-01
2.1142872e-01
2.2239580e-01
2.1933790e-01
2.0442494e-01
1.8178978e-01
1.5551312e-01
1.2811682e-01
1.0033391e-01
7.2180534e-02
4.4543964e-02
2.0111057e-02
2.9361902e-03
-3.0924746e-03
3.9433078e-03
2.2784792e-02
4.9005076e-02
7.6328071e-02
9.8778518e-02
1.1283931e-01
1.1862675e-01
1.1929663e-01
1.1880854e-01
1.1933786e-01
1.1994313e-01
1.1725379e-01
1.0766446e-01
8.9607669e-02
6.4452216e-02
3.5497983e-02
5.7742488e-03
-2.3917725e-02
-5.5491693e-02
-9.2321076e-02
-1.3697890e-01
-1.8925571e-01
-2.4559787e-01
-3.0033908e-01
-3.4814626e-01
-3.8646336e-01
-4.1666347e-01
-4.4319069e-01
-4.7104070e-01
-5.0293715e-01
-5.3778444e-01
-5.7122359e-01
-5.9783988e-01
-6.1355328e-01
-6.1678935e-01
-6.0810857e-01
-5.8894469e-01
-5.6037197e-01
-5.2269912e-01
-4.7625495e-01
-4.2285546e-01
-3.6668278e-01
-3.1358425e-01
-2.6899625e-01
-2.3562129e-01
-2.1203766e-01
-1.9299024e-01
-1.7143640e-01
-1.4149004e-01
-1.0074718e-01
-5.0777801e-02
4.3285461e-03
6.0393009e-02
1.1515610e-01
1.6886854e-01
2.2335797e-01
2.8024425e-01
3.3931743e-01
3.9793399e-01
4.5173734e-01
4.9638518e-01
5.2947093e-01
5.5161477e-01
5.6603144e-01
5.7671756e-01
5.8625638e-01
5.9452373e-01
5.9902932e-01
5.9659606e-01
5.8530551e-01
5.6556906e-01
5.3971645e-01
5.1037351e-01
4.7872496e-01
4.4386132e-01
4.0363293e-01
3.5645800e-01
3.0302988e-01
2.4696498e-01
1.9394042e-01
1.4965139e-01
1.1766622e-01
9.8373334e-02
8.9564152e-02
8.8292564e-02
9.2913545e-02
1.0397605e-01
1.2328582e-01
1.5169139e-01
1.8706574e-01
2.2385200e-01
2.5457149e-01
2.7258169e-01
2.7470433e-01
2.6240920e-01
2.4098476e-01
2.1713241e-01
1.9620441e-01
1.8045197e-01
1.6904714e-01
1.5961017e-01
1.5007625e-01
1.3961205e-01
1.2805647e-01
1.1439715e-01
9.5504728e-02
6.6350541e-02
2.2040140e-02
-3.9330077e-02
-1.1474215e-01
-1.9656406e-01
-2.7513290e-01
-3.4237385e-01
-3.9459169e-01
-4.3301767e-01
-4.6201570e-01
-4.8612948e-01
-5.0761042e-01
-5.2563912e-01
-5.3752152e-01
-5.4109792e-01
-5.3683520e-01
-5.2817784e-01
-5.1986713e-01
-5.1527013e-01
-5.1433722e-01
-5.1337642e-01
-5.0675839e-01
-4.8959211e-01
-4.5992544e-01
-4.1938421e-01
-3.7208520e-01
-3.2253116e-01
-2.7364599e-01
-2.2601036e-01
-1.7867595e-01
-1.3097233e-01
-8.4097734e-02
-4.1420466e-02
-7.2113208e-03
1.5464880e-02
2.6350342e-02
2.8063740e-02
2.4658830e-02
1.9546712e-02
1.3904934e-02
6.4336860e-03
-5.4125272e-03
-2.3427191e-02
-4.6963962e-02
-7.2435374e-02
-9.4379729e-02
-1.0775441e-01
-1.1031946e-01
-1.0379077e-01
-9.3141097e-02
-8.4383057e-02
-8.1897867e-02
-8.6693534e-02
-9.6531588e-02
-1.0771179e-01
-1.1727348e-01
-1.2424972e-01
-1.2937067e-01
-1.3360153e-01
-1.3656285e-01
-1.3595977e-01
-1.2853898e-01
-1.1203683e-01
-8.6811837e-02
-5.6023652e-02
-2.4122618e-02
5.6027002e-03
3.2960423e-02
6.0895858e-02
9.3471116e-02
1.3304985e-01
1.7841509e-01
2.2488598e-01
2.6634576e-01
2.9811457e-01
3.1916806e-01
3.3249016e-01
3.4330443e-01
3.5611345e-01
3.7221968e-01
3.8915515e-01
4.0227647e-01
4.0747465e-01
4.0335935e-01
3.9167473e-01
3.7573470e-01
3.5781407e-01
3.3720635e-01
3.1038714e-01
2.7329668e-01
2.2429793e-01
1.6600995e-01
1.0496154e-01
4.9217708e-02
5.1930602e-03
-2.4709741e-02
-4.2517041e-02
-5.3158598e-02
-6.1892774e-02
-7.1922760e-02
-8.3364444e-02
-9.4061669e-02
-1.0161606e-01
-1.0527602e-01
-1.0660955e-01
-1.0870485e-01
-1.1437018e-01
-1.2436259e-01
-1.3679519e-01
-1.4815425e-01
-1.5524133e-01
-1.5675085e-01
-1.5347656e-01
-1.4704180e-01
-1.3798239e-01
-1.2441755e-01
-1.0219831e-01
-6.6591581e-02
-1.4765247e-02
5.2120327e-02
1.2835510e-01
2.0505795e-01
2.7284583e-01
3.2452689e-01
3.5660857e-01
3.6899311e-01
3.6322142e-01
3.4055802e-01
3.0125364e-01
2.4538621e-01
1.7459377e-01
9.3477941e-02
9.6394284e-03
-6.7954478e-02
-1.3161775e-01
-1.7731462e-01
-2.0561106e-01
-2.2083328e-01
-2.2884186e-01
-2.3445097e-01
-2.3979564e-01
-2.4445707e-01
-2.4704872e-01
-2.4707752e-01
-2.4586348e-01
-2.4597741e-01
-2.4953113e-01
-2.5638515e-01
-2.6350661e-01
-2.6603597e-01
-2.5950884e-01
-2.4191484e-01
-2.1441401e-01
-1.8040157e-01
-1.4355078e-01
-1.0603178e-01
-6.7987718e-02
-2.8476234e-02
1.2910997e-02
5.4892325e-02
9.4548845e-02
1.2860435e-01
1.5526059e-01
1.7547821e-01
1.9275652e-01
2.1131237e-01
2.3356040e-01
2.5832686e-01
2.8094154e-01
2.9527744e-01
2.9659446e-01
2.8358511e-01
2.5856881e-01
2.2584335e-01
1.8921080e-01
1.5017235e-01
1.0780959e-01
6.0220894e-02
6.4957239e-03
-5.1940936e-02
-1.1135208e-01
-1.6703501e-01
-2.1517048e-01
-2.5407074e-01
-2.8413123e-01
-3.0659611e-01
-3.2192951e-01
-3.2883244e-01
-3.2462943e-01
-3.0690623e-01
-2.7539878e-01
-2.3292970e-01
-1.8482868e-01
-1.3714358e-01
-9.4495939e-02
-5.8624663e-02
-2.8432873e-02
-1.5601102e-03
2.3514208e-02
4.6256757e-02
6.4580146e-02
7.6747576e-02
8.3483525e-02
8.8883455e-02
9.9347671e-02
1.2095207e-01
1.5660901e-01
2.0447165e-01
2.5838533e-01
3.1021494e-01
3.5296737e-01
3.8318432e-01
4.0148520e-01
4.1118742e-01
4.1586776e-01
4.1714293e-01
4.1381114e-01
4.0277419e-01
3.8114030e-01
3.4823920e-01
3.0636554e-01
2.5980482e-01
2.1272803e-01
1.6726169e-01
1.2287544e-01
7.7396486e-02
2.9103349e-02
-2.1289846e-02
-7.0075535e-02
-1.1194175e-01
-1.4254343e-01
-1.6076712e-01
-1.6944443e-01
-1.7406978e-01
-1.8007298e-01
-1.9013775e-01
-2.0321055e-01
-2.1576236e-01
-2.2434750e-01
-2.2776415e-01
-2.2753118e-01
-2.2645621e-01
-2.2616435e-01
-2.2511518e-01
-2.1842779e-01
-1.9983452e-01
-1.6492538e-01
-1.1404510e-01
-5.3170290e-02
