# Supplementary material for: Characterization of the disruption of neural control strategies for dynamic fingertip forces from attractor reconstruction
Source: PLoS One. 2017 Feb 13;12(2):e0172025. doi: 10.1371/journal.pone.0172025 (PMC5305200; doi:10.1371/journal.pone.0172025)
Supplement: S2 File — Zip file containing the code to reproduce the results of our study. (ZIP) [file pone.0172025.s002.zip › PLOS_One_Code/tis_YO/y7_1.dat]

2.0257665e-01
2.5225411e-01
2.9173533e-01
3.1416867e-01
3.2012509e-01
3.1760183e-01
3.1839983e-01
3.3230601e-01
3.6240991e-01
4.0422780e-01
4.4866341e-01
4.8677886e-01
5.1391215e-01
5.3113642e-01
5.4324648e-01
5.5460331e-01
5.6580182e-01
5.7334265e-01
5.7212209e-01
5.5899240e-01
5.3545278e-01
5.0788069e-01
4.8461933e-01
4.7113532e-01
4.6618517e-01
4.6151984e-01
4.4533451e-01
4.0760224e-01
3.4477420e-01
2.6161091e-01
1.6896636e-01
7.8531649e-02
-2.3421707e-03
-7.2763123e-02
-1.3666239e-01
-1.9885336e-01
-2.6104516e-01
-3.1994135e-01
-3.6855802e-01
-3.9991034e-01
-4.1050881e-01
-4.0136633e-01
-3.7617609e-01
-3.3811742e-01
-2.8729059e-01
-2.2041338e-01
-1.3344588e-01
-2.6005618e-02
9.5286971e-02
2.1703347e-01
3.2294528e-01
3.9934317e-01
4.3964854e-01
4.4572574e-01
4.2522061e-01
3.8633302e-01
3.3335547e-01
2.6569868e-01
1.8048064e-01
7.6583374e-02
-4.2365024e-02
-1.6787929e-01
-2.8976522e-01
-4.0095566e-01
-5.0101545e-01
-5.9600825e-01
-6.9485636e-01
-8.0421549e-01
-9.2430815e-01
-1.0477862e+00
-1.1624885e+00
-1.2566369e+00
-1.3232085e+00
-1.3609982e+00
-1.3724110e+00
-1.3597899e+00
-1.3224010e+00
-1.2558924e+00
-1.1550636e+00
-1.0186560e+00
-8.5300925e-01
-6.7193913e-01
-4.9269349e-01
-3.2999704e-01
-1.9095799e-01
-7.3368929e-02
3.1441126e-02
1.3268246e-01
2.3469735e-01
3.3506888e-01
4.2665997e-01
5.0191081e-01
5.5702174e-01
5.9378413e-01
6.1789089e-01
6.3477127e-01
6.4585127e-01
6.4772593e-01
6.3450306e-01
6.0166186e-01
5.4925522e-01
4.8271438e-01
4.1049477e-01
3.3959657e-01
2.7172152e-01
2.0254964e-01
1.2445527e-01
3.1070497e-02
-7.8555617e-02
-1.9833743e-01
-3.1722677e-01
-4.2391831e-01
-5.1112339e-01
-5.7678801e-01
-6.2210661e-01
-6.4815317e-01
-6.5324204e-01
-6.3254371e-01
-5.8052668e-01
-4.9514663e-01
-3.8113135e-01
-2.4998534e-01
-1.1647268e-01
6.6434900e-03
1.1315054e-01
2.0506078e-01
2.9030978e-01
3.7751151e-01
4.7082672e-01
5.6785639e-01
6.6127834e-01
7.4281160e-01
8.0720297e-01
8.5398735e-01
8.8578412e-01
9.0415323e-01
9.0612242e-01
8.8415258e-01
8.2976313e-01
7.3872359e-01
6.1497949e-01
4.7099100e-01
3.2373863e-01
1.8821822e-01
7.2142096e-02
-2.5273700e-02
-1.1037145e-01
-1.9001047e-01
-2.6692852e-01
-3.3767582e-01
-3.9426451e-01
-4.2853777e-01
-4.3636733e-01
-4.1913750e-01
-3.8204295e-01
-3.3047296e-01
-2.6656238e-01
-1.8811261e-01
-9.1046791e-02
2.5806581e-02
1.5680525e-01
2.8925514e-01
4.0720736e-01
4.9734695e-01
5.5411164e-01
5.8152183e-01
5.9056919e-01
5.9335473e-01
5.9731785e-01
6.0281020e-01
6.0486712e-01
5.9757112e-01
5.7836727e-01
5.4984225e-01
5.1773664e-01
4.8640799e-01
4.5500305e-01
4.1708572e-01
3.6389523e-01
2.8927487e-01
1.9375866e-01
8.5707289e-02
-2.1523719e-02
-1.1526457e-01
-1.8882672e-01
-2.4333412e-01
-2.8549240e-01
-3.2304243e-01
-3.6036637e-01
-3.9635092e-01
-4.2558255e-01
-4.4204988e-01
-4.4273656e-01
-4.2871151e-01
-4.0347052e-01
-3.7013259e-01
-3.2934593e-01
-2.7907758e-01
-2.1662709e-01
-1.4201168e-01
-6.0577042e-02
1.7236991e-02
7.9201744e-02
1.1598727e-01
1.2493400e-01
1.1101601e-01
8.4206487e-02
5.4433165e-02
2.7027899e-02
1.1788097e-03
-2.8217307e-02
-6.6666967e-02
-1.1622372e-01
-1.7380131e-01
-2.3286838e-01
-2.8749354e-01
-3.3579230e-01
-3.8032903e-01
-4.2539729e-01
-4.7302472e-01
-5.2002499e-01
-5.5788616e-01
-5.7599376e-01
-5.6675423e-01
-5.2969493e-01
-4.7208548e-01
-4.0585649e-01
-3.4260067e-01
-2.8905780e-01
-2.4520235e-01
-2.0603225e-01
-1.6601673e-01
-1.2319990e-01
-8.0334388e-02
-4.2836367e-02
-1.5334848e-02
1.1687138e-03
1.0142991e-02
1.7694257e-02
2.8715705e-02
4.3357494e-02
5.6284417e-02
5.9262261e-02
4.5534417e-02
1.3668174e-02
-3.1179601e-02
-7.9536064e-02
-1.2234323e-01
-1.5527989e-01
-1.8010607e-01
-2.0256158e-01
-2.2825333e-01
-2.5870365e-01
-2.8971049e-01
-3.1330602e-01
-3.2246305e-01
-3.1555481e-01
-2.9760974e-01
-2.7766001e-01
-2.6380300e-01
-2.5849201e-01
-2.5641540e-01
-2.4648890e-01
-2.1742352e-01
-1.6377375e-01
-8.8840234e-02
-3.0357612e-03
8.0985236e-02
1.5387082e-01
2.1306294e-01
2.6225723e-01
3.0719698e-01
3.5088931e-01
3.9158768e-01
4.2443864e-01
4.4524213e-01
4.5397851e-01
4.5606088e-01
4.6026140e-01
4.7419426e-01
5.0009535e-01
5.3355085e-01
5.6582573e-01
5.8836765e-01
5.9710027e-01
5.9416379e-01
5.8582297e-01
5.7755284e-01
5.6946968e-01
5.5511053e-01
5.2422205e-01
4.6797324e-01
3.8408080e-01
2.7930823e-01
1.6765652e-01
6.4806663e-02
-1.8106734e-02
-7.7889578e-02
-1.1847838e-01
-1.4707207e-01
-1.6946880e-01
-1.8688735e-01
-1.9594448e-01
-1.9175365e-01
-1.7193553e-01
-1.3876141e-01
-9.8231382e-02
-5.6924112e-02
-1.8576908e-02
1.7492217e-02
5.4867819e-02
9.6157144e-02
1.3938260e-01
1.7723983e-01
1.9981626e-01
1.9926887e-01
1.7402416e-01
1.3017801e-01
7.8892214e-02
3.0846751e-02
-9.0637179e-03
-4.3661791e-02
-8.1223079e-02
-1.3058774e-01
-1.9616256e-01
-2.7517087e-01
-3.5867811e-01
-4.3600910e-01
-4.9991537e-01
-5.4932976e-01
-5.8828466e-01
-6.2191341e-01
-6.5194773e-01
-6.7443409e-01
-6.8133074e-01
-6.6525188e-01
-6.2431428e-01
-5.6391355e-01
-4.9448302e-01
-4.2672007e-01
-3.6676340e-01
-3.1365731e-01
-2.6056628e-01
-1.9929737e-01
-1.2548035e-01
-4.1259655e-02
4.5860098e-02
1.2703149e-01
1.9659920e-01
2.5458840e-01
3.0556292e-01
3.5448659e-01
4.0236023e-01
4.4453958e-01
4.7271103e-01
4.7932726e-01
4.6215808e-01
4.2647551e-01
3.8325211e-01
3.4392349e-01
3.1476419e-01
2.9435699e-01
2.7539934e-01
2.4950098e-01
2.1246891e-01
1.6743457e-01
1.2388654e-01
9.2917457e-02
8.1692786e-02
9.0646296e-02
1.1470330e-01
1.4719172e-01
1.8391474e-01
2.2512887e-01
2.7428691e-01
3.3421691e-01
4.0325056e-01
4.7401702e-01
5.3573246e-01
5.7864841e-01
5.9840771e-01
5.9811297e-01
5.8665837e-01
5.7385817e-01
5.6524055e-01
5.5967205e-01
5.5086182e-01
5.3146748e-01
4.9746400e-01
4.5036318e-01
3.9573168e-01
3.3867826e-01
2.7935485e-01
2.1163543e-01
1.2583033e-01
1.3854625e-02
-1.2575289e-01
-2.8545025e-01
-4.5058974e-01
-6.0518862e-01
-7.3849015e-01
-8.4843118e-01
-9.4030140e-01
-1.0218010e+00
-1.0972711e+00
-1.1641246e+00
-1.2135947e+00
-1.2354815e+00
-1.2238707e+00
-1.1802505e+00
-1.1124655e+00
-1.0304605e+00
-9.4123298e-01
-8.4574717e-01
-7.3975034e-01
-6.1818747e-01
-4.8033919e-01
-3.3230482e-01
-1.8551276e-01
-5.2452566e-02
5.7982972e-02
1.4321110e-01
2.0627742e-01
2.5217133e-01
2.8359410e-01
2.9904143e-01
2.9428946e-01
2.6613598e-01
2.1614355e-01
1.5219109e-01
8.6555262e-02
3.1133764e-02
-7.5240844e-03
-3.0407675e-02
-4.4387996e-02
-5.7925058e-02
-7.6406482e-02
-9.9371370e-02
-1.2118130e-01
-1.3495742e-01
-1.3736709e-01
-1.3112201e-01
-1.2363948e-01
-1.2268186e-01
-1.3135024e-01
-1.4524408e-01
-1.5374497e-01
-1.4504277e-01
-1.1195138e-01
-5.5053621e-02
1.8310002e-02
9.8191006e-02
1.7690589e-01
2.5206579e-01
3.2613583e-01
4.0289739e-01
4.8327048e-01
5.6332963e-01
6.3564292e-01
6.9296078e-01
7.3217883e-01
7.5633092e-01
7.7312213e-01
7.9053734e-01
8.1222175e-01
8.3554151e-01
8.5331153e-01
8.5793942e-01
8.4561822e-01
8.1831690e-01
7.8236667e-01
7.4428274e-01
7.0630536e-01
6.6443916e-01
6.1007085e-01
5.3409082e-01
4.3137154e-01
3.0341689e-01
1.5765592e-01
3.6372635e-03
-1.5138158e-01
-3.0452892e-01
-4.5614536e-01
-6.0653363e-01
-7.5255653e-01
-8.8595721e-01
-9.9482058e-01
-1.0679853e+00
-1.0999812e+00
-1.0934036e+00
-1.0573519e+00
-1.0029555e+00
-9.3833149e-01
-8.6543202e-01
-7.8046226e-01
-6.7767790e-01
-5.5413683e-01
-4.1240493e-01
-2.5991026e-01
-1.0575429e-01
4.3152440e-02
1.8451424e-01
3.1999782e-01
4.5165526e-01
5.7785165e-01
6.9166551e-01
7.8289914e-01
8.4246978e-01
8.6675871e-01
8.5955596e-01
8.3027313e-01
7.8911015e-01
7.4191870e-01
6.8780192e-01
6.2062746e-01
5.3331636e-01
4.2261673e-01
2.9204496e-01
1.5136316e-01
1.2641989e-02
-1.1486477e-01
-2.2797111e-01
-3.2918817e-01
-4.2317631e-01
-5.1209337e-01
-5.9254722e-01
-6.5621292e-01
-6.9399455e-01
-7.0109294e-01
-6.7972938e-01
-6.3805105e-01
-5.8608061e-01
-5.3091924e-01
-4.7369407e-01
-4.1008096e-01
-3.3431257e-01
-2.4416942e-01
-1.4376823e-01
-4.2698828e-02
4.7736154e-02
1.1923197e-01
1.6974263e-01
2.0330418e-01
2.2638346e-01
2.4318445e-01
2.5300712e-01
2.5107251e-01
2.3199266e-01
1.9382005e-01
1.4040504e-01
8.0382821e-02
2.2880675e-02
-2.7484624e-02
-7.2864912e-02
-1.2024648e-01
-1.7674627e-01
-2.4481261e-01
-3.1973185e-01
-3.9095091e-01
-4.4689916e-01
-4.8063224e-01
-4.9287607e-01
-4.9083878e-01
-4.8376157e-01
-4.7775715e-01
-4.7271007e-01
-4.6300232e-01
-4.4161114e-01
-4.0485607e-01
-3.5472353e-01
-2.9759074e-01
-2.4042852e-01
-1.8660292e-01
-1.3343916e-01
-7.3157652e-02
2.8986743e-03
9.9191479e-02
2.1323035e-01
3.3641077e-01
4.5743408e-01
5.6649800e-01
6.5843173e-01
7.3311236e-01
7.9280610e-01
8.3829621e-01
8.6658268e-01
8.7158812e-01
8.4726274e-01
7.9139011e-01
7.0814791e-01
6.0768922e-01
5.0239718e-01
4.0189710e-01
3.1003189e-01
2.2540951e-01
1.4466688e-01
6.6398790e-02
-6.3952135e-03
-6.6988573e-02
-1.0869235e-01
-1.2934940e-01
-1.3343033e-01
-1.3025973e-01
-1.2937984e-01
-1.3558047e-01
-1.4632684e-01
-1.5328772e-01
-1.4737987e-01
-1.2434292e-01
-8.7461008e-02
-4.6098211e-02
-1.1255224e-02
9.3929587e-03
1.4518921e-02
8.6114815e-03
-1.8131362e-03
-1.2722108e-02
-2.4770126e-02
-4.2081428e-02
-6.8817346e-02
-1.0562851e-01
-1.4787439e-01
-1.8686635e-01
-2.1398229e-01
-2.2549945e-01
-2.2511947e-01
-2.2251399e-01
-2.2863793e-01
-2.5020615e-01
-2.8605768e-01
-3.2736923e-01
-3.6180118e-01
-3.7927850e-01
-3.7606850e-01
-3.5513204e-01
-3.2311058e-01
-2.8596473e-01
-2.4574046e-01
-2.0035899e-01
-1.4652735e-01
-8.3553097e-02
-1.5110286e-02
5.2265850e-02
1.1279421e-01
1.6496197e-01
2.1299128e-01
2.6518748e-01
3.2959883e-01
4.0922528e-01
4.9964310e-01
5.9044522e-01
6.6955753e-01
7.2812573e-01
7.6360126e-01
7.7940540e-01
7.8126533e-01
7.7259985e-01
7.5212858e-01
7.1505795e-01
6.5666929e-01
5.7607113e-01
4.7810773e-01
3.7215666e-01
2.6804734e-01
1.7132047e-01
8.0794104e-02
-1.0098159e-02
-1.0909211e-01
-2.2022832e-01
-3.4067328e-01
-4.6095276e-01
-5.6871183e-01
-6.5383860e-01
-7.1189192e-01
-7.4427379e-01
-7.5570168e-01
-7.5053727e-01
-7.2981577e-01
-6.9082732e-01
-6.2990196e-01
-5.4667897e-01
-4.4681734e-01
-3.4126964e-01
-2.4257045e-01
-1.6013569e-01
-9.6930940e-02
-4.9383148e-02
-1.0838150e-02
2.3478883e-02
5.3192536e-02
7.3047373e-02
7.6159894e-02
5.8248441e-02
2.0579031e-02
-3.0176197e-02
-8.5368078e-02
-1.3886987e-01
-1.8951036e-01
-2.4009924e-01
-2.9415289e-01
-3.5234446e-01
-4.1051021e-01
-4.6055082e-01
-4.9413008e-01
-5.0696916e-01
-5.0090299e-01
-4.8251056e-01
-4.5927303e-01
-4.3521562e-01
-4.0806695e-01
-3.6968511e-01
-3.1019437e-01
-2.2377374e-01
-1.1251844e-01
1.3875566e-02
1.4209111e-01
2.6058086e-01
3.6373555e-01
4.5261767e-01
5.3174636e-01
6.0407669e-01
6.6761041e-01
7.1564012e-01
7.4008378e-01
7.3587269e-01
7.0411463e-01
6.5218168e-01
5.9033841e-01
5.2682345e-01
4.6439058e-01
4.0010838e-01
3.2818253e-01
2.4421420e-01
1.4866900e-01
4.7446821e-02
-5.1021320e-02
-1.4025580e-01
-2.1872347e-01
-2.8959688e-01
-3.5775334e-01
-4.2573413e-01
-4.9070604e-01
-5.4432825e-01
-5.7614119e-01
-5.7866195e-01
-5.5093079e-01
-4.9845536e-01
-4.2998427e-01
-3.5309198e-01
-2.7091921e-01
-1.8199429e-01
-8.3384046e-02
2.4991251e-02
1.3796454e-01
2.4618673e-01
3.3984169e-01
4.1288539e-01
4.6556769e-01
5.0373924e-01
5.3507518e-01
5.6432779e-01
5.9050569e-01
6.0757912e-01
6.0807176e-01
5.8747725e-01
5.4722402e-01
4.9445184e-01
4.3835581e-01
3.8514956e-01
3.3490281e-01
2.8217561e-01
2.1982733e-01
1.4375676e-01
5.6057505e-02
-3.5230535e-02
-1.1979631e-01
-1.8991478e-01
-2.4345497e-01
-2.8347026e-01
-3.1495680e-01
-3.4068990e-01
-3.5848857e-01
-3.6181007e-01
-3.4374489e-01
-3.0201847e-01
-2.4171527e-01
-1.7409179e-01
-1.1235902e-01
-6.6666383e-02
-4.0593288e-02
-3.0893562e-02
-3.0740382e-02
-3.4426849e-02
-4.0423625e-02
-5.1174561e-02
-7.0299334e-02
-9.9001758e-02
-1.3368104e-01
-1.6641840e-01
-1.8852210e-01
-1.9509617e-01
-1.8769896e-01
-1.7351974e-01
-1.6168763e-01
-1.5865833e-01
-1.6496694e-01
-1.7525002e-01
-1.8180272e-01
-1.7944523e-01
-1.6843823e-01
-1.5383424e-01
-1.4210123e-01
-1.3698576e-01
-1.3665199e-01
-1.3387275e-01
-1.1970993e-01
-8.8674476e-02
-4.2070412e-02
1.2418350e-02
6.4376940e-02
1.0551390e-01
1.3334854e-01
1.5173948e-01
1.6777462e-01
1.8696639e-01
2.0993611e-01
2.3246700e-01
2.4847282e-01
2.5405177e-01
2.5043500e-01
2.4392807e-01
2.4245584e-01
2.5070774e-01
2.6703581e-01
2.8400740e-01
2.9217958e-01
2.8507147e-01
2.6286544e-01
2.3276438e-01
2.0544726e-01
1.8956005e-01
1.8768305e-01
1.9599095e-01
2.0718216e-01
2.1469385e-01
2.1602285e-01
2.1331688e-01
2.1070990e-01
2.1018181e-01
2.0897088e-01
2.0027501e-01
1.7662787e-01
1.3400056e-01
7.4484410e-02
5.9042640e-03
-6.1774680e-02
-1.2122904e-01
-1.7077658e-01
-2.1394939e-01
-2.5625218e-01
-3.0098885e-01
-3.4623321e-01
-3.8473280e-01
-4.0723813e-01
-4.0740602e-01
-3.8512959e-01
-3.4642781e-01
-3.0036798e-01
-2.5478931e-01
-2.1288797e-01
-1.7258138e-01
-1.2927668e-01
-8.0285759e-02
-2.7827732e-02
2.1270180e-02
5.8803095e-02
7.9524062e-02
8.4353052e-02
8.0553560e-02
7.8413314e-02
8.6244550e-02
1.0668823e-01
1.3614689e-01
1.6712123e-01
1.9207475e-01
2.0699715e-01
2.1264078e-01
2.1244258e-01
2.0854512e-01
1.9890200e-01
1.7752703e-01
1.3765575e-01
7.5942577e-02
-4.6397276e-03
-9.5079088e-02
-1.8412581e-01
-2.6362997e-01
-3.3212526e-01
-3.9456730e-01
-4.5865690e-01
-5.2982181e-01
-6.0730989e-01
-6.8352593e-01
-7.4726919e-01
-7.8895070e-01
-8.0440586e-01
-7.9522368e-01
-7.6609012e-01
-7.2119104e-01
-6.6185902e-01
-5.8689737e-01
-4.9547055e-01
-3.9059798e-01
-2.8061007e-01
-1.7727931e-01
-9.1535119e-02
-2.8939151e-02
1.2874307e-02
4.3303243e-02
7.4511170e-02
1.1598407e-01
1.7092685e-01
2.3606843e-01
3.0435706e-01
3.6898409e-01
4.2684019e-01
4.7942316e-01
5.3033667e-01
5.8098495e-01
6.2760951e-01
6.6170109e-01
6.7340138e-01
6.5602157e-01
6.0954825e-01
5.4126277e-01
4.6267761e-01
3.8421352e-01
3.1079379e-01
2.4092394e-01
1.6945569e-01
9.2198573e-02
9.7410078e-03
-7.1825900e-02
-1.4386004e-01
-1.9977871e-01
-2.3807209e-01
-2.6187896e-01
-2.7579942e-01
-2.8206908e-01
-2.7824444e-01
-2.5781041e-01
-2.1373691e-01
-1.4313442e-01
-5.0159077e-02
5.4590716e-02
1.5771773e-01
2.4775539e-01
3.1877409e-01
3.7111951e-01
4.0879570e-01
4.3508016e-01
4.4931432e-01
4.4688175e-01
4.2209363e-01
3.7215687e-01
3.0006998e-01
2.1465600e-01
1.2731303e-01
4.7278371e-02
-2.1614512e-02
-8.0872956e-02
-1.3443228e-01
-1.8472741e-01
-2.2978228e-01
-2.6299658e-01
-2.7610766e-01
-2.6369707e-01
-2.2636226e-01
-1.7070297e-01
-1.0637939e-01
-4.1850313e-02
1.9109198e-02
7.8064929e-02
1.3903556e-01
2.0384107e-01
2.6894958e-01
3.2594091e-01
3.6519064e-01
3.8068502e-01
3.7352577e-01
3.5213371e-01
3.2856938e-01
3.1279790e-01
3.0834882e-01
3.1178189e-01
3.1571724e-01
3.1344888e-01
3.0278912e-01
2.8705760e-01
2.7248509e-01
2.6375777e-01
2.6083722e-01
2.5897804e-01
2.5150018e-01
2.3355945e-01
2.0497620e-01
1.7040929e-01
1.3631495e-01
1.0636222e-01
7.8369638e-02
4.4782871e-02
-3.6215302e-03
-7.2761607e-02
-1.6149041e-01
-2.6123763e-01
-3.5973356e-01
-4.4688355e-01
-5.1911564e-01
-5.7962213e-01
-6.3479281e-01
-6.8910775e-01
-7.4118479e-01
-7.8326006e-01
-8.0476023e-01
-7.9796078e-01
-7.6220647e-01
-7.0435392e-01
-6.3562518e-01
-5.6675127e-01
-5.0376029e-01
-4.4653507e-01
-3.9099718e-01
-3.3349055e-01
-2.7437889e-01
-2.1859314e-01
-1.7305772e-01
-1.4268008e-01
-1.2722367e-01
-1.2106152e-01
-1.1629464e-01
-1.0736875e-01
-9.4056253e-02
-8.0908893e-02
-7.3782111e-02
-7.5592733e-02
-8.3672176e-02
-9.0439195e-02
-8.7415944e-02
-7.0238494e-02
-4.1374895e-02
-8.9622452e-03
1.7206220e-02
3.0230980e-02
2.9072577e-02
1.8525351e-02
6.0668856e-03
-2.5654646e-03
-6.1539948e-03
-7.5402956e-03
-1.0657837e-02
-1.6930097e-02
-2.2900817e-02
-2.0642559e-02
-1.3052431e-03
4.0031047e-02
1.0133600e-01
1.7438513e-01
2.4867205e-01
3.1621706e-01
3.7488852e-01
4.2849357e-01
4.8334177e-01
5.4326870e-01
6.0639339e-01
6.6555651e-01
7.1183077e-01
7.3906357e-01
7.4722118e-01
7.4258809e-01
7.3421635e-01
7.2849429e-01
7.2521966e-01
7.1750799e-01
6.9537410e-01
6.5095137e-01
5.8272877e-01
4.9660959e-01
4.0307654e-01
3.1203070e-01
2.2840301e-01
1.5099041e-01
7.4767660e-02
-4.9815994e-03
-8.9109128e-02
-1.7374443e-01
-2.5279637e-01
-3.2207803e-01
-3.8197140e-01
-4.3676676e-01
-4.9122586e-01
-5.4638778e-01
-5.9694441e-01
-6.3210761e-01
-6.4025136e-01
-6.1492765e-01
-5.5847503e-01
-4.8113546e-01
-3.9660959e-01
-3.1654004e-01
-2.4641164e-01
-1.8483869e-01
-1.2678658e-01
-6.8789769e-02
-1.2648437e-02
3.4771902e-02
6.5237564e-02
7.3995224e-02
6.3120511e-02
4.1472729e-02
2.0985967e-02
1.1194450e-02
1.5090696e-02
2.8427640e-02
4.2351463e-02
4.7724888e-02
3.9116481e-02
1.6542598e-02
-1.6021045e-02
-5.4232024e-02
-9.6371306e-02
-1.4375268e-01
-1.9860579e-01
-2.6086514e-01
-3.2580838e-01
-3.8441873e-01
-4.2698327e-01
-4.4794791e-01
-4.4873505e-01
-4.3667936e-01
-4.2089665e-01
-4.0739699e-01
-3.9579701e-01
-3.7936942e-01
-3.4877220e-01
-2.9753317e-01
-2.2590534e-01
-1.4085123e-01
-5.2634433e-02
2.9779977e-02
1.0221735e-01
1.6595375e-01
2.2511923e-01
2.8259728e-01
3.3734666e-01
3.8469297e-01
4.1889364e-01
4.3639327e-01
4.3823183e-01
4.3007715e-01
4.1918744e-01
4.0978781e-01
3.9992010e-01
3.8188726e-01
3.4592638e-01
2.8501714e-01
1.9848260e-01
9.2597376e-02
-2.2259338e-02
-1.3619705e-01
-2.4310738e-01
-3.4080542e-01
-4.2857028e-01
-5.0385403e-01
-5.5998749e-01
-5.8658883e-01
-5.7334523e-01
-5.1542946e-01
-4.1714011e-01
-2.9144894e-01
-1.5585763e-01
-2.6753779e-02
8.5315179e-02
1.7750033e-01
2.5288495e-01
3.1647703e-01
3.7182557e-01
4.2021922e-01
4.6219952e-01
4.9982309e-01
5.3794927e-01
5.8304909e-01
6.3916183e-01
7.0288672e-01
7.6071746e-01
7.9086971e-01
7.6919763e-01
6.7707110e-01
5.0855295e-01
2.7421428e-01
-2.3334975e-04
