# Supplementary material for: Characterization of the disruption of neural control strategies for dynamic fingertip forces from attractor reconstruction
Source: PLoS One. 2017 Feb 13;12(2):e0172025. doi: 10.1371/journal.pone.0172025 (PMC5305200; doi:10.1371/journal.pone.0172025)
Supplement: S2 File — Zip file containing the code to reproduce the results of our study. (ZIP) [file pone.0172025.s002.zip › PLOS_One_Code/tis_YO/y7_2.dat]

-1.9828592e-01
-2.2439641e-01
-2.3596724e-01
-2.2149171e-01
-1.7979942e-01
-1.1824899e-01
-4.7432574e-02
2.4344240e-02
9.4112659e-02
1.6351951e-01
2.3506030e-01
3.0790798e-01
3.7616872e-01
4.3055277e-01
4.6227050e-01
4.6698161e-01
4.4676919e-01
4.0891080e-01
3.6189224e-01
3.1117882e-01
2.5768262e-01
1.9975222e-01
1.3698600e-01
7.3418261e-02
1.8242607e-02
-1.6774937e-02
-2.2373828e-02
3.4399351e-03
5.3999521e-02
1.1674509e-01
1.7836616e-01
2.2965506e-01
2.6794528e-01
2.9611275e-01
3.1878990e-01
3.3818328e-01
3.5214393e-01
3.5541856e-01
3.4291767e-01
3.1296005e-01
2.6868421e-01
2.1657199e-01
1.6252914e-01
1.0790054e-01
4.8261562e-02
-2.4148859e-02
-1.1595829e-01
-2.2863148e-01
-3.5688894e-01
-4.9051259e-01
-6.1869047e-01
-7.3429736e-01
-8.3552326e-01
-9.2420880e-01
-1.0022822e+00
-1.0684095e+00
-1.1166439e+00
-1.1380275e+00
-1.1245738e+00
-1.0732958e+00
-9.8771220e-01
-8.7613243e-01
-7.4806234e-01
-6.1064296e-01
-4.6672477e-01
-3.1570005e-01
-1.5690977e-01
6.5595773e-03
1.6649374e-01
3.1160006e-01
4.3173272e-01
5.2213610e-01
5.8561556e-01
6.3111558e-01
6.6892368e-01
7.0513665e-01
7.3879746e-01
7.6318576e-01
7.7006267e-01
7.5440495e-01
7.1729986e-01
6.6549835e-01
6.0780186e-01
5.5058388e-01
4.9541674e-01
4.4001330e-01
3.8132362e-01
3.1877328e-01
2.5593934e-01
1.9946977e-01
1.5541925e-01
1.2533318e-01
1.0502055e-01
8.6915862e-02
6.4411254e-02
3.5700065e-02
5.2137187e-03
-1.8287477e-02
-2.6353279e-02
-1.5678799e-02
9.8596651e-03
4.1003677e-02
6.7307612e-02
8.1437405e-02
8.1743168e-02
7.1991119e-02
5.8362663e-02
4.5580487e-02
3.4648976e-02
2.3274418e-02
8.1607159e-03
-1.2295957e-02
-3.6320703e-02
-5.9328299e-02
-7.6900760e-02
-8.8275624e-02
-9.7627688e-02
-1.1206019e-01
-1.3755761e-01
-1.7519762e-01
-2.1965984e-01
-2.6112043e-01
-2.8988592e-01
-3.0114630e-01
-2.9693768e-01
-2.8442211e-01
-2.7191465e-01
-2.6491107e-01
-2.6398867e-01
-2.6561510e-01
-2.6542237e-01
-2.6173830e-01
-2.5688147e-01
-2.5549472e-01
-2.6111124e-01
-2.7279850e-01
-2.8370164e-01
-2.8287486e-01
-2.6010198e-01
-2.1107522e-01
-1.3972841e-01
-5.6464998e-02
2.6495870e-02
1.0017019e-01
1.6174442e-01
2.1384093e-01
2.6062568e-01
3.0347068e-01
3.3915542e-01
3.6150128e-01
3.6496395e-01
3.4793740e-01
3.1409059e-01
2.7095765e-01
2.2621952e-01
1.8369676e-01
1.4167824e-01
9.4702486e-02
3.7561146e-02
-3.0797890e-02
-1.0545825e-01
-1.7692383e-01
-2.3529808e-01
-2.7487161e-01
-2.9614002e-01
-3.0409481e-01
-3.0418493e-01
-2.9849011e-01
-2.8420353e-01
-2.5539168e-01
-2.0736605e-01
-1.4113264e-01
-6.4908876e-02
8.4426186e-03
6.6635557e-02
1.0311931e-01
1.1964221e-01
1.2476034e-01
1.2879410e-01
1.3805006e-01
1.5183304e-01
1.6377567e-01
1.6618016e-01
1.5478139e-01
1.3154007e-01
1.0391385e-01
8.0859501e-02
6.8087723e-02
6.5625496e-02
6.8861962e-02
7.1965312e-02
7.1557709e-02
6.8698971e-02
6.8054944e-02
7.4602710e-02
8.9903512e-02
1.1043067e-01
1.2896010e-01
1.3800384e-01
1.3339873e-01
1.1637106e-01
9.2927258e-02
7.0577727e-02
5.4242509e-02
4.4049247e-02
3.6380585e-02
2.7250984e-02
1.5865931e-02
6.2954797e-03
6.0192565e-03
2.1775295e-02
5.5161131e-02
1.0091654e-01
1.4901720e-01
1.8933345e-01
2.1641667e-01
2.3202198e-01
2.4387320e-01
2.6107379e-01
2.8880832e-01
3.2561157e-01
3.6464950e-01
3.9784010e-01
4.2031515e-01
4.3290962e-01
4.4132719e-01
4.5229380e-01
4.6901043e-01
4.8879457e-01
5.0416380e-01
5.0648183e-01
4.9021359e-01
4.5564000e-01
4.0839043e-01
3.5582002e-01
3.0247908e-01
2.4770275e-01
1.8678451e-01
1.1476219e-01
3.0428906e-02
-6.1805972e-02
-1.5354609e-01
-2.3690222e-01
-3.0907972e-01
-3.7394667e-01
-4.3961037e-01
-5.1360198e-01
-5.9825244e-01
-6.8847123e-01
-7.7322720e-01
-8.4033877e-01
-8.8201521e-01
-8.9786535e-01
-8.9386000e-01
-8.7834387e-01
-8.5750206e-01
-8.3258574e-01
-8.0039396e-01
-7.5676438e-01
-7.0062705e-01
-6.3570745e-01
-5.6902283e-01
-5.0762878e-01
-4.5558201e-01
-4.1244587e-01
-3.7413475e-01
-3.3603100e-01
-2.9664568e-01
-2.5920913e-01
-2.2994546e-01
-2.1415708e-01
-2.1245526e-01
-2.1921328e-01
-2.2443530e-01
-2.1865666e-01
-1.9823119e-01
-1.6750575e-01
-1.3653048e-01
-1.1602082e-01
-1.1243348e-01
-1.2544673e-01
-1.4911587e-01
-1.7620783e-01
-2.0297125e-01
-2.3110773e-01
-2.6587062e-01
-3.1183868e-01
-3.6887283e-01
-4.3032054e-01
-4.8460246e-01
-5.1977327e-01
-5.2867717e-01
-5.1162902e-01
-4.7520514e-01
-4.2817697e-01
-3.7685499e-01
-3.2208367e-01
-2.5946146e-01
-1.8275636e-01
-8.8317007e-02
2.2458244e-02
1.4390147e-01
2.6916558e-01
3.9363959e-01
5.1674133e-01
6.4078222e-01
7.6720043e-01
8.9262536e-01
1.0078333e+00
1.1005503e+00
1.1603584e+00
1.1830935e+00
1.1727199e+00
1.1395791e+00
1.0955295e+00
1.0486302e+00
1.0005720e+00
9.4803831e-01
8.8661668e-01
8.1487031e-01
7.3651565e-01
6.5951883e-01
5.9249810e-01
5.4069993e-01
5.0417898e-01
4.7903912e-01
4.6057834e-01
4.4653607e-01
4.3884260e-01
4.4267369e-01
4.6284947e-01
4.9965471e-01
5.4707121e-01
5.9482357e-01
6.3295237e-01
6.5617393e-01
6.6562797e-01
6.6700776e-01
6.6601456e-01
6.6389310e-01
6.5593866e-01
6.3378648e-01
5.8988380e-01
5.2168298e-01
4.3350053e-01
3.3493262e-01
2.3641702e-01
1.4447560e-01
5.9541340e-02
-2.2554124e-02
-1.0668494e-01
-1.9444470e-01
-2.8212505e-01
-3.6179781e-01
-4.2514066e-01
-4.6779999e-01
-4.9140304e-01
-5.0195068e-01
-5.0586973e-01
-5.0621114e-01
-5.0101343e-01
-4.8475651e-01
-4.5236399e-01
-4.0344201e-01
-3.4391787e-01
-2.8404560e-01
-2.3415348e-01
-2.0041413e-01
-1.8259708e-01
-1.7508074e-01
-1.7093344e-01
-1.6673023e-01
-1.6492435e-01
-1.7237080e-01
-1.9632289e-01
-2.4040389e-01
-3.0258652e-01
-3.7622546e-01
-4.5373247e-01
-5.3069373e-01
-6.0773090e-01
-6.8910704e-01
-7.7931449e-01
-8.7972553e-01
-9.8699550e-01
-1.0941702e+00
-1.1941823e+00
-1.2836592e+00
-1.3643591e+00
-1.4412019e+00
-1.5181822e+00
-1.5944463e+00
-1.6625677e+00
-1.7102815e+00
-1.7253203e+00
-1.7007924e+00
-1.6378431e+00
-1.5442422e+00
-1.4301740e+00
-1.3037034e+00
-1.1681316e+00
-1.0225439e+00
-8.6525407e-01
-6.9778966e-01
-5.2632452e-01
-3.5931749e-01
-2.0295717e-01
-5.7257905e-02
8.5077402e-02
2.3625411e-01
4.0807277e-01
6.0599753e-01
8.2571180e-01
1.0539101e+00
1.2726378e+00
1.4650015e+00
1.6198078e+00
1.7331425e+00
1.8063528e+00
1.8421535e+00
1.8418089e+00
1.8051428e+00
1.7327065e+00
1.6281197e+00
1.4989611e+00
1.3555454e+00
1.2079598e+00
1.0629574e+00
9.2277904e-01
7.8670222e-01
6.5417257e-01
5.2756162e-01
4.1294168e-01
3.1807503e-01
2.4825075e-01
2.0238487e-01
1.7217101e-01
1.4510996e-01
1.0972743e-01
6.0380648e-02
-3.4906556e-04
-6.2769354e-02
-1.1455545e-01
-1.4658196e-01
-1.5691504e-01
-1.5084892e-01
-1.3739432e-01
-1.2445076e-01
-1.1521931e-01
-1.0767788e-01
-9.7298441e-02
-8.1066832e-02
-5.9968089e-02
-3.8472435e-02
-2.1722875e-02
-1.2131680e-02
-7.0934426e-03
6.6065915e-04
1.9604109e-02
5.4649929e-02
1.0419535e-01
1.6076075e-01
2.1458211e-01
2.5816684e-01
2.8955022e-01
3.1234303e-01
3.3227907e-01
3.5250289e-01
3.7092924e-01
3.8134501e-01
3.7722886e-01
3.5583344e-01
3.2026345e-01
2.7834660e-01
2.3874651e-01
2.0658082e-01
1.8132857e-01
1.5812903e-01
1.3124203e-01
9.7570443e-02
5.8511136e-02
1.8964378e-02
-1.6402488e-02
-4.7464894e-02
-8.0445960e-02
-1.2576530e-01
-1.9312471e-01
-2.8644634e-01
-4.0111569e-01
-5.2498512e-01
-6.4295955e-01
-7.4294153e-01
-8.1988207e-01
-8.7590568e-01
-9.1700351e-01
-9.4854035e-01
-9.7205605e-01
-9.8507669e-01
-9.8398655e-01
-9.6776838e-01
-9.3956138e-01
-9.0480554e-01
-8.6738514e-01
-8.2625880e-01
-7.7458611e-01
-7.0225900e-01
-6.0102598e-01
-4.6951174e-01
-3.1511879e-01
-1.5175998e-01
5.1513696e-03
1.4395980e-01
2.6005620e-01
3.5575911e-01
4.3674834e-01
5.0709000e-01
5.6608409e-01
6.0884478e-01
6.2977311e-01
6.2646570e-01
6.0176839e-01
5.6269259e-01
5.1654793e-01
4.6665984e-01
4.1067340e-01
3.4254069e-01
2.5665673e-01
1.5171514e-01
3.2511763e-02
-9.1223310e-02
-2.0863455e-01
-3.1206273e-01
-3.9914530e-01
-4.7157530e-01
-5.3161387e-01
-5.7849076e-01
-6.0674846e-01
-6.0783874e-01
-5.7456909e-01
-5.0582778e-01
-4.0843867e-01
-2.9495872e-01
-1.7886340e-01
-6.9679871e-02
2.9793926e-02
1.2294502e-01
2.1557400e-01
3.1099017e-01
4.0712999e-01
4.9734861e-01
5.7390368e-01
6.3192522e-01
6.7187292e-01
6.9905875e-01
7.2011799e-01
7.3842815e-01
7.5150412e-01
7.5197823e-01
7.3135151e-01
6.8444154e-01
6.1248638e-01
5.2334505e-01
4.2841307e-01
3.3789123e-01
2.5729127e-01
1.8708498e-01
1.2519208e-01
7.0494308e-02
2.5246625e-02
-5.2249853e-03
-1.5613641e-02
-4.4428628e-03
2.4254425e-02
6.2578061e-02
1.0252101e-01
1.3963321e-01
1.7469720e-01
2.1241009e-01
2.5756801e-01
3.1097552e-01
3.6771247e-01
4.1875987e-01
4.5477450e-01
4.6986667e-01
4.6365726e-01
4.4066156e-01
4.0707586e-01
3.6664428e-01
3.1823955e-01
2.5668291e-01
1.7611952e-01
7.3939569e-02
-4.6840589e-02
-1.7815588e-01
-3.1031677e-01
-4.3613025e-01
-5.5286608e-01
-6.6090192e-01
-7.6029935e-01
-8.4767076e-01
-9.1536696e-01
-9.5385858e-01
-9.5641835e-01
-9.2349541e-01
-8.6395684e-01
-7.9226025e-01
-7.2308505e-01
-6.6606903e-01
-6.2293321e-01
-5.8827729e-01
-5.5380905e-01
-5.1377567e-01
-4.6834983e-01
-4.2313096e-01
-3.8557401e-01
-3.6065683e-01
-3.4805539e-01
-3.4240248e-01
-3.3675981e-01
-3.2729609e-01
-3.1604768e-01
-3.0988243e-01
-3.1632682e-01
-3.3872497e-01
-3.7344377e-01
-4.1074286e-01
-4.3892724e-01
-4.4940025e-01
-4.3970667e-01
-4.1316887e-01
-3.7586951e-01
-3.3282185e-01
-2.8520217e-01
-2.3012957e-01
-1.6330245e-01
-8.2828421e-02
8.4491402e-03
1.0363637e-01
1.9490754e-01
2.7732261e-01
3.5138128e-01
4.2261772e-01
4.9789039e-01
5.8039012e-01
6.6670143e-01
7.4786405e-01
8.1361374e-01
8.5726787e-01
8.7868899e-01
8.8372053e-01
8.8025358e-01
8.7328037e-01
8.6211815e-01
8.4127809e-01
8.0394464e-01
7.4597969e-01
6.6856137e-01
5.7803670e-01
4.8281716e-01
3.8924068e-01
2.9922589e-01
2.1100852e-01
1.2203974e-01
3.2210884e-02
-5.4307704e-02
-1.2983961e-01
-1.8657264e-01
-2.2063765e-01
-2.3416741e-01
-2.3397799e-01
-2.2783883e-01
-2.2051369e-01
-2.1157995e-01
-1.9628359e-01
-1.6930062e-01
-1.2929468e-01
-8.1268060e-02
-3.5147958e-02
-1.4647891e-03
1.3636989e-02
1.1647036e-02
1.3281896e-03
-5.5185751e-03
-8.9950211e-07
1.9672866e-02
4.8035287e-02
7.5963416e-02
9.5846703e-02
1.0553197e-01
1.0883604e-01
1.1224225e-01
1.1996725e-01
1.3087505e-01
1.3926111e-01
1.3867823e-01
1.2624177e-01
1.0499021e-01
8.2980030e-02
6.9330470e-02
6.9326790e-02
8.1676841e-02
9.9657748e-02
1.1526353e-01
1.2396279e-01
1.2770377e-01
1.3440589e-01
1.5360974e-01
1.9051951e-01
2.4224263e-01
2.9850006e-01
3.4600975e-01
3.7403345e-01
3.7850478e-01
3.6275468e-01
3.3440306e-01
3.0044669e-01
2.6387822e-01
2.2371606e-01
1.7760965e-01
1.2485185e-01
6.8021899e-02
1.2238855e-02
-3.7992476e-02
-8.2590230e-02
-1.2752274e-01
-1.8278207e-01
-2.5780980e-01
-3.5678596e-01
-4.7595961e-01
-6.0443912e-01
-7.2843220e-01
-8.3678968e-01
-9.2466651e-01
-9.9348439e-01
-1.0477795e+00
-1.0909799e+00
-1.1223945e+00
-1.1371316e+00
-1.1291415e+00
-1.0953688e+00
-1.0379726e+00
-9.6314743e-01
-8.7767416e-01
-7.8546770e-01
-6.8597636e-01
-5.7545151e-01
-4.5073878e-01
-3.1344227e-01
-1.7170740e-01
-3.8364923e-02
7.3629540e-02
1.5630291e-01
2.0999122e-01
2.4306596e-01
2.6781675e-01
2.9464790e-01
3.2792174e-01
3.6541644e-01
4.0101997e-01
4.2888618e-01
4.4685643e-01
4.5717903e-01
4.6395503e-01
4.6906872e-01
4.6968123e-01
4.5915988e-01
4.3077323e-01
3.8190053e-01
3.1641515e-01
2.4371784e-01
1.7462505e-01
1.1648685e-01
7.0629431e-02
3.3499891e-02
4.2387866e-04
-3.0281334e-02
-5.4947306e-02
-6.5372924e-02
-5.2880865e-02
-1.3594304e-02
4.8299128e-02
1.2135583e-01
1.9125281e-01
2.4642982e-01
2.8227138e-01
3.0170944e-01
3.1191564e-01
3.1926535e-01
3.2595551e-01
3.3015295e-01
3.2883492e-01
3.2105319e-01
3.0962946e-01
3.0021559e-01
2.9794366e-01
3.0355493e-01
3.1167242e-01
3.1258780e-01
2.9663883e-01
2.5892505e-01
2.0211936e-01
1.3587237e-01
7.2791835e-02
2.3045927e-02
-9.2739383e-03
-2.6127665e-02
-3.2406092e-02
-3.1844424e-02
-2.4221948e-02
-5.4201338e-03
2.9507787e-02
8.2099421e-02
1.4797857e-01
2.1776734e-01
2.8071539e-01
3.2896828e-01
3.6038823e-01
3.7837123e-01
3.8839817e-01
3.9330626e-01
3.9054284e-01
3.7321842e-01
3.3409523e-01
2.7018212e-01
1.8554182e-01
9.0511772e-02
-2.8392659e-03
-8.6639181e-02
-1.6080724e-01
-2.3218082e-01
-3.1002793e-01
-4.0056296e-01
-5.0312348e-01
-6.0983713e-01
-7.0901880e-01
-7.9031173e-01
-8.4838481e-01
-8.8329537e-01
-8.9809416e-01
-8.9549702e-01
-8.7535670e-01
-8.3434848e-01
-7.6841933e-01
-6.7661528e-01
-5.6352740e-01
-4.3864036e-01
-3.1319945e-01
-1.9642812e-01
-9.2768565e-02
-1.3759467e-03
8.1675355e-02
1.5962670e-01
2.3218522e-01
2.9543307e-01
3.4428005e-01
3.7576375e-01
3.9129510e-01
3.9637964e-01
3.9750511e-01
3.9798534e-01
3.9582176e-01
3.8521237e-01
3.6054700e-01
3.2037160e-01
2.6928839e-01
2.1677409e-01
1.7320417e-01
1.4510743e-01
1.3248767e-01
1.2969166e-01
1.2900415e-01
1.2495315e-01
1.1731753e-01
1.1125917e-01
1.1419503e-01
1.3114732e-01
1.6162707e-01
1.9995507e-01
2.3844083e-01
2.7136226e-01
2.9763888e-01
3.2069077e-01
3.4532425e-01
3.7354545e-01
4.0225630e-01
4.2447337e-01
4.3326927e-01
4.2609112e-01
4.0694919e-01
3.8488702e-01
3.6908201e-01
3.6321107e-01
3.6255873e-01
3.5567634e-01
3.2958470e-01
2.7578334e-01
1.9428027e-01
9.3800397e-02
-1.2004944e-02
-1.1036889e-01
-1.9401615e-01
-2.6229995e-01
-3.1888083e-01
-3.6767743e-01
-4.0943097e-01
-4.4098886e-01
-4.5797151e-01
-4.5900258e-01
-4.4824035e-01
-4.3424895e-01
-4.2591845e-01
-4.2780180e-01
-4.3743177e-01
-4.4636938e-01
-4.4484019e-01
-4.2743726e-01
-3.9642532e-01
-3.6078443e-01
-3.3189270e-01
-3.1837064e-01
-3.2249441e-01
-3.3968640e-01
-3.6132678e-01
-3.7934031e-01
-3.8975648e-01
-3.9321838e-01
-3.9261391e-01
-3.8961928e-01
-3.8232114e-01
-3.6567149e-01
-3.3509401e-01
-2.9111837e-01
-2.4153860e-01
-1.9916315e-01
-1.7628910e-01
-1.7887298e-01
-2.0335726e-01
-2.3787542e-01
-2.6746630e-01
-2.8065427e-01
-2.7384998e-01
-2.5152033e-01
-2.2272188e-01
-1.9619399e-01
-1.7632144e-01
-1.6177140e-01
-1.4747248e-01
-1.2855593e-01
-1.0341856e-01
-7.3914369e-02
-4.2907052e-02
-1.0930275e-02
2.5929556e-02
7.5218550e-02
1.4415143e-01
2.3459621e-01
3.4029976e-01
4.4826437e-01
5.4348324e-01
6.1449812e-01
6.5714355e-01
6.7479488e-01
6.7505583e-01
6.6481677e-01
6.4671192e-01
6.1893638e-01
5.7803863e-01
5.2276401e-01
4.5685711e-01
3.8917572e-01
3.3052756e-01
2.8870521e-01
2.6485879e-01
2.5349768e-01
2.4575556e-01
2.3380466e-01
2.1424660e-01
1.8887858e-01
1.6235754e-01
1.3824563e-01
1.1623794e-01
9.2400056e-02
6.1900800e-02
2.2233123e-02
-2.5031740e-02
-7.5054480e-02
-1.2294644e-01
-1.6764092e-01
-2.1380955e-01
-2.7036853e-01
-3.4638671e-01
-4.4654605e-01
-5.6825547e-01
-7.0191216e-01
-8.3463173e-01
-9.5569887e-01
-1.0605010e+00
-1.1506934e+00
-1.2309766e+00
-1.3047021e+00
-1.3707488e+00
-1.4233840e+00
-1.4552626e+00
-1.4615762e+00
-1.4423622e+00
-1.4014123e+00
-1.3427455e+00
-1.2668972e+00
-1.1689917e+00
-1.0397487e+00
-8.6938522e-01
-6.5258402e-01
-3.9167236e-01
-9.6291056e-02
2.1988023e-01
5.4332180e-01
8.6368872e-01
1.1741860e+00
1.4691245e+00
1.7404905e+00
1.9765629e+00
2.1641857e+00
2.2935284e+00
2.3627643e+00
2.3803596e+00
2.3634571e+00
2.3322737e+00
2.3027735e+00
2.2813604e+00
2.2642012e+00
2.2410194e+00
2.2010227e+00
2.1379225e+00
2.0515791e+00
1.9455817e+00
1.8226193e+00
1.6810401e+00
1.5150260e+00
1.3181568e+00
1.0880414e+00
8.2922989e-01
5.5249789e-01
2.7057692e-01
-7.1244864e-03
-2.7732879e-01
-5.4160526e-01
-8.0216444e-01
-1.0571921e+00
-1.2979788e+00
-1.5094583e+00
-1.6745619e+00
-1.7806092e+00
-1.8242192e+00
-1.8119934e+00
-1.7569528e+00
-1.6729311e+00
-1.5697290e+00
-1.4513159e+00
-1.3178442e+00
-1.1699128e+00
-1.0119972e+00
-8.5279626e-01
-7.0259100e-01
-5.6944495e-01
-4.5639937e-01
-3.6124488e-01
-2.7922967e-01
-2.0716907e-01
-1.4610824e-01
-1.0063806e-01
-7.5441381e-02
-7.1221357e-02
-8.2158754e-02
-9.6523645e-02
-1.0099921e-01
-8.6946438e-02
-5.4890114e-02
-1.4473968e-02
1.9845278e-02
3.4935130e-02
2.4055174e-02
-1.1505051e-02
-6.4939819e-02
-1.2878221e-01
-1.9877534e-01
-2.7448926e-01
-3.5693914e-01
-4.4517524e-01
-5.3395051e-01
-6.1390947e-01
-6.7461439e-01
-7.0890130e-01
-7.1575989e-01
-6.9988470e-01
-6.6840877e-01
-6.2680145e-01
-5.7598432e-01
-5.1218415e-01
-4.2985802e-01
-3.2613369e-01
-2.0401740e-01
-7.2413535e-02
5.7018114e-02
1.7454016e-01
2.7619638e-01
3.6464767e-01
4.4622058e-01
5.2590615e-01
6.0364902e-01
6.7425618e-01
7.3067692e-01
7.6853373e-01
7.8933024e-01
8.0031106e-01
8.1058515e-01
8.2563833e-01
8.4376732e-01
8.5659653e-01
8.5311533e-01
8.2499921e-01
7.7069411e-01
6.9623474e-01
6.1222276e-01
5.2864966e-01
4.5061427e-01
3.7715825e-01
3.0341376e-01
2.2464884e-01
1.4000656e-01
5.3733196e-02
-2.7070620e-02
-9.6776127e-02
-1.5457358e-01
-2.0460338e-01
-2.5299487e-01
-3.0360315e-01
-3.5469265e-01
-3.9858982e-01
-4.2502935e-01
-4.2650868e-01
-4.0239855e-01
-3.5948767e-01
-3.0892204e-01
-2.6122096e-01
-2.2182969e-01
-1.8955408e-01
-1.5880324e-01
-1.2417510e-01
-8.4355831e-02
-4.3104024e-02
-7.3394927e-03
1.6137734e-02
2.3528471e-02
1.4961350e-02
-7.2244283e-03
-4.1623082e-02
-8.9680427e-02
-1.5461053e-01
-2.3791393e-01
-3.3568141e-01
-4.3694637e-01
-5.2554902e-01
-5.8536060e-01
-6.0650789e-01
-5.8917797e-01
-5.4301854e-01
-4.8275833e-01
-4.2230009e-01
-3.6984272e-01
-3.2611461e-01
-2.8640712e-01
-2.4495481e-01
-1.9887293e-01
-1.4957345e-01
-1.0143972e-01
-5.8888154e-02
-2.3486299e-02
7.0782388e-03
3.7197350e-02
6.9822346e-02
1.0393946e-01
1.3491816e-01
1.5730297e-01
1.6818127e-01
1.6917291e-01
1.6567132e-01
1.6330079e-01
1.6354759e-01
1.6157172e-01
1.4792824e-01
1.1340178e-01
5.4516410e-02
-2.2869611e-02
-1.0369447e-01
-1.6783749e-01
-1.9656281e-01
-1.7832977e-01
-1.1167439e-01
-4.7014128e-03
1.2774226e-01
