# Supplementary material for: Characterization of the disruption of neural control strategies for dynamic fingertip forces from attractor reconstruction
Source: PLoS One. 2017 Feb 13;12(2):e0172025. doi: 10.1371/journal.pone.0172025 (PMC5305200; doi:10.1371/journal.pone.0172025)
Supplement: S2 File — Zip file containing the code to reproduce the results of our study. (ZIP) [file pone.0172025.s002.zip › PLOS_One_Code/tis_YO/y7_3.dat]

-3.8950187e-01
-2.1167099e-01
-5.6180547e-02
6.0301133e-02
1.3067190e-01
1.5844508e-01
1.5596737e-01
1.4016230e-01
1.2683904e-01
1.2566953e-01
1.3830612e-01
1.6049448e-01
1.8660597e-01
2.1396585e-01
2.4480553e-01
2.8469442e-01
3.3812821e-01
4.0419323e-01
4.7554264e-01
5.4138678e-01
5.9240853e-01
6.2485225e-01
6.4187288e-01
6.5134850e-01
6.6100147e-01
6.7359505e-01
6.8525638e-01
6.8783789e-01
6.7360563e-01
6.3952933e-01
5.8908782e-01
5.3075887e-01
4.7389313e-01
4.2432000e-01
3.8243991e-01
3.4480786e-01
3.0784602e-01
2.7136300e-01
2.3999868e-01
2.2162829e-01
2.2318555e-01
2.4621651e-01
2.8506705e-01
3.2881770e-01
3.6559772e-01
3.8694204e-01
3.9031095e-01
3.7870719e-01
3.5756224e-01
3.3079141e-01
2.9866099e-01
2.5873739e-01
2.0897795e-01
1.5085580e-01
9.0555684e-02
3.7211431e-02
-1.2423486e-03
-2.2224422e-02
-2.9841591e-02
-3.2471458e-02
-3.8275699e-02
-5.1245026e-02
-6.9574966e-02
-8.7113650e-02
-9.7375970e-02
-9.7894941e-02
-9.2086338e-02
-8.7555359e-02
-9.2164554e-02
-1.1007010e-01
-1.3954500e-01
-1.7375854e-01
-2.0444708e-01
-2.2648960e-01
-2.4053473e-01
-2.5219614e-01
-2.6857934e-01
-2.9420292e-01
-3.2846586e-01
-3.6614425e-01
-4.0085607e-01
-4.2927414e-01
-4.5301168e-01
-4.7688414e-01
-5.0500030e-01
-5.3733116e-01
-5.6872021e-01
-5.9094727e-01
-5.9697296e-01
-5.8502050e-01
-5.5988090e-01
-5.3053283e-01
-5.0542310e-01
-4.8785042e-01
-4.7381884e-01
-4.5379407e-01
-4.1777616e-01
-3.6083973e-01
-2.8586201e-01
-2.0215119e-01
-1.2117867e-01
-5.1773708e-02
2.9986035e-03
4.5864068e-02
8.2382552e-02
1.1702229e-01
1.5091046e-01
1.8230724e-01
2.0875101e-01
2.2923546e-01
2.4521725e-01
2.5967534e-01
2.7440115e-01
2.8733248e-01
2.9228280e-01
2.8174837e-01
2.5120551e-01
2.0248887e-01
1.4444270e-01
9.0148515e-02
5.1619210e-02
3.4625322e-02
3.6616071e-02
4.8711149e-02
6.0309214e-02
6.3946191e-02
5.8340662e-02
4.8180715e-02
4.0560643e-02
4.0170751e-02
4.6377231e-02
5.3774110e-02
5.5365788e-02
4.6379312e-02
2.6714708e-02
6.2804189e-04
-2.6278758e-02
-5.0704019e-02
-7.3255658e-02
-9.7039670e-02
-1.2452888e-01
-1.5482690e-01
-1.8287523e-01
-2.0126892e-01
-2.0414204e-01
-1.9099446e-01
-1.6778673e-01
-1.4424673e-01
-1.2884568e-01
-1.2423995e-01
-1.2562626e-01
-1.2309034e-01
-1.0700004e-01
-7.3394034e-02
-2.5962208e-02
2.6452844e-02
7.4928244e-02
1.1512536e-01
1.4930491e-01
1.8470103e-01
2.2891654e-01
2.8497314e-01
3.4915540e-01
4.1275089e-01
4.6623395e-01
5.0360782e-01
5.2502323e-01
5.3635181e-01
5.4563967e-01
5.5842766e-01
5.7491398e-01
5.9051166e-01
5.9894369e-01
5.9578883e-01
5.8057571e-01
5.5621090e-01
5.2584658e-01
4.8932535e-01
4.4210838e-01
3.7765876e-01
2.9162594e-01
1.8537555e-01
6.7090899e-02
-5.0373941e-02
-1.5427753e-01
-2.3703242e-01
-2.9869368e-01
-3.4568026e-01
-3.8663410e-01
-4.2752772e-01
-4.6839193e-01
-5.0350405e-01
-5.2514042e-01
-5.2851830e-01
-5.1456949e-01
-4.8902879e-01
-4.5902082e-01
-4.2940980e-01
-4.0078564e-01
-3.7018683e-01
-3.3434178e-01
-2.9335228e-01
-2.5208374e-01
-2.1827111e-01
-1.9871401e-01
-1.9569105e-01
-2.0527924e-01
-2.1870111e-01
-2.2659778e-01
-2.2399378e-01
-2.1265228e-01
-1.9927680e-01
-1.9105253e-01
-1.9144247e-01
-1.9843522e-01
-2.0595335e-01
-2.0759315e-01
-2.0046136e-01
-1.8663737e-01
-1.7144360e-01
-1.5989097e-01
-1.5347975e-01
-1.4895489e-01
-1.3975213e-01
-1.1977590e-01
-8.7474578e-02
-4.7393496e-02
-8.0458306e-03
2.2452739e-02
4.0477687e-02
4.8702063e-02
5.4558349e-02
6.5873681e-02
8.6214243e-02
1.1297265e-01
1.3923677e-01
1.5801601e-01
1.6650469e-01
1.6833196e-01
1.7237597e-01
1.8820581e-01
2.2052997e-01
2.6616453e-01
3.1541204e-01
3.5676509e-01
3.8210554e-01
3.8974011e-01
3.8381930e-01
3.7052893e-01
3.5354984e-01
3.3194971e-01
3.0173809e-01
2.5958750e-01
2.0628215e-01
1.4819980e-01
9.5995338e-02
6.0653484e-02
4.8789301e-02
6.0023266e-02
8.7850640e-02
1.2309030e-01
1.5797756e-01
1.8910174e-01
2.1777026e-01
2.4748116e-01
2.8014960e-01
3.1382599e-01
3.4345290e-01
3.6387686e-01
3.7300247e-01
3.7319811e-01
3.7001295e-01
3.6860485e-01
3.6994650e-01
3.6950905e-01
3.5944416e-01
3.3277092e-01
2.8716823e-01
2.2660616e-01
1.5985957e-01
9.6168308e-02
4.0280549e-02
-1.0000381e-02
-6.2309813e-02
-1.2536387e-01
-2.0410972e-01
-2.9669424e-01
-3.9489820e-01
-4.8808230e-01
-5.6836325e-01
-6.3369282e-01
-6.8714924e-01
-7.3347296e-01
-7.7519661e-01
-8.1039804e-01
-8.3328147e-01
-8.3751171e-01
-8.2035843e-01
-7.8482028e-01
-7.3832612e-01
-6.8901596e-01
-6.4183251e-01
-5.9644909e-01
-5.4820650e-01
-4.9173288e-01
-4.2500172e-01
-3.5099416e-01
-2.7595265e-01
-2.0569737e-01
-1.4238081e-01
-8.3399519e-02
-2.3076614e-02
4.3590461e-02
1.1724181e-01
1.9294495e-01
2.6225435e-01
3.1717158e-01
3.5382254e-01
3.7420491e-01
3.8518820e-01
3.9502010e-01
4.0914580e-01
4.2787218e-01
4.4710068e-01
4.6125357e-01
4.6651800e-01
4.6268517e-01
4.5251976e-01
4.3896644e-01
4.2228061e-01
3.9953127e-01
3.6699778e-01
3.2365957e-01
2.7340562e-01
2.2459371e-01
1.8691348e-01
1.6680796e-01
1.6385510e-01
1.7041563e-01
1.7495388e-01
1.6722544e-01
1.4276391e-01
1.0470499e-01
6.2021784e-02
2.4711236e-02
-1.6011383e-03
-1.8405805e-02
-3.2950444e-02
-5.4052599e-02
-8.7546809e-02
-1.3345809e-01
-1.8623480e-01
-2.3808086e-01
-2.8344772e-01
-3.2178570e-01
-3.5701419e-01
-3.9440889e-01
-4.3681372e-01
-4.8222856e-01
-5.2432201e-01
-5.5588055e-01
-5.7298774e-01
-5.7690352e-01
-5.7242196e-01
-5.6414270e-01
-5.5314752e-01
-5.3589896e-01
-5.0598871e-01
-4.5802435e-01
-3.9151625e-01
-3.1225594e-01
-2.3026001e-01
-1.5558695e-01
-9.4282526e-02
-4.6345356e-02
-6.7842495e-03
3.0585217e-02
6.8826386e-02
1.0586114e-01
1.3592757e-01
1.5340202e-01
1.5672564e-01
1.5032779e-01
1.4335003e-01
1.4558771e-01
1.6296815e-01
1.9546306e-01
2.3860576e-01
2.8726786e-01
3.3923554e-01
3.9665240e-01
4.6449075e-01
5.4661774e-01
6.4174345e-01
7.4207845e-01
8.3571949e-01
9.1128534e-01
9.6236832e-01
9.8980472e-01
1.0005635e+00
1.0034655e+00
1.0040459e+00
1.0017721e+00
9.9112052e-01
9.6538767e-01
9.2089663e-01
8.5947786e-01
7.8788110e-01
7.1422604e-01
6.4352960e-01
5.7512547e-01
5.0349002e-01
4.2187430e-01
3.2674352e-01
2.2060595e-01
1.1137632e-01
8.2710986e-03
-8.3329493e-02
-1.6469589e-01
-2.4256761e-01
-3.2492515e-01
-4.1608139e-01
-5.1357153e-01
-6.0868760e-01
-6.9069508e-01
-7.5216202e-01
-7.9186031e-01
-8.1370983e-01
-8.2306882e-01
-8.2283863e-01
-8.1151898e-01
-7.8442592e-01
-7.3763362e-01
-6.7220165e-01
-5.9572626e-01
-5.2014508e-01
-4.5726590e-01
-4.1446903e-01
-3.9250079e-01
-3.8637915e-01
-3.8912334e-01
-3.9614418e-01
-4.0739259e-01
-4.2608935e-01
-4.5534209e-01
-4.9491265e-01
-5.3990051e-01
-5.8221331e-01
-6.1442480e-01
-6.3393716e-01
-6.4470112e-01
-6.5525673e-01
-6.7415201e-01
-7.0499890e-01
-7.4355665e-01
-7.7865236e-01
-7.9692940e-01
-7.8883746e-01
-7.5225534e-01
-6.9195784e-01
-6.1595200e-01
-5.3104054e-01
-4.3977404e-01
-3.4034468e-01
-2.2966840e-01
-1.0761843e-01
2.0811136e-02
1.4689916e-01
2.6181165e-01
3.6006181e-01
4.4112609e-01
5.0836999e-01
5.6553772e-01
6.1285628e-01
6.4561822e-01
6.5640518e-01
6.3947536e-01
5.9474802e-01
5.2936650e-01
4.5585131e-01
3.8732951e-01
3.3228306e-01
2.9201020e-01
2.6217447e-01
2.3701229e-01
2.1352702e-01
1.9357702e-01
1.8291123e-01
1.8759425e-01
2.0992713e-01
2.4652937e-01
2.8968940e-01
3.3093466e-01
3.6486755e-01
3.9148732e-01
4.1572276e-01
4.4410327e-01
4.8051141e-01
5.2393525e-01
5.6953191e-01
6.1179744e-01
6.4771252e-01
6.7824640e-01
7.0731604e-01
7.3846349e-01
7.7126491e-01
8.0008371e-01
8.1610114e-01
8.1124426e-01
7.8178927e-01
7.2997465e-01
6.6280023e-01
5.8836039e-01
5.1174985e-01
4.3327981e-01
3.5017100e-01
2.6040806e-01
1.6623602e-01
7.5209134e-02
-2.0684480e-03
-5.6694336e-02
-8.6170343e-02
-9.6132970e-02
-9.7958783e-02
-1.0359161e-01
-1.2025732e-01
-1.4758970e-01
-1.7864906e-01
-2.0448342e-01
-2.1965639e-01
-2.2525711e-01
-2.2764919e-01
-2.3416676e-01
-2.4851741e-01
-2.6830345e-01
-2.8598921e-01
-2.9312798e-01
-2.8558073e-01
-2.6637184e-01
-2.4439356e-01
-2.2999690e-01
-2.2997629e-01
-2.4428309e-01
-2.6607087e-01
-2.8533126e-01
-2.9418932e-01
-2.9054965e-01
-2.7799165e-01
-2.6249830e-01
-2.4832304e-01
-2.3542117e-01
-2.2003941e-01
-1.9835958e-01
-1.7086791e-01
-1.4420740e-01
-1.2900193e-01
-1.3498258e-01
-1.6617959e-01
-2.1857338e-01
-2.8152588e-01
-3.4268780e-01
-3.9382681e-01
-4.3401076e-01
-4.6844995e-01
-5.0429293e-01
-5.4601944e-01
-5.9268786e-01
-6.3838497e-01
-6.7569913e-01
-6.9998016e-01
-7.1146449e-01
-7.1408304e-01
-7.1212071e-01
-7.0687447e-01
-6.9519194e-01
-6.7098908e-01
-6.2935542e-01
-5.7086267e-01
-5.0297644e-01
-4.3730765e-01
-3.8433548e-01
-3.4865351e-01
-3.2713881e-01
-3.1085152e-01
-2.8975770e-01
-2.5779176e-01
-2.1535860e-01
-1.6802464e-01
-1.2256001e-01
-8.2656445e-02
-4.6444244e-02
-7.1975145e-03
4.2803081e-02
1.0741314e-01
1.8397170e-01
2.6446954e-01
3.3945390e-01
4.0224992e-01
4.5138388e-01
4.9001748e-01
5.2262559e-01
5.5099723e-01
5.7234772e-01
5.8075787e-01
5.7082278e-01
5.4137207e-01
4.9738021e-01
4.4884618e-01
4.0671040e-01
3.7788306e-01
3.6249129e-01
3.5501393e-01
3.4833780e-01
3.3826891e-01
3.2609041e-01
3.1769074e-01
3.1958210e-01
3.3426569e-01
3.5798784e-01
3.8215859e-01
3.9727735e-01
3.9710195e-01
3.8111689e-01
3.5420307e-01
3.2360579e-01
2.9490165e-01
2.6953705e-01
2.4544300e-01
2.2002202e-01
1.9337764e-01
1.6973196e-01
1.5593355e-01
1.5747448e-01
1.7431553e-01
1.9951791e-01
2.2191244e-01
2.3131361e-01
2.2350999e-01
2.0261444e-01
1.7939237e-01
1.6601462e-01
1.7003553e-01
1.9115149e-01
2.2227781e-01
2.5368436e-01
2.7769915e-01
2.9176187e-01
2.9841763e-01
3.0225592e-01
3.0575878e-01
3.0692225e-01
3.0016683e-01
2.7977793e-01
2.4383594e-01
1.9648088e-01
1.4695053e-01
1.0540917e-01
7.7870875e-02
6.3536006e-02
5.6128470e-02
4.7948210e-02
3.4041430e-02
1.4422097e-02
-6.6985006e-03
-2.4382330e-02
-3.7024525e-02
-4.8120939e-02
-6.4420554e-02
-9.1640435e-02
-1.3025433e-01
-1.7370999e-01
-2.1043375e-01
-2.2917744e-01
-2.2494209e-01
-2.0184859e-01
-1.7135585e-01
-1.4730116e-01
-1.4060161e-01
-1.5596390e-01
-1.9187347e-01
-2.4364445e-01
-3.0737464e-01
-3.8188460e-01
-4.6744918e-01
-5.6266600e-01
-6.6170629e-01
-7.5362321e-01
-8.2461717e-01
-8.6291654e-01
-8.6395178e-01
-8.3261355e-01
-7.8110267e-01
-7.2364176e-01
-6.7074794e-01
-6.2562193e-01
-5.8431010e-01
-5.3962746e-01
-4.8652574e-01
-4.2542510e-01
-3.6157572e-01
-3.0143672e-01
-2.4861228e-01
-2.0153876e-01
-1.5417372e-01
-9.9636891e-02
-3.4805717e-02
3.7200064e-02
1.0826886e-01
1.6924311e-01
2.1414514e-01
2.4256048e-01
2.5897425e-01
2.6930486e-01
2.7681861e-01
2.8031121e-01
2.7566831e-01
2.5942167e-01
2.3202082e-01
1.9910762e-01
1.6991630e-01
1.5309845e-01
1.5209313e-01
1.6309950e-01
1.7712802e-01
1.8482155e-01
1.8135379e-01
1.6907812e-01
1.5657189e-01
1.5421163e-01
1.6851605e-01
1.9859622e-01
2.3670458e-01
2.7224496e-01
2.9686581e-01
3.0801517e-01
3.0910688e-01
3.0618253e-01
3.0329042e-01
2.9985256e-01
2.9166424e-01
2.7436251e-01
2.4683176e-01
2.1259409e-01
1.7840751e-01
1.5052817e-01
1.3063260e-01
1.1409975e-01
9.1898118e-02
5.4965179e-02
-1.1432235e-03
-7.3416807e-02
-1.5197454e-01
-2.2436211e-01
-2.8137692e-01
-3.2072116e-01
-3.4634187e-01
-3.6445102e-01
-3.7893762e-01
-3.8862694e-01
-3.8775845e-01
-3.6949341e-01
-3.3034579e-01
-2.7263611e-01
-2.0352001e-01
-1.3146750e-01
-6.2333618e-02
2.8510630e-03
6.7040831e-02
1.3358570e-01
2.0224210e-01
2.6780220e-01
3.2243762e-01
3.6000711e-01
3.7950855e-01
3.8586719e-01
3.8765338e-01
3.9254841e-01
4.0287732e-01
4.1409288e-01
4.1725974e-01
4.0385684e-01
3.7015686e-01
3.1913973e-01
2.5899501e-01
1.9867025e-01
1.4283950e-01
8.9509830e-02
3.1815484e-02
-3.7226764e-02
-1.1973863e-01
-2.1034956e-01
-2.9742984e-01
-3.6789833e-01
-4.1306610e-01
-4.3203865e-01
-4.3089780e-01
-4.1869399e-01
-4.0272005e-01
-3.8534955e-01
-3.6392313e-01
-3.3378975e-01
-2.9263708e-01
-2.4321894e-01
-1.9281148e-01
-1.5000155e-01
-1.2072805e-01
-1.0559817e-01
-9.9992739e-02
-9.7193404e-02
-9.2708831e-02
-8.6786361e-02
-8.3380663e-02
-8.6554101e-02
-9.6864488e-02
-1.0992432e-01
-1.1802576e-01
-1.1420357e-01
-9.6471115e-02
-6.9392537e-02
-4.1862402e-02
-2.2583761e-02
-1.5796552e-02
-1.9183595e-02
-2.4954047e-02
-2.3892210e-02
-1.0254415e-02
1.5590103e-02
4.8294708e-02
8.1271730e-02
1.1057173e-01
1.3685248e-01
1.6443502e-01
1.9785953e-01
2.3798772e-01
2.8030169e-01
3.1663274e-01
3.3926477e-01
3.4512764e-01
3.3799297e-01
3.2741134e-01
3.2441959e-01
3.3598467e-01
3.6143090e-01
3.9296062e-01
4.1965199e-01
4.3251938e-01
4.2814007e-01
4.0915036e-01
3.8138702e-01
3.4955878e-01
3.1448550e-01
2.7364587e-01
2.2426784e-01
1.6677144e-01
1.0647248e-01
5.2312873e-02
1.2849208e-02
-8.3297417e-03
-1.4726244e-02
-1.5148744e-02
-1.9206671e-02
-3.2585669e-02
-5.4345448e-02
-7.7614352e-02
-9.3571274e-02
-9.6534168e-02
-8.6981127e-02
-7.0813058e-02
-5.5809313e-02
-4.7647697e-02
-4.7572312e-02
-5.2812957e-02
-5.9524249e-02
-6.6298980e-02
-7.5603689e-02
-9.2076189e-02
-1.1907925e-01
-1.5581520e-01
-1.9652288e-01
-2.3223129e-01
-2.5461109e-01
-2.6015585e-01
-2.5213423e-01
-2.3894847e-01
-2.2989846e-01
-2.3068614e-01
-2.4081206e-01
-2.5421448e-01
-2.6310710e-01
-2.6285900e-01
-2.5466595e-01
-2.4436306e-01
-2.3854794e-01
-2.4049792e-01
-2.4794628e-01
-2.5396492e-01
-2.5093682e-01
-2.3550168e-01
-2.1115074e-01
-1.8667292e-01
-1.7156860e-01
-1.7112587e-01
-1.8363172e-01
-2.0122116e-01
-2.1420633e-01
-2.1644171e-01
-2.0824965e-01
-1.9514553e-01
-1.8355575e-01
-1.7632609e-01
-1.7051899e-01
-1.5878909e-01
-1.3387197e-01
-9.3647208e-02
-4.3475390e-02
5.7071069e-03
4.2245219e-02
5.8821058e-02
5.5240126e-02
3.7656580e-02
1.4704009e-02
-7.1122336e-03
-2.5986714e-02
-4.4290503e-02
-6.5891836e-02
-9.2916610e-02
-1.2344278e-01
-1.5145278e-01
-1.6945719e-01
-1.7229273e-01
-1.5938919e-01
-1.3393940e-01
-9.9827261e-02
-5.8523225e-02
-7.8683194e-03
5.6349648e-02
1.3654561e-01
2.2947623e-01
3.2522536e-01
4.1007679e-01
4.7169602e-01
5.0402053e-01
5.0975191e-01
4.9918675e-01
4.8549767e-01
4.7867856e-01
4.8154916e-01
4.8991947e-01
4.9632539e-01
4.9495344e-01
4.8518637e-01
4.7195092e-01
4.6251675e-01
4.6155535e-01
4.6768054e-01
4.7372700e-01
4.7044179e-01
4.5130791e-01
4.1586825e-01
3.6973602e-01
3.2112549e-01
2.7588989e-01
2.3422482e-01
1.9099193e-01
1.3911364e-01
7.3906004e-02
-3.9612246e-03
-8.8558356e-02
-1.7192908e-01
-2.4830594e-01
-3.1630391e-01
-3.7781449e-01
-4.3483024e-01
-4.8644596e-01
-5.2776077e-01
-5.5147996e-01
-5.5185058e-01
-5.2888493e-01
-4.8994249e-01
-4.4728776e-01
-4.1304411e-01
-3.9433503e-01
-3.9085721e-01
-3.9598922e-01
-4.0112415e-01
-4.0096411e-01
-3.9644131e-01
-3.9343871e-01
-3.9842377e-01
-4.1377833e-01
-4.3536528e-01
-4.5373435e-01
-4.5855662e-01
-4.4369903e-01
-4.0968468e-01
-3.6221970e-01
-3.0814655e-01
-2.5128541e-01
-1.9021254e-01
-1.1921420e-01
-3.2339534e-02
7.1558629e-02
1.8605297e-01
2.9853296e-01
3.9487281e-01
4.6477220e-01
5.0525941e-01
5.2084934e-01
5.2032342e-01
5.1201374e-01
5.0049203e-01
4.8629231e-01
4.6797412e-01
4.4477642e-01
4.1836356e-01
3.9253974e-01
3.7064804e-01
3.5226526e-01
3.3200630e-01
3.0183507e-01
2.5559582e-01
1.9320887e-01
1.2242127e-01
5.6982805e-02
1.1544674e-02
-4.3900936e-03
9.8749970e-03
4.6784000e-02
9.4460419e-02
1.4172894e-01
1.8194685e-01
2.1394906e-01
2.3968800e-01
2.6032894e-01
2.7388491e-01
2.7611257e-01
2.6369799e-01
2.3742373e-01
2.0337315e-01
1.7115159e-01
1.4949700e-01
1.4155107e-01
1.4283374e-01
1.4331067e-01
1.3230163e-01
1.0355094e-01
5.7922599e-02
2.2429353e-03
-5.5268539e-02
-1.1018890e-01
-1.6414953e-01
-2.2275282e-01
-2.9082020e-01
-3.6789876e-01
-4.4629823e-01
-5.1277301e-01
-5.5351546e-01
-5.6013465e-01
-5.3320513e-01
-4.8143182e-01
-4.1733405e-01
-3.5198655e-01
-2.9119620e-01
-2.3469202e-01
-1.7865838e-01
-1.1999165e-01
-5.9466103e-02
-1.9981402e-03
4.5780243e-02
7.9129253e-02
9.7945600e-02
1.0670570e-01
1.1116252e-01
1.1389136e-01
1.1197571e-01
9.8491343e-02
6.6731888e-02
1.4676661e-02
-5.2697278e-02
-1.2466458e-01
-1.8922801e-01
-2.3842857e-01
-2.7130112e-01
-2.9287572e-01
-3.1022888e-01
-3.2798551e-01
-3.4554776e-01
-3.5750010e-01
-3.5712080e-01
-3.4086101e-01
-3.1077608e-01
-2.7347320e-01
-2.3656311e-01
-2.0470615e-01
-1.7722374e-01
-1.4869856e-01
-1.1263021e-01
-6.6050647e-02
-1.1922105e-02
4.2331693e-02
8.9060697e-02
1.2476866e-01
1.5220283e-01
1.7878299e-01
2.1182940e-01
2.5333773e-01
2.9778397e-01
3.3432476e-01
3.5179446e-01
3.4373415e-01
3.1126388e-01
2.6257040e-01
2.0911802e-01
1.6061881e-01
1.2174590e-01
9.2180375e-02
6.9230447e-02
5.1075562e-02
3.8857494e-02
3.6493265e-02
4.8123269e-02
7.4705064e-02
1.1224177e-01
1.5305448e-01
1.8925793e-01
2.1636296e-01
2.3517155e-01
2.5088825e-01
2.6950988e-01
2.9333471e-01
3.1852620e-01
3.3643775e-01
3.3780388e-01
3.1736231e-01
2.7661759e-01
2.2332164e-01
1.6764493e-01
1.1706190e-01
7.3130054e-02
3.2022225e-02
-1.1913718e-02
-6.1825232e-02
-1.1556053e-01
-1.6598791e-01
-2.0450069e-01
-2.2567357e-01
-2.3000950e-01
-2.2305924e-01
-2.1171305e-01
-2.0002629e-01
-1.8691858e-01
-1.6712680e-01
-1.3518671e-01
-9.0133632e-02
-3.7635193e-02
1.2058828e-02
4.8999099e-02
6.8341805e-02
7.2575563e-02
6.9970025e-02
6.9854000e-02
7.7354275e-02
9.0812248e-02
1.0321621e-01
1.0636489e-01
9.5318283e-02
7.1015839e-02
3.9763271e-02
9.6141982e-03
-1.4390154e-02
-3.3108317e-02
-5.2569289e-02
-8.0362315e-02
-1.2136918e-01
-1.7501554e-01
-2.3544079e-01
-2.9466274e-01
-3.4684465e-01
-3.9068213e-01
-4.2836075e-01
-4.6221296e-01
-4.9149183e-01
-5.1113946e-01
-5.1331569e-01
-4.9117328e-01
-4.4283251e-01
-3.7292689e-01
-2.9061789e-01
-2.0534857e-01
-1.2272393e-01
-4.2615284e-02
3.9268419e-02
1.2666335e-01
2.1745039e-01
3.0134468e-01
3.6236600e-01
3.8487133e-01
3.6028983e-01
2.9177099e-01
1.9464456e-01
