# Supplementary material for: Characterization of the disruption of neural control strategies for dynamic fingertip forces from attractor reconstruction
Source: PLoS One. 2017 Feb 13;12(2):e0172025. doi: 10.1371/journal.pone.0172025 (PMC5305200; doi:10.1371/journal.pone.0172025)
Supplement: S2 File — Zip file containing the code to reproduce the results of our study. (ZIP) [file pone.0172025.s002.zip › PLOS_One_Code/tis_YO/y8_1.dat]

-2.4997661e-01
-2.4942107e-01
-2.4221113e-01
-2.2368828e-01
-1.9448595e-01
-1.6101977e-01
-1.3311609e-01
-1.1939260e-01
-1.2300262e-01
-1.4062498e-01
-1.6512123e-01
-1.8954435e-01
-2.0999064e-01
-2.2625052e-01
-2.4020261e-01
-2.5270489e-01
-2.6102064e-01
-2.5906494e-01
-2.4064356e-01
-2.0330487e-01
-1.5024538e-01
-8.9445411e-02
-3.0655656e-02
1.8516445e-02
5.5661355e-02
8.3927322e-02
1.0936404e-01
1.3712646e-01
1.6881588e-01
2.0196982e-01
2.3173153e-01
2.5402189e-01
2.6835979e-01
2.7812128e-01
2.8790904e-01
3.0012006e-01
3.1300151e-01
3.2096521e-01
3.1693254e-01
2.9601301e-01
2.5876143e-01
2.1167325e-01
1.6428232e-01
1.2485569e-01
9.7279102e-02
8.0387420e-02
6.9736001e-02
6.0962624e-02
5.2886892e-02
4.8224999e-02
5.1508503e-02
6.6031365e-02
9.1804750e-02
1.2520456e-01
1.6036031e-01
1.9192367e-01
2.1770338e-01
2.3914432e-01
2.5923070e-01
2.7959000e-01
2.9885251e-01
3.1300675e-01
3.1748414e-01
3.1013893e-01
2.9344326e-01
2.7400340e-01
2.5924252e-01
2.5344101e-01
2.5559620e-01
2.5991297e-01
2.5841659e-01
2.4465124e-01
2.1672345e-01
1.7771892e-01
1.3318030e-01
8.7627527e-02
4.2423516e-02
-4.1534362e-03
-5.4949932e-02
-1.1102331e-01
-1.6947021e-01
-2.2383081e-01
-2.6720345e-01
-2.9599879e-01
-3.1199346e-01
-3.2176369e-01
-3.3379906e-01
-3.5438556e-01
-3.8429755e-01
-4.1843892e-01
-4.4870126e-01
-4.6810802e-01
-4.7401123e-01
-4.6901972e-01
-4.5913589e-01
-4.4982856e-01
-4.4249328e-01
-4.3393759e-01
-4.1920187e-01
-3.9545523e-01
-3.6441613e-01
-3.3214486e-01
-3.0629339e-01
-2.9189702e-01
-2.8801273e-01
-2.8767995e-01
-2.8153980e-01
-2.6273475e-01
-2.3015996e-01
-1.8862043e-01
-1.4611558e-01
-1.0963136e-01
-8.1598778e-02
-5.9098074e-02
-3.6233010e-02
-7.8727140e-03
2.7647286e-02
6.8091435e-02
1.0904647e-01
1.4678691e-01
1.8050763e-01
2.1220913e-01
2.4426533e-01
2.7669133e-01
3.0605072e-01
3.2636048e-01
3.3144158e-01
3.1793945e-01
2.8754356e-01
2.4662906e-01
2.0319267e-01
1.6317711e-01
1.2844921e-01
9.7191180e-02
6.6236182e-02
3.4217666e-02
3.7837317e-03
-1.8834254e-02
-2.6947788e-02
-1.7164871e-02
8.5371848e-03
4.3297368e-02
7.8093056e-02
1.0565630e-01
1.2367224e-01
1.3522660e-01
1.4624994e-01
1.6194367e-01
1.8439946e-01
2.1221522e-01
2.4191987e-01
2.7054778e-01
2.9780150e-01
3.2592307e-01
3.5721620e-01
3.9142065e-01
4.2491675e-01
4.5185484e-01
4.6640828e-01
4.6538046e-01
4.4998004e-01
4.2537052e-01
3.9799003e-01
3.7242757e-01
3.4963934e-01
3.2708690e-01
3.0061082e-01
2.6724252e-01
2.2727707e-01
1.8396313e-01
1.4096739e-01
9.9664112e-02
5.8070136e-02
1.1687518e-02
-4.4239719e-02
-1.1170984e-01
-1.8761703e-01
-2.6397402e-01
-3.3105628e-01
-3.8146194e-01
-4.1276505e-01
-4.2793057e-01
-4.3365815e-01
-4.3720929e-01
-4.4315110e-01
-4.5200190e-01
-4.6148913e-01
-4.6910916e-01
-4.7420248e-01
-4.7858537e-01
-4.8536445e-01
-4.9620579e-01
-5.0876070e-01
-5.1661857e-01
-5.1231907e-01
-4.9135073e-01
-4.5460933e-01
-4.0813520e-01
-3.6024252e-01
-3.1729085e-01
-2.8050028e-01
-2.4601367e-01
-2.0805704e-01
-1.6271809e-01
-1.1008452e-01
-5.4204185e-02
-1.1771735e-03
4.4003645e-02
8.0253836e-02
1.1076364e-01
1.4053351e-01
1.7290220e-01
2.0717212e-01
2.3839723e-01
2.5953847e-01
2.6516674e-01
2.5456551e-01
2.3199775e-01
2.0397854e-01
1.7572670e-01
1.4909014e-01
1.2269839e-01
9.3923198e-02
6.1661801e-02
2.8298719e-02
-7.8082023e-04
-2.0002279e-02
-2.6700721e-02
-2.2642234e-02
-1.3469005e-02
-6.3125879e-03
-6.3875680e-03
-1.4371535e-02
-2.6489788e-02
-3.7368521e-02
-4.3527642e-02
-4.5282939e-02
-4.6390647e-02
-5.1862176e-02
-6.4759641e-02
-8.3523013e-02
-1.0181219e-01
-1.1136795e-01
-1.0606618e-01
-8.4776945e-02
-5.1816054e-02
-1.4935710e-02
1.8321808e-02
4.4028517e-02
6.2882299e-02
7.8360392e-02
9.3727447e-02
1.0984151e-01
1.2458521e-01
1.3414176e-01
1.3573252e-01
1.3003331e-01
1.2105017e-01
1.1334895e-01
1.0897445e-01
1.0620214e-01
1.0044382e-01
8.6698214e-02
6.2722608e-02
3.1362491e-02
1.1992883e-04
-2.2318337e-02
-3.0446509e-02
-2.4543695e-02
-1.0294400e-02
4.2370062e-03
1.2769817e-02
1.3779241e-02
1.0424163e-02
7.7180713e-03
9.1589549e-03
1.4866132e-02
2.1864941e-02
2.6194706e-02
2.5872572e-02
2.2915322e-02
2.2664984e-02
3.0594933e-02
4.8892566e-02
7.4989028e-02
1.0250981e-01
1.2402490e-01
1.3458833e-01
1.3439568e-01
1.2867595e-01
1.2464688e-01
1.2772312e-01
1.3934973e-01
1.5717289e-01
1.7709870e-01
1.9626172e-01
2.1515924e-01
2.3720539e-01
2.6584729e-01
3.0146163e-01
3.4007460e-01
3.7429637e-01
3.9595969e-01
3.9961659e-01
3.8518957e-01
3.5785853e-01
3.2510551e-01
2.9303263e-01
2.6413974e-01
2.3732996e-01
2.0988605e-01
1.8045075e-01
1.5105419e-01
1.2623636e-01
1.0956801e-01
1.0034013e-01
9.2862382e-02
7.8547094e-02
4.9603982e-02
2.8938827e-03
-5.7914246e-02
-1.2350184e-01
-1.8298251e-01
-2.2838441e-01
-2.5711117e-01
-2.7162073e-01
-2.7686551e-01
-2.7685103e-01
-2.7237774e-01
-2.6162330e-01
-2.4300946e-01
-2.1787005e-01
-1.9108395e-01
-1.6969400e-01
-1.6026910e-01
-1.6585466e-01
-1.8395596e-01
-2.0715440e-01
-2.2638435e-01
-2.3489695e-01
-2.3075189e-01
-2.1699431e-01
-1.9973073e-01
-1.8494506e-01
-1.7573627e-01
-1.7183319e-01
-1.7154805e-01
-1.7426289e-01
-1.8156374e-01
-1.9663291e-01
-2.2235815e-01
-2.5888798e-01
-3.0205710e-01
-3.4431733e-01
-3.7812441e-01
-3.9953621e-01
-4.0972195e-01
-4.1383282e-01
-4.1802098e-01
-4.2591780e-01
-4.3633643e-01
-4.4380801e-01
-4.4187635e-01
-4.2700591e-01
-4.0067682e-01
-3.6870757e-01
-3.3828205e-01
-3.1405046e-01
-2.9548479e-01
-2.7746385e-01
-2.5378273e-01
-2.2091153e-01
-1.7958588e-01
-1.3381478e-01
-8.8193707e-02
-4.4807599e-02
-1.3904630e-03
4.7795602e-02
1.0866337e-01
1.8376173e-01
2.7047247e-01
3.6150465e-01
4.4746241e-01
5.2058934e-01
5.7766532e-01
6.2004691e-01
6.5097940e-01
6.7243755e-01
6.8351197e-01
6.8075934e-01
6.6014911e-01
6.1994547e-01
5.6295385e-01
4.9625055e-01
4.2830122e-01
3.6552606e-01
3.1036524e-01
2.6146468e-01
2.1565721e-01
1.7086566e-01
1.2827302e-01
9.2060785e-02
6.6786610e-02
5.4438105e-02
5.3019736e-02
5.7100900e-02
6.0028961e-02
5.7073416e-02
4.7908807e-02
3.6693672e-02
2.9586654e-02
3.1487642e-02
4.3948941e-02
6.4928391e-02
9.0177207e-02
1.1564822e-01
1.3955677e-01
1.6251816e-01
1.8571060e-01
2.0872980e-01
2.2858238e-01
2.4011974e-01
2.3784366e-01
2.1866192e-01
1.8411709e-01
1.4030787e-01
9.5293436e-02
5.5708394e-02
2.4530216e-02
7.3805185e-04
-1.9357915e-02
-3.9763357e-02
-6.2664599e-02
-8.7984986e-02
-1.1485758e-01
-1.4356567e-01
-1.7640690e-01
-2.1699607e-01
-2.6822010e-01
-3.2954676e-01
-3.9526338e-01
-4.5546045e-01
-4.9989108e-01
-5.2255393e-01
-5.2445913e-01
-5.1331994e-01
-5.0014945e-01
-4.9397254e-01
-4.9739133e-01
-5.0588990e-01
-5.1123263e-01
-5.0627848e-01
-4.8813132e-01
-4.5841727e-01
-4.2117506e-01
-3.7967391e-01
-3.3406712e-01
-2.8160131e-01
-2.1926363e-01
-1.4676682e-01
-6.7833355e-02
1.0789312e-02
8.2058817e-02
1.4194496e-01
1.9145786e-01
2.3568601e-01
2.8013193e-01
3.2689581e-01
3.7310488e-01
4.1201453e-01
4.3592688e-01
4.3967725e-01
4.2297887e-01
3.9013682e-01
3.4738672e-01
2.9983042e-01
2.4972415e-01
1.9654801e-01
1.3859415e-01
7.5463432e-02
9.9874317e-03
-5.2177688e-02
-1.0531335e-01
-1.4667190e-01
-1.7771981e-01
-2.0309618e-01
-2.2788461e-01
-2.5430208e-01
-2.7957304e-01
-2.9677132e-01
-2.9851357e-01
-2.8108214e-01
-2.4654392e-01
-2.0214139e-01
-1.5739959e-01
-1.2001786e-01
-9.2507945e-02
-7.1658784e-02
-5.1101136e-02
-2.5033371e-02
9.1103674e-03
5.0037246e-02
9.4003721e-02
1.3747297e-01
1.7928709e-01
2.2065793e-01
2.6306525e-01
3.0584158e-01
3.4504948e-01
3.7416181e-01
3.8637444e-01
3.7778805e-01
3.4981052e-01
3.0898432e-01
2.6409006e-01
2.2242771e-01
1.8732898e-01
1.5773173e-01
1.2985972e-01
1.0036525e-01
6.9032279e-02
3.8888891e-02
1.3660573e-02
-5.1974689e-03
-1.9760868e-02
-3.4701355e-02
-5.4691612e-02
-8.1204605e-02
-1.1053049e-01
-1.3473646e-01
-1.4529032e-01
-1.3702198e-01
-1.1031131e-01
-7.0904637e-02
-2.7571270e-02
1.1690508e-02
4.3041127e-02
6.7511065e-02
8.8655369e-02
1.0918249e-01
1.2881129e-01
1.4418999e-01
1.5067787e-01
1.4525748e-01
1.2903313e-01
1.0743495e-01
8.7682070e-02
7.5208029e-02
7.1288456e-02
7.2995107e-02
7.5364403e-02
7.4717006e-02
7.1209694e-02
6.8782128e-02
7.2493895e-02
8.5264304e-02
1.0597028e-01
1.2951236e-01
1.4875106e-01
1.5771232e-01
1.5435666e-01
1.4089971e-01
1.2148548e-01
9.9182829e-02
7.4342262e-02
4.4961620e-02
8.6739798e-03
-3.4684402e-02
-8.1606051e-02
-1.2595239e-01
-1.6207899e-01
-1.8787438e-01
-2.0583218e-01
-2.2180101e-01
-2.4208489e-01
-2.7007421e-01
-3.0409126e-01
-3.3800132e-01
-3.6450104e-01
-3.7899542e-01
-3.8176167e-01
-3.7746148e-01
-3.7233431e-01
-3.7035529e-01
-3.7052053e-01
-3.6717034e-01
-3.5320845e-01
-3.2399450e-01
-2.7963578e-01
-2.2481366e-01
-1.6647728e-01
-1.1051086e-01
-5.9212378e-02
-1.1250807e-02
3.6028429e-02
8.3835042e-02
1.3044296e-01
1.7155226e-01
2.0233902e-01
2.2040500e-01
2.2793194e-01
2.3126521e-01
2.3790372e-01
2.5291821e-01
2.7684912e-01
3.0574038e-01
3.3305011e-01
3.5267703e-01
3.6156655e-01
3.6019507e-01
3.5070565e-01
3.3437046e-01
3.1023991e-01
2.7559938e-01
2.2795192e-01
1.6767219e-01
9.9618406e-02
3.2093568e-02
-2.6494431e-02
-7.1149649e-02
-1.0217089e-01
-1.2484096e-01
-1.4703819e-01
-1.7545927e-01
-2.1224178e-01
-2.5418856e-01
-2.9508652e-01
-3.2925552e-01
-3.5407376e-01
-3.7046000e-01
-3.8136202e-01
-3.8911738e-01
-3.9342180e-01
-3.9151223e-01
-3.8039553e-01
-3.5927869e-01
-3.3062923e-01
-2.9952195e-01
-2.7146875e-01
-2.4938665e-01
-2.3145857e-01
-2.1175725e-01
-1.8346576e-01
-1.4245996e-01
-8.9182645e-02
-2.8216879e-02
3.4029199e-02
9.2544090e-02
1.4616116e-01
1.9755062e-01
2.5069663e-01
3.0768066e-01
3.6672584e-01
4.2239491e-01
4.6794766e-01
4.9887456e-01
5.1548959e-01
5.2265854e-01
5.2679043e-01
5.3217880e-01
5.3883239e-01
5.4275857e-01
5.3848893e-01
5.2256365e-01
4.9591218e-01
4.6348279e-01
4.3134077e-01
4.0319921e-01
3.7833291e-01
3.5173458e-01
3.1652229e-01
2.6773729e-01
2.0545481e-01
1.3496294e-01
6.3810901e-02
-2.0739097e-03
-6.0852722e-02
-1.1496917e-01
-1.6925797e-01
-2.2767378e-01
-2.9022319e-01
-3.5214466e-01
-4.0602374e-01
-4.4536374e-01
-4.6746457e-01
-4.7428591e-01
-4.7086448e-01
-4.6193439e-01
-4.4892825e-01
-4.2971042e-01
-4.0108411e-01
-3.6179311e-01
-3.1398708e-01
-2.6272281e-01
-2.1392833e-01
-1.7169840e-01
-1.3649151e-01
-1.0562567e-01
-7.5716051e-02
-4.5173430e-02
-1.5288498e-02
1.0326413e-02
2.7618884e-02
3.4668501e-02
3.3505900e-02
2.9548042e-02
2.8688172e-02
3.4031811e-02
4.4209685e-02
5.3844404e-02
5.5896817e-02
4.5068475e-02
2.0530563e-02
-1.3929862e-02
-5.2492065e-02
-9.0594422e-02
-1.2681484e-01
-1.6261488e-01
-2.0025075e-01
-2.3987048e-01
-2.7762595e-01
-3.0641113e-01
-3.1896860e-01
-3.1134054e-01
-2.8481176e-01
-2.4572731e-01
-2.0321828e-01
-1.6540470e-01
-1.3590661e-01
-1.1299840e-01
-9.1918920e-02
-6.8437085e-02
-4.1354929e-02
-1.2819466e-02
1.3506537e-02
3.5405510e-02
5.4284577e-02
7.4745709e-02
1.0157955e-01
1.3629523e-01
1.7535557e-01
2.1090962e-01
2.3377780e-01
2.3756389e-01
2.2170863e-01
1.9147194e-01
1.5492355e-01
1.1909820e-01
8.7523714e-02
6.0012706e-02
3.4524508e-02
1.0090331e-02
-1.1075596e-02
-2.3975941e-02
-2.3517774e-02
-7.4990364e-03
2.1902482e-02
5.8798362e-02
9.6228984e-02
1.2963787e-01
1.5912920e-01
1.8885786e-01
2.2390214e-01
2.6677687e-01
3.1567241e-01
3.6513780e-01
4.0867913e-01
4.4192071e-01
4.6454997e-01
4.7979136e-01
4.9173852e-01
5.0231082e-01
5.0967691e-01
5.0893902e-01
4.9468063e-01
4.6410561e-01
4.1898361e-01
3.6498182e-01
3.0870523e-01
2.5453779e-01
2.0317845e-01
1.5222897e-01
9.8269741e-02
3.9538472e-02
-2.2255086e-02
-8.2502003e-02
-1.3658311e-01
-1.8302936e-01
-2.2477965e-01
-2.6783200e-01
-3.1800112e-01
-3.7742221e-01
-4.4285379e-01
-5.0699383e-01
-5.6195346e-01
-6.0262009e-01
-6.2820751e-01
-6.4160301e-01
-6.4689725e-01
-6.4620331e-01
-6.3771115e-01
-6.1659132e-01
-5.7828988e-01
-5.2186473e-01
-4.5129290e-01
-3.7428553e-01
-2.9926662e-01
-2.3181700e-01
-1.7250539e-01
-1.1762148e-01
-6.2381409e-02
-4.4520604e-03
5.4238981e-02
1.0815548e-01
1.5084586e-01
1.7835744e-01
1.9139714e-01
1.9472361e-01
1.9421682e-01
1.9376622e-01
1.9374935e-01
1.9144382e-01
1.8294500e-01
1.6576367e-01
1.4063826e-01
1.1113453e-01
8.1184409e-02
5.2452613e-02
2.3296747e-02
-1.0336563e-02
-5.2605286e-02
-1.0492998e-01
-1.6416651e-01
-2.2339709e-01
-2.7517663e-01
-3.1503608e-01
-3.4307940e-01
-3.6310478e-01
-3.7990113e-01
-3.9596425e-01
-4.0945808e-01
-4.1498476e-01
-4.0673627e-01
-3.8173590e-01
-3.4131440e-01
-2.9053992e-01
-2.3605522e-01
-1.8311302e-01
-1.3334302e-01
-8.4832788e-02
-3.4501727e-02
1.9006220e-02
7.3704642e-02
1.2461206e-01
1.6594765e-01
1.9430747e-01
2.1097795e-01
2.2164953e-01
2.3364626e-01
2.5255147e-01
2.8000034e-01
3.1332618e-01
3.4714950e-01
3.7645474e-01
3.9953952e-01
4.1871859e-01
4.3827452e-01
4.6140873e-01
4.8831510e-01
5.1624326e-01
5.4129104e-01
5.6097716e-01
5.7608107e-01
5.9036997e-01
6.0823352e-01
6.3179729e-01
6.5917602e-01
6.8460016e-01
7.0049973e-01
7.0095615e-01
6.8470658e-01
6.5551159e-01
6.1951364e-01
5.8155031e-01
5.4271400e-01
5.0014012e-01
4.4890324e-01
3.8519316e-01
3.0909017e-01
2.2509153e-01
1.3998714e-01
5.9550086e-02
-1.4007681e-02
-8.2591263e-02
-1.5047486e-01
-2.2099869e-01
-2.9366794e-01
-3.6372638e-01
-4.2444331e-01
-4.7026039e-01
-4.9879645e-01
-5.1093359e-01
-5.0918617e-01
-4.9530334e-01
-4.6878273e-01
-4.2762278e-01
-3.7082062e-01
-3.0068186e-01
-2.2346092e-01
-1.4804879e-01
-8.3076542e-02
-3.3459734e-02
1.7128154e-03
2.8326355e-02
5.3844332e-02
8.3603859e-02
1.1874127e-01
1.5625809e-01
1.9086685e-01
2.1781319e-01
2.3522202e-01
2.4440167e-01
2.4790595e-01
2.4684599e-01
2.3917080e-01
2.1982106e-01
1.8290905e-01
1.2509775e-01
4.8165275e-02
-4.1174814e-02
-1.3409747e-01
-2.2304310e-01
-3.0372397e-01
-3.7525396e-01
-4.3867824e-01
-4.9459688e-01
-5.4137443e-01
-5.7547233e-01
-5.9375834e-01
-5.9595462e-01
-5.8560117e-01
-5.6911698e-01
-5.5329605e-01
-5.4223606e-01
-5.3547441e-01
-5.2879358e-01
-5.1723841e-01
-4.9820227e-01
-4.7282597e-01
-4.4536290e-01
-4.2087236e-01
-4.0212543e-01
-3.8755522e-01
-3.7202853e-01
-3.5022063e-01
-3.2026277e-01
-2.8529159e-01
-2.5218929e-01
-2.2836268e-01
-2.1815591e-01
-2.2076806e-01
-2.3101169e-01
-2.4240569e-01
-2.5045106e-01
-2.5425913e-01
-2.5610088e-01
-2.5936066e-01
-2.6595093e-01
-2.7481178e-01
-2.8279669e-01
-2.8745585e-01
-2.8960835e-01
-2.9402096e-01
-3.0800103e-01
-3.3847939e-01
-3.8856900e-01
-4.5525244e-01
-5.2973663e-01
-6.0037151e-01
-6.5631468e-01
-6.9009776e-01
-6.9836526e-01
-6.8082861e-01
-6.3804494e-01
-5.6953007e-01
-4.7383523e-01
-3.5062124e-01
-2.0303041e-01
-3.8635344e-02
1.3168041e-01
2.9666896e-01
4.4837746e-01
5.8446997e-01
7.0753316e-01
8.2185570e-01
9.2997460e-01
1.0308864e+00
1.1203991e+00
1.1932721e+00
1.2462036e+00
1.2799045e+00
1.2986270e+00
1.3073727e+00
1.3087614e+00
1.3013999e+00
1.2805123e+00
1.2407464e+00
1.1799764e+00
1.1017719e+00
1.0146605e+00
9.2868274e-01
8.5155878e-01
7.8631798e-01
7.3101836e-01
6.8063104e-01
6.3037956e-01
5.7856316e-01
5.2693063e-01
4.7865195e-01
4.3573398e-01
3.9755104e-01
3.6097181e-01
3.2193060e-01
2.7794291e-01
2.3020342e-01
1.8348615e-01
1.4346278e-01
1.1313122e-01
9.0600993e-02
6.9471735e-02
4.1641602e-02
1.1278032e-03
-5.3221590e-02
-1.1771267e-01
-1.8623194e-01
-2.5320056e-01
-3.1529615e-01
-3.7142167e-01
-4.2119743e-01
-4.6286210e-01
-4.9222855e-01
-5.0399199e-01
-4.9479348e-01
-4.6593967e-01
-4.2409244e-01
-3.7960381e-01
-3.4311799e-01
-3.2168355e-01
-3.1619654e-01
-3.2169430e-01
-3.3030411e-01
-3.3498794e-01
-3.3219377e-01
-3.2252764e-01
-3.0941106e-01
-2.9645153e-01
-2.8515313e-01
-2.7467821e-01
-2.6379477e-01
-2.5328977e-01
-2.4701910e-01
-2.5098015e-01
-2.7075049e-01
-3.0827735e-01
-3.5975650e-01
-4.1624521e-01
-4.6687235e-01
-5.0261610e-01
-5.1864326e-01
-5.1452492e-01
-4.9260689e-01
-4.5544886e-01
-4.0402474e-01
-3.3825040e-01
-2.5953135e-01
-1.7313870e-01
-8.8468178e-02
-1.6899241e-02
3.1852934e-02
5.3485491e-02
5.1157499e-02
3.4480367e-02
1.5932553e-02
6.8038462e-03
1.4485699e-02
4.1689313e-02
8.7408650e-02
1.4881602e-01
2.2262403e-01
3.0486934e-01
3.8971958e-01
4.6891723e-01
5.3268548e-01
5.7173795e-01
5.7983277e-01
5.5627330e-01
5.0710271e-01
4.4368902e-01
3.7895511e-01
3.2316684e-01
2.8118327e-01
2.5200540e-01
2.3058415e-01
2.1102931e-01
1.8945684e-01
1.6481525e-01
1.3766343e-01
1.0834812e-01
7.5873543e-02
3.7954333e-02
-7.6284231e-03
-6.0866841e-02
-1.1814206e-01
-1.7316932e-01
-2.1993613e-01
-2.5559675e-01
-2.8164572e-01
-3.0303971e-01
-3.2574146e-01
-3.5367595e-01
-3.8673133e-01
-4.2130169e-01
-4.5314860e-01
-4.8051450e-01
-5.0555567e-01
-5.3360138e-01
-5.7063974e-01
-6.2001545e-01
-6.8018564e-01
-7.4523521e-01
-8.0794683e-01
-8.6335954e-01
-9.1072528e-01
-9.5294621e-01
-9.9371595e-01
-1.0337482e+00
-1.0684837e+00
-1.0890894e+00
-1.0861368e+00
-1.0534242e+00
-9.8982480e-01
-8.9864666e-01
-7.8511165e-01
-6.5326418e-01
-5.0417940e-01
-3.3685301e-01
-1.5120064e-01
4.9080671e-02
2.5565829e-01
4.5702914e-01
6.4159324e-01
8.0112602e-01
9.3298976e-01
1.0397694e+00
1.1266648e+00
1.1984756e+00
1.2578002e+00
1.3048830e+00
1.3388198e+00
1.3593825e+00
1.3681266e+00
1.3677154e+00
1.3600299e+00
1.3447026e+00
1.3189734e+00
1.2787558e+00
1.2205919e+00
1.1438334e+00
1.0517288e+00
9.5031627e-01
8.4560470e-01
7.4087715e-01
6.3555473e-01
5.2591817e-01
4.0748357e-01
2.7828247e-01
1.4122000e-01
3.6231677e-03
-1.2594908e-01
-2.4143112e-01
-3.4128252e-01
-4.2808911e-01
-5.0614683e-01
-5.7816164e-01
-6.4298220e-01
-6.9604753e-01
-7.3232704e-01
-7.4981704e-01
-7.5168197e-01
-7.4592828e-01
-7.4226331e-01
-7.4716189e-01
-7.5976898e-01
-7.7119405e-01
-7.6748327e-01
-7.3437280e-01
-6.6180482e-01
-5.4715683e-01
-3.9657345e-01
-2.2394206e-01
