# Supplementary material for: Characterization of the disruption of neural control strategies for dynamic fingertip forces from attractor reconstruction
Source: PLoS One. 2017 Feb 13;12(2):e0172025. doi: 10.1371/journal.pone.0172025 (PMC5305200; doi:10.1371/journal.pone.0172025)
Supplement: S2 File — Zip file containing the code to reproduce the results of our study. (ZIP) [file pone.0172025.s002.zip › PLOS_One_Code/tis_YO/y8_2.dat]

-1.3360620e-01
-7.1827390e-02
-1.9927416e-02
1.5125218e-02
2.8785726e-02
2.0732901e-02
-3.7874821e-03
-3.4633763e-02
-5.9987398e-02
-7.0658339e-02
-6.3266701e-02
-4.1028795e-02
-1.1914233e-02
1.5280031e-02
3.5113414e-02
4.7365913e-02
5.5499298e-02
6.3209322e-02
7.1503657e-02
7.7798028e-02
7.7339488e-02
6.6379897e-02
4.5468090e-02
2.0589614e-02
1.0851982e-03
-4.3388233e-03
8.7873579e-03
3.8950831e-02
7.9360150e-02
1.2101720e-01
1.5670367e-01
1.8334225e-01
2.0131625e-01
2.1190052e-01
2.1506253e-01
2.0887803e-01
1.9062170e-01
1.5904425e-01
1.1656676e-01
6.9530797e-02
2.5792797e-02
-8.8572747e-03
-3.3183637e-02
-5.0604619e-02
-6.6875195e-02
-8.6409464e-02
-1.0936720e-01
-1.3160272e-01
-1.4751022e-01
-1.5351530e-01
-1.5002038e-01
-1.4126810e-01
-1.3349553e-01
-1.3197450e-01
-1.3827550e-01
-1.4956735e-01
-1.6048250e-01
-1.6608791e-01
-1.6412126e-01
-1.5568609e-01
-1.4430688e-01
-1.3363737e-01
-1.2501914e-01
-1.1664441e-01
-1.0498400e-01
-8.7328566e-02
-6.3726131e-02
-3.7306376e-02
-1.2815424e-02
6.0896923e-03
1.9366064e-02
3.1080855e-02
4.7175935e-02
7.1959060e-02
1.0564157e-01
1.4414790e-01
1.8101174e-01
2.1043133e-01
2.3002130e-01
2.4158225e-01
2.4931035e-01
2.5676795e-01
2.6460253e-01
2.7009714e-01
2.6865886e-01
2.5673000e-01
2.3462153e-01
2.0714945e-01
1.8136250e-01
1.6310154e-01
1.5471554e-01
1.5476359e-01
1.5928179e-01
1.6398094e-01
1.6645323e-01
1.6699933e-01
1.6738378e-01
1.6857568e-01
1.6926589e-01
1.6605230e-01
1.5515777e-01
1.3502190e-01
1.0838179e-01
8.2027976e-02
6.3830630e-02
5.8946273e-02
6.7548687e-02
8.4967632e-02
1.0390247e-01
1.1778238e-01
1.2365560e-01
1.2281103e-01
1.1877102e-01
1.1437669e-01
1.0998944e-01
1.0335789e-01
9.0807314e-02
6.9474474e-02
3.9635509e-02
5.2329304e-03
-2.8180892e-02
-5.6442756e-02
-7.8524254e-02
-9.6340568e-02
-1.1309535e-01
-1.3087926e-01
-1.4877465e-01
-1.6309263e-01
-1.6993550e-01
-1.6813100e-01
-1.6053359e-01
-1.5329222e-01
-1.5350707e-01
-1.6586211e-01
-1.8970078e-01
-2.1867801e-01
-2.4368048e-01
-2.5713635e-01
-2.5606954e-01
-2.4264799e-01
-2.2238729e-01
-2.0089763e-01
-1.8092791e-01
-1.6175757e-01
-1.4127939e-01
-1.1881702e-01
-9.6546317e-02
-7.8924890e-02
-7.0571179e-02
-7.3399888e-02
-8.4512965e-02
-9.6695668e-02
-1.0184152e-01
-9.5208672e-02
-7.7855201e-02
-5.6120658e-02
-3.8568008e-02
-3.1708299e-02
-3.6615699e-02
-4.8568011e-02
-6.0059910e-02
-6.5125160e-02
-6.2344907e-02
-5.5255500e-02
-5.0213523e-02
-5.2678760e-02
-6.3930430e-02
-8.0479789e-02
-9.6557011e-02
-1.0763427e-01
-1.1272015e-01
-1.1461507e-01
-1.1826505e-01
-1.2773444e-01
-1.4320673e-01
-1.6013825e-01
-1.7148296e-01
-1.7143493e-01
-1.5822179e-01
-1.3464816e-01
-1.0637619e-01
-7.8703134e-02
-5.3534025e-02
-2.8657945e-02
3.9731069e-05
3.5126776e-02
7.5228256e-02
1.1469865e-01
1.4529956e-01
1.5944608e-01
1.5370348e-01
1.3029505e-01
9.5454748e-02
5.5988818e-02
1.6407655e-02
-2.2080060e-02
-6.0486671e-02
-9.9316070e-02
-1.3583003e-01
-1.6366411e-01
-1.7552978e-01
-1.6709030e-01
-1.3947190e-01
-9.9268215e-02
-5.6109476e-02
-1.8604722e-02
9.4313936e-03
3.0067665e-02
4.8945977e-02
7.1415246e-02
9.9589320e-02
1.3156382e-01
1.6285267e-01
1.8931360e-01
2.0983140e-01
2.2669242e-01
2.4322350e-01
2.6063096e-01
2.7637850e-01
2.8490116e-01
2.8013863e-01
2.5891466e-01
2.2362564e-01
1.8229886e-01
1.4536290e-01
1.2086706e-01
1.1088283e-01
1.1088078e-01
1.1237784e-01
1.0766849e-01
9.4063614e-02
7.4904876e-02
5.6829534e-02
4.5588879e-02
4.3094911e-02
4.6697505e-02
5.0610238e-02
4.9031017e-02
3.9490840e-02
2.4156806e-02
8.1626821e-03
-3.4635183e-03
-8.0834824e-03
-6.0674555e-03
2.0714054e-04
8.6092309e-03
1.9426264e-02
3.5472472e-02
5.9659487e-02
9.1931586e-02
1.2782395e-01
1.5935823e-01
1.7777528e-01
1.7718479e-01
1.5753564e-01
1.2486497e-01
8.8277896e-02
5.5621547e-02
3.0385933e-02
1.0959732e-02
-7.7431622e-03
-3.0898689e-02
-6.0373021e-02
-9.3632108e-02
-1.2570513e-01
-1.5252245e-01
-1.7333667e-01
-1.9107329e-01
-2.1054184e-01
-2.3524217e-01
-2.6461730e-01
-2.9391224e-01
-3.1692868e-01
-3.2962447e-01
-3.3231594e-01
-3.2957236e-01
-3.2787047e-01
-3.3186576e-01
-3.4128108e-01
-3.5065539e-01
-3.5228638e-01
-3.4026711e-01
-3.1319202e-01
-2.7451200e-01
-2.3064375e-01
-1.8763354e-01
-1.4811470e-01
-1.1059051e-01
-7.1507322e-02
-2.8391867e-02
1.8097332e-02
6.4147978e-02
1.0468600e-01
1.3636973e-01
1.5998044e-01
1.8034193e-01
2.0357096e-01
2.3353124e-01
2.6960636e-01
3.0674959e-01
3.3779176e-01
3.5714776e-01
3.6394536e-01
3.6237841e-01
3.5897580e-01
3.5890056e-01
3.6367741e-01
3.7116475e-01
3.7731405e-01
3.7881043e-01
3.7522642e-01
3.6916623e-01
3.6416216e-01
3.6195195e-01
3.6102673e-01
3.5709032e-01
3.4508788e-01
3.2201236e-01
2.8904115e-01
2.5134603e-01
2.1539711e-01
1.8565894e-01
1.6280374e-01
1.4406999e-01
1.2527140e-01
1.0357436e-01
7.9563529e-02
5.6982943e-02
4.0164701e-02
3.1112114e-02
2.8100859e-02
2.6199816e-02
1.9335330e-02
3.2894673e-03
-2.1763604e-02
-5.1148370e-02
-7.8546588e-02
-9.9870512e-02
-1.1557685e-01
-1.3028815e-01
-1.5002352e-01
-1.7827912e-01
-2.1307806e-01
-2.4709709e-01
-2.7113033e-01
-2.7877836e-01
-2.6970382e-01
-2.5002499e-01
-2.2971654e-01
-2.1798389e-01
-2.1892747e-01
-2.3022185e-01
-2.4556149e-01
-2.5879025e-01
-2.6690551e-01
-2.7058088e-01
-2.7236228e-01
-2.7361120e-01
-2.7219098e-01
-2.6302007e-01
-2.4153318e-01
-2.0743374e-01
-1.6611906e-01
-1.2728107e-01
-1.0150245e-01
-9.5956424e-02
-1.1105174e-01
-1.4024874e-01
-1.7342260e-01
-2.0142938e-01
-2.1915628e-01
-2.2606814e-01
-2.2450284e-01
-2.1651241e-01
-2.0112644e-01
-1.7441976e-01
-1.3274448e-01
-7.6612847e-02
-1.2419390e-02
4.8825300e-02
9.5035842e-02
1.1756580e-01
1.1469338e-01
9.1911840e-02
5.8679445e-02
2.3814373e-02
-7.7870191e-03
-3.5840886e-02
-6.2852849e-02
-9.0793387e-02
-1.1827524e-01
-1.4041094e-01
-1.5177444e-01
-1.5042328e-01
-1.4023426e-01
-1.3013128e-01
-1.3050906e-01
-1.4845446e-01
-1.8421869e-01
-2.3110023e-01
-2.7881508e-01
-3.1807166e-01
-3.4377641e-01
-3.5574688e-01
-3.5702823e-01
-3.5063884e-01
-3.3657717e-01
-3.1134042e-01
-2.7050531e-01
-2.1234811e-01
-1.3997792e-01
-6.1037655e-02
1.4623967e-02
7.8402915e-02
1.2602347e-01
1.5841995e-01
1.7980274e-01
1.9441070e-01
2.0412872e-01
2.0811814e-01
2.0448741e-01
1.9322024e-01
1.7856084e-01
1.6874498e-01
1.7275494e-01
1.9623172e-01
2.3896712e-01
2.9484765e-01
3.5405532e-01
4.0688515e-01
4.4752153e-01
4.7540982e-01
4.9338222e-01
5.0431023e-01
5.0875519e-01
5.0475798e-01
4.8961730e-01
4.6276851e-01
4.2801704e-01
3.9313068e-01
3.6653758e-01
3.5330205e-01
3.5282483e-01
3.5909275e-01
3.6316691e-01
3.5712908e-01
3.3770182e-01
3.0717458e-01
2.7100938e-01
2.3421259e-01
1.9900576e-01
1.6466330e-01
1.2919706e-01
9.2130867e-02
5.6701186e-02
2.9418178e-02
1.6746918e-02
2.1141448e-02
3.8885801e-02
6.0706170e-02
7.5047487e-02
7.3022808e-02
5.2569387e-02
1.8970377e-02
-1.8645828e-02
-5.2173613e-02
-7.7880432e-02
-9.7118534e-02
-1.1441251e-01
-1.3369626e-01
-1.5484866e-01
-1.7316475e-01
-1.8235567e-01
-1.7881947e-01
-1.6428251e-01
-1.4546248e-01
-1.3104416e-01
-1.2734460e-01
-1.3500722e-01
-1.4898684e-01
-1.6188842e-01
-1.6821050e-01
-1.6693613e-01
-1.6160281e-01
-1.5817566e-01
-1.6156655e-01
-1.7247249e-01
-1.8662571e-01
-1.9702960e-01
-1.9746509e-01
-1.8514713e-01
-1.6159916e-01
-1.3157438e-01
-1.0034571e-01
-7.0885242e-02
-4.3062039e-02
-1.5376031e-02
1.2418379e-02
3.7625371e-02
5.4635502e-02
5.6868098e-02
4.0168794e-02
5.8084853e-03
-3.9305818e-02
-8.5636448e-02
-1.2501600e-01
-1.5320448e-01
-1.7029241e-01
-1.7936929e-01
-1.8413130e-01
-1.8662157e-01
-1.8663308e-01
-1.8313006e-01
-1.7628664e-01
-1.6861374e-01
-1.6469502e-01
-1.6950636e-01
-1.8564681e-01
-2.1099937e-01
-2.3889749e-01
-2.6117250e-01
-2.7205163e-01
-2.7049984e-01
-2.6008229e-01
-2.4672466e-01
-2.3537284e-01
-2.2722312e-01
-2.1933946e-01
-2.0689049e-01
-1.8620533e-01
-1.5675868e-01
-1.2147623e-01
-8.5430945e-02
-5.3290386e-02
-2.6772964e-02
-3.9620703e-03
1.8920671e-02
4.4718349e-02
7.3396897e-02
1.0183503e-01
1.2540494e-01
1.4078551e-01
1.4841261e-01
1.5254005e-01
1.5848924e-01
1.6906321e-01
1.8259577e-01
1.9360963e-01
1.9558987e-01
1.8465458e-01
1.6233647e-01
1.3567729e-01
1.1436960e-01
1.0667886e-01
1.1622427e-01
1.4071151e-01
1.7303128e-01
2.0457763e-01
2.2927781e-01
2.4576547e-01
2.5633344e-01
2.6388073e-01
2.6919335e-01
2.7010600e-01
2.6290250e-01
2.4523393e-01
2.1869660e-01
1.8895749e-01
1.6304521e-01
1.4576501e-01
1.3757874e-01
1.3486601e-01
1.3219398e-01
1.2550590e-01
1.1449001e-01
1.0242698e-01
9.3479487e-02
8.9466603e-02
8.8280614e-02
8.4533685e-02
7.1989590e-02
4.6973491e-02
1.1049595e-02
-2.9123766e-02
-6.4990411e-02
-9.0168753e-02
-1.0303045e-01
-1.0683703e-01
-1.0761905e-01
-1.1076665e-01
-1.1819160e-01
-1.2798945e-01
-1.3672581e-01
-1.4230965e-01
-1.4544987e-01
-1.4925819e-01
-1.5739231e-01
-1.7143190e-01
-1.8897802e-01
-2.0419822e-01
-2.1089586e-01
-2.0604414e-01
-1.9149765e-01
-1.7308346e-01
-1.5761622e-01
-1.4914004e-01
-1.4639814e-01
-1.4340799e-01
-1.3298696e-01
-1.1075126e-01
-7.7197568e-02
-3.7311222e-02
1.7136893e-03
3.3702416e-02
5.6115574e-02
7.0325711e-02
7.9407820e-02
8.5350305e-02
8.7665505e-02
8.3916310e-02
7.1743223e-02
5.1563351e-02
2.8338610e-02
1.0655222e-02
7.0881598e-03
2.1999059e-02
5.3129887e-02
9.1987066e-02
1.2691529e-01
1.4791162e-01
1.5091313e-01
1.3891043e-01
1.1935200e-01
9.9972597e-02
8.5537126e-02
7.6654105e-02
7.0809749e-02
6.5090188e-02
5.8987589e-02
5.5166677e-02
5.7500811e-02
6.7945519e-02
8.4409416e-02
1.0075794e-01
1.0910393e-01
1.0362694e-01
8.3843615e-02
5.4919764e-02
2.4665733e-02
-5.5008735e-04
-1.8457217e-02
-3.1119769e-02
-4.2945514e-02
-5.7415703e-02
-7.4405281e-02
-9.0028119e-02
-9.9224819e-02
-9.9264759e-02
-9.1974602e-02
-8.3519781e-02
-8.1648352e-02
-9.1490352e-02
-1.1234113e-01
-1.3779974e-01
-1.5928218e-01
-1.7045660e-01
-1.7003060e-01
-1.6183851e-01
-1.5244373e-01
-1.4735048e-01
-1.4785220e-01
-1.5061769e-01
-1.5028898e-01
-1.4310027e-01
-1.2923240e-01
-1.1289419e-01
-1.0020144e-01
-9.5786525e-02
-1.0008058e-01
-1.0918213e-01
-1.1732337e-01
-1.1999045e-01
-1.1587850e-01
-1.0710859e-01
-9.7690795e-02
-9.0638696e-02
-8.5341954e-02
-7.7339345e-02
-6.0885021e-02
-3.2381228e-02
7.4600762e-03
5.3608307e-02
9.8855322e-02
1.3729036e-01
1.6710926e-01
1.9071097e-01
2.1210225e-01
2.3374739e-01
2.5484063e-01
2.7152056e-01
2.7875309e-01
2.7318813e-01
2.5545278e-01
2.3016125e-01
2.0350208e-01
1.8014907e-01
1.6135316e-01
1.4493789e-01
1.2712778e-01
1.0554204e-01
8.1674203e-02
6.0869420e-02
4.9505820e-02
5.1311071e-02
6.5067753e-02
8.4788912e-02
1.0237803e-01
1.1169849e-01
1.1171262e-01
1.0649450e-01
1.0226327e-01
1.0377622e-01
1.1217342e-01
1.2483172e-01
1.3694033e-01
1.4415231e-01
1.4493367e-01
1.4094044e-01
1.3516752e-01
1.2945184e-01
1.2297117e-01
1.1231525e-01
9.3138407e-02
6.2863108e-02
2.2843226e-02
-2.1843338e-02
-6.5092502e-02
-1.0297524e-01
-1.3530484e-01
-1.6490431e-01
-1.9512104e-01
-2.2678560e-01
-2.5643773e-01
-2.7742325e-01
-2.8350569e-01
-2.7258780e-01
-2.4827798e-01
-2.1873742e-01
-1.9350128e-01
-1.7951830e-01
-1.7823297e-01
-1.8552041e-01
-1.9450979e-01
-1.9918569e-01
-1.9664616e-01
-1.8737891e-01
-1.7382286e-01
-1.5798398e-01
-1.3965627e-01
-1.1674411e-01
-8.7432566e-02
-5.2288244e-02
-1.4835574e-02
1.9370556e-02
4.4694208e-02
5.7890149e-02
5.9841427e-02
5.5027450e-02
4.8839611e-02
4.4760738e-02
4.3160297e-02
4.1920144e-02
3.8343100e-02
3.1535281e-02
2.3814776e-02
1.9739140e-02
2.3169868e-02
3.4611510e-02
5.0552447e-02
6.4800710e-02
7.1041953e-02
6.5696542e-02
4.9677161e-02
2.7787003e-02
6.1256854e-03
-1.0618452e-02
-2.0525929e-02
-2.4256051e-02
-2.3566282e-02
-1.9112934e-02
-9.0763001e-03
9.7824686e-03
3.9121559e-02
7.6515343e-02
1.1518394e-01
1.4586387e-01
1.6004984e-01
1.5360167e-01
1.2891922e-01
9.3935407e-02
5.8269542e-02
2.9025705e-02
8.4977108e-03
-5.5855692e-03
-1.7708181e-02
-3.1236620e-02
-4.6024751e-02
-5.8620237e-02
-6.4882416e-02
-6.3081941e-02
-5.5555994e-02
-4.8065624e-02
-4.7063547e-02
-5.6201371e-02
-7.4272334e-02
-9.6121774e-02
-1.1578470e-01
-1.2950289e-01
-1.3698424e-01
-1.4078591e-01
-1.4426311e-01
-1.4881390e-01
-1.5198261e-01
-1.4812411e-01
-1.3162789e-01
-1.0063031e-01
-5.8865821e-02
-1.4636879e-02
2.2599492e-02
4.6418762e-02
5.6188466e-02
5.6701168e-02
5.4956530e-02
5.6299825e-02
6.2062068e-02
6.9503939e-02
7.3907222e-02
7.1872345e-02
6.3903140e-02
5.4425946e-02
4.9234457e-02
5.2269218e-02
6.3700934e-02
8.0064666e-02
9.6232970e-02
1.0835041e-01
1.1602789e-01
1.2211751e-01
1.3016645e-01
1.4149853e-01
1.5376623e-01
1.6156873e-01
1.5887885e-01
1.4232358e-01
1.1348947e-01
7.8514620e-02
4.5097129e-02
1.9032024e-02
2.3176519e-03
-6.6260132e-03
-1.1126894e-02
-1.3743963e-02
-1.4447405e-02
-1.0844082e-02
-4.4572518e-04
1.6676807e-02
3.6659935e-02
5.2690693e-02
5.7581733e-02
4.7106944e-02
2.2422143e-02
-1.0123972e-02
-4.1851482e-02
-6.5413330e-02
-7.7265157e-02
-7.8154593e-02
-7.1740065e-02
-6.2008647e-02
-5.0967187e-02
-3.8295936e-02
-2.3169630e-02
-6.5360659e-03
7.9642470e-03
1.4932069e-02
9.5164649e-03
-9.8724742e-03
-3.9971518e-02
-7.3607568e-02
-1.0292098e-01
-1.2276007e-01
-1.3225093e-01
-1.3412725e-01
-1.3246156e-01
-1.2979424e-01
-1.2520207e-01
-1.1486564e-01
-9.5005103e-02
-6.5037629e-02
-2.8806927e-02
6.6443994e-03
3.4025390e-02
4.9158149e-02
5.2929605e-02
5.0386930e-02
4.7531692e-02
4.8114897e-02
5.2272852e-02
5.7278803e-02
5.9748279e-02
5.8189460e-02
5.4408053e-02
5.2629809e-02
5.6774348e-02
6.7752767e-02
8.2395915e-02
9.4430696e-02
9.7164981e-02
8.6867039e-02
6.4997770e-02
3.7705537e-02
1.2864041e-02
-3.3492503e-03
-8.5057252e-03
-4.0329498e-03
6.3462865e-03
1.8998810e-02
3.2138402e-02
4.5788382e-02
6.0317707e-02
7.4996771e-02
8.7499676e-02
9.4455687e-02
9.2974745e-02
8.2665031e-02
6.6749951e-02
5.0916290e-02
4.0283543e-02
3.6591217e-02
3.7346626e-02
3.7132074e-02
3.0364167e-02
1.4363560e-02
-8.9608246e-03
-3.4165982e-02
-5.5531195e-02
-7.0322642e-02
-8.0172333e-02
-9.0033330e-02
-1.0521233e-01
-1.2786150e-01
-1.5503307e-01
-1.7980301e-01
-1.9481894e-01
-1.9593736e-01
-1.8401920e-01
-1.6436914e-01
-1.4422440e-01
-1.2933840e-01
-1.2140776e-01
-1.1793946e-01
-1.1453566e-01
-1.0788913e-01
-9.7656718e-02
-8.6340555e-02
-7.7297542e-02
-7.2009375e-02
-6.8521447e-02
-6.2402592e-02
-4.9632198e-02
-2.9359929e-02
-4.8750099e-03
1.7589813e-02
3.1696123e-02
3.4312132e-02
2.7494904e-02
1.7654362e-02
1.2284259e-02
1.6405816e-02
3.0684792e-02
5.1831380e-02
7.4844800e-02
9.5911198e-02
1.1422561e-01
1.3149004e-01
1.4953586e-01
1.6796175e-01
1.8346460e-01
1.9125094e-01
1.8779883e-01
1.7354253e-01
1.5376881e-01
1.3670017e-01
1.2955002e-01
1.3483327e-01
1.4893790e-01
1.6356370e-01
1.6936420e-01
1.6014736e-01
1.3549821e-01
1.0038648e-01
6.2176545e-02
2.7023828e-02
-2.4153815e-03
-2.7166914e-02
-5.0176733e-02
-7.3506616e-02
-9.6174561e-02
-1.1424134e-01
-1.2313913e-01
-1.2058275e-01
-1.0831769e-01
-9.1853564e-02
-7.8158787e-02
-7.2266804e-02
-7.4824059e-02
-8.2402977e-02
-9.0300581e-02
-9.5630951e-02
-9.8799969e-02
-1.0288547e-01
-1.1138412e-01
-1.2541084e-01
-1.4202176e-01
-1.5496049e-01
-1.5748208e-01
-1.4552315e-01
-1.1961952e-01
-8.4815704e-02
-4.8472869e-02
-1.6861053e-02
7.3946229e-03
2.5233679e-02
3.8868310e-02
4.9392356e-02
5.5799730e-02
5.5516109e-02
4.6012078e-02
2.6836142e-02
8.6228117e-04
-2.6385461e-02
-4.9111114e-02
-6.3760207e-02
-7.0238843e-02
-7.1388405e-02
-7.0954220e-02
-7.0971467e-02
-7.0269322e-02
-6.5405346e-02
-5.3408955e-02
-3.4241954e-02
-1.1463815e-02
8.9834859e-03
2.1256928e-02
2.2413394e-02
1.4042636e-02
1.4860897e-03
-8.9003669e-03
-1.2515835e-02
-7.8305135e-03
3.9230628e-03
2.0201940e-02
3.8977540e-02
5.9753172e-02
8.2955915e-02
1.0830954e-01
1.3361632e-01
1.5473169e-01
1.6670369e-01
1.6579799e-01
1.5170666e-01
1.2856828e-01
1.0370999e-01
8.4635779e-02
7.6043371e-02
7.8262204e-02
8.7538786e-02
9.8061592e-02
1.0487889e-01
1.0596384e-01
1.0207930e-01
9.4904986e-02
8.5098858e-02
7.1482976e-02
5.1601938e-02
2.3467027e-02
-1.2265677e-02
-5.1242630e-02
-8.6713772e-02
-1.1255255e-01
-1.2597263e-01
-1.2842299e-01
-1.2437381e-01
-1.1853269e-01
-1.1278450e-01
-1.0476255e-01
-8.9333263e-02
-6.2170351e-02
-2.2993562e-02
2.3319089e-02
6.8000113e-02
1.0159163e-01
1.1802017e-01
1.1741947e-01
1.0570649e-01
9.1159059e-02
8.0388946e-02
7.5955149e-02
7.6327049e-02
7.7791051e-02
7.7250191e-02
7.4257065e-02
7.0871884e-02
6.9624355e-02
7.1342744e-02
7.4260828e-02
7.4630779e-02
6.8540153e-02
5.4283281e-02
3.3870151e-02
1.2273133e-02
-5.2868737e-03
-1.6076864e-02
-2.0981043e-02
-2.3709727e-02
-2.8606874e-02
-3.8168435e-02
-5.1803133e-02
-6.6654807e-02
-7.9703584e-02
-8.9601134e-02
-9.7329538e-02
-1.0553437e-01
-1.1670091e-01
-1.3098405e-01
-1.4528137e-01
-1.5462427e-01
-1.5510685e-01
-1.4639498e-01
-1.3242672e-01
-1.2000854e-01
-1.1577691e-01
-1.2286647e-01
-1.3926898e-01
-1.5905702e-01
-1.7558260e-01
-1.8452272e-01
-1.8529820e-01
-1.8057742e-01
-1.7416576e-01
-1.6818697e-01
-1.6132892e-01
-1.4967003e-01
-1.2960255e-01
-1.0064845e-01
-6.6366625e-02
-3.3039082e-02
-6.8269059e-03
9.2805443e-03
1.6985715e-02
2.1577542e-02
2.8846850e-02
4.1985766e-02
6.0171479e-02
7.9308106e-02
9.4397503e-02
1.0239697e-01
1.0395890e-01
1.0284825e-01
1.0350366e-01
1.0855646e-01
1.1776501e-01
1.2867617e-01
1.3854329e-01
1.4645606e-01
1.5424367e-01
1.6525652e-01
1.8172207e-01
2.0254819e-01
2.2297599e-01
2.3617309e-01
2.3600457e-01
2.1981035e-01
1.8980829e-01
1.5223594e-01
1.1466815e-01
8.3058524e-02
6.0011141e-02
4.4915731e-02
3.5670057e-02
3.0972081e-02
3.1625042e-02
3.9676299e-02
5.5853659e-02
7.7196933e-02
9.6522732e-02
1.0410024e-01
9.0955682e-02
5.2545687e-02
-8.9937699e-03
-8.5270743e-02
