# Supplementary material for: Characterization of the disruption of neural control strategies for dynamic fingertip forces from attractor reconstruction
Source: PLoS One. 2017 Feb 13;12(2):e0172025. doi: 10.1371/journal.pone.0172025 (PMC5305200; doi:10.1371/journal.pone.0172025)
Supplement: S2 File — Zip file containing the code to reproduce the results of our study. (ZIP) [file pone.0172025.s002.zip › PLOS_One_Code/tis_YO/y8_3.dat]

6.8018171e-01
4.6989670e-01
2.7865715e-01
1.2085445e-01
4.8346955e-03
-6.8981123e-02
-1.0805279e-01
-1.2532149e-01
-1.3496359e-01
-1.4738629e-01
-1.6556772e-01
-1.8506861e-01
-1.9792068e-01
-1.9780616e-01
-1.8354875e-01
-1.5965255e-01
-1.3413502e-01
-1.1481487e-01
-1.0611382e-01
-1.0843463e-01
-1.2032731e-01
-1.4147607e-01
-1.7430242e-01
-2.2324553e-01
-2.9192591e-01
-3.7942133e-01
-4.7794743e-01
-5.7404572e-01
-6.5313928e-01
-7.0491067e-01
-7.2674296e-01
-7.2388326e-01
-7.0634359e-01
-6.8382816e-01
-6.6135684e-01
-6.3831036e-01
-6.1122551e-01
-5.7785647e-01
-5.3976325e-01
-5.0238762e-01
-4.7281791e-01
-4.5614151e-01
-4.5235408e-01
-4.5611459e-01
-4.5969145e-01
-4.5692661e-01
-4.4577619e-01
-4.2840672e-01
-4.0893405e-01
-3.8980943e-01
-3.6905266e-01
-3.4066675e-01
-2.9842312e-01
-2.4042635e-01
-1.7135845e-01
-1.0116352e-01
-4.0980838e-02
1.6642563e-03
2.5883724e-02
3.6858817e-02
4.2227382e-02
4.8040448e-02
5.6590607e-02
6.6722999e-02
7.6110704e-02
8.4341680e-02
9.4915981e-02
1.1431931e-01
1.4831798e-01
1.9795171e-01
2.5776829e-01
3.1709997e-01
3.6382890e-01
3.8929882e-01
3.9203839e-01
3.7788826e-01
3.5630603e-01
3.3532491e-01
3.1809136e-01
3.0236725e-01
2.8290216e-01
2.5556926e-01
2.2100370e-01
1.8520137e-01
1.5657904e-01
1.4173430e-01
1.4258117e-01
1.5594808e-01
1.7549402e-01
1.9521637e-01
2.1275198e-01
2.3005039e-01
2.5074330e-01
2.7632386e-01
3.0392733e-01
3.2693601e-01
3.3795080e-01
3.3270398e-01
3.1281627e-01
2.8540582e-01
2.5948880e-01
2.4158425e-01
2.3316186e-01
2.3080007e-01
2.2859562e-01
2.2175554e-01
2.0947416e-01
1.9510942e-01
1.8351641e-01
1.7754143e-01
1.7580964e-01
1.7269274e-01
1.6049251e-01
1.3317886e-01
8.9783299e-02
3.5083107e-02
-2.3035007e-02
-7.7672373e-02
-1.2596865e-01
-1.6964928e-01
-2.1289565e-01
-2.5862871e-01
-3.0555076e-01
-3.4829046e-01
-3.8069891e-01
-3.9964152e-01
-4.0659973e-01
-4.0657253e-01
-4.0528169e-01
-4.0594076e-01
-4.0712739e-01
-4.0337149e-01
-3.8854151e-01
-3.5988360e-01
-3.2024584e-01
-2.7752936e-01
-2.4169505e-01
-2.2047971e-01
-2.1593931e-01
-2.2398999e-01
-2.3720648e-01
-2.4882329e-01
-2.5552156e-01
-2.5791364e-01
-2.5888434e-01
-2.6073870e-01
-2.6289545e-01
-2.6186827e-01
-2.5356641e-01
-2.3605997e-01
-2.1099345e-01
-1.8304978e-01
-1.5766731e-01
-1.3788017e-01
-1.2214940e-01
-1.0509082e-01
-8.0934335e-02
-4.7210161e-02
-6.2793652e-03
3.5783616e-02
7.2189921e-02
9.9048160e-02
1.1765152e-01
1.3359899e-01
1.5306386e-01
1.7893222e-01
2.0929137e-01
2.3862523e-01
2.6079460e-01
2.7253752e-01
2.7561613e-01
2.7585777e-01
2.7949928e-01
2.8945121e-01
3.0375660e-01
3.1669319e-01
3.2184947e-01
3.1587270e-01
3.0076604e-01
2.8290253e-01
2.6927606e-01
2.6364705e-01
2.6475881e-01
2.6705509e-01
2.6341636e-01
2.4882368e-01
2.2295991e-01
1.8996265e-01
1.5563164e-01
1.2428702e-01
9.7111117e-02
7.2419630e-02
4.7696548e-02
2.2649880e-02
1.3339924e-03
-8.7861726e-03
-8.1083033e-04
2.7164450e-02
7.0019601e-02
1.1705453e-01
1.5620517e-01
1.7918955e-01
1.8498983e-01
1.7957799e-01
1.7212915e-01
1.7020996e-01
1.7651894e-01
1.8845745e-01
2.0055663e-01
2.0852720e-01
2.1249065e-01
2.1705528e-01
2.2809925e-01
2.4860486e-01
2.7615275e-01
3.0322515e-01
3.2014015e-01
3.1931367e-01
2.9850188e-01
2.6103357e-01
2.1322386e-01
1.6105830e-01
1.0803149e-01
5.4785645e-02
5.2219736e-04
-5.4406138e-02
-1.0645738e-01
-1.4944209e-01
-1.7771175e-01
-1.8975744e-01
-1.8992214e-01
-1.8734117e-01
-1.9239216e-01
-2.1207035e-01
-2.4683518e-01
-2.9104157e-01
-3.3651759e-01
-3.7661135e-01
-4.0842850e-01
-4.3273846e-01
-4.5200803e-01
-4.6755723e-01
-4.7759333e-01
-4.7771340e-01
-4.6362006e-01
-4.3405519e-01
-3.9217668e-01
-3.4483373e-01
-2.9994218e-01
-2.6292474e-01
-2.3428015e-01
-2.1020850e-01
-1.8598585e-01
-1.5956874e-01
-1.3314827e-01
-1.1222906e-01
-1.0298448e-01
-1.0899349e-01
-1.2898090e-01
-1.5715826e-01
-1.8606916e-01
-2.0995255e-01
-2.2667879e-01
-2.3757274e-01
-2.4537682e-01
-2.5138734e-01
-2.5361153e-01
-2.4758461e-01
-2.2959833e-01
-2.0008925e-01
-1.6491776e-01
-1.3378728e-01
-1.1643602e-01
-1.1825785e-01
-1.3773217e-01
-1.6740977e-01
-1.9787253e-01
-2.2205464e-01
-2.3755868e-01
-2.4626534e-01
-2.5177641e-01
-2.5595444e-01
-2.5653828e-01
-2.4761861e-01
-2.2283649e-01
-1.7918553e-01
-1.1923968e-01
-5.0802472e-02
1.5966215e-02
7.2779146e-02
1.1649365e-01
1.4928047e-01
1.7572405e-01
1.9916582e-01
2.1965415e-01
2.3432092e-01
2.3975956e-01
2.3518041e-01
2.2439594e-01
2.1498866e-01
2.1496632e-01
2.2913556e-01
2.5733952e-01
2.9518420e-01
3.3665310e-01
3.7735825e-01
4.1667484e-01
4.5730757e-01
5.0257462e-01
5.5341078e-01
6.0696109e-01
6.5730502e-01
6.9789152e-01
7.2464996e-01
7.3800229e-01
7.4214816e-01
7.4190075e-01
7.3930749e-01
7.3220915e-01
7.1541811e-01
6.8394152e-01
6.3676667e-01
5.7896107e-01
5.2024425e-01
4.7049983e-01
4.3502440e-01
4.1223427e-01
3.9473049e-01
3.7305969e-01
3.4041154e-01
2.9567420e-01
2.4291962e-01
1.8789486e-01
1.3418694e-01
8.1399746e-02
2.5953788e-02
-3.6140985e-02
-1.0590545e-01
-1.7941869e-01
-2.4890217e-01
-3.0636386e-01
-3.4732830e-01
-3.7256777e-01
-3.8738676e-01
-3.9889630e-01
-4.1223204e-01
-4.2765066e-01
-4.4059759e-01
-4.4486614e-01
-4.3663257e-01
-4.1695609e-01
-3.9167822e-01
-3.6885050e-01
-3.5493281e-01
-3.5198040e-01
-3.5753475e-01
-3.6688406e-01
-3.7586159e-01
-3.8264871e-01
-3.8796192e-01
-3.9355616e-01
-3.9981160e-01
-4.0424755e-01
-4.0250353e-01
-3.9120329e-01
-3.7046465e-01
-3.4446410e-01
-3.2002147e-01
-3.0383074e-01
-2.9931855e-01
-3.0487262e-01
-3.1496038e-01
-3.2355815e-01
-3.2743803e-01
-3.2734394e-01
-3.2682792e-01
-3.2956263e-01
-3.3641147e-01
-3.4404300e-01
-3.4646929e-01
-3.3877271e-01
-3.2039582e-01
-2.9597622e-01
-2.7359282e-01
-2.6122325e-01
-2.6268839e-01
-2.7522258e-01
-2.9060979e-01
-2.9950038e-01
-2.9612704e-01
-2.8069563e-01
-2.5859099e-01
-2.3707779e-01
-2.2107265e-01
-2.1031355e-01
-1.9983812e-01
-1.8335307e-01
-1.5695079e-01
-1.2095471e-01
-7.9412817e-02
-3.7861884e-02
-4.1224678e-04
3.2354778e-02
6.3325944e-02
9.6685611e-02
1.3516151e-01
1.7831286e-01
2.2268310e-01
2.6383013e-01
2.9931416e-01
3.3074766e-01
3.6319463e-01
4.0218757e-01
4.5053769e-01
5.0684678e-01
5.6613891e-01
6.2215516e-01
6.7033317e-01
7.0981129e-01
7.4304426e-01
7.7333990e-01
8.0214589e-01
8.2771582e-01
8.4566571e-01
8.5114462e-01
8.4166838e-01
8.1885211e-01
7.8753222e-01
7.5279223e-01
7.1718640e-01
6.7990891e-01
6.3795816e-01
5.8853117e-01
5.3162233e-01
4.7123891e-01
4.1384045e-01
3.6458086e-01
3.2390038e-01
2.8664696e-01
2.4403696e-01
1.8750950e-01
1.1287773e-01
2.2592223e-02
-7.5465508e-02
-1.7191468e-01
-2.5989869e-01
-3.3704038e-01
-4.0482714e-01
-4.6601944e-01
-5.2141567e-01
-5.6796053e-01
-5.9965020e-01
-6.1064747e-01
-5.9844422e-01
-5.6537527e-01
-5.1813898e-01
-4.6568500e-01
-4.1624395e-01
-3.7493206e-01
-3.4334534e-01
-3.2116297e-01
-3.0830008e-01
-3.0604331e-01
-3.1647959e-01
-3.4048171e-01
-3.7540950e-01
-4.1428930e-01
-4.4763911e-01
-4.6714026e-01
-4.6890104e-01
-4.5469049e-01
-4.3093801e-01
-4.0592074e-01
-3.8606046e-01
-3.7315451e-01
-3.6433684e-01
-3.5478667e-01
-3.4126835e-01
-3.2435174e-01
-3.0825033e-01
-2.9839242e-01
-2.9793843e-01
-3.0535451e-01
-3.1477636e-01
-3.1890455e-01
-3.1238875e-01
-2.9376162e-01
-2.6521325e-01
-2.3056633e-01
-1.9266890e-01
-1.5193573e-01
-1.0710633e-01
-5.7510621e-02
-4.9924019e-03
4.5734234e-02
8.8374077e-02
1.1759299e-01
1.3191480e-01
1.3523723e-01
1.3553629e-01
1.4130842e-01
1.5794133e-01
1.8587742e-01
2.2110772e-01
2.5758404e-01
2.9040493e-01
3.1792905e-01
3.4138673e-01
3.6247776e-01
3.8095418e-01
3.9380990e-01
3.9648023e-01
3.8556063e-01
3.6173276e-01
3.3098815e-01
3.0294749e-01
2.8707977e-01
2.8907459e-01
3.0918760e-01
3.4300879e-01
3.8410474e-01
4.2729217e-01
4.7074074e-01
5.1553079e-01
5.6310020e-01
6.1257413e-01
6.5969835e-01
6.9791225e-01
7.2118896e-01
7.2727671e-01
7.1921957e-01
7.0386265e-01
6.8821655e-01
6.7598608e-01
6.6607391e-01
6.5349026e-01
6.3213600e-01
5.9824348e-01
5.5254662e-01
4.9961120e-01
4.4479768e-01
3.9102836e-01
3.3717411e-01
2.7864840e-01
2.0991919e-01
1.2770531e-01
3.2832190e-02
-7.0571327e-02
-1.7770683e-01
-2.8540484e-01
-3.9269413e-01
-4.9965432e-01
-6.0524294e-01
-7.0526276e-01
-7.9201889e-01
-8.5641573e-01
-8.9142605e-01
-8.9492648e-01
-8.7062196e-01
-8.2682981e-01
-7.7343747e-01
-7.1814959e-01
-6.6411320e-01
-6.1052766e-01
-5.5562606e-01
-4.9966261e-01
-4.4597790e-01
-3.9986781e-01
-3.6610284e-01
-3.4638356e-01
-3.3823446e-01
-3.3622284e-01
-3.3477006e-01
-3.3078584e-01
-3.2479955e-01
-3.2014678e-01
-3.2047716e-01
-3.2678918e-01
-3.3597061e-01
-3.4216345e-01
-3.4016988e-01
-3.2857450e-01
-3.1073137e-01
-2.9324248e-01
-2.8269932e-01
-2.8229566e-01
-2.9029376e-01
-3.0134294e-01
-3.0963579e-01
-3.1180008e-01
-3.0818203e-01
-3.0234877e-01
-2.9905743e-01
-3.0140570e-01
-3.0880045e-01
-3.1722880e-01
-3.2145211e-01
-3.1732273e-01
-3.0293205e-01
-2.7836976e-01
-2.4439378e-01
-2.0081363e-01
-1.4590461e-01
-7.7719781e-02
3.4497285e-03
9.3395493e-02
1.8437901e-01
2.6740120e-01
3.3534741e-01
3.8565117e-01
4.2098705e-01
4.4736485e-01
4.7076561e-01
4.9437982e-01
5.1775343e-01
5.3796491e-01
5.5218705e-01
5.6023921e-01
5.6536127e-01
5.7245164e-01
5.8493451e-01
6.0237071e-01
6.2015414e-01
6.3133958e-01
6.2982964e-01
6.1353399e-01
5.8572468e-01
5.5361920e-01
5.2510059e-01
5.0553644e-01
4.9610692e-01
4.9417535e-01
4.9557349e-01
4.9760612e-01
5.0066647e-01
5.0712047e-01
5.1839131e-01
5.3259841e-01
5.4430718e-01
5.4636766e-01
5.3294237e-01
5.0230189e-01
4.5774771e-01
4.0598633e-01
3.5399775e-01
3.0621441e-01
2.6322453e-01
2.2233674e-01
1.7976451e-01
1.3346182e-01
8.4828959e-02
3.7880420e-02
-3.5858257e-03
-3.8744828e-02
-7.0748194e-02
-1.0551757e-01
-1.4879412e-01
-2.0285179e-01
-2.6494016e-01
-3.2866648e-01
-3.8740107e-01
-4.3748602e-01
-4.7959124e-01
-5.1777144e-01
-5.5665854e-01
-5.9819752e-01
-6.4005861e-01
-6.7694070e-01
-7.0374433e-01
-7.1835456e-01
-7.2250190e-01
-7.2050099e-01
-7.1661183e-01
-7.1252406e-01
-7.0664545e-01
-6.9572833e-01
-6.7758891e-01
-6.5298988e-01
-6.2564719e-01
-6.0051913e-01
-5.8109645e-01
-5.6687591e-01
-5.5276137e-01
-5.3143854e-01
-4.9747486e-01
-4.5041046e-01
-3.9507651e-01
-3.3924538e-01
-2.8980278e-01
-2.4922164e-01
-2.1436739e-01
-1.7861029e-01
-1.3598762e-01
-8.4793351e-02
-2.8657902e-02
2.5207899e-02
6.9631781e-02
1.0112378e-01
1.2146203e-01
1.3618820e-01
1.5102343e-01
1.6851435e-01
1.8677844e-01
2.0089875e-01
2.0628108e-01
2.0222364e-01
1.9346033e-01
1.8851108e-01
1.9589163e-01
2.2044517e-01
2.6144145e-01
3.1303185e-01
3.6687455e-01
4.1571601e-01
4.5584521e-01
4.8698182e-01
5.1012153e-01
5.2511029e-01
5.2938098e-01
5.1851049e-01
4.8858209e-01
4.3922035e-01
3.7514850e-01
3.0479027e-01
2.3675982e-01
1.7662299e-01
1.2560110e-01
8.1444211e-02
4.0936767e-02
2.8156271e-03
-3.0790018e-02
-5.5593834e-02
-6.8163195e-02
-6.8410417e-02
-5.9908037e-02
-4.8012076e-02
-3.6930934e-02
-2.7308391e-02
-1.5807425e-02
2.8144627e-03
3.2330001e-02
7.2338781e-02
1.1758304e-01
1.5975098e-01
1.9131618e-01
2.0956614e-01
2.1815800e-01
2.2482975e-01
2.3669047e-01
2.5619800e-01
2.8004273e-01
3.0110681e-01
3.1228476e-01
3.1023670e-01
2.9689148e-01
2.7764367e-01
2.5752711e-01
2.3797948e-01
2.1600355e-01
1.8596628e-01
1.4316344e-01
8.7378731e-02
2.4199001e-02
-3.7013819e-02
-8.7196536e-02
-1.2117193e-01
-1.3911767e-01
-1.4568375e-01
-1.4733621e-01
-1.4920402e-01
-1.5322814e-01
-1.5874177e-01
-1.6481073e-01
-1.7245846e-01
-1.8526749e-01
-2.0793688e-01
-2.4338419e-01
-2.8992018e-01
-3.4047525e-01
-3.8482539e-01
-4.1357093e-01
-4.2145489e-01
-4.0855204e-01
-3.7930928e-01
-3.4006785e-01
-2.9619110e-01
-2.5041589e-01
-2.0343636e-01
-1.5604252e-01
-1.1103354e-01
-7.3490427e-02
-4.9075002e-02
-4.1098966e-02
-4.8072866e-02
-6.3649992e-02
-7.9421502e-02
-8.8818089e-02
-8.9730330e-02
-8.4722171e-02
-7.9083936e-02
-7.7660361e-02
-8.1947589e-02
-8.9174593e-02
-9.4090289e-02
-9.2324315e-02
-8.3154937e-02
-7.0072521e-02
-5.8828527e-02
-5.3952871e-02
-5.5757286e-02
-5.9855790e-02
-5.9575191e-02
-4.9510030e-02
-2.8031211e-02
2.2483026e-03
3.6016449e-02
6.8251890e-02
9.7226375e-02
1.2548444e-01
1.5787293e-01
1.9788629e-01
2.4462697e-01
2.9197885e-01
3.3045057e-01
3.5111529e-01
3.4981434e-01
3.2904312e-01
2.9620425e-01
2.5959370e-01
2.2480460e-01
1.9329918e-01
1.6349328e-01
1.3369583e-01
1.0516699e-01
8.3013367e-02
7.3939299e-02
8.2380137e-02
1.0772185e-01
1.4419588e-01
1.8331138e-01
2.1766081e-01
2.4428623e-01
2.6557688e-01
2.8690406e-01
3.1254872e-01
3.4260384e-01
3.7244066e-01
3.9466192e-01
4.0252110e-01
3.9320890e-01
3.6915707e-01
3.3644984e-01
3.0132688e-01
2.6690825e-01
2.3192219e-01
1.9208472e-01
1.4342737e-01
8.5604452e-02
2.2897218e-02
-3.7888438e-02
-9.1090624e-02
-1.3498505e-01
-1.7232939e-01
-2.0868037e-01
-2.4931686e-01
-2.9620754e-01
-3.4677830e-01
-3.9539728e-01
-4.3658623e-01
-4.6779804e-01
-4.9029270e-01
-5.0796671e-01
-5.2476530e-01
-5.4200589e-01
-5.5744847e-01
-5.6693291e-01
-5.6727562e-01
-5.5828355e-01
-5.4285691e-01
-5.2538378e-01
-5.0903707e-01
-4.9313015e-01
-4.7242836e-01
-4.3951707e-01
-3.8895122e-01
-3.2065946e-01
-2.4098106e-01
-1.6100889e-01
-9.2819733e-02
-4.5293160e-02
-2.1851006e-02
-2.1149618e-02
-3.9420690e-02
-7.2433122e-02
-1.1624024e-01
-1.6688212e-01
-2.1936018e-01
-2.6661168e-01
-2.9985307e-01
-3.1099866e-01
-2.9599325e-01
-2.5705064e-01
-2.0260592e-01
-1.4478946e-01
-9.5065748e-02
-6.0002024e-02
-3.9832027e-02
-3.0782603e-02
-2.9250786e-02
-3.4951293e-02
-5.1523015e-02
-8.4680407e-02
-1.3879248e-01
-2.1337430e-01
-3.0143688e-01
-3.9086929e-01
-4.6806770e-01
-5.2178487e-01
-5.4547585e-01
-5.3723302e-01
-4.9741021e-01
-4.2560238e-01
-3.1960680e-01
-1.7761982e-01
-2.0835407e-03
1.9779186e-01
4.0663160e-01
6.0638437e-01
7.8117817e-01
9.2146910e-01
1.0254275e+00
1.0968604e+00
1.1412583e+00
1.1625322e+00
1.1618756e+00
1.1387620e+00
1.0934118e+00
1.0293605e+00
9.5423678e-01
8.7782630e-01
8.0853124e-01
7.5037869e-01
7.0221643e-01
6.5955207e-01
6.1815957e-01
5.7737034e-01
5.4076130e-01
5.1358566e-01
4.9874258e-01
4.9392673e-01
4.9142279e-01
4.8062360e-01
4.5241890e-01
4.0344890e-01
3.3754301e-01
2.6314623e-01
1.8844945e-01
1.1735357e-01
4.8331082e-02
-2.3579152e-02
-1.0278171e-01
-1.8934400e-01
-2.7787912e-01
-3.5989587e-01
-4.2789932e-01
-4.7863767e-01
-5.1392851e-01
-5.3882608e-01
-5.5798036e-01
-5.7220530e-01
-5.7762222e-01
-5.6809570e-01
-5.3922504e-01
-4.9137971e-01
-4.3031274e-01
-3.6506640e-01
-3.0387313e-01
-2.5014752e-01
-2.0137789e-01
-1.5188532e-01
-9.7220785e-02
-3.7081513e-02
2.4452840e-02
8.0857549e-02
1.2637193e-01
1.5906132e-01
1.8174544e-01
1.9989169e-01
2.1794423e-01
2.3658617e-01
2.5231617e-01
2.5932103e-01
2.5282630e-01
2.3217033e-01
2.0137799e-01
1.6659058e-01
1.3227474e-01
9.8777530e-02
6.2332502e-02
1.7257117e-02
-4.0565991e-02
-1.1067073e-01
-1.8766359e-01
-2.6419195e-01
-3.3512484e-01
-4.0004568e-01
-4.6282299e-01
-5.2879857e-01
-6.0094442e-01
-6.7690475e-01
-7.4893131e-01
-8.0719447e-01
-8.4445466e-01
-8.5908467e-01
-8.5486733e-01
-8.3812746e-01
-8.1393849e-01
-7.8340100e-01
-7.4356491e-01
-6.9012175e-01
-6.2114457e-01
-5.3957805e-01
-4.5319642e-01
-3.7201185e-01
-3.0410437e-01
-2.5196806e-01
-2.1178433e-01
-1.7621502e-01
-1.3873790e-01
-9.6866628e-02
-5.2872169e-02
-1.2019197e-02
2.0834664e-02
4.4576999e-02
6.2903667e-02
8.2154191e-02
1.0745135e-01
1.3970836e-01
1.7503616e-01
2.0675641e-01
2.2919503e-01
2.4122175e-01
2.4706810e-01
2.5375167e-01
2.6711696e-01
2.8909662e-01
3.1727741e-01
3.4655056e-01
3.7205075e-01
3.9181906e-01
4.0728143e-01
4.2108445e-01
4.3402583e-01
4.4330692e-01
4.4308264e-01
4.2704651e-01
3.9201224e-01
3.4064673e-01
2.8134667e-01
2.2489530e-01
1.7990422e-01
1.4963230e-01
1.3148609e-01
1.1923212e-01
1.0709645e-01
9.3719142e-02
8.3289298e-02
8.2923324e-02
9.8253602e-02
1.3005088e-01
1.7337945e-01
2.1950136e-01
2.5982072e-01
2.8984981e-01
3.1058049e-01
3.2633597e-01
3.4093712e-01
3.5490547e-01
3.6508199e-01
3.6658554e-01
3.5619501e-01
3.3526611e-01
3.0997349e-01
2.8845316e-01
2.7685766e-01
2.7668552e-01
2.8433396e-01
2.9277803e-01
2.9488804e-01
2.8708131e-01
2.7103114e-01
2.5197399e-01
2.3478238e-01
2.2046224e-01
2.0494619e-01
1.8076197e-01
1.4099225e-01
8.3392181e-02
1.1821521e-02
-6.6045816e-02
-1.4287028e-01
-2.1487569e-01
-2.8263876e-01
-3.4931544e-01
-4.1719026e-01
-4.8452030e-01
-5.4498191e-01
-5.9041854e-01
-6.1507562e-01
-6.1866426e-01
-6.0676833e-01
-5.8846473e-01
-5.7202582e-01
-5.6085848e-01
-5.5239453e-01
-5.4076600e-01
-5.2114685e-01
-4.9285843e-01
-4.5983846e-01
-4.2852016e-01
-4.0402639e-01
-3.8671338e-01
-3.7164679e-01
-3.5175754e-01
-3.2237151e-01
-2.8400266e-01
-2.4214758e-01
-2.0459698e-01
-1.7747206e-01
-1.6183697e-01
-1.5305866e-01
-1.4358290e-01
-1.2723009e-01
-1.0227947e-01
-7.1957017e-02
-4.2367073e-02
-1.8676252e-02
-1.3881136e-03
1.4711734e-02
3.7782857e-02
7.4161585e-02
1.2481530e-01
1.8491557e-01
2.4641261e-01
3.0219744e-01
3.4954841e-01
3.9057081e-01
4.2936190e-01
4.6820250e-01
5.0538190e-01
5.3555770e-01
5.5217992e-01
5.5098077e-01
5.3286626e-01
5.0415964e-01
4.7356735e-01
4.4771842e-01
4.2797153e-01
4.1002288e-01
3.8649563e-01
3.5155463e-01
3.0514587e-01
2.5392591e-01
2.0797077e-01
1.7551848e-01
1.5906947e-01
1.5467657e-01
1.5438340e-01
1.5059819e-01
1.4019310e-01
1.2571174e-01
1.1270391e-01
1.0510354e-01
1.0174613e-01
9.5888934e-02
7.7928427e-02
4.0226962e-02
-1.8413568e-02
-9.1537862e-02
-1.6795229e-01
-2.3665800e-01
-2.9082648e-01
-3.2911806e-01
-3.5415830e-01
-3.6920126e-01
-3.7508321e-01
-3.6968561e-01
-3.5035310e-01
-3.1735015e-01
-2.7591965e-01
-2.3569042e-01
-2.0735173e-01
-1.9761641e-01
-2.0494740e-01
-2.1896579e-01
-2.2436531e-01
-2.0705360e-01
-1.5931870e-01
-8.2298218e-02
1.4495888e-02
