# Supplementary material for: Characterization of the disruption of neural control strategies for dynamic fingertip forces from attractor reconstruction
Source: PLoS One. 2017 Feb 13;12(2):e0172025. doi: 10.1371/journal.pone.0172025 (PMC5305200; doi:10.1371/journal.pone.0172025)
Supplement: S2 File — Zip file containing the code to reproduce the results of our study. (ZIP) [file pone.0172025.s002.zip › PLOS_One_Code/tis_YO/y9_1.dat]

4.9227711e-01
2.8307819e-01
9.7713041e-02
-4.5612448e-02
-1.4026939e-01
-1.9230442e-01
-2.1689525e-01
-2.3148019e-01
-2.4887684e-01
-2.7348280e-01
-3.0196495e-01
-3.2781801e-01
-3.4716985e-01
-3.6224721e-01
-3.8039909e-01
-4.0966049e-01
-4.5381574e-01
-5.0970333e-01
-5.6819307e-01
-6.1863954e-01
-6.5462133e-01
-6.7746657e-01
-6.9521879e-01
-7.1778289e-01
-7.5124801e-01
-7.9438558e-01
-8.3904537e-01
-8.7446370e-01
-8.9329425e-01
-8.9564856e-01
-8.8851206e-01
-8.8103416e-01
-8.7871556e-01
-8.7987533e-01
-8.7640231e-01
-8.5859183e-01
-8.2151864e-01
-7.6914077e-01
-7.1352410e-01
-6.6966688e-01
-6.4898442e-01
-6.5489418e-01
-6.8255199e-01
-7.2274232e-01
-7.6766425e-01
-8.1497725e-01
-8.6764796e-01
-9.3016090e-01
-1.0037868e+00
-1.0836946e+00
-1.1595590e+00
-1.2195513e+00
-1.2555047e+00
-1.2659554e+00
-1.2550775e+00
-1.2284275e+00
-1.1883543e+00
-1.1318004e+00
-1.0518768e+00
-9.4274856e-01
-8.0524009e-01
-6.4947972e-01
-4.9247431e-01
-3.5179773e-01
-2.3877072e-01
-1.5445686e-01
-9.0418497e-02
-3.4072618e-02
2.4097943e-02
8.5670608e-02
1.4445629e-01
1.9100089e-01
2.1828964e-01
2.2553375e-01
2.1834528e-01
2.0536743e-01
1.9333972e-01
1.8379504e-01
1.7361555e-01
1.5893739e-01
1.3973828e-01
1.2224804e-01
1.1758350e-01
1.3691033e-01
1.8554204e-01
2.5949589e-01
3.4670083e-01
4.3210211e-01
5.0378672e-01
5.5704168e-01
5.9438360e-01
6.2162051e-01
6.4248723e-01
6.5558008e-01
6.5564235e-01
6.3804880e-01
6.0343586e-01
5.5974179e-01
5.2040122e-01
4.9924878e-01
5.0461988e-01
5.3615551e-01
5.8643956e-01
6.4642695e-01
7.1130135e-01
7.8346977e-01
8.7107721e-01
9.8260379e-01
1.1203639e+00
1.2769124e+00
1.4369237e+00
1.5836469e+00
1.7062700e+00
1.8041948e+00
1.8859580e+00
1.9632863e+00
2.0435718e+00
2.1252545e+00
2.1987950e+00
2.2522393e+00
2.2778035e+00
2.2758652e+00
2.2543645e+00
2.2238961e+00
2.1912563e+00
2.1554841e+00
2.1088970e+00
2.0422314e+00
1.9505938e+00
1.8368726e+00
1.7108024e+00
1.5840927e+00
1.4643318e+00
1.3514274e+00
1.2388087e+00
1.1184729e+00
9.8669827e-01
8.4714810e-01
7.0964749e-01
5.8510450e-01
4.7919276e-01
3.8853519e-01
3.0187535e-01
2.0554078e-01
8.9921042e-02
-4.6594655e-02
-1.9820381e-01
-3.5646351e-01
-5.1654807e-01
-6.8107134e-01
-8.5891520e-01
-1.0597988e+00
-1.2879070e+00
-1.5381434e+00
-1.7969846e+00
-2.0475609e+00
-2.2762368e+00
-2.4768511e+00
-2.6502586e+00
-2.8000299e+00
-2.9273618e+00
-3.0281206e+00
-3.0935893e+00
-3.1147755e+00
-3.0879812e+00
-3.0179841e+00
-2.9164911e+00
-2.7967224e+00
-2.6673207e+00
-2.5288610e+00
-2.3747961e+00
-2.1965892e+00
-1.9903833e+00
-1.7611667e+00
-1.5218000e+00
-1.2876946e+00
-1.0704575e+00
-8.7391694e-01
-6.9440487e-01
-5.2504213e-01
-3.6153891e-01
-2.0589995e-01
-6.5791429e-02
4.9713810e-02
1.3522566e-01
1.9204761e-01
2.2736450e-01
2.4978192e-01
2.6372390e-01
2.6645763e-01
2.4999615e-01
2.0673911e-01
1.3539660e-01
4.3928714e-02
-5.2010787e-02
-1.3453198e-01
-1.9025592e-01
-2.1470301e-01
-2.1200457e-01
-1.9066490e-01
-1.5826311e-01
-1.1798966e-01
-6.8615681e-02
-7.7731482e-03
6.3533694e-02
1.3842033e-01
2.0570798e-01
2.5488038e-01
2.8151527e-01
2.9001776e-01
2.9181496e-01
2.9950134e-01
3.1996621e-01
3.5055566e-01
3.8047833e-01
3.9632682e-01
3.8846698e-01
3.5508969e-01
3.0206035e-01
2.3865169e-01
1.7157996e-01
1.0114922e-01
2.2009208e-02
-7.2160435e-02
-1.8305671e-01
-3.0442904e-01
-4.2292003e-01
-5.2295356e-01
-5.9318704e-01
-6.3075160e-01
-6.4084223e-01
-6.3230121e-01
-6.1203981e-01
-5.8128930e-01
-5.3554109e-01
-4.6822131e-01
-3.7586327e-01
-2.6127945e-01
-1.3259460e-01
1.0386981e-03
1.3422108e-01
2.6779328e-01
4.0759504e-01
5.5992989e-01
7.2612550e-01
8.9955888e-01
1.0672183e+00
1.2149569e+00
1.3334253e+00
1.4215770e+00
1.4860323e+00
1.5365759e+00
1.5802575e+00
1.6177752e+00
1.6443873e+00
1.6543611e+00
1.6458381e+00
1.6232362e+00
1.5958242e+00
1.5729147e+00
1.5581552e+00
1.5465774e+00
1.5266432e+00
1.4862160e+00
1.4190237e+00
1.3282273e+00
1.2253023e+00
1.1245857e+00
1.0361728e+00
9.6118633e-01
8.9213458e-01
8.1778094e-01
7.2938578e-01
6.2490886e-01
5.0910292e-01
3.8946373e-01
2.7040261e-01
1.4947062e-01
1.8179644e-02
-1.3325458e-01
-3.1017929e-01
-5.0976617e-01
-7.2108520e-01
-9.2908768e-01
-1.1203293e+00
-1.2868610e+00
-1.4260250e+00
-1.5369873e+00
-1.6168312e+00
-1.6588177e+00
-1.6540572e+00
-1.5961323e+00
-1.4862172e+00
-1.3352171e+00
-1.1610178e+00
-9.8215197e-01
-8.1132641e-01
-6.5204017e-01
-4.9984987e-01
-3.4772668e-01
-1.9267970e-01
-3.9607769e-02
1.0002618e-01
2.1354165e-01
2.9295681e-01
3.3830275e-01
3.5675589e-01
3.5798215e-01
3.4831651e-01
3.2756214e-01
2.9059447e-01
2.3259820e-01
1.5458847e-01
6.6023932e-02
-1.7183966e-02
-7.8759664e-02
-1.0914411e-01
-1.0929205e-01
-8.8947807e-02
-6.0847707e-02
-3.4369917e-02
-1.1779425e-02
1.1270791e-02
4.1248468e-02
8.0850693e-02
1.2562460e-01
1.6547486e-01
1.8995217e-01
1.9390444e-01
1.8033192e-01
1.5902721e-01
1.4162677e-01
1.3566382e-01
1.4109664e-01
1.5131909e-01
1.5770035e-01
1.5475767e-01
1.4317971e-01
1.2918313e-01
1.2040140e-01
1.2058238e-01
1.2656184e-01
1.2958377e-01
1.1995407e-01
9.2058677e-02
4.7005668e-02
-8.5260799e-03
-6.6879928e-02
-1.2491512e-01
-1.8675177e-01
-2.6180080e-01
-3.5934028e-01
-4.8283659e-01
-6.2693534e-01
-7.7861725e-01
-9.2220770e-01
-1.0457879e+00
-1.1452324e+00
-1.2234385e+00
-1.2856096e+00
-1.3337840e+00
-1.3637915e+00
-1.3663811e+00
-1.3321776e+00
-1.2577246e+00
-1.1487029e+00
-1.0180641e+00
-8.8021201e-01
-7.4474494e-01
-6.1321317e-01
-4.8054766e-01
-3.4040151e-01
-1.9131284e-01
-3.9745514e-02
1.0197860e-01
2.2139614e-01
3.1178531e-01
3.7515348e-01
4.2095177e-01
4.6106734e-01
5.0362828e-01
5.4916815e-01
5.9130433e-01
6.2117632e-01
6.3289363e-01
6.2700550e-01
6.1000840e-01
5.8994129e-01
5.7070699e-01
5.4904538e-01
5.1641337e-01
4.6459911e-01
3.9166675e-01
3.0495395e-01
2.1939063e-01
1.5160941e-01
1.1280758e-01
1.0452188e-01
1.1968481e-01
1.4777471e-01
1.8071901e-01
2.1653801e-01
2.5915116e-01
3.1446632e-01
3.8498442e-01
4.6652827e-01
5.4947062e-01
6.2363817e-01
6.8369687e-01
7.3178252e-01
7.7578519e-01
8.2403518e-01
8.7940062e-01
9.3645939e-01
9.8339305e-01
1.0072233e+00
9.9947425e-01
9.5958387e-01
8.9439750e-01
8.1379158e-01
7.2491156e-01
6.2880296e-01
5.2156294e-01
3.9892001e-01
2.6121470e-01
1.1594512e-01
-2.3663584e-02
-1.4378880e-01
-2.3626289e-01
-3.0207606e-01
-3.4985166e-01
-3.9042963e-01
-4.3088403e-01
-4.7109347e-01
-5.0445216e-01
-5.2233537e-01
-5.1975694e-01
-4.9856216e-01
-4.6604655e-01
-4.3010634e-01
-3.9413404e-01
-3.5467519e-01
-3.0332889e-01
-2.3232833e-01
-1.4085785e-01
-3.7970814e-02
6.0126308e-02
1.3688509e-01
1.8247713e-01
1.9763914e-01
1.9260781e-01
1.8161017e-01
1.7572080e-01
1.7816553e-01
1.8460766e-01
1.8753325e-01
1.8159773e-01
1.6693782e-01
1.4883236e-01
1.3383450e-01
1.2459687e-01
1.1694165e-01
1.0142544e-01
6.8434924e-02
1.3701549e-02
-5.8721723e-02
-1.3763276e-01
-2.0978810e-01
-2.6641388e-01
-3.0720148e-01
-3.3934224e-01
-3.7248425e-01
-4.1274587e-01
-4.5903126e-01
-5.0363615e-01
-5.3699087e-01
-5.5379929e-01
-5.5654601e-01
-5.5405315e-01
-5.5624571e-01
-5.6845134e-01
-5.8831197e-01
-6.0693514e-01
-6.1397567e-01
-6.0395274e-01
-5.7983922e-01
-5.5159002e-01
-5.3066477e-01
-5.2384820e-01
-5.2961211e-01
-5.3887345e-01
-5.4004184e-01
-5.2576351e-01
-4.9719083e-01
-4.6301493e-01
-4.3412044e-01
-4.1735442e-01
-4.1185214e-01
-4.0962835e-01
-4.0002021e-01
-3.7548688e-01
-3.3525099e-01
-2.8461097e-01
-2.3066161e-01
-1.7728992e-01
-1.2248362e-01
-5.9641702e-02
1.7625817e-02
1.1005738e-01
2.1035016e-01
3.0562441e-01
3.8326558e-01
4.3669332e-01
4.6799436e-01
4.8612067e-01
5.0147022e-01
5.1975172e-01
5.3884748e-01
5.5055991e-01
5.4584715e-01
5.2021397e-01
4.7634851e-01
4.2275284e-01
3.6897519e-01
3.1996314e-01
2.7305552e-01
2.1966905e-01
1.5056431e-01
6.1379667e-02
-4.4736492e-02
-1.5878758e-01
-2.7102792e-01
-3.7670778e-01
-4.7904071e-01
-5.8752470e-01
-7.1258375e-01
-8.5949213e-01
-1.0247123e+00
-1.1965331e+00
-1.3597848e+00
-1.5020046e+00
-1.6172489e+00
-1.7053055e+00
-1.7672791e+00
-1.8006908e+00
-1.7971615e+00
-1.7442719e+00
-1.6310922e+00
-1.4545179e+00
-1.2224792e+00
-9.5184243e-01
-6.6222563e-01
-3.6915646e-01
-7.9919074e-02
2.0609273e-01
4.9282305e-01
7.8144000e-01
1.0665328e+00
1.3370362e+00
1.5810162e+00
1.7911546e+00
1.9677347e+00
2.1173534e+00
2.2477797e+00
2.3618719e+00
2.4545192e+00
2.5147359e+00
2.5316307e+00
2.5007470e+00
2.4273420e+00
2.3248240e+00
2.2089950e+00
2.0912895e+00
1.9751003e+00
1.8572291e+00
1.7330659e+00
1.6021076e+00
1.4707015e+00
1.3504830e+00
1.2531212e+00
1.1842532e+00
1.1404175e+00
1.1110184e+00
1.0840768e+00
1.0523561e+00
1.0164646e+00
9.8315860e-01
9.5958235e-01
9.4677857e-01
9.3673730e-01
9.1503512e-01
8.6728089e-01
7.8548857e-01
6.7120782e-01
5.3413412e-01
3.8687276e-01
2.3860137e-01
9.1459841e-02
-5.8115915e-02
-2.1428401e-01
-3.7634148e-01
-5.3619059e-01
-6.8024883e-01
-7.9504224e-01
-8.7352120e-01
-9.1829829e-01
-9.3976373e-01
-9.5027203e-01
-9.5772828e-01
-9.6189768e-01
-9.5532397e-01
-9.2845931e-01
-8.7601842e-01
-8.0053405e-01
-7.1108350e-01
-6.1851075e-01
-5.3029511e-01
-4.4787589e-01
-3.6791266e-01
-2.8713347e-01
-2.0798663e-01
-1.4098576e-01
-1.0165268e-01
-1.0385239e-01
-1.5341226e-01
-2.4524230e-01
-3.6529776e-01
-4.9657301e-01
-6.2609749e-01
-7.4904222e-01
-8.6790364e-01
-9.8795652e-01
-1.1120981e+00
-1.2379921e+00
-1.3590014e+00
-1.4684622e+00
-1.5646829e+00
-1.6530440e+00
-1.7432889e+00
-1.8434583e+00
-1.9540680e+00
-2.0657996e+00
-2.1621293e+00
-2.2259534e+00
-2.2469394e+00
-2.2255743e+00
-2.1718484e+00
-2.0997057e+00
-2.0204219e+00
-1.9382633e+00
-1.8505214e+00
-1.7517036e+00
-1.6391196e+00
-1.5161515e+00
-1.3912088e+00
-1.2733010e+00
-1.1669914e+00
-1.0695822e+00
-9.7229422e-01
-8.6525897e-01
-7.4364352e-01
-6.1086750e-01
-4.7661416e-01
-3.5106379e-01
-2.3911027e-01
-1.3782737e-01
-3.8399732e-02
6.8481047e-02
1.8664981e-01
3.1148040e-01
4.3174407e-01
5.3512889e-01
6.1422908e-01
6.6987110e-01
7.1009251e-01
7.4523068e-01
7.8189716e-01
8.1958163e-01
8.5185715e-01
8.7101402e-01
8.7314824e-01
8.6097628e-01
8.4288305e-01
8.2847798e-01
8.2319154e-01
8.2554113e-01
8.2888868e-01
8.2633145e-01
8.1571413e-01
8.0205866e-01
7.9589322e-01
8.0786910e-01
8.4255627e-01
8.9541007e-01
9.5484036e-01
1.0078409e+00
1.0458463e+00
1.0678888e+00
1.0795404e+00
1.0881638e+00
1.0973322e+00
1.1041484e+00
1.1012103e+00
1.0817363e+00
1.0446759e+00
9.9707579e-01
9.5232089e-01
9.2462957e-01
9.2244370e-01
9.4457400e-01
9.8138361e-01
1.0200883e+00
1.0511076e+00
1.0722415e+00
1.0886062e+00
1.1083374e+00
1.1366834e+00
1.1724105e+00
1.2087635e+00
1.2379659e+00
1.2562530e+00
1.2665121e+00
1.2769243e+00
1.2960366e+00
1.3270412e+00
1.3649954e+00
1.3988408e+00
1.4168239e+00
1.4121198e+00
1.3857834e+00
1.3454537e+00
1.3001385e+00
1.2539008e+00
1.2025520e+00
1.1356050e+00
1.0421012e+00
9.1677836e-01
7.6339015e-01
5.9356897e-01
4.2167449e-01
2.5835024e-01
1.0656316e-01
-3.7689659e-02
-1.8088997e-01
-3.2664355e-01
-4.7249134e-01
-6.1072773e-01
-7.3300503e-01
-8.3600862e-01
-9.2433343e-01
-1.0084833e+00
-1.0993037e+00
-1.2021909e+00
-1.3141127e+00
-1.4249287e+00
-1.5225138e+00
-1.5989477e+00
-1.6539312e+00
-1.6933343e+00
-1.7242248e+00
-1.7497335e+00
-1.7666467e+00
-1.7670178e+00
-1.7431551e+00
-1.6931334e+00
-1.6231216e+00
-1.5448964e+00
-1.4702056e+00
-1.4052768e+00
-1.3483053e+00
-1.2913251e+00
-1.2258471e+00
-1.1491549e+00
-1.0670770e+00
-9.9125142e-01
-9.3269373e-01
-8.9553653e-01
-8.7423680e-01
-8.5572439e-01
-8.2571938e-01
-7.7596393e-01
-7.0803042e-01
-6.3142330e-01
-5.5745502e-01
-4.9269597e-01
-4.3553705e-01
-3.7757007e-01
-3.0905061e-01
-2.2526070e-01
-1.2971431e-01
-3.2210425e-02
5.6742140e-02
1.3159243e-01
1.9444225e-01
2.5341951e-01
3.1744065e-01
3.9030319e-01
4.6793952e-01
5.4062075e-01
5.9851284e-01
6.3722754e-01
6.6045271e-01
6.7820158e-01
7.0123227e-01
7.3464166e-01
7.7476091e-01
8.1143178e-01
8.3403702e-01
8.3758369e-01
8.2561518e-01
8.0845429e-01
7.9747288e-01
7.9853638e-01
8.0880698e-01
8.1891031e-01
8.1867772e-01
8.0274057e-01
7.7302303e-01
7.3698925e-01
7.0243058e-01
6.7164878e-01
6.3876849e-01
5.9206686e-01
5.1993948e-01
4.1711594e-01
2.8785518e-01
1.4437173e-01
1.0721495e-03
-1.3225959e-01
-2.5413221e-01
-3.6966714e-01
-4.8500236e-01
-6.0145607e-01
-7.1283276e-01
-8.0745634e-01
-8.7414054e-01
-9.0882741e-01
-9.1768403e-01
-9.1456338e-01
-9.1439856e-01
-9.2630960e-01
-9.4991876e-01
-9.7655860e-01
-9.9466598e-01
-9.9628880e-01
-9.8075812e-01
-9.5348055e-01
-9.2115614e-01
-8.8673612e-01
-8.4709233e-01
-7.9477864e-01
-7.2324345e-01
-6.3255276e-01
-5.3166456e-01
-4.3532485e-01
-3.5731537e-01
-3.0393725e-01
-2.7118291e-01
-2.4705907e-01
-2.1797890e-01
-1.7579683e-01
-1.2147468e-01
-6.3518580e-02
-1.2581021e-02
2.4514910e-02
4.8212509e-02
6.5333105e-02
8.4260419e-02
1.0918394e-01
1.3728054e-01
1.6052758e-01
1.7063170e-01
1.6407737e-01
1.4467198e-01
1.2208819e-01
1.0676012e-01
1.0396503e-01
1.1098620e-01
1.1924862e-01
1.1993265e-01
1.0970488e-01
9.3488206e-02
8.2644810e-02
8.9178243e-02
1.1913836e-01
1.6934379e-01
2.2937384e-01
2.8730704e-01
3.3574169e-01
3.7495349e-01
4.1167438e-01
4.5413255e-01
5.0625712e-01
5.6484451e-01
6.2150806e-01
6.6788929e-01
7.0084973e-01
7.2481967e-01
7.4999170e-01
7.8702317e-01
8.4111021e-01
9.0916147e-01
9.8183382e-01
1.0489112e+00
1.1047829e+00
1.1511630e+00
1.1955532e+00
1.2459613e+00
1.3048802e+00
1.3664933e+00
1.4188870e+00
1.4496392e+00
1.4515335e+00
1.4255446e+00
1.3795122e+00
1.3229799e+00
1.2612708e+00
1.1927957e+00
1.1112777e+00
1.0110859e+00
8.9225456e-01
7.6238959e-01
6.3420576e-01
5.1948573e-01
4.2269144e-01
3.3837382e-01
2.5423526e-01
1.5797143e-01
4.3962062e-02
-8.3636991e-02
-2.1289844e-01
-3.3024121e-01
-4.2728640e-01
-5.0435684e-01
-5.6870486e-01
-6.2899490e-01
-6.8947137e-01
-7.4694906e-01
-7.9225852e-01
-8.1554469e-01
-8.1234629e-01
-7.8655568e-01
-7.4845989e-01
-7.0930790e-01
-6.7557421e-01
-6.4588391e-01
-6.1233519e-01
-5.6585341e-01
-5.0251671e-01
-4.2665096e-01
-3.4872692e-01
-2.7981819e-01
-2.2618394e-01
-1.8685991e-01
-1.5552635e-01
-1.2590635e-01
-9.7633798e-02
-7.8664356e-02
-8.2359721e-02
-1.2081172e-01
-1.9810773e-01
-3.0708141e-01
-4.3123404e-01
-5.5094962e-01
-6.5078583e-01
-7.2386552e-01
-7.7126007e-01
-7.9745695e-01
-8.0504036e-01
-7.9171565e-01
-7.5143409e-01
-6.7913192e-01
-5.7608780e-01
-4.5204089e-01
-3.2234983e-01
-2.0182630e-01
-9.8735740e-02
-1.2204837e-02
6.5380873e-02
1.4196148e-01
2.1899232e-01
2.8855966e-01
3.3617104e-01
3.4724377e-01
3.1363077e-01
2.3717855e-01
1.2877650e-01
3.3348401e-03
-1.2639906e-01
-2.5334970e-01
-3.7524394e-01
-4.9078617e-01
-5.9572997e-01
-6.8135290e-01
-7.3666329e-01
-7.5371762e-01
-7.3307641e-01
-6.8562523e-01
-6.2911630e-01
-5.8122699e-01
-5.5288230e-01
-5.4514936e-01
-5.5111543e-01
-5.6168990e-01
-5.7191289e-01
-5.8377925e-01
-6.0396197e-01
-6.3827868e-01
-6.8638950e-01
-7.3962320e-01
-7.8330922e-01
-8.0292939e-01
-7.9090024e-01
-7.4977259e-01
-6.8984067e-01
-6.2286625e-01
-5.5561681e-01
-4.8646311e-01
-4.0673016e-01
-3.0634606e-01
-1.8065670e-01
-3.4065467e-02
1.2168547e-01
2.7305618e-01
4.1056354e-01
5.3189036e-01
6.4073636e-01
7.4194409e-01
8.3579131e-01
9.1530772e-01
9.6852176e-01
9.8423996e-01
9.5803090e-01
8.9521062e-01
8.0906756e-01
7.1491399e-01
6.2322579e-01
5.3610202e-01
4.4904492e-01
3.5646114e-01
2.5731438e-01
1.5774666e-01
6.9186218e-02
2.7465611e-03
-3.6885911e-02
-5.4136448e-02
-6.0159123e-02
-6.7167616e-02
-8.2830631e-02
-1.0749319e-01
-1.3550876e-01
-1.5997225e-01
-1.7791565e-01
-1.9239534e-01
-2.1007974e-01
-2.3608095e-01
-2.6926799e-01
-3.0077454e-01
-3.1685397e-01
-3.0512206e-01
-2.6098860e-01
-1.9034077e-01
-1.0661991e-01
-2.3961759e-02
4.9714247e-02
1.1607054e-01
1.8455245e-01
2.6638879e-01
3.6775094e-01
4.8608376e-01
6.1149160e-01
7.3181783e-01
8.3824781e-01
9.2844414e-01
1.0056143e+00
1.0741284e+00
1.1346365e+00
1.1821259e+00
1.2081251e+00
1.2053941e+00
1.1722662e+00
1.1142922e+00
1.0420611e+00
9.6592787e-01
8.9058855e-01
8.1311305e-01
7.2584243e-01
6.2225818e-01
5.0233897e-01
3.7459406e-01
2.5368815e-01
1.5456808e-01
8.6075447e-02
4.7821473e-02
3.2077401e-02
2.9020968e-02
3.1912213e-02
3.9431167e-02
5.4169087e-02
7.8241230e-02
1.0888509e-01
1.3734749e-01
1.5219011e-01
1.4503985e-01
1.1545205e-01
7.2281994e-02
3.0502700e-02
4.4125472e-03
6.0480023e-04
1.4926669e-02
3.5206402e-02
4.7815484e-02
4.4298396e-02
2.4764513e-02
-3.5747684e-03
-3.1907248e-02
-5.6011943e-02
-7.9075612e-02
-1.0937482e-01
-1.5457739e-01
-2.1626681e-01
-2.8777534e-01
-3.5665276e-01
-4.1081817e-01
-4.4502064e-01
-4.6348250e-01
-4.7704196e-01
-4.9684697e-01
-5.2843145e-01
-5.6918163e-01
-6.1033000e-01
-6.4256727e-01
-6.6218542e-01
-6.7380869e-01
-6.8784861e-01
-7.1439761e-01
-7.5726850e-01
-8.1133996e-01
-8.6458667e-01
-9.0399775e-01
-9.2219658e-01
-9.2072242e-01
-9.0819252e-01
-8.9497162e-01
-8.8757237e-01
-8.8555826e-01
-8.8240842e-01
-8.6992047e-01
-8.4345934e-01
-8.0443523e-01
-7.5835640e-01
-7.1007501e-01
-6.5945996e-01
-6.0006337e-01
-5.2176998e-01
-4.1657858e-01
-2.8451369e-01
-1.3572828e-01
1.3026023e-02
1.4562145e-01
2.5338017e-01
3.3797249e-01
4.0898171e-01
4.7738848e-01
5.4864835e-01
6.1952040e-01
6.8033076e-01
7.2087469e-01
7.3641317e-01
7.3060908e-01
7.1377012e-01
6.9705745e-01
6.8594754e-01
6.7717363e-01
6.6108141e-01
6.2769162e-01
5.7284574e-01
5.0119951e-01
4.2439577e-01
3.5507781e-01
3.0010567e-01
2.5728869e-01
2.1755537e-01
1.7074831e-01
1.1137922e-01
4.1328855e-02
-3.1736448e-02
-9.9376211e-02
-1.5790227e-01
-2.1080452e-01
-2.6628433e-01
-3.3122991e-01
-4.0502478e-01
-4.7660852e-01
-5.2668412e-01
-5.3447394e-01
-4.8579735e-01
-3.7837060e-01
-2.2224254e-01
-3.6392624e-02
