# Supplementary material for: Characterization of the disruption of neural control strategies for dynamic fingertip forces from attractor reconstruction
Source: PLoS One. 2017 Feb 13;12(2):e0172025. doi: 10.1371/journal.pone.0172025 (PMC5305200; doi:10.1371/journal.pone.0172025)
Supplement: S2 File — Zip file containing the code to reproduce the results of our study. (ZIP) [file pone.0172025.s002.zip › PLOS_One_Code/tis_YO/y9_2.dat]

2.6305712e-01
3.3571913e-01
4.1119004e-01
4.9204091e-01
5.8110099e-01
6.7920901e-01
7.8263546e-01
8.8274559e-01
9.6909235e-01
1.0344033e+00
1.0783985e+00
1.1080473e+00
1.1337613e+00
1.1633383e+00
1.1972921e+00
1.2286818e+00
1.2475290e+00
1.2469695e+00
1.2275321e+00
1.1971380e+00
1.1666053e+00
1.1429952e+00
1.1249107e+00
1.1029290e+00
1.0648496e+00
1.0024827e+00
9.1637030e-01
8.1623164e-01
7.1674680e-01
6.3053458e-01
5.6215470e-01
5.0658871e-01
4.5259291e-01
3.8835493e-01
3.0624326e-01
2.0462984e-01
8.6609444e-02
-4.2777275e-02
-1.7849994e-01
-3.1549886e-01
-4.4750702e-01
-5.6653751e-01
-6.6399181e-01
-7.3283588e-01
-7.6961454e-01
-7.7548849e-01
-7.5612088e-01
-7.2057092e-01
-6.7948995e-01
-6.4299160e-01
-6.1869226e-01
-6.1057264e-01
-6.1905749e-01
-6.4190973e-01
-6.7505548e-01
-7.1308614e-01
-7.5013506e-01
-7.8161256e-01
-8.0597223e-01
-8.2500218e-01
-8.4218548e-01
-8.6040385e-01
-8.8076450e-01
-9.0313014e-01
-9.2726739e-01
-9.5299976e-01
-9.7893101e-01
-1.0010501e+00
-1.0130279e+00
-1.0086996e+00
-9.8515071e-01
-9.4381980e-01
-8.8835146e-01
-8.2058268e-01
-7.3760332e-01
-6.3224783e-01
-4.9738528e-01
-3.3190407e-01
-1.4459674e-01
4.7068468e-02
2.2309949e-01
3.6878497e-01
4.8013235e-01
5.6430927e-01
6.3481989e-01
7.0385486e-01
7.7613224e-01
8.4770648e-01
9.0986194e-01
9.5515604e-01
9.8197167e-01
9.9515183e-01
1.0023423e+00
1.0080427e+00
1.0091192e+00
9.9494948e-01
9.5232183e-01
8.7218880e-01
7.5454473e-01
6.0886209e-01
4.4977756e-01
2.9042953e-01
1.3753404e-01
-8.8071713e-03
-1.5089078e-01
-2.8787508e-01
-4.1244435e-01
-5.1179353e-01
-5.7283875e-01
-5.8911619e-01
-5.6526898e-01
-5.1606334e-01
-4.6031224e-01
-4.1307415e-01
-3.8000890e-01
-3.5644231e-01
-3.3159624e-01
-2.9579437e-01
-2.4633254e-01
-1.8843178e-01
-1.3129535e-01
-8.2394615e-02
-4.3447644e-02
-1.0129519e-02
2.4340442e-02
6.3718537e-02
1.0484002e-01
1.3803897e-01
1.5171880e-01
1.3825440e-01
9.7928180e-02
3.8886416e-02
-2.6998823e-02
-9.0314228e-02
-1.4867222e-01
-2.0674844e-01
-2.7197016e-01
-3.4873261e-01
-4.3447083e-01
-5.1971113e-01
-5.9226905e-01
-6.4341505e-01
-6.7224530e-01
-6.8542141e-01
-6.9255365e-01
-7.0008944e-01
-7.0703292e-01
-7.0480205e-01
-6.8163952e-01
-6.2939043e-01
-5.4854646e-01
-4.4832934e-01
-3.4192009e-01
-2.3982880e-01
-1.4501468e-01
-5.2233621e-02
4.7960684e-02
1.6269613e-01
2.9171143e-01
4.2695389e-01
5.5686632e-01
6.7248744e-01
7.7189000e-01
8.6063585e-01
9.4784924e-01
1.0399185e+00
1.1356463e+00
1.2259519e+00
1.2981410e+00
1.3420344e+00
1.3546049e+00
1.3407045e+00
1.3093964e+00
1.2680297e+00
1.2179358e+00
1.1545963e+00
1.0719178e+00
9.6768811e-01
8.4702838e-01
7.2197223e-01
6.0709543e-01
5.1315793e-01
4.4238749e-01
3.8848480e-01
3.4133891e-01
2.9346150e-01
2.4449880e-01
2.0147229e-01
1.7451346e-01
1.7030795e-01
1.8719350e-01
2.1505320e-01
2.3993125e-01
2.5038055e-01
2.4196000e-01
2.1769183e-01
1.8448418e-01
1.4772366e-01
1.0749103e-01
5.8889994e-02
-3.9159546e-03
-8.2760593e-02
-1.7257457e-01
-2.6210880e-01
-3.3823826e-01
-3.9198660e-01
-4.2285157e-01
-4.3851268e-01
-4.4995906e-01
-4.6505451e-01
-4.8429489e-01
-5.0108027e-01
-5.0641778e-01
-4.9549711e-01
-4.7210533e-01
-4.4789695e-01
-4.3690944e-01
-4.4862769e-01
-4.8331171e-01
-5.3187344e-01
-5.8049218e-01
-6.1770703e-01
-6.3990339e-01
-6.5185009e-01
-6.6223006e-01
-6.7717558e-01
-6.9558068e-01
-7.0879637e-01
-7.0511201e-01
-6.7666119e-01
-6.2447879e-01
-5.5839750e-01
-4.9197737e-01
-4.3568798e-01
-3.9208386e-01
-3.5536298e-01
-3.1558961e-01
-2.6536521e-01
-2.0490185e-01
-1.4219733e-01
-8.8288138e-02
-5.0656174e-02
-2.8655134e-02
-1.3516966e-02
6.8774173e-03
4.0983319e-02
8.8550758e-02
1.4071796e-01
1.8498314e-01
2.1184528e-01
2.1934160e-01
2.1312243e-01
2.0207813e-01
1.9208913e-01
1.8184815e-01
1.6346718e-01
1.2740122e-01
6.8682597e-02
-8.9594239e-03
-9.3366686e-02
-1.6884340e-01
-2.2332578e-01
-2.5369445e-01
-2.6602479e-01
-2.7097185e-01
-2.7745916e-01
-2.8830304e-01
-2.9995576e-01
-3.0642610e-01
-3.0507044e-01
-3.0036969e-01
-3.0283803e-01
-3.2360392e-01
-3.6803801e-01
-4.3205045e-01
-5.0301377e-01
-5.6504722e-01
-6.0619012e-01
-6.2359691e-01
-6.2376337e-01
-6.1786929e-01
-6.1520082e-01
-6.1831953e-01
-6.2240090e-01
-6.1901960e-01
-6.0217234e-01
-5.7257081e-01
-5.3715270e-01
-5.0424662e-01
-4.7775645e-01
-4.5389478e-01
-4.2227716e-01
-3.7105180e-01
-2.9355622e-01
-1.9259938e-01
-7.9548118e-02
3.1280479e-02
1.2960407e-01
2.1377259e-01
2.9057343e-01
3.7009203e-01
4.5827999e-01
5.5182171e-01
6.3867548e-01
7.0376712e-01
7.3628146e-01
7.3476925e-01
7.0768909e-01
6.6897688e-01
6.3081791e-01
5.9785924e-01
5.6642282e-01
5.2892068e-01
4.8048197e-01
4.2390537e-01
3.7019145e-01
3.3412425e-01
3.2710049e-01
3.5143013e-01
3.9968907e-01
4.5938259e-01
5.1987408e-01
5.7752851e-01
6.3630584e-01
7.0353545e-01
7.8333089e-01
8.7174692e-01
9.5684554e-01
1.0236941e+00
1.0613887e+00
1.0682846e+00
1.0526573e+00
1.0282725e+00
1.0071561e+00
9.9383320e-01
9.8450515e-01
9.7124567e-01
9.4820221e-01
9.1606660e-01
8.8238343e-01
8.5750540e-01
8.4844055e-01
8.5430516e-01
8.6620581e-01
8.7151518e-01
8.5995715e-01
8.2818942e-01
7.8043184e-01
7.2462533e-01
6.6624882e-01
6.0380613e-01
5.2904976e-01
4.3162743e-01
3.0510530e-01
1.5107376e-01
-2.0642170e-02
-1.9590029e-01
-3.6243824e-01
-5.1479026e-01
-6.5483253e-01
-7.8777356e-01
-9.1634490e-01
-1.0367459e+00
-1.1386970e+00
-1.2098193e+00
-1.2420773e+00
-1.2363202e+00
-1.2019241e+00
-1.1519149e+00
-1.0967821e+00
-1.0404777e+00
-9.8053238e-01
-9.1210798e-01
-8.3362399e-01
-7.5025849e-01
-6.7274909e-01
-6.1225917e-01
-5.7464217e-01
-5.5731249e-01
-5.5024974e-01
-5.4083716e-01
-5.2024202e-01
-4.8759151e-01
-4.4920312e-01
-4.1345346e-01
-3.8471717e-01
-3.6009273e-01
-3.3074412e-01
-2.8721915e-01
-2.2599947e-01
-1.5335607e-01
-8.3710616e-02
-3.3197791e-02
-1.2120244e-02
-2.0263050e-02
-4.7325884e-02
-7.8325141e-02
-1.0121565e-01
-1.1241854e-01
-1.1711016e-01
-1.2448379e-01
-1.4105607e-01
-1.6580179e-01
-1.8978294e-01
-2.0065706e-01
-1.8961347e-01
-1.5647522e-01
-1.0978100e-01
-6.2083802e-02
-2.3564007e-02
2.4506676e-03
1.9749608e-02
3.5107263e-02
5.2125952e-02
6.7094407e-02
6.9821317e-02
4.9025531e-02
-9.7120946e-04
-7.6021749e-02
-1.6279504e-01
-2.4427644e-01
-3.0740159e-01
-3.4849228e-01
-3.7335471e-01
-3.9234247e-01
-4.1357051e-01
-4.3805878e-01
-4.5937050e-01
-4.6803897e-01
-4.5824509e-01
-4.3243675e-01
-4.0083225e-01
-3.7626000e-01
-3.6745564e-01
-3.7427231e-01
-3.8716406e-01
-3.9152299e-01
-3.7495566e-01
-3.3341325e-01
-2.7247017e-01
-2.0325060e-01
-1.3582102e-01
-7.3954672e-02
-1.4028237e-02
5.1545745e-02
1.2853720e-01
2.1647815e-01
3.0837863e-01
3.9444003e-01
4.6724021e-01
5.2548565e-01
5.7438788e-01
6.2229568e-01
6.7533956e-01
7.3347959e-01
7.9063057e-01
8.3863438e-01
8.7235124e-01
8.9282341e-01
9.0673881e-01
9.2223597e-01
9.4317410e-01
9.6546134e-01
9.7812152e-01
9.6861908e-01
9.2928351e-01
8.6137931e-01
7.7480354e-01
6.8345645e-01
5.9862874e-01
5.2420077e-01
4.5646716e-01
3.8834548e-01
3.1508836e-01
2.3812343e-01
1.6486509e-01
1.0438323e-01
6.1283448e-02
3.1767102e-02
4.7168839e-03
-3.2796764e-02
-8.9043183e-02
-1.6386110e-01
-2.4943019e-01
-3.3502981e-01
-4.1310259e-01
-4.8299297e-01
-5.5005473e-01
-6.2081828e-01
-6.9725225e-01
-7.7344508e-01
-8.3672826e-01
-8.7312061e-01
-8.7446216e-01
-8.4304380e-01
-7.9071752e-01
-7.3295457e-01
-6.8124859e-01
-6.3781529e-01
-5.9523886e-01
-5.4136563e-01
-4.6682531e-01
-3.7069310e-01
-2.6097382e-01
-1.5008474e-01
-4.8351362e-02
4.0851368e-02
1.2172021e-01
2.0194695e-01
2.8633855e-01
3.7240944e-01
4.5098422e-01
5.1123561e-01
5.4690037e-01
5.6024836e-01
5.6168542e-01
5.6481728e-01
5.7934318e-01
6.0600264e-01
6.3679622e-01
6.6014287e-01
6.6762951e-01
6.5858724e-01
6.4021396e-01
6.2313956e-01
6.1475612e-01
6.1434284e-01
6.1318500e-01
5.9951845e-01
5.6504752e-01
5.0926988e-01
4.3936711e-01
3.6565836e-01
2.9509076e-01
2.2681359e-01
1.5273890e-01
6.2654289e-02
-4.9292876e-02
-1.8040000e-01
-3.1976821e-01
-4.5314109e-01
-5.6961963e-01
-6.6625796e-01
-7.4776541e-01
-8.2175206e-01
-8.9256560e-01
-9.5721955e-01
-1.0056715e+00
-1.0255666e+00
-1.0089845e+00
-9.5711132e-01
-8.7991347e-01
-7.9118792e-01
-7.0199871e-01
-6.1600041e-01
-5.2902578e-01
-4.3319009e-01
-3.2312765e-01
-2.0037824e-01
-7.3095195e-02
4.8492063e-02
1.5778378e-01
2.5524098e-01
3.4752762e-01
4.4259684e-01
5.4333826e-01
6.4370516e-01
7.3003568e-01
7.8702443e-01
8.0498352e-01
7.8449464e-01
7.3606430e-01
6.7489133e-01
6.1345183e-01
5.5607702e-01
4.9858920e-01
4.3275007e-01
3.5246986e-01
2.5827052e-01
1.5770386e-01
6.1380856e-02
-2.3216563e-02
-9.6183657e-02
-1.6483344e-01
-2.3877402e-01
-3.2366807e-01
-4.1738859e-01
-5.1057371e-01
-5.9125784e-01
-6.5107562e-01
-6.8927770e-01
-7.1194633e-01
-7.2707233e-01
-7.3879064e-01
-7.4417255e-01
-7.3427487e-01
-6.9901455e-01
-6.3339403e-01
-5.4138482e-01
-4.3478015e-01
-3.2751460e-01
-2.2885928e-01
-1.3933254e-01
-5.1447947e-02
4.5020137e-02
1.5601706e-01
2.7860399e-01
4.0167992e-01
5.1144462e-01
5.9813188e-01
6.6018157e-01
7.0370094e-01
7.3757835e-01
7.6706197e-01
7.8978122e-01
7.9680496e-01
7.7802102e-01
7.2847085e-01
6.5202117e-01
5.6037225e-01
4.6773615e-01
3.8390477e-01
3.0973621e-01
2.3788482e-01
1.5830272e-01
6.5151339e-02
-3.8793251e-02
-1.4262481e-01
-2.3258911e-01
-2.9942360e-01
-3.4340508e-01
-3.7390641e-01
-4.0387800e-01
-4.4274186e-01
-4.9152028e-01
-5.4243870e-01
-5.8321074e-01
-6.0393333e-01
-6.0268112e-01
-5.8636316e-01
-5.6646294e-01
-5.5245563e-01
-5.4670631e-01
-5.4356918e-01
-5.3321236e-01
-5.0800047e-01
-4.6742055e-01
-4.1837173e-01
-3.7083747e-01
-3.3184268e-01
-3.0124847e-01
-2.7173642e-01
-2.3322770e-01
-1.7937209e-01
-1.1198930e-01
-4.0485545e-02
2.3213199e-02
7.0891355e-02
1.0197652e-01
1.2330690e-01
1.4478926e-01
1.7309387e-01
2.0716468e-01
2.3857361e-01
2.5649483e-01
2.5412075e-01
2.3285910e-01
2.0214413e-01
1.7490377e-01
1.6099758e-01
1.6233179e-01
1.7253884e-01
1.8122466e-01
1.8002542e-01
1.6697401e-01
1.4687198e-01
1.2756074e-01
1.1437817e-01
1.0639766e-01
9.7013976e-02
7.8523284e-02
4.7776090e-02
9.5242422e-03
-2.4511030e-02
-4.0649227e-02
-2.9860969e-02
7.8026538e-03
6.3642387e-02
1.2519669e-01
1.8253651e-01
2.3247508e-01
2.7859380e-01
3.2718446e-01
3.8150805e-01
4.3803361e-01
4.8718762e-01
5.1813136e-01
5.2460622e-01
5.0852055e-01
4.7927647e-01
4.4896131e-01
4.2592440e-01
4.1063205e-01
3.9641705e-01
3.7448509e-01
3.4001500e-01
2.9590306e-01
2.5207674e-01
2.2046635e-01
2.0821580e-01
2.1323547e-01
2.2494353e-01
2.2959239e-01
2.1692512e-01
1.8468334e-01
1.3882860e-01
8.9301576e-02
4.3553783e-02
1.8483012e-03
-4.2480957e-02
-9.7906826e-02
-1.6798405e-01
-2.4713064e-01
-3.2151047e-01
-3.7483438e-01
-3.9599707e-01
-3.8406608e-01
-3.4774930e-01
-3.0009304e-01
-2.5178004e-01
-2.0654084e-01
-1.6082092e-01
-1.0790566e-01
-4.4272846e-02
2.5912272e-02
9.1393522e-02
1.3921000e-01
1.6139773e-01
1.5911715e-01
1.4208144e-01
1.2358969e-01
1.1383309e-01
1.1536108e-01
1.2327395e-01
1.2955320e-01
1.2861499e-01
1.2101448e-01
1.1335278e-01
1.1413772e-01
1.2769574e-01
1.5001412e-01
1.6951376e-01
1.7244532e-01
1.4969606e-01
1.0131319e-01
3.6461865e-02
-3.1355179e-02
-9.1500714e-02
-1.4161859e-01
-1.8785642e-01
-2.4002769e-01
-3.0504541e-01
-3.8245357e-01
-4.6430414e-01
-5.3939909e-01
-5.9955451e-01
-6.4404810e-01
-6.7941748e-01
-7.1493797e-01
-7.5674888e-01
-8.0393650e-01
-8.4860958e-01
-8.8014162e-01
-8.9141354e-01
-8.8314625e-01
-8.6336819e-01
-8.4246343e-01
-8.2702172e-01
-8.1592347e-01
-8.0063989e-01
-7.6976105e-01
-7.1541139e-01
-6.3763811e-01
-5.4403487e-01
-4.4518599e-01
-3.4898554e-01
-2.5699574e-01
-1.6468850e-01
-6.5569602e-02
4.3065469e-02
1.5649003e-01
2.6364154e-01
3.5231996e-01
4.1528851e-01
4.5387151e-01
4.7712905e-01
4.9685386e-01
5.2099497e-01
5.4941716e-01
5.7460474e-01
5.8667221e-01
5.7950153e-01
5.5457924e-01
5.2054967e-01
4.8859012e-01
4.6605959e-01
4.5234574e-01
4.3966531e-01
4.1825453e-01
3.8272215e-01
3.3596514e-01
2.8837225e-01
2.5233280e-01
2.3491907e-01
2.3327042e-01
2.3573045e-01
2.2806351e-01
2.0106081e-01
1.5535681e-01
1.0099559e-01
5.2037983e-02
1.9244716e-02
5.1392856e-03
4.1693176e-03
7.2805128e-03
7.8086328e-03
5.4323085e-03
6.1757683e-03
1.8392157e-02
4.7048170e-02
9.0041369e-02
1.3900094e-01
1.8390826e-01
2.1860656e-01
2.4408177e-01
2.6761803e-01
2.9794886e-01
3.3902985e-01
3.8648014e-01
4.2924975e-01
4.5556301e-01
4.5956876e-01
4.4496520e-01
4.2359734e-01
4.0953425e-01
4.1163308e-01
4.2887611e-01
4.5140395e-01
4.6665196e-01
4.6689891e-01
4.5389747e-01
4.3800844e-01
4.3218998e-01
4.4412469e-01
4.7117688e-01
5.0125482e-01
5.1885684e-01
5.1258967e-01
4.8005930e-01
4.2772108e-01
3.6591907e-01
3.0202209e-01
2.3581651e-01
1.5987349e-01
6.4385019e-02
-5.6557302e-02
-2.0075292e-01
-3.5807357e-01
-5.1509921e-01
-6.6159703e-01
-7.9476572e-01
-9.1853305e-01
-1.0385484e+00
-1.1561377e+00
-1.2648457e+00
-1.3516930e+00
-1.4028166e+00
-1.4105288e+00
-1.3775537e+00
-1.3157914e+00
-1.2405068e+00
-1.1634586e+00
-1.0886302e+00
-1.0125806e+00
-9.2908967e-01
-8.3533073e-01
-7.3563518e-01
-6.4045515e-01
-5.6134176e-01
-5.0494809e-01
-4.6919066e-01
-4.4361694e-01
-4.1421778e-01
-3.7034700e-01
-3.0959273e-01
-2.3762135e-01
-1.6351626e-01
-9.3853594e-02
-2.8986628e-02
3.6545215e-02
1.0974234e-01
1.9347830e-01
2.8312839e-01
3.6795283e-01
4.3650237e-01
4.8275191e-01
5.0946931e-01
5.2697496e-01
5.4776847e-01
5.7980745e-01
6.2237007e-01
6.6698838e-01
7.0266145e-01
7.2217175e-01
7.2619274e-01
7.2318593e-01
7.2501893e-01
7.4056634e-01
7.7114144e-01
8.1064909e-01
8.5015671e-01
8.8382132e-01
9.1265487e-01
9.4402271e-01
9.8697148e-01
1.0458984e+00
1.1165029e+00
1.1867589e+00
1.2423553e+00
1.2733660e+00
1.2785114e+00
1.2648214e+00
1.2428022e+00
1.2197309e+00
1.1951557e+00
1.1614185e+00
1.1086435e+00
1.0309103e+00
9.2997013e-01
8.1438988e-01
6.9443779e-01
5.7561198e-01
4.5493657e-01
3.2254555e-01
1.6765318e-01
-1.4560215e-02
-2.1894978e-01
-4.3149797e-01
-6.3502312e-01
-8.1638469e-01
-9.7106881e-01
-1.1027832e+00
-1.2189247e+00
-1.3249806e+00
-1.4210472e+00
-1.5022693e+00
-1.5627772e+00
-1.6003555e+00
-1.6182858e+00
-1.6228822e+00
-1.6186273e+00
-1.6044704e+00
-1.5739113e+00
-1.5191327e+00
-1.4368354e+00
-1.3319497e+00
-1.2165595e+00
-1.1046083e+00
-1.0055564e+00
-9.2045354e-01
-8.4246642e-01
-7.6172384e-01
-6.7189824e-01
-5.7454710e-01
-4.7848991e-01
-3.9477273e-01
-3.3043496e-01
-2.8464806e-01
-2.4927508e-01
-2.1362594e-01
-1.7082868e-01
-1.2192137e-01
-7.5025758e-02
-4.0242036e-02
-2.3490501e-02
-2.2757351e-02
-2.8682597e-02
-2.9293322e-02
-1.6440977e-02
9.9075715e-03
4.2342875e-02
7.1204114e-02
9.0960130e-02
1.0398292e-01
1.1958371e-01
1.4871446e-01
1.9721778e-01
2.6173872e-01
3.3096687e-01
3.9140413e-01
4.3415516e-01
4.5905573e-01
4.7412080e-01
4.9060781e-01
5.1634505e-01
5.5123240e-01
5.8752203e-01
6.1432842e-01
6.2343377e-01
6.1319054e-01
5.8848589e-01
5.5665654e-01
5.2172033e-01
4.8087937e-01
4.2590689e-01
3.4845971e-01
2.4580589e-01
1.2365420e-01
-5.4058826e-03
-1.2728749e-01
-2.3294012e-01
-3.2208363e-01
-4.0162413e-01
-4.7983136e-01
-5.5992916e-01
-6.3660747e-01
-6.9719595e-01
-7.2713432e-01
-7.1715893e-01
-6.6813664e-01
-5.9053834e-01
-4.9897446e-01
-4.0517424e-01
-3.1325411e-01
-2.1954045e-01
-1.1683250e-01
-5.6677238e-04
1.2704300e-01
2.5762795e-01
3.8144888e-01
4.9310616e-01
5.9481281e-01
6.9544746e-01
8.0566167e-01
9.3151341e-01
1.0704202e+00
1.2119853e+00
1.3430205e+00
1.4536712e+00
1.5413598e+00
1.6105267e+00
1.6681921e+00
1.7178676e+00
1.7558535e+00
1.7725551e+00
1.7578200e+00
1.7067210e+00
1.6224282e+00
1.5146518e+00
1.3943068e+00
1.2672302e+00
1.1308078e+00
9.7578655e-01
7.9225238e-01
5.7640769e-01
3.3462999e-01
8.2654205e-02
-1.6004097e-01
-3.7781861e-01
-5.6402664e-01
-7.2081712e-01
-8.5446092e-01
-9.6959885e-01
-1.0658817e+00
-1.1387051e+00
-1.1832961e+00
-1.1991966e+00
-1.1917723e+00
-1.1695749e+00
-1.1395105e+00
-1.1031948e+00
-1.0569915e+00
-9.9599261e-01
-9.1958475e-01
-8.3475724e-01
-7.5461339e-01
-6.9283274e-01
-6.5725621e-01
-6.4598685e-01
-6.4815378e-01
-6.4935085e-01
-6.3901281e-01
-6.1533699e-01
-5.8479747e-01
-5.5698130e-01
-5.3825084e-01
-5.2786140e-01
-5.1848096e-01
-5.0080690e-01
-4.6964594e-01
-4.2756969e-01
-3.8365331e-01
-3.4813817e-01
-3.2632894e-01
-3.1515472e-01
-3.0436579e-01
-2.8211253e-01
-2.4201853e-01
-1.8739661e-01
-1.2981340e-01
-8.2911821e-02
-5.5197818e-02
-4.5669213e-02
-4.4404289e-02
-3.7761211e-02
-1.5396087e-02
2.4930206e-02
7.7474922e-02
1.3308096e-01
1.8512933e-01
2.3342560e-01
2.8392455e-01
3.4438730e-01
4.1844673e-01
5.0188886e-01
5.8376504e-01
6.5172982e-01
6.9835746e-01
7.2491257e-01
7.4055420e-01
7.5712676e-01
7.8215684e-01
8.1421277e-01
8.4353994e-01
8.5743379e-01
8.4702855e-01
8.1176054e-01
7.5916774e-01
7.0000006e-01
6.4132903e-01
5.8195434e-01
5.1302843e-01
4.2325404e-01
3.0532142e-01
1.6008142e-01
-3.5666800e-03
-1.7304481e-01
-3.3833203e-01
-4.9613980e-01
-6.4932732e-01
-8.0227190e-01
-9.5535122e-01
-1.1016215e+00
-1.2274647e+00
-1.3173755e+00
-1.3607949e+00
-1.3570198e+00
-1.3150735e+00
-1.2488427e+00
-1.1706186e+00
-1.0864608e+00
-9.9543390e-01
-8.9293647e-01
-7.7612273e-01
-6.4777881e-01
-5.1594462e-01
-3.8970442e-01
-2.7402775e-01
-1.6678344e-01
-5.9806607e-02
5.6116074e-02
1.8490430e-01
3.2142236e-01
4.5287505e-01
5.6454277e-01
6.4641922e-01
6.9720045e-01
7.2370733e-01
7.3602490e-01
7.4102793e-01
7.3827894e-01
7.2080718e-01
6.7993846e-01
6.1105005e-01
5.1704966e-01
4.0767310e-01
2.9473274e-01
1.8594234e-01
8.1337975e-02
-2.5190780e-02
-1.4019900e-01
-2.6420358e-01
-3.8789056e-01
-4.9303714e-01
-5.5808493e-01
-5.6591067e-01
-5.0986367e-01
-3.9521850e-01
-2.3627469e-01
-5.1758304e-02
