# Supplementary material for: Characterization of the disruption of neural control strategies for dynamic fingertip forces from attractor reconstruction
Source: PLoS One. 2017 Feb 13;12(2):e0172025. doi: 10.1371/journal.pone.0172025 (PMC5305200; doi:10.1371/journal.pone.0172025)
Supplement: S2 File — Zip file containing the code to reproduce the results of our study. (ZIP) [file pone.0172025.s002.zip › PLOS_One_Code/tis_YO/y9_3.dat]

-7.2812430e-01
-1.1502132e+00
-1.5368105e+00
-1.8597765e+00
-2.1078552e+00
-2.2862203e+00
-2.4101725e+00
-2.4965623e+00
-2.5569806e+00
-2.5952844e+00
-2.6099000e+00
-2.5990396e+00
-2.5652272e+00
-2.5159745e+00
-2.4602868e+00
-2.4035504e+00
-2.3441021e+00
-2.2735909e+00
-2.1812610e+00
-2.0601592e+00
-1.9117465e+00
-1.7459592e+00
-1.5765685e+00
-1.4145938e+00
-1.2634758e+00
-1.1186611e+00
-9.7198879e-01
-8.1851763e-01
-6.6157098e-01
-5.1265689e-01
-3.8624132e-01
-2.9240717e-01
-2.3126554e-01
-1.9186809e-01
-1.5628003e-01
-1.0691461e-01
-3.3143657e-02
6.6493939e-02
1.8712379e-01
3.2289886e-01
4.7142470e-01
6.3476657e-01
8.1648334e-01
1.0165448e+00
1.2278507e+00
1.4373400e+00
1.6312967e+00
1.8015822e+00
1.9493902e+00
2.0846793e+00
2.2212040e+00
2.3690640e+00
2.5286083e+00
2.6893292e+00
2.8343136e+00
2.9474946e+00
3.0198751e+00
3.0518765e+00
3.0509367e+00
3.0259625e+00
2.9822261e+00
2.9199666e+00
2.8371388e+00
2.7339001e+00
2.6156810e+00
2.4927620e+00
2.3761365e+00
2.2716131e+00
2.1757339e+00
2.0764637e+00
1.9585322e+00
1.8103643e+00
1.6289776e+00
1.4206266e+00
1.1969643e+00
9.6866959e-01
7.4020861e-01
5.0900850e-01
2.6944527e-01
1.8995848e-02
-2.3706354e-01
-4.8505765e-01
-7.0713204e-01
-8.8845302e-01
-1.0233541e+00
-1.1167022e+00
-1.1799033e+00
-1.2242809e+00
-1.2556071e+00
-1.2725376e+00
-1.2697418e+00
-1.2440698e+00
-1.1999401e+00
-1.1502185e+00
-1.1118266e+00
-1.0987467e+00
-1.1163177e+00
-1.1596477e+00
-1.2169107e+00
-1.2758105e+00
-1.3293978e+00
-1.3776739e+00
-1.4244734e+00
-1.4723122e+00
-1.5187584e+00
-1.5566068e+00
-1.5779135e+00
-1.5796888e+00
-1.5677376e+00
-1.5558992e+00
-1.5606544e+00
-1.5938554e+00
-1.6572516e+00
-1.7413862e+00
-1.8294491e+00
-1.9043621e+00
-1.9553848e+00
-1.9806429e+00
-1.9847060e+00
-1.9733972e+00
-1.9491954e+00
-1.9098212e+00
-1.8507065e+00
-1.7696955e+00
-1.6705961e+00
-1.5627535e+00
-1.4567336e+00
-1.3589333e+00
-1.2682967e+00
-1.1768462e+00
-1.0739719e+00
-9.5262874e-01
-8.1397188e-01
-6.6728449e-01
-5.2507568e-01
-3.9640799e-01
-2.8223095e-01
-1.7505914e-01
-6.3271594e-02
6.1904131e-02
2.0055018e-01
3.4291843e-01
4.7351945e-01
5.7774060e-01
6.4736983e-01
6.8254225e-01
6.8948641e-01
6.7547201e-01
6.4408637e-01
5.9391063e-01
5.2121087e-01
4.2449332e-01
3.0794921e-01
1.8177180e-01
5.8880766e-02
-5.0574349e-02
-1.4380707e-01
-2.2594672e-01
-3.0595611e-01
-3.9037081e-01
-4.7840429e-01
-5.6092407e-01
-6.2382942e-01
-6.5412096e-01
-6.4508162e-01
-5.9719098e-01
-5.1440962e-01
-3.9879377e-01
-2.4712998e-01
-5.1667455e-02
1.9512170e-01
4.9390954e-01
8.3386149e-01
1.1934623e+00
1.5470410e+00
1.8734960e+00
2.1626417e+00
2.4162345e+00
2.6433737e+00
2.8527044e+00
3.0457885e+00
3.2154160e+00
3.3493366e+00
3.4365658e+00
3.4725380e+00
3.4606867e+00
3.4099300e+00
3.3294723e+00
3.2241004e+00
3.0932345e+00
2.9344449e+00
2.7489637e+00
2.5455685e+00
2.3403645e+00
2.1521720e+00
1.9955974e+00
1.8755176e+00
1.7861492e+00
1.7150251e+00
1.6492991e+00
1.5808571e+00
1.5077450e+00
1.4314185e+00
1.3516200e+00
1.2623893e+00
1.1521990e+00
1.0083280e+00
8.2271037e-01
5.9583264e-01
3.3660747e-01
5.8172758e-02
-2.2837696e-01
-5.1869347e-01
-8.1509088e-01
-1.1214922e+00
-1.4364868e+00
-1.7485093e+00
-2.0358387e+00
-2.2719802e+00
-2.4345831e+00
-2.5137629e+00
-2.5153501e+00
-2.4574159e+00
-2.3623962e+00
-2.2491362e+00
-2.1284917e+00
-2.0040368e+00
-1.8767498e+00
-1.7500836e+00
-1.6316692e+00
-1.5307380e+00
-1.4534554e+00
-1.3992794e+00
-1.3605721e+00
-1.3260312e+00
-1.2864698e+00
-1.2397790e+00
-1.1920271e+00
-1.1540325e+00
-1.1355224e+00
-1.1400451e+00
-1.1631770e+00
-1.1950558e+00
-1.2259860e+00
-1.2515908e+00
-1.2740235e+00
-1.2986159e+00
-1.3283633e+00
-1.3595741e+00
-1.3812079e+00
-1.3787261e+00
-1.3408596e+00
-1.2655097e+00
-1.1610262e+00
-1.0420687e+00
-9.2273230e-01
-8.1078729e-01
-7.0569996e-01
-6.0113459e-01
-4.9052886e-01
-3.7243888e-01
-2.5224116e-01
-1.3929571e-01
-4.1741092e-02
3.7801006e-02
1.0324673e-01
1.6215926e-01
2.2035344e-01
2.7727953e-01
3.2548655e-01
3.5473858e-01
3.5808511e-01
3.3616774e-01
2.9740943e-01
2.5392387e-01
2.1510160e-01
1.8238098e-01
1.4838709e-01
1.0092067e-01
2.9310849e-02
-7.0299327e-02
-1.9321930e-01
-3.2882500e-01
-4.6616545e-01
-5.9917217e-01
-7.2809487e-01
-8.5647368e-01
-9.8591490e-01
-1.1118837e+00
-1.2229297e+00
-1.3041914e+00
-1.3437603e+00
-1.3382487e+00
-1.2939066e+00
-1.2226321e+00
-1.1355293e+00
-1.0376147e+00
-9.2616215e-01
-7.9342933e-01
-6.3245421e-01
-4.4257039e-01
-2.3105844e-01
-9.9074918e-03
2.1005831e-01
4.2410448e-01
6.3493517e-01
8.4979516e-01
1.0748010e+00
1.3098607e+00
1.5476295e+00
1.7772278e+00
1.9900364e+00
2.1838681e+00
2.3633287e+00
2.5361972e+00
2.7074869e+00
2.8745986e+00
3.0269480e+00
3.1505950e+00
3.2350450e+00
3.2782698e+00
3.2872703e+00
3.2738865e+00
3.2480059e+00
3.2119799e+00
3.1596001e+00
3.0801307e+00
2.9647979e+00
2.8120825e+00
2.6291524e+00
2.4287413e+00
2.2230568e+00
2.0181730e+00
1.8123358e+00
1.5990903e+00
1.3730472e+00
1.1347848e+00
8.9219540e-01
6.5753264e-01
4.4168549e-01
2.4904841e-01
7.6281465e-02
-8.4396886e-02
-2.3981507e-01
-3.9165685e-01
-5.3560146e-01
-6.6423903e-01
-7.7235768e-01
-8.6141259e-01
-9.3999309e-01
-1.0197350e+00
-1.1091522e+00
-1.2088158e+00
-1.3103079e+00
-1.3996891e+00
-1.4641023e+00
-1.4979949e+00
-1.5052259e+00
-1.4960372e+00
-1.4811666e+00
-1.4665527e+00
-1.4512556e+00
-1.4296443e+00
-1.3967456e+00
-1.3533918e+00
-1.3075496e+00
-1.2709051e+00
-1.2530629e+00
-1.2568876e+00
-1.2774829e+00
-1.3053501e+00
-1.3320902e+00
-1.3552223e+00
-1.3789147e+00
-1.4102011e+00
-1.4532601e+00
-1.5052432e+00
-1.5559913e+00
-1.5920235e+00
-1.6030292e+00
-1.5873524e+00
-1.5531201e+00
-1.5143021e+00
-1.4840219e+00
-1.4685796e+00
-1.4649543e+00
-1.4630155e+00
-1.4513739e+00
-1.4233156e+00
-1.3789825e+00
-1.3228510e+00
-1.2588729e+00
-1.1866453e+00
-1.1008972e+00
-9.9478438e-01
-8.6545877e-01
-7.1849414e-01
-5.6780300e-01
-4.3063945e-01
-3.2069341e-01
-2.4313652e-01
-1.9389917e-01
-1.6328454e-01
-1.4206767e-01
-1.2674696e-01
-1.2085406e-01
-1.3175806e-01
-1.6523427e-01
-2.2097160e-01
-2.9125193e-01
-3.6348472e-01
-4.2547783e-01
-4.7049758e-01
-4.9893062e-01
-5.1563897e-01
-5.2494450e-01
-5.2630805e-01
-5.1311038e-01
-4.7538770e-01
-4.0530786e-01
-3.0220354e-01
-1.7380245e-01
-3.2769118e-02
1.0918845e-01
2.4616849e-01
3.7937581e-01
5.1429677e-01
6.5526586e-01
8.0064905e-01
9.4181114e-01
1.0666355e+00
1.1655396e+00
1.2367275e+00
1.2879246e+00
1.3334146e+00
1.3875372e+00
1.4581394e+00
1.5438186e+00
1.6362260e+00
1.7254382e+00
1.8050816e+00
1.8745664e+00
1.9373503e+00
1.9962328e+00
2.0487795e+00
2.0862705e+00
2.0970709e+00
2.0721929e+00
2.0097648e+00
1.9161167e+00
1.8028219e+00
1.6810013e+00
1.5561744e+00
1.4270012e+00
1.2886017e+00
1.1381197e+00
9.7926445e-01
8.2347951e-01
6.8697573e-01
5.8487220e-01
5.2567020e-01
5.0943092e-01
5.3040237e-01
5.8175042e-01
6.5932404e-01
7.6263999e-01
8.9268400e-01
1.0476390e+00
1.2193631e+00
1.3935484e+00
1.5540305e+00
1.6887461e+00
1.7938206e+00
1.8734844e+00
1.9357165e+00
1.9856991e+00
2.0206877e+00
2.0294617e+00
1.9967378e+00
1.9099328e+00
1.7646625e+00
1.5663873e+00
1.3274754e+00
1.0611729e+00
7.7601519e-01
4.7426574e-01
1.5517263e-01
-1.7941610e-01
-5.2060992e-01
-8.5174051e-01
-1.1520986e+00
-1.4037147e+00
-1.5975547e+00
-1.7353485e+00
-1.8262292e+00
-1.8807891e+00
-1.9061280e+00
-1.9042500e+00
-1.8743956e+00
-1.8179479e+00
-1.7427778e+00
-1.6639161e+00
-1.5998967e+00
-1.5668678e+00
-1.5735386e+00
-1.6192894e+00
-1.6962149e+00
-1.7939955e+00
-1.9047659e+00
-2.0249978e+00
-2.1535931e+00
-2.2880422e+00
-2.4214107e+00
-2.5421500e+00
-2.6373301e+00
-2.6980606e+00
-2.7239940e+00
-2.7236552e+00
-2.7098664e+00
-2.6927584e+00
-2.6742502e+00
-2.6470295e+00
-2.5988469e+00
-2.5201165e+00
-2.4104562e+00
-2.2800234e+00
-2.1449148e+00
-2.0196647e+00
-1.9109706e+00
-1.8154540e+00
-1.7222624e+00
-1.6191768e+00
-1.4988545e+00
-1.3614498e+00
-1.2122734e+00
-1.0565433e+00
-8.9474672e-01
-7.2126325e-01
-5.2711305e-01
-3.0563659e-01
-5.7843411e-02
2.0613151e-01
4.7043473e-01
7.1950772e-01
9.4334677e-01
1.1395439e+00
1.3112319e+00
1.4621244e+00
1.5918840e+00
1.6950894e+00
1.7644046e+00
1.7956406e+00
1.7916411e+00
1.7628408e+00
1.7237455e+00
1.6865905e+00
1.6556448e+00
1.6258474e+00
1.5866815e+00
1.5287912e+00
1.4496113e+00
1.3553251e+00
1.2583020e+00
1.1712309e+00
1.1012382e+00
1.0476541e+00
1.0045399e+00
9.6582860e-01
9.2982520e-01
9.0076355e-01
8.8656119e-01
8.9363573e-01
9.2174336e-01
9.6247032e-01
1.0026715e+00
1.0306874e+00
1.0416759e+00
1.0392877e+00
1.0327474e+00
1.0306058e+00
1.0347160e+00
1.0383487e+00
1.0296369e+00
9.9801137e-01
9.3981605e-01
8.6017028e-01
7.7024323e-01
6.8147537e-01
6.0008462e-01
5.2517685e-01
4.5146273e-01
3.7467217e-01
2.9641343e-01
2.2574936e-01
1.7632392e-01
1.6012712e-01
1.8133077e-01
2.3400801e-01
3.0498518e-01
3.7984815e-01
4.4873721e-01
5.0907068e-01
5.6389111e-01
6.1683676e-01
6.6704456e-01
7.0757380e-01
7.2831600e-01
7.2116871e-01
6.8424258e-01
6.2292583e-01
5.4721308e-01
4.6644014e-01
3.8438383e-01
2.9796948e-01
2.0038662e-01
8.6266157e-02
-4.4435084e-02
-1.8595341e-01
-3.2985991e-01
-4.7023773e-01
-6.0782241e-01
-7.5012868e-01
-9.0705695e-01
-1.0844509e+00
-1.2790847e+00
-1.4775071e+00
-1.6594165e+00
-1.8042358e+00
-1.8975803e+00
-1.9341466e+00
-1.9160774e+00
-1.8487798e+00
-1.7370775e+00
-1.5837608e+00
-1.3912745e+00
-1.1655252e+00
-9.1893076e-01
-6.6977125e-01
-4.3746255e-01
-2.3626486e-01
-7.0713304e-02
6.5014065e-02
1.8320882e-01
2.9566147e-01
4.0713883e-01
5.1310146e-01
6.0281119e-01
6.6560515e-01
6.9674379e-01
6.9999780e-01
6.8572583e-01
6.6523886e-01
6.4452978e-01
6.2123929e-01
5.8666685e-01
5.3127811e-01
4.5026719e-01
3.4614080e-01
2.2699936e-01
1.0148982e-01
-2.6270710e-02
-1.5817881e-01
-2.9916086e-01
-4.5209395e-01
-6.1391274e-01
-7.7506612e-01
-9.2283698e-01
-1.0470810e+00
-1.1449928e+00
-1.2215127e+00
-1.2848519e+00
-1.3399584e+00
-1.3838182e+00
-1.4051605e+00
-1.3889522e+00
-1.3238313e+00
-1.2086592e+00
-1.0542954e+00
-8.7952407e-01
-7.0354877e-01
-5.3895830e-01
-3.8839157e-01
-2.4624891e-01
-1.0431837e-01
4.2116741e-02
1.9150028e-01
3.3786711e-01
4.7537037e-01
6.0222734e-01
7.2175421e-01
8.3977964e-01
9.5952315e-01
1.0769392e+00
1.1799689e+00
1.2527228e+00
1.2822614e+00
1.2643211e+00
1.2052784e+00
1.1194394e+00
1.0228416e+00
9.2688385e-01
8.3552433e-01
7.4729095e-01
6.6004740e-01
5.7524549e-01
4.9924689e-01
4.4074818e-01
4.0531081e-01
3.9036115e-01
3.8451190e-01
3.7219076e-01
3.4083309e-01
2.8660344e-01
2.1587594e-01
1.4180167e-01
7.7525671e-02
2.9663118e-02
-4.1394586e-03
-3.2295699e-02
-6.3141039e-02
-9.9267871e-02
-1.3535446e-01
-1.6059481e-01
-1.6447040e-01
-1.4246383e-01
-9.8056843e-02
-3.9888990e-02
2.3728317e-02
8.9425659e-02
1.6000958e-01
2.4164780e-01
3.3826794e-01
4.4633797e-01
5.5358390e-01
6.4286080e-01
6.9908446e-01
7.1542057e-01
6.9542727e-01
6.4990032e-01
5.9002212e-01
5.2086304e-01
4.3932417e-01
3.3756170e-01
2.0930378e-01
5.5181672e-02
-1.1568019e-01
-2.8858344e-01
-4.4929335e-01
-5.8982985e-01
-7.1047315e-01
-8.1697055e-01
-9.1503653e-01
-1.0054812e+00
-1.0826392e+00
-1.1371178e+00
-1.1616126e+00
-1.1563510e+00
-1.1304490e+00
-1.0980416e+00
-1.0714206e+00
-1.0549492e+00
-1.0428361e+00
-1.0220072e+00
-9.7890790e-01
-9.0665242e-01
-8.0837370e-01
-6.9508056e-01
-5.7978349e-01
-4.7137824e-01
-3.7142728e-01
-2.7545070e-01
-1.7799506e-01
-7.8228425e-02
1.7841840e-02
9.9972105e-02
1.5911569e-01
1.9227639e-01
2.0417884e-01
2.0473170e-01
2.0325429e-01
2.0272471e-01
1.9789611e-01
1.7854289e-01
1.3558333e-01
6.6463615e-02
-2.2938505e-02
-1.2092328e-01
-2.1592552e-01
-3.0234487e-01
-3.8234463e-01
-4.6237110e-01
-5.4674001e-01
-6.3218559e-01
-7.0634632e-01
-7.5109813e-01
-7.4932928e-01
-6.9177448e-01
-5.8023614e-01
-4.2569333e-01
-2.4290015e-01
-4.4736538e-02
1.6088312e-01
3.7027703e-01
5.8010169e-01
7.8308138e-01
9.6680729e-01
1.1168444e+00
1.2222090e+00
1.2799807e+00
1.2966307e+00
1.2851826e+00
1.2591733e+00
1.2265617e+00
1.1873872e+00
1.1365319e+00
1.0694882e+00
9.8753999e-01
8.9939032e-01
8.1802757e-01
7.5417978e-01
7.1023085e-01
6.7872402e-01
6.4658636e-01
6.0247303e-01
5.4313450e-01
4.7560227e-01
4.1398452e-01
3.7226980e-01
3.5708213e-01
3.6473408e-01
3.8413153e-01
4.0337146e-01
4.1614877e-01
4.2467073e-01
4.3751353e-01
4.6334398e-01
5.0420391e-01
5.5285826e-01
5.9590670e-01
6.2027041e-01
6.1896485e-01
5.9327557e-01
5.5060355e-01
4.9923463e-01
4.4308443e-01
3.7983546e-01
3.0358888e-01
2.1001755e-01
1.0075438e-01
-1.5508419e-02
-1.2616222e-01
-2.2086154e-01
-2.9728236e-01
-3.6269246e-01
-4.3028033e-01
-5.1261061e-01
-6.1582969e-01
-7.3733021e-01
-8.6790240e-01
-9.9729811e-01
-1.1199454e+00
-1.2371067e+00
-1.3541722e+00
-1.4750583e+00
-1.5971422e+00
-1.7095262e+00
-1.7958797e+00
-1.8409500e+00
-1.8373044e+00
-1.7880781e+00
-1.7040296e+00
-1.5970358e+00
-1.4739774e+00
-1.3342052e+00
-1.1718662e+00
-9.8195366e-01
-7.6645896e-01
-5.3652127e-01
-3.0915721e-01
-1.0067548e-01
7.9530567e-02
2.3167460e-01
3.6330336e-01
4.8306171e-01
5.9409443e-01
6.9125733e-01
7.6368655e-01
8.0068996e-01
7.9727846e-01
7.5636452e-01
6.8652898e-01
5.9650627e-01
4.8963084e-01
3.6186480e-01
2.0469660e-01
1.1014818e-02
-2.1944892e-01
-4.7791821e-01
-7.4866414e-01
-1.0143030e+00
-1.2612854e+00
-1.4822182e+00
-1.6738537e+00
-1.8326119e+00
-1.9508091e+00
-2.0160456e+00
-2.0145401e+00
-1.9371299e+00
-1.7846681e+00
-1.5692870e+00
-1.3104182e+00
-1.0277243e+00
-7.3455270e-01
-4.3485084e-01
-1.2494063e-01
2.0054555e-01
5.4186437e-01
8.9082190e-01
1.2328616e+00
1.5528504e+00
1.8409977e+00
2.0957315e+00
2.3218889e+00
2.5250393e+00
2.7054692e+00
2.8559629e+00
2.9648283e+00
3.0220312e+00
3.0247514e+00
2.9794561e+00
2.8993682e+00
2.7983612e+00
2.6845679e+00
2.5576559e+00
2.4113758e+00
2.2394663e+00
2.0412598e+00
1.8239541e+00
1.6003386e+00
1.3830666e+00
1.1787968e+00
9.8595973e-01
7.9746277e-01
6.0632500e-01
4.1076431e-01
2.1600155e-01
3.1765395e-02
-1.3343704e-01
-2.7804895e-01
-4.0938698e-01
-5.4035591e-01
-6.8297271e-01
-8.4222581e-01
-1.0131915e+00
-1.1828680e+00
-1.3360431e+00
-1.4619211e+00
-1.5574241e+00
-1.6255805e+00
-1.6708844e+00
-1.6948219e+00
-1.6939588e+00
-1.6616424e+00
-1.5926951e+00
-1.4883510e+00
-1.3579401e+00
-1.2159587e+00
-1.0763135e+00
-9.4696951e-01
-8.2769172e-01
-7.1206094e-01
-5.9291661e-01
-4.6812213e-01
-3.4284233e-01
-2.2686215e-01
-1.2894709e-01
-5.1743561e-02
1.0078370e-02
6.7370761e-02
1.3067514e-01
2.0419003e-01
2.8342332e-01
3.5804615e-01
4.1791000e-01
4.5853814e-01
4.8309680e-01
4.9962707e-01
5.1475800e-01
5.2771771e-01
5.2892034e-01
5.0432282e-01
4.4263536e-01
3.4101860e-01
2.0655118e-01
5.3203953e-02
-1.0401533e-01
-2.5456004e-01
-3.9426331e-01
-5.2294732e-01
-6.3997571e-01
-7.4084782e-01
-8.1685923e-01
-8.5829348e-01
-8.5984634e-01
-8.2520900e-01
-7.6752990e-01
-7.0482708e-01
-6.5260243e-01
-6.1746396e-01
-5.9492453e-01
-5.7258507e-01
-5.3735140e-01
-4.8288728e-01
-4.1296930e-01
-3.3897468e-01
-2.7351874e-01
-2.2420203e-01
-1.9071789e-01
-1.6659014e-01
-1.4457363e-01
-1.2253639e-01
-1.0594002e-01
-1.0519169e-01
-1.2953471e-01
-1.8106396e-01
-2.5215709e-01
-3.2789572e-01
-3.9252546e-01
-4.3634684e-01
-4.5876328e-01
-4.6592029e-01
-4.6506831e-01
-4.5928610e-01
-4.4536560e-01
-4.1591833e-01
-3.6466420e-01
-2.9173674e-01
-2.0535216e-01
-1.1857420e-01
-4.3276163e-02
1.5121494e-02
5.9395941e-02
9.7843481e-02
1.3839855e-01
1.8286401e-01
2.2503758e-01
2.5407817e-01
2.6095223e-01
2.4420146e-01
2.1202015e-01
1.7943152e-01
1.6164975e-01
1.6713939e-01
1.9452258e-01
2.3492191e-01
2.7774474e-01
3.1646694e-01
3.5163792e-01
3.8961083e-01
4.3751134e-01
4.9758146e-01
5.6486957e-01
6.2979992e-01
6.8367726e-01
7.2359763e-01
7.5397549e-01
7.8378454e-01
8.2082982e-01
8.6635236e-01
9.1353092e-01
9.5100863e-01
9.6921571e-01
9.6574158e-01
9.4691581e-01
9.2476986e-01
9.1075885e-01
9.0962609e-01
9.1711272e-01
9.2281172e-01
9.1619713e-01
8.9228166e-01
8.5387453e-01
8.0915124e-01
7.6566492e-01
7.2435068e-01
6.7755376e-01
6.1242500e-01
5.1741178e-01
3.8810788e-01
2.2955543e-01
5.3802840e-02
-1.2616799e-01
-3.0251764e-01
-4.7459176e-01
-6.4583775e-01
-8.1809144e-01
-9.8685255e-01
-1.1400326e+00
-1.2609954e+00
-1.3349279e+00
-1.3554804e+00
-1.3277169e+00
-1.2654606e+00
-1.1847105e+00
-1.0968681e+00
-1.0051105e+00
-9.0551100e-01
-7.9225303e-01
-6.6381807e-01
-5.2602978e-01
-3.8999275e-01
-2.6663006e-01
-1.6141428e-01
-7.2225583e-02
8.5558068e-03
8.8744518e-02
1.7088442e-01
2.5011222e-01
3.1665997e-01
3.6129557e-01
3.8056020e-01
3.7902222e-01
3.6713546e-01
3.5547193e-01
3.4859440e-01
3.4261210e-01
3.2805547e-01
2.9601212e-01
2.4370046e-01
1.7648067e-01
1.0525038e-01
4.0425279e-02
-1.4065097e-02
-6.2833943e-02
-1.1572829e-01
-1.8130506e-01
-2.6092473e-01
-3.4662134e-01
-4.2402668e-01
-4.7914129e-01
-5.0525064e-01
-5.0572772e-01
-4.9111046e-01
-4.7262134e-01
-4.5604910e-01
-4.3908307e-01
-4.1330203e-01
-3.6987386e-01
-3.0573964e-01
-2.2626248e-01
-1.4263222e-01
-6.5975639e-02
-1.8548629e-03
5.2032874e-02
1.0392347e-01
1.6263927e-01
2.3175788e-01
3.0709649e-01
3.7914562e-01
4.3862314e-01
4.8171673e-01
5.1228348e-01
5.3984408e-01
5.7406846e-01
6.1862514e-01
6.6827024e-01
7.1115842e-01
7.3489148e-01
7.3274339e-01
7.0672308e-01
6.6579345e-01
6.2011709e-01
5.7483802e-01
5.2743217e-01
4.7010696e-01
3.9541880e-01
3.0168813e-01
1.9517190e-01
8.7605012e-02
-9.8175864e-03
-9.2473397e-02
-1.6433487e-01
-2.3469815e-01
-3.1201620e-01
-3.9860056e-01
-4.8884583e-01
-5.7181478e-01
-6.3706327e-01
-6.8048074e-01
-7.0632647e-01
-7.2402399e-01
-7.4179804e-01
-7.6084084e-01
-7.7290750e-01
-7.6253087e-01
-7.1307316e-01
-6.1372072e-01
-4.6383649e-01
-2.7306964e-01
-5.8436971e-02
